# Supplementary material for: Touchless interactive teaching of soft robots through flexible bimodal sensory interfaces
Source: Nat Commun. 2022 Aug 26;13:5030. doi: 10.1038/s41467-022-32702-5 (PMC9412806; doi:10.1038/s41467-022-32702-5)
Supplement: Supplementary file 26 — Source Data [file 41467_2022_32702_MOESM26_ESM.zip]

Archive with 24 entries (22 files):
- Figures Source Data/
- Figures Source Data/Source Data Figure 3.xlsx
- Figures Source Data/Source Data Figure 4.xlsx
- Figures Source Data/Source Data Figure 5.xlsx
- Figures Source Data/Source Data Figure 6.xlsx
- Figures Source Data/Source Data Figure 7.xlsx
- Figures Source Data/Source Data Figure 8.xlsx
- Supplementary Source Data/
- Supplementary Source Data/Source Data Figure 3.xlsx
- Supplementary Source Data/Source Data Figure 4.xlsx
- Supplementary Source Data/Source Data Figure 5.xlsx
- Supplementary Source Data/Source Data Figure 6.xlsx
- Supplementary Source Data/Source Data Figure 7.xlsx
- Supplementary Source Data/Source Data Figure 8.xlsx
- Supplementary Source Data/Source Data Figure S10.xlsx
- Supplementary Source Data/Source Data Figure S11.xlsx
- Supplementary Source Data/Source Data Figure S12.xlsx
- Supplementary Source Data/Source Data Figure S14.xlsx
- Supplementary Source Data/Source Data Figure S18.xlsx
- Supplementary Source Data/Source Data Figure S4.xlsx
- Supplementary Source Data/Source Data Figure S5.xlsx
- Supplementary Source Data/Source Data Figure S6.xlsx
- Supplementary Source Data/Source Data Figure S8.xlsx
- Supplementary Source Data/Source Data Figure S9.xlsx
