# Supplementary material for: Touchless interactive teaching of soft robots through flexible bimodal sensory interfaces
Source: Nat Commun. 2022 Aug 26;13:5030. doi: 10.1038/s41467-022-32702-5 (PMC9412806; doi:10.1038/s41467-022-32702-5)
Supplement: Supplementary file 26 — Source Data [file 41467_2022_32702_MOESM26_ESM.zip › Figures Source Data/Source Data Figure 3.xlsx]

## Sheet: Figure 3a
Distance(mm)	Tactile Signal ΔR(Ω)	Touchless Signal ΔU (V)	Stand deviation of Touchless Signal
0	0	11.35	0.03338
2	0	6.979	0.01283
5	0	3.99533	0.0045
10	0	1.75767	0.01228
15	0	0.50333	0.00189
20	0	0	0

## Sheet: Figure 3b
Pressure(kPa)	Tactile Signal ΔR(Ω)	Stand deviation of Tactile Signal	Touchless Signal ΔU (V)	Stand deviation of Touchless Signal
2	0.12663	0.00592	0.61534	0.00326
4	0.25172	0.00683	0.93643	0.00241
6	0.49588	0.00893	1.29457	0.01057
8	1.15661	0.00717	1.54577	0.01004
10	2.6075	0.01148	1.825	0.0057
12	4.86038	0.01629	2.16673	0.00826
14	6.75892	0.00925	2.46153	0.01255
16	8.28044	0.00749	2.65513	0.01317
18	9.93307	0.01184	2.8185	0.00754
20	10.9917	0.02177	2.8853	0.00976
22	12.6154	0.01217	2.959	0.02734
24	13.8634	0.01889	3.08433	0.03003
26	15.262	0.07402	3.12823	0.03485
28	16.3741	0.02247	3.18897	0.00862
30	17.241	0.05727	3.20223	0.01919

## Sheet: Figure 3c
material	Tactile Signal ΔR(Ω)	Touchless Signal ΔU (V)	Stand deviation of Touchless Signal
Glass	0	11.3549	0.05022
PET	0	9.65002	0.00644
PVC	0	8.51023	0.00281
Paper	0	8.08316	0.02572
Cu	0	7.01847	0.01845
PP	0	6.41069	0.00384

## Sheet: Figure 3d
Temperature(°C)	Tactile Signal ΔR(Ω)	Stand deviation of Tactile Signal	Touchless Signal ΔU (V)	Stand deviation of Touchless Signal
15	2.41333	0.00408	5.33099	0.01669
20	2.44667	0.01472	7.00737	0.02946
25	2.45	0.00707	7.67963	0.03708
30	2.42333	0.01472	8.37257	0.04544
35	2.35667	0.00408	8.50969	0.02714
40	2.35333	0.00816	8.62239	0.07427
45	2.32333	0.03342	8.78646	0.0698

## Sheet: Figure 3e
Humidity(%)	Tactile Signal ΔR(Ω)	Stand deviation of Tactile Signal	Touchless Signal ΔU (V)	Stand deviation of Touchless Signal
31.4	2.703	0.09286	8.07633	0.05958
41.6	2.777	0.0499	3.46026	0.08957
52.3	2.788	0.0336	2.97335	0.0478
62.2	2.749	0.04999	2.24104	0.02932
71.4	2.73	0.07134	1.90774	0.03307

## Sheet: Figure 3f
Electromagnetic Interference(μW/cm2)	Tactile Signal ΔR(Ω)	Stand deviation of Tactile Signal	Touchless Signal ΔU (V)	Stand deviation of Touchless Signal
2.6	6.64368	0.05977	9.05047	0.02677
22.3	6.65507	0.05513	9.03636	0.01354
42.5	6.6328	0.04559	9.10208	0.01888
63.5	6.63178	0.07096	9.04854	0.02842
81.6	6.66615	0.01539	9.1634	0.0178
103.9	6.64572	0.01057	9.14366	0.01732
132.2	6.64649	0.06865	8.98272	0.00875

## Sheet: Figure 3g
Time(s)	Tactile Signal ΔR(Ω)	Touchless Signal ΔU (V)
0.01	0.18031	0.39115
0.02	0.18655	0.37715
0.03	0.19233	0.37336
0.04	0.19766	0.37978
0.05	0.20253	0.39641
0.06	0.20695	0.42325
0.07	0.21091	0.48047
0.08	0.21441	0.50052
0.09	0.21746	0.56527
0.1	0.22005	0.59911
0.11	0.22219	0.67854
0.12	0.22387	0.73246
0.13	0.2251	0.83058
0.14	0.22586	0.89859
0.15	0.22618	1.01583
0.16	0.22603	1.10572
0.17	0.23349	1.25838
0.18	0.23375	1.3745
0.19	0.22462	1.54289
0.2	0.21062	1.68147
0.21	0.20094	1.88763
0.22	0.19808	2.06835
0.23	0.19621	2.3126
0.24	0.19334	2.52983
0.25	0.18958	2.81004
0.26	0.18956	3.0595
0.27	0.19288	3.37183
0.28	0.19494	3.65621
0.29	0.19025	4.00143
0.3	0.17799	4.32222
0.31	0.16778	4.73205
0.32	0.16138	5.14961
0.33	0.1561	5.6918
0.34	0.14325	6.27839
0.35	0.1228	6.9956
0.36	0.10708	7.75354
0.37	0.10341	8.64834
0.38	0.11193	9.60944
0.39	0.1205	10.7926
0.4	0.12839	12.0014
0.41	0.13584	13.2152
0.42	0.14429	14.2792
0.43	0.1513	15.2167
0.44	0.15701	15.892
0.45	0.16104	16.3538
0.46	0.16373	16.5492
0.47	0.16901	16.6224
0.48	0.1738	16.595
0.49	0.17774	16.6571
0.5	0.17925	16.6693
0.51	0.17961	16.709
0.52	0.18163	16.7142
0.53	0.18566	16.7554
0.54	0.19014	16.7552
0.55	0.1917	16.799
0.56	0.19191	16.8061
0.57	0.19379	16.8714
0.58	0.19824	16.9134
0.59	0.20401	16.9783
0.6	0.20724	16.9537
0.61	0.209	16.7952
0.62	0.20888	16.3339
0.63	0.20711	15.6578
0.64	0.20325	14.7039
0.65	0.19744	13.6113
0.66	0.19105	12.3738
0.67	0.18505	11.1731
0.68	0.18236	10.0164
0.69	0.18136	9.03525
0.7	0.18216	8.15899
0.71	0.18423	7.4171
0.72	0.18646	6.70745
0.73	0.18217	6.1405
0.74	0.17134	5.6149
0.75	0.16106	5.21173
0.76	0.15665	4.82507
0.77	0.15924	4.5125
0.78	0.15993	4.18456
0.79	0.15746	3.91894
0.8	0.15383	3.61504
0.81	0.15082	3.37845
0.82	0.15065	3.10292
0.83	0.14824	2.88411
0.84	0.1429	2.65436
0.85	0.13862	2.4845
0.86	0.13618	2.28572
0.87	0.15118	2.14866
0.88	0.18383	1.97943
0.89	0.22291	1.86917
0.9	0.26597	1.7231
0.91	0.32967	1.627
0.92	0.41248	1.5063
0.93	0.50664	1.44012
0.94	0.61224	1.3466
0.95	0.72571	1.30464
0.96	0.85441	1.22788
0.97	0.9973	1.2071
0.98	1.15202	1.14626
0.99	1.3266	1.14181
1	1.53244	1.08327
1.01	1.76878	1.06925
1.02	1.97578	1.03473
1.03	2.13889	1.03879
1.04	2.26229	1.00411
1.05	2.36678	1.02051
1.06	2.42938	0.99879
1.07	2.46568	1.02742
1.08	2.45545	1.02395
1.09	2.41549	1.07246
1.1	2.33555	1.07756
1.11	2.23087	1.14837
1.12	2.10089	1.18135
1.13	1.94692	1.26106
1.14	1.7754	1.30097
1.15	1.59384	1.38963
1.16	1.40163	1.44279
1.17	1.21203	1.54007
1.18	1.02622	1.60812
1.19	0.84235	1.73417
1.2	0.67104	1.82615
1.21	0.51978	1.97424
1.22	0.38658	2.08496
1.23	0.26529	2.25751
1.24	0.16643	2.40679
1.25	0.08645	2.61674
1.26	0.04105	2.80164
1.27	0.02837	3.04903
1.28	0.04454	3.27567
1.29	0.09869	3.5618
1.3	0.16419	3.81363
1.31	0.21663	4.11539
1.32	0.22437	4.39434
1.33	0.21418	4.74413
1.34	0.2087	5.0857
1.35	0.22304	5.51647
1.36	0.22101	5.9709
1.37	0.21564	6.54824
1.38	0.20317	7.16424
1.39	0.20867	7.90382
1.4	0.20925	8.68163
1.41	0.20964	9.58954
1.42	0.2173	10.6142
1.43	0.22022	11.8139
1.44	0.21864	12.9622
1.45	0.22123	14.0881
1.46	0.2206	15.0173
1.47	0.21853	15.7837
1.48	0.22415	16.2667
1.49	0.22028	16.5565
1.5	0.21308	16.6225
1.51	0.21186	16.6316
1.52	0.2177	16.6246
1.53	0.21048	16.6944
1.54	0.21018	16.695
1.55	0.20939	16.7502
1.56	0.2113	16.7594
1.57	0.21366	16.8109
1.58	0.21231	16.8142
1.59	0.21752	16.8575
1.6	0.2154	16.8669
1.61	0.21777	16.9393
1.62	0.21841	16.9739
1.63	0.21049	17.0167
1.64	0.21501	16.8778
1.65	0.216	16.5252
1.66	0.21162	15.8673
1.67	0.21074	14.9991
1.68	0.21662	13.8724
1.69	0.219	12.6367
1.7	0.21771	11.3167
1.71	0.21485	10.0992
1.72	0.22576	8.96579
1.73	0.22444	8.0385
1.74	0.22606	7.18914
1.75	0.23187	6.45389
1.76	0.23182	5.78719
1.77	0.22843	5.26216
1.78	0.22252	4.77452
1.79	0.21216	4.38475
1.8	0.20864	3.99895
1.81	0.21474	3.68215
1.82	0.21488	3.35175
1.83	0.19859	3.08139
1.84	0.19177	2.78263
1.85	0.16651	2.52971
1.86	0.12767	2.26563
1.87	0.10898	2.05621
1.88	0.10081	1.82267
1.89	0.10446	1.64923
1.9	0.12041	1.45477
1.91	0.15639	1.32135
1.92	0.21223	1.15755
1.93	0.28623	1.05102
1.94	0.37798	0.91086
1.95	0.47904	0.821
1.96	0.60649	0.70989
1.97	0.74753	0.64485
1.98	0.89091	0.54743
1.99	1.04908	0.50437
2	1.23361	0.43342
2.01	1.46046	0.40971
2.02	1.70666	0.34547
2.03	1.93375	0.3404
2.04	2.13223	0.29311
2.05	2.29081	0.29109
2.06	2.40604	0.2455
2.07	2.48693	0.25337
2.08	2.52885	0.22577
2.09	2.53693	0.24631
2.1	2.51281	0.24437
2.11	2.44589	0.27817
2.12	2.33447	0.27775
2.13	2.1854	0.33318
2.14	2.0139	0.35637
2.15	1.81669	0.42099
2.16	1.61694	0.45231
2.17	1.43024	0.53577
2.18	1.22834	0.57948
2.19	1.03703	0.67381
2.2	0.85602	0.7427
2.21	0.68168	0.85508
2.22	0.5213	0.93763
2.23	0.37801	1.07545
2.24	0.2474	1.1879
2.25	0.13573	1.35396
2.26	0.05432	1.49499
2.27	0.00321	1.68528
2.28	-0.02252	1.84796
2.29	-0.01016	2.07351
2.3	0.03377	2.28018
2.31	0.09527	2.55729
2.32	0.14488	2.80817
2.33	0.16076	3.11412
2.34	0.16727	3.38998
2.35	0.1692	3.7228
2.36	0.16745	4.02539
2.37	0.17508	4.40374
2.38	0.19053	4.78337
2.39	0.20531	5.25934
2.4	0.21622	5.78386
2.41	0.21643	6.44786
2.42	0.22189	7.15552
2.43	0.22445	7.997
2.44	0.23063	8.87507
2.45	0.23825	9.92751
2.46	0.23925	11.1187
2.47	0.23426	12.389
2.48	0.22584	13.5489
2.49	0.22807	14.6158
2.5	0.22764	15.4446
2.51	0.229	16.0781
2.52	0.22661	16.4169
2.53	0.22318	16.5903
2.54	0.20287	16.5733
2.55	0.19459	16.5954
2.56	0.19182	16.6349
2.57	0.18474	16.6878
2.58	0.17269	16.6913
2.59	0.1659	16.742
2.6	0.16844	16.7427
2.61	0.18359	16.7945
2.62	0.20117	16.8062
2.63	0.19838	16.8615
2.64	0.2057	16.8828
2.65	0.21102	16.9684
2.66	0.21206	16.9852
2.67	0.21914	16.9502
2.68	0.22882	16.6362
2.69	0.23092	16.1078
2.7	0.23272	15.2891
2.71	0.2331	14.2823
2.72	0.22931	13.0724
2.73	0.22443	11.8278
2.74	0.2227	10.5703
2.75	0.22159	9.46203
2.76	0.2124	8.46437
2.77	0.20184	7.64128
2.78	0.19906	6.85632
2.79	0.19721	6.21312
2.8	0.19559	5.63317
2.81	0.18977	5.16492
2.82	0.17392	4.73083
2.83	0.16424	4.38634
2.84	0.1496	4.03469
2.85	0.14921	3.7477
2.86	0.14246	3.43011
2.87	0.12997	3.17152
2.88	0.12447	2.89434
2.89	0.12179	2.66208
2.9	0.10837	2.40792
2.91	0.08772	2.21344
2.92	0.06684	1.99608
2.93	0.05715	1.83081
2.94	0.0684	1.65029
2.95	0.0921	1.52362
2.96	0.13771	1.35777
2.97	0.20407	1.25877
2.98	0.2855	1.14024
2.99	0.3842	1.06597
3	0.49765	0.96938
3.01	0.6218	0.92771
3.02	0.7565	0.8448
3.03	0.90696	0.8004
3.04	1.07055	0.72703
3.05	1.2565	0.69734
3.06	1.47583	0.64231
3.07	1.73619	0.6271
3.08	1.97141	0.58788
3.09	2.16355	0.59724
3.1	2.31817	0.57696
3.11	2.43165	0.60203
3.12	2.51001	0.57727
3.13	2.54962	0.60311
3.14	2.54494	0.5989
3.15	2.5051	0.63692
3.16	2.42564	0.64642
3.17	2.31327	0.69201
3.18	2.17225	0.70758
3.19	2.00558	0.77634
3.2	1.80512	0.80667
3.21	1.60832	0.88945
3.22	1.40999	0.9325
3.23	1.21664	1.03948
3.24	1.02364	1.11412
3.25	0.83888	1.23207
3.26	0.67006	1.32518
3.27	0.50634	1.46352
3.28	0.35843	1.57155
3.29	0.23361	1.7426
3.3	0.12723	1.87698
3.31	0.04266	2.07581
3.32	-0.00706	2.25516
3.33	-0.02384	2.50421
3.34	-0.00592	2.73217
3.35	0.04755	3.01592
3.36	0.12154	3.26909
3.37	0.17633	3.57868
3.38	0.17871	3.85743
3.39	0.18171	4.19235
3.4	0.1877	4.50881
3.41	0.1833	4.90897
3.42	0.19787	5.32268
3.43	0.20258	5.8555
3.44	0.20898	6.43749
3.45	0.21334	7.1523
3.46	0.20791	7.9054
3.47	0.20379	8.79162
3.48	0.20599	9.72175
3.49	0.21602	10.8763
3.5	0.21013	12.0754
3.51	0.21721	13.2649
3.52	0.22038	14.3108
3.53	0.23396	15.2239
3.54	0.2346	15.8842
3.55	0.23503	16.3393
3.56	0.24039	16.5337
3.57	0.24171	16.6074
3.58	0.24214	16.5776
3.59	0.2382	16.6518
3.6	0.23328	16.6768
3.61	0.23478	16.7188
3.62	0.23093	16.733
3.63	0.21891	16.7716
3.64	0.20605	16.7736
3.65	0.20181	16.8116
3.66	0.19979	16.8181
3.67	0.19498	16.8795
3.68	0.19303	16.9103
3.69	0.19579	16.9802
3.7	0.19524	16.9539
3.71	0.19346	16.7838
3.72	0.19963	16.3128
3.73	0.19502	15.616
3.74	0.19594	14.6532
3.75	0.18567	13.5428
3.76	0.18058	12.2876
3.77	0.18649	11.0618
3.78	0.20429	9.87192
3.79	0.21582	8.87801
3.8	0.21172	7.99358
3.81	0.20977	7.23942
3.82	0.20932	6.52454
3.83	0.21568	5.94729
3.84	0.20739	5.42013
3.85	0.20457	5.00974
3.86	0.20368	4.61149
3.87	0.20916	4.28366
3.88	0.20622	3.95283
3.89	0.20536	3.6797
3.9	0.1974	3.38949
3.91	0.19234	3.14436
3.92	0.17343	2.86825
3.93	0.15655	2.64032
3.94	0.1353	2.39289
3.95	0.11337	2.2165
3.96	0.09009	2.0118
3.97	0.07172	1.87079
3.98	0.06584	1.71193
3.99	0.07837	1.59466
4	0.11488	1.45734
4.01	0.16503	1.3634
4.02	0.23137	1.2487
4.03	0.31632	1.18096
4.04	0.42246	1.08914
4.05	0.54433	1.05082
4.06	0.68247	0.97005
4.07	0.82271	0.94155
4.08	0.98048	0.87623
4.09	1.15713	0.85169
4.1	1.37645	0.79547
4.11	1.6147	0.7856
4.12	1.82919	0.74311
4.13	2.00907	0.74679
4.14	2.15123	0.72439
4.15	2.26514	0.7411
4.16	2.34378	0.71922
4.17	2.38778	0.7498
4.18	2.38206	0.75504
4.19	2.34675	0.80227
4.2	2.27761	0.81761
4.21	2.17299	0.88082
4.22	2.03984	0.90506
4.23	1.87815	0.97663
4.24	1.69014	1.01867
4.25	1.49775	1.09968
4.26	1.30219	1.15167
4.27	1.11245	1.26127
4.28	0.93302	1.34341
4.29	0.75399	1.4701
4.3	0.59392	1.56849
4.31	0.43786	1.7199
4.32	0.30228	1.83979
4.33	0.18431	2.01576
4.34	0.09639	2.16588
4.35	0.03397	2.373
4.36	-0.00758	2.55998
4.37	-0.02012	2.81368
4.38	0.00734	3.0456
4.39	0.06664	3.33468
4.4	0.13778	3.59538
4.41	0.16778	3.90487
4.42	0.17227	4.19242
4.43	0.174	4.54276
4.44	0.19125	4.88936
4.45	0.20231	5.3188
4.46	0.20958	5.78261
4.47	0.2127	6.37516
4.48	0.22366	7.01307
4.49	0.22507	7.77775
4.5	0.23062	8.58363
4.51	0.22514	9.5028
4.52	0.22496	10.5506
4.53	0.21683	11.7573
4.54	0.21813	12.9133
4.55	0.22424	14.0293
4.56	0.22364	14.9591
4.57	0.22638	15.7214
4.58	0.22309	16.2121
4.59	0.21267	16.517
4.6	0.21042	16.5957
4.61	0.20188	16.6116
4.62	0.19119	16.6271
4.63	0.18611	16.6866
4.64	0.18582	16.6922
4.65	0.19108	16.7382
4.66	0.18306	16.7368
4.67	0.17776	16.7744
4.68	0.16695	16.7769
4.69	0.16149	16.8207
4.7	0.15123	16.8363
4.71	0.14044	16.9132
4.72	0.1413	16.9608
4.73	0.14392	16.9789
4.74	0.15516	16.8358
4.75	0.15575	16.482
4.76	0.15882	15.8453
4.77	0.15849	15.0131
4.78	0.16003	13.9436
4.79	0.15619	12.7974
4.8	0.15731	11.5816
4.81	0.15342	10.4676
4.82	0.1567	9.4416
4.83	0.16692	8.57609
4.84	0.1749	7.78164
4.85	0.18074	7.09397
4.86	0.17723	6.46663
4.87	0.17981	5.9615
4.88	0.17406	5.49215
4.89	0.17374	5.12149
4.9	0.17327	4.76079
4.91	0.17544	4.47142
4.92	0.17288	4.168
4.93	0.17	3.9137
4.94	0.15894	3.63431
4.95	0.14009	3.40067
4.96	0.10963	3.14195
4.97	0.08288	2.94112
4.98	0.06112	2.7277
4.99	0.05611	2.56349
5	0.07047	2.39043
5.01	0.10567	2.26585
5.02	0.15879	2.11356
5.03	0.22892	2.01093
5.04	0.31625	1.88819
5.05	0.42242	1.8024
5.06	0.53955	1.69917
5.07	0.66868	1.64383
5.08	0.80983	1.55796
5.09	0.96742	1.51442
5.1	1.13485	1.44742
5.11	1.34145	1.41364
5.12	1.59181	1.35844
5.13	1.8363	1.33764
5.14	2.04198	1.29224
5.15	2.21067	1.2848
5.16	2.33501	1.25013
5.17	2.43739	1.25246
5.18	2.48883	1.23477
5.19	2.51091	1.25745
5.2	2.48928	1.26014
5.21	2.42868	1.28947
5.22	2.32658	1.29951
5.23	2.19825	1.34122
5.24	2.04619	1.36215
5.25	1.86562	1.41367
5.26	1.66932	1.44492
5.27	1.47168	1.51042
5.28	1.28449	1.55835
5.29	1.08892	1.64655
5.3	0.90987	1.71059
5.31	0.741	1.80786
5.32	0.57924	1.89202
5.33	0.4316	2.01976
5.34	0.30312	2.12355
5.35	0.1922	2.27315
5.36	0.102	2.41501
5.37	0.04296	2.59606
5.38	0.01324	2.7594
5.39	0.02296	2.97036
5.4	0.05902	3.17164
5.41	0.12559	3.42081
5.42	0.18667	3.6631
5.43	0.20638	3.94533
5.44	0.20481	4.20944
5.45	0.2052	4.52164
5.46	0.21267	4.82248
5.47	0.22359	5.18363
5.48	0.22456	5.53901
5.49	0.23218	5.98425
5.5	0.23434	6.49334
5.51	0.23094	7.11199
5.52	0.22164	7.78555
5.53	0.22357	8.56938
5.54	0.22715	9.40592
5.55	0.22811	10.3954
5.56	0.22501	11.5119
5.57	0.22453	12.6949
5.58	0.22685	13.7731
5.59	0.22204	14.7721
5.6	0.22481	15.5689
5.61	0.23561	16.1641
5.62	0.24503	16.4971
5.63	0.25119	16.6658
5.64	0.25466	16.6581
5.65	0.25108	16.6726
5.66	0.25786	16.6996
5.67	0.25696	16.7373
5.68	0.25447	16.7357
5.69	0.25457	16.7818
5.7	0.24476	16.7949
5.71	0.23584	16.8328
5.72	0.22942	16.847
5.73	0.2291	16.8921
5.74	0.23568	16.9136
5.75	0.23816	16.9871
5.76	0.23509	17.0085
5.77	0.23131	16.9605
5.78	0.22459	16.6696
5.79	0.21393	16.1381
5.8	0.19782	15.3218
5.81	0.18307	14.3094
5.82	0.1789	13.1081
5.83	0.18159	11.8607
5.84	0.18023	10.6175
5.85	0.17509	9.5222
5.86	0.16466	8.54353
5.87	0.16635	7.72729
5.88	0.17042	6.96305
5.89	0.16704	6.3095
5.9	0.17023	5.72661
5.91	0.18583	5.25521
5.92	0.19531	4.82463
5.93	0.19612	4.46664
5.94	0.19439	4.11474
5.95	0.18672	3.81708
5.96	0.19506	3.50788
5.97	0.19036	3.252
5.98	0.18507	2.97178
5.99	0.17326	2.73413
6	0.15429	2.48778
6.01	0.13248	2.29355
6.02	0.11256	2.09125
6.03	0.09943	1.92523
6.04	0.09782	1.75203
6.05	0.1157	1.61592
6.06	0.14908	1.46976
6.07	0.20288	1.36862
6.08	0.26559	1.24582
6.09	0.34713	1.16888
6.1	0.44921	1.07345
6.11	0.56528	1.02292
6.12	0.68699	0.94854
6.13	0.81348	0.89999
6.14	0.95639	0.84624
6.15	1.1126	0.81297
6.16	1.28729	0.7612
6.17	1.49875	0.74188
6.18	1.70929	0.70058
6.19	1.90034	0.69271
6.2	2.07005	0.6648
6.21	2.20081	0.6746
6.22	2.28466	0.65614
6.23	2.33212	0.67747
6.24	2.34797	0.69186
6.25	2.32803	0.72938
6.26	2.27522	0.7542
6.27	2.18129	0.80196
6.28	2.055	0.82441
6.29	1.9074	0.88826
6.3	1.74222	0.92841
6.31	1.56068	0.99802
6.32	1.3804	1.04869
6.33	1.20952	1.13685
6.34	1.03481	1.2074
6.35	0.87023	1.32213
6.36	0.71034	1.42045
6.37	0.56052	1.55441
6.38	0.42101	1.67688
6.39	0.30327	1.85961
6.4	0.19693	2.00998
6.41	0.10631	2.2033
6.42	0.04261	2.38433
6.43	0.00787	2.61098
6.44	0.00517	2.83064
6.45	0.0243	3.09846
6.46	0.07784	3.35735
6.47	0.1432	3.65843
6.48	0.18296	3.93952
6.49	0.199	4.27179
6.5	0.20602	4.59632
6.51	0.20033	4.98601
6.52	0.19172	5.4001
6.53	0.19794	5.9248
6.54	0.19768	6.51068
6.55	0.19983	7.21421
6.56	0.20546	7.98474
6.57	0.20798	8.85373
6.58	0.19634	9.79257
6.59	0.19988	10.941
6.6	0.20671	12.1452
6.61	0.20674	13.3279
6.62	0.20672	14.3725
6.63	0.20706	15.2781
6.64	0.20474	15.9398
6.65	0.21463	16.3847
6.66	0.21977	16.5802
6.67	0.21947	16.6334
6.68	0.21647	16.6121
6.69	0.21841	16.6612
6.7	0.21154	16.6903
6.71	0.20392	16.7237
6.72	0.20219	16.7407
6.73	0.19485	16.7805
6.74	0.18944	16.7887
6.75	0.1882	16.8185
6.76	0.19796	16.8323
6.77	0.20316	16.8788
6.78	0.20953	16.9207
6.79	0.21472	16.98
6.8	0.21911	16.9657
6.81	0.21841	16.7792
6.82	0.22135	16.3134
6.83	0.23152	15.6117
6.84	0.23293	14.6426
6.85	0.24178	13.5189
6.86	0.24234	12.2677
6.87	0.23697	11.0387
6.88	0.23387	9.87678
6.89	0.24966	8.8832
6.9	0.24592	8.01379
6.91	0.23926	7.23978
6.92	0.23579	6.53999
6.93	0.23684	5.96218
6.94	0.23633	5.45303
6.95	0.23456	5.03195
6.96	0.22691	4.63971
6.97	0.22469	4.31405
6.98	0.21741	3.98711
6.99	0.20769	3.70041
7	0.19644	3.41031
7.01	0.19194	3.14944
7.02	0.18727	2.89145
7.03	0.1725	2.66725
7.04	0.15654	2.44839
7.05	0.14375	2.25555
7.06	0.11472	2.06257
7.07	0.08949	1.90901
7.08	0.07643	1.7565
7.09	0.07971	1.63011
7.1	0.09498	1.49991
7.11	0.12564	1.40711
7.12	0.17616	1.30105
7.13	0.25273	1.22289
7.14	0.34309	1.13157
7.15	0.44842	1.07204
7.16	0.56283	1.00095
7.17	0.6978	0.96006
7.18	0.84437	0.90873
7.19	1.00875	0.88308
7.2	1.19558	0.85297
7.21	1.43552	0.84106
7.22	1.66992	0.81057
7.23	1.87974	0.79937
7.24	2.0655	0.77536
7.25	2.21445	0.78234
7.26	2.32176	0.77627
7.27	2.39208	0.79275
7.28	2.42617	0.79528
7.29	2.42071	0.8331
7.3	2.38572	0.85805
7.31	2.31587	0.90351
7.32	2.20421	0.93614
7.33	2.05714	0.98859
7.34	1.8889	1.04167
7.35	1.70228	1.12198
7.36	1.49473	1.1969
7.37	1.30607	1.29135
7.38	1.11385	1.38225
7.39	0.93646	1.50532
7.4	0.75626	1.61923
7.41	0.58768	1.76239
7.42	0.43131	1.89788
7.43	0.29458	2.06674
7.44	0.17341	2.24124
7.45	0.07829	2.43691
7.46	0.00828	2.6355
7.47	-0.02302	2.87311
7.48	-0.02112	3.11182
7.49	0.01375	3.37967
7.5	0.06817	3.6464
7.51	0.12253	3.93871
7.52	0.14778	4.23957
7.53	0.15119	4.57913
7.54	0.15954	4.93658
7.55	0.16759	5.35839
7.56	0.17953	5.8314
7.57	0.19004	6.40995
7.58	0.19754	7.05532
7.59	0.19789	7.8104
7.6	0.19604	8.63155
7.61	0.2104	9.53841
7.62	0.22475	10.6009
7.63	0.23364	11.7985
7.64	0.2346	12.9682
7.65	0.24227	14.0745
7.66	0.24343	15.0107
7.67	0.25463	15.7609
7.68	0.25883	16.2583
7.69	0.26965	16.5477
7.7	0.26908	16.635
7.71	0.26644	16.632
7.72	0.26302	16.6553
7.73	0.25972	16.7084
7.74	0.25689	16.7218
7.75	0.2577	16.7558
7.76	0.25105	16.7826
7.77	0.24805	16.8118
7.78	0.24155	16.8221
7.79	0.22857	16.8579
7.8	0.22067	16.8874
7.81	0.21174	16.939
7.82	0.21781	16.9953
7.83	0.21722	17.0122
7.84	0.22461	16.8735
7.85	0.23078	16.4926
7.86	0.23339	15.8299
7.87	0.22128	14.9279
7.88	0.21206	13.8143
7.89	0.20231	12.5777
7.9	0.19793	11.2881
7.91	0.20764	10.074
7.92	0.20901	8.99247
7.93	0.20698	8.06287
7.94	0.20166	7.23262
7.95	0.20913	6.49495
7.96	0.20922	5.84514
7.97	0.21308	5.30708
7.98	0.21527	4.84366
7.99	0.21494	4.44728
8	0.21299	4.08686
8.01	0.20874	3.7634
8.02	0.20439	3.45137
8.03	0.19364	3.16531
8.04	0.17815	2.8761
8.05	0.16769	2.62172
8.06	0.14025	2.36629
8.07	0.10878	2.1434
8.08	0.08621	1.93315
8.09	0.08002	1.74736
8.1	0.09185	1.57535
8.11	0.11128	1.42234
8.12	0.15289	1.27313
8.13	0.20543	1.14427
8.14	0.28241	1.01252
8.15	0.37274	0.91576
8.16	0.48118	0.82103
8.17	0.59335	0.74678
8.18	0.73224	0.6686
8.19	0.88054	0.61299
8.2	1.04313	0.55314
8.21	1.22764	0.51201
8.22	1.4517	0.46349
8.23	1.70504	0.42515
8.24	1.93339	0.38669
8.25	2.13636	0.3744
8.26	2.29628	0.35597
8.27	2.41389	0.34894
8.28	2.49787	0.34346
8.29	2.54352	0.35901
8.3	2.54729	0.3593
8.31	2.5109	0.38663
8.32	2.43667	0.40368
8.33	2.32311	0.43241
8.34	2.18107	0.45893
8.35	2.01508	0.51521
8.36	1.81947	0.56586
8.37	1.61506	0.63578
8.38	1.42057	0.7019
8.39	1.2231	0.78154
8.4	1.02386	0.85933
8.41	0.83442	0.95039
8.42	0.65859	1.04222
8.43	0.49749	1.16063
8.44	0.36097	1.28105
8.45	0.23329	1.43585
8.46	0.13452	1.59542
8.47	0.05659	1.77556
8.48	0.01554	1.96178
8.49	-0.00302	2.17959
8.5	0.0125	2.40792
8.51	0.06526	2.65534
8.52	0.13899	2.91134
8.53	0.1968	3.1942
8.54	0.21549	3.47542
8.55	0.2255	3.7832
8.56	0.22514	4.10729
8.57	0.22238	4.46427
8.58	0.2301	4.86083
8.59	0.23579	5.33803
8.6	0.24024	5.88335
8.61	0.24947	6.53219
8.62	0.25547	7.25564
8.63	0.25147	8.08168
8.64	0.24285	8.9833
8.65	0.23351	10.0336
8.66	0.24215	11.2445
8.67	0.23764	12.4836
8.68	0.23449	13.6431
8.69	0.23422	14.678
8.7	0.2389	15.5048
8.71	0.24748	16.1072
8.72	0.25561	16.456
8.73	0.26287	16.6052
8.74	0.27545	16.6097
8.75	0.26461	16.6185
8.76	0.26526	16.6699
8.77	0.26361	16.6955
8.78	0.25794	16.7073
8.79	0.2474	16.7391
8.8	0.24859	16.7551
8.81	0.25451	16.7843
8.82	0.2554	16.8066
8.83	0.26209	16.8393
8.84	0.26065	16.879
8.85	0.25208	16.9427
8.86	0.24898	16.9816
8.87	0.25099	16.9222
8.88	0.26214	16.6347
8.89	0.26669	16.0833
8.9	0.2638	15.2646
8.91	0.26505	14.2376
8.92	0.25862	13.0377
8.93	0.24388	11.775
8.94	0.23786	10.5368
8.95	0.24234	9.42269
8.96	0.247	8.45849
8.97	0.23661	7.62536
8.98	0.23614	6.86413
8.99	0.23521	6.19185
9	0.23054	5.61785
9.01	0.22595	5.13524
9.02	0.22098	4.71271
9.03	0.2107	4.3475
9.04	0.20304	4.00723
9.05	0.19345	3.69869
9.06	0.19052	3.40468
9.07	0.17669	3.13196
9.08	0.16276	2.86549
9.09	0.15757	2.60762
9.1	0.15355	2.37362
9.11	0.13058	2.16958
9.12	0.10081	1.98293
9.13	0.08696	1.81769
9.14	0.07652	1.65534
9.15	0.08589	1.51843
9.16	0.12178	1.38474
9.17	0.174	1.27187
9.18	0.2414	1.15512
9.19	0.31839	1.05118
9.2	0.40947	0.96191
9.21	0.52095	0.8892
9.22	0.64545	0.828
9.23	0.77565	0.77141
9.24	0.92171	0.72131
9.25	1.0876	0.68361
9.26	1.29797	0.65016
9.27	1.53017	0.62894
9.28	1.75122	0.60153
9.29	1.9387	0.58544
9.3	2.10062	0.56506
9.31	2.22408	0.55495
9.32	2.3108	0.54931
9.33	2.35928	0.55423
9.34	2.37605	0.56461
9.35	2.35441	0.57665
9.36	2.29132	0.60564
9.37	2.19927	0.64796
9.38	2.07801	0.69062
9.39	1.92834	0.74842
9.4	1.75099	0.80381
9.41	1.55555	0.87191
9.42	1.35923	0.94902
9.43	1.17656	1.03146
9.44	0.99561	1.11164
9.45	0.82135	1.20364
9.46	0.66051	1.30964
9.47	0.51176	1.43613
9.48	0.37688	1.57001
9.49	0.249	1.72593
9.5	0.14524	1.89001
9.51	0.06525	2.08065
9.52	0.01803	2.28511
9.53	-0.00773	2.50499
9.54	0.00755	2.74862
9.55	0.06111	3.00936
9.56	0.12786	3.28069
9.57	0.17205	3.57034
9.58	0.19911	3.86592
9.59	0.20493	4.18107
9.6	0.20569	4.51999
9.61	0.20939	4.90076
9.62	0.20496	5.33833
9.63	0.19274	5.85477
9.64	0.19571	6.4585
9.65	0.19929	7.15365
9.66	0.18937	7.93112
9.67	0.18983	8.79402
9.68	0.19221	9.76013
9.69	0.20106	10.9112
9.7	0.20409	12.1277
9.71	0.20343	13.3046
9.72	0.21043	14.3786
9.73	0.2304	15.283
9.74	0.24607	15.9517
9.75	0.25771	16.3804
9.76	0.26222	16.5832
9.77	0.26114	16.6241
9.78	0.2704	16.6096
9.79	0.27939	16.6513
9.8	0.28546	16.6773
9.81	0.28936	16.6865
9.82	0.29221	16.7141
9.83	0.29912	16.7501
9.84	0.29709	16.7759
9.85	0.28946	16.8079
9.86	0.27454	16.8411
9.87	0.268	16.8925
9.88	0.25838	16.9505
9.89	0.24398	17.0101
9.9	0.22946	17.0012
9.91	0.22058	16.7836
9.92	0.2068	16.3037
9.93	0.2008	15.5465
9.94	0.20034	14.5469
9.95	0.19302	13.3403
9.96	0.18475	12.0271
9.97	0.19392	10.7162
9.98	0.19589	9.49731
9.99	0.19345	8.44461
10	0.18811	7.53889
10.01	0.18794	6.72227
10.02	0.19182	5.99976
10.03	0.19157	5.38038
10.04	0.18338	4.85586
10.05	0.18333	4.39109
10.06	0.18476	3.99675
10.07	0.19432	3.63155
10.08	0.20281	3.29585
10.09	0.20154	2.98662
10.1	0.19055	2.69295
10.11	0.17948	2.41086
10.12	0.15958	2.14835
10.13	0.13298	1.90271
10.14	0.10025	1.68142
10.15	0.08512	1.47166
10.16	0.07745	1.28723
10.17	0.08863	1.11377
10.18	0.11331	0.96378
10.19	0.16261	0.83269
10.2	0.22771	0.70806
10.21	0.31235	0.58872
10.22	0.41324	0.49148
10.23	0.5264	0.39921
10.24	0.65635	0.32422
10.25	0.79829	0.24688
10.26	0.94723	0.18194
10.27	1.10406	0.12839
10.28	1.2908	0.08365
10.29	1.51054	0.04464
10.3	1.75092	0.00512
10.31	1.96386	-0.0218
10.32	2.13432	-0.03292
10.33	2.28153	-0.04609
10.34	2.39078	-0.04766
10.35	2.46872	-0.05111
10.36	2.49622	-0.04017
10.37	2.48608	-0.03417
10.38	2.4328	-0.01615
10.39	2.34817	0.00329
10.4	2.22883	0.03508
10.41	2.07398	0.07571
10.42	1.89399	0.11875
10.43	1.70796	0.16542
10.44	1.51973	0.22541
10.45	1.33269	0.29432
10.46	1.13837	0.38479
10.47	0.96299	0.47039
10.48	0.79096	0.5822
10.49	0.62951	0.69031
10.5	0.479	0.82235
10.51	0.33928	0.95536
10.52	0.21598	1.10347
10.53	0.11673	1.26271
10.54	0.04047	1.44811
10.55	-0.00755	1.65291
10.56	-0.01461	1.88855
10.57	0.00345	2.13117
10.58	0.05813	2.40442
10.59	0.11725	2.67426
10.6	0.16065	2.9619
10.61	0.17012	3.2555
10.62	0.1705	3.57801
10.63	0.18763	3.90828
10.64	0.18187	4.29978
10.65	0.17532	4.73062
10.66	0.17324	5.24125
10.67	0.17856	5.83974
10.68	0.18432	6.5417
10.69	0.19479	7.3194
10.7	0.20394	8.18994
10.71	0.20926	9.15409
10.72	0.21943	10.2852
10.73	0.23487	11.5269
10.74	0.24179	12.7766
10.75	0.23536	13.9203
10.76	0.24235	14.9046
10.77	0.25273	15.6753
10.78	0.24966	16.2017
10.79	0.24764	16.4789
10.8	0.24359	16.5673
10.81	0.23586	16.5603
10.82	0.22856	16.5859
10.83	0.22068	16.6242
10.84	0.21323	16.6477
10.85	0.21338	16.6776
10.86	0.20597	16.7012
10.87	0.18511	16.7275
10.88	0.18531	16.7551
10.89	0.18594	16.7789
10.9	0.18433	16.8213
10.91	0.17739	16.8775
10.92	0.17283	16.9542
10.93	0.1731	16.9652
10.94	0.16641	16.8251
10.95	0.16587	16.4403
10.96	0.17371	15.7868
10.97	0.18606	14.8827
10.98	0.19831	13.7641
10.99	0.20594	12.516
11	0.20573	11.2544
11.01	0.20848	10.0443
11.02	0.20436	8.98638
11.03	0.20282	8.0605
11.04	0.19117	7.25361
11.05	0.18761	6.52458
11.06	0.19782	5.89137
11.07	0.19577	5.34695
11.08	0.193	4.88363
11.09	0.19403	4.48386
11.1	0.19154	4.13807
11.11	0.18767	3.80045
11.12	0.18111	3.50307
11.13	0.17626	3.21393
11.14	0.17246	2.9487
11.15	0.16433	2.6755
11.16	0.14735	2.4234
11.17	0.12573	2.1903
11.18	0.10803	1.98892
11.19	0.08803	1.79649
11.2	0.07652	1.6323
11.21	0.08143	1.474
11.22	0.10779	1.34593
11.23	0.15565	1.21555
11.24	0.21753	1.10928
11.25	0.29232	0.9917
11.26	0.38737	0.90584
11.27	0.50181	0.82053
11.28	0.61997	0.75481
11.29	0.74925	0.68615
11.3	0.8911	0.64128
11.31	1.0609	0.58756
11.32	1.25821	0.55658
11.33	1.50066	0.51139
11.34	1.73277	0.48624
11.35	1.93533	0.4539
11.36	2.09619	0.4497
11.37	2.22708	0.433
11.38	2.31951	0.43664
11.39	2.37596	0.42581
11.4	2.39562	0.4391
11.41	2.37958	0.44647
11.42	2.33279	0.47127
11.43	2.25075	0.49157
11.44	2.13588	0.52999
11.45	1.98602	0.5734
11.46	1.81396	0.63578
11.47	1.62696	0.69588
11.48	1.44181	0.77651
11.49	1.25611	0.84233
11.5	1.07089	0.93495
11.51	0.89387	1.0256
11.52	0.72675	1.13724
11.53	0.56896	1.24987
11.54	0.41805	1.38162
11.55	0.28531	1.51838
11.56	0.17612	1.67339
11.57	0.09529	1.83975
11.58	0.03795	2.03899
11.59	0.01088	2.24442
11.6	0.01636	2.48095
11.61	0.05999	2.72799
11.62	0.12018	3.00274
11.63	0.18644	3.27272
11.64	0.21561	3.57792
11.65	0.2102	3.8727
11.66	0.20564	4.19306
11.67	0.21294	4.53794
11.68	0.21949	4.9468
11.69	0.21984	5.40457
11.7	0.22495	5.95811
11.71	0.22864	6.59366
11.72	0.23149	7.33488
11.73	0.22334	8.14352
11.74	0.22645	9.057
11.75	0.22865	10.0861
11.76	0.22667	11.2842
11.77	0.22298	12.4951
11.78	0.22117	13.6518
11.79	0.2163	14.6651
11.8	0.20864	15.4965
11.81	0.20442	16.0825
11.82	0.20089	16.4435
11.83	0.19893	16.5751
11.84	0.19211	16.5905
11.85	0.19528	16.5898
11.86	0.1889	16.6435
11.87	0.18844	16.6693
11.88	0.17995	16.696
11.89	0.1689	16.7246
11.9	0.17044	16.7603
11.91	0.176	16.7737
11.92	0.18121	16.8129
11.93	0.19372	16.8368
11.94	0.19438	16.8886
11.95	0.18584	16.9352
11.96	0.18926	16.9829
11.97	0.20351	16.9044
11.98	0.20149	16.614
11.99	0.20039	16.0506
12	0.20131	15.2371
12.01	0.19823	14.179
12.02	0.19358	12.9802
12.03	0.19016	11.696
12.04	0.19376	10.4627
12.05	0.18957	9.32151
12.06	0.18625	8.36352
12.07	0.18334	7.50396
12.08	0.18322	6.74913
12.09	0.17915	6.07266
12.1	0.18209	5.50855
12.11	0.18879	5.00617
12.12	0.192	4.58799
12.13	0.19259	4.21622
12.14	0.19025	3.88904
12.15	0.18861	3.56293
12.16	0.17207	3.28627
12.17	0.16427	3.00187
12.18	0.14677	2.73884
12.19	0.13034	2.47468
12.2	0.11838	2.24756
12.21	0.10496	2.02053
12.22	0.1009	1.83961
12.23	0.11407	1.65751
12.24	0.1403	1.51082
12.25	0.18084	1.35106
12.26	0.23942	1.23306
12.27	0.31646	1.10194
12.28	0.40629	0.99148
12.29	0.52046	0.88016
12.3	0.63819	0.80564
12.31	0.76732	0.72391
12.32	0.9126	0.67466
12.33	1.07315	0.61063
12.34	1.25394	0.57032
12.35	1.47467	0.51717
12.36	1.71292	0.49257
12.37	1.92428	0.45621
12.38	2.11058	0.44679
12.39	2.25889	0.42759
12.4	2.37287	0.42978
12.41	2.43796	0.41827
12.42	2.47945	0.42319
12.43	2.47203	0.41425
12.44	2.42735	0.42668
12.45	2.34051	0.42974
12.46	2.22066	0.45578
12.47	2.07649	0.48774
12.48	1.9077	0.54266
12.49	1.72322	0.58454
12.5	1.53466	0.65225
12.51	1.34814	0.71625
12.52	1.16248	0.79917
12.53	0.98385	0.87617
12.54	0.80667	0.97192
12.55	0.63861	1.06015
12.56	0.48504	1.1826
12.57	0.34836	1.30809
12.58	0.2337	1.45072
12.59	0.13793	1.58851
12.6	0.05916	1.76143
12.61	0.01889	1.93989
12.62	0.01576	2.15003
12.63	0.03284	2.36744
12.64	0.08196	2.62142
12.65	0.14685	2.87703
12.66	0.19106	3.16271
12.67	0.20915	3.43891
12.68	0.21946	3.74073
12.69	0.22228	4.04638
12.7	0.22091	4.40114
12.71	0.21859	4.7837
12.72	0.2271	5.23571
12.73	0.21986	5.75455
12.74	0.22206	6.38044
12.75	0.21542	7.07806
12.76	0.21813	7.87963
12.77	0.21347	8.73715
12.78	0.21714	9.728
12.79	0.22597	10.8785
12.8	0.22892	12.1226
12.81	0.22023	13.2949
12.82	0.20265	14.371
12.83	0.19586	15.2574
12.84	0.18326	15.9398
12.85	0.18567	16.3579
12.86	0.19335	16.567
12.87	0.19371	16.5941
12.88	0.19354	16.5966
12.89	0.1854	16.6245
12.9	0.19011	16.6628
12.91	0.19434	16.673
12.92	0.19151	16.715
12.93	0.1823	16.7366
12.94	0.18152	16.7731
12.95	0.18042	16.7862
12.96	0.18164	16.8243
12.97	0.18367	16.8545
12.98	0.18787	16.9245
12.99	0.19044	16.962
13	0.18846	16.9567
13.01	0.19102	16.7365
13.02	0.20407	16.2766
13.03	0.20514	15.5318
13.04	0.20913	14.5708
13.05	0.20877	13.4095
13.06	0.2087	12.1707
13.07	0.19977	10.9148
13.08	0.20497	9.77396
13.09	0.19655	8.76052
13.1	0.17795	7.90774
13.11	0.16309	7.103
13.12	0.16333	6.42086
13.13	0.16993	5.81225
13.14	0.17066	5.31666
13.15	0.17811	4.87722
13.16	0.17979	4.50756
13.17	0.17723	4.16269
13.18	0.17627	3.86115
13.19	0.17301	3.56256
13.2	0.16884	3.29487
13.21	0.14752	3.0148
13.22	0.12575	2.77757
13.23	0.09374	2.52739
13.24	0.07055	2.31981
13.25	0.05884	2.10936
13.26	0.06782	1.92946
13.27	0.09244	1.75135
13.28	0.13406	1.61798
13.29	0.1877	1.46698
13.3	0.26075	1.35198
13.31	0.35174	1.23937
13.32	0.45932	1.16079
13.33	0.57259	1.06775
13.34	0.70425	1.00392
13.35	0.84817	0.92755
13.36	1.00352	0.87587
13.37	1.18881	0.80503
13.38	1.41813	0.77883
13.39	1.65515	0.72229
13.4	1.86507	0.69546
13.41	2.03942	0.67012
13.42	2.17186	0.66457
13.43	2.2696	0.64579
13.44	2.33216	0.64442
13.45	2.3675	0.6352
13.46	2.36103	0.64887
13.47	2.32028	0.64727
13.48	2.24302	0.68346
13.49	2.12967	0.69298
13.5	1.98242	0.73364
13.51	1.81915	0.76059
13.52	1.63732	0.81361
13.53	1.4406	0.85452
13.54	1.25339	0.9243
13.55	1.06645	0.98082
13.56	0.88952	1.07372
13.57	0.71587	1.15243
13.58	0.54818	1.2599
13.59	0.39894	1.35503
13.6	0.27152	1.49527
13.61	0.15918	1.61301
13.62	0.06849	1.76745
13.63	0.00467	1.90606
13.64	-0.02179	2.09635
13.65	-0.024	2.27825
13.66	0.00815	2.50435
13.67	0.05596	2.71875
13.68	0.11887	2.98298
13.69	0.16728	3.24393
13.7	0.17635	3.54263
13.71	0.17339	3.81828
13.72	0.17882	4.13907
13.73	0.19792	4.45579
13.74	0.20993	4.84219
13.75	0.21626	5.24875
13.76	0.20787	5.74573
13.77	0.21098	6.305
13.78	0.22219	6.98416
13.79	0.23139	7.72303
13.8	0.2353	8.57655
13.81	0.24603	9.48396
13.82	0.24328	10.5896
13.83	0.23835	11.7809
13.84	0.24445	12.9762
13.85	0.24122	14.063
13.86	0.23288	15.0207
13.87	0.23659	15.7431
13.88	0.23455	16.2518
13.89	0.23412	16.5098
13.9	0.23292	16.6172
13.91	0.23046	16.5997
13.92	0.22583	16.6465
13.93	0.22084	16.6799
13.94	0.21282	16.7129
13.95	0.20226	16.7319
13.96	0.20319	16.776
13.97	0.19248	16.7849
13.98	0.20082	16.8144
13.99	0.20333	16.8224
14	0.19296	16.8694
14.01	0.18899	16.9073
14.02	0.19194	16.9885
14.03	0.18969	16.9811
14.04	0.1795	16.8548
14.05	0.16267	16.4558
14.06	0.16243	15.8234
14.07	0.16921	14.9093
14.08	0.17213	13.8209
14.09	0.16932	12.5768
14.1	0.16759	11.3275
14.11	0.16887	10.1222
14.12	0.16023	9.08186
14.13	0.15971	8.14034
14.14	0.16516	7.33971
14.15	0.16749	6.59133
14.16	0.17058	5.97739
14.17	0.18222	5.42582
14.18	0.18144	4.9911
14.19	0.18715	4.58473
14.2	0.1949	4.24379
14.21	0.19366	3.9077
14.22	0.18443	3.62011
14.23	0.17278	3.31817
14.24	0.16196	3.05885
14.25	0.14215	2.78421
14.26	0.11773	2.5575
14.27	0.09111	2.32115
14.28	0.08691	2.13574
14.29	0.0936	1.93791
14.3	0.12002	1.77866
14.31	0.16129	1.61118
14.32	0.21754	1.48707
14.33	0.29402	1.34867
14.34	0.38509	1.24675
14.35	0.493	1.12824
14.36	0.61573	1.04812
14.37	0.74808	0.95948
14.38	0.89171	0.90429
14.39	1.05431	0.83193
14.4	1.23641	0.79299
14.41	1.45306	0.732
14.42	1.69735	0.70953
14.43	1.92501	0.66459
14.44	2.11654	0.64117
14.45	2.26471	0.60041
14.46	2.36919	0.59843
14.47	2.44475	0.57936
14.48	2.48494	0.59075
14.49	2.48837	0.5812
14.5	2.44323	0.61261
14.51	2.36108	0.61123
14.52	2.25232	0.65023
14.53	2.10986	0.66091
14.54	1.93539	0.70778
14.55	1.7409	0.73398
14.56	1.55214	0.79726
14.57	1.36169	0.84245
14.58	1.18137	0.92699
14.59	0.99897	0.99458
14.6	0.82533	1.09759
14.61	0.66229	1.17321
14.62	0.50846	1.29931
14.63	0.36848	1.402
14.64	0.2433	1.54025
14.65	0.14813	1.66429
14.66	0.0702	1.83017
14.67	0.03074	1.98559
14.68	0.01376	2.18533
14.69	0.03614	2.38015
14.7	0.09076	2.61469
14.71	0.15953	2.84827
14.72	0.20746	3.13341
14.73	0.21843	3.39425
14.74	0.21733	3.69735
14.75	0.21975	3.98448
14.76	0.21479	4.32112
14.77	0.21098	4.66422
14.78	0.21419	5.08197
14.79	0.22061	5.5321
14.8	0.21986	6.09038
14.81	0.21586	6.71492
14.82	0.20761	7.46051
14.83	0.19523	8.2535
14.84	0.1953	9.16037
14.85	0.19584	10.167
14.86	0.21739	11.3664
14.87	0.21924	12.556
14.88	0.23334	13.7154
14.89	0.23546	14.7047
14.9	0.23977	15.5394
14.91	0.24699	16.1131
14.92	0.25224	16.4791
14.93	0.25418	16.5973
14.94	0.24865	16.6294
14.95	0.2471	16.6185
14.96	0.25064	16.6804
14.97	0.26368	16.6789
14.98	0.26002	16.7152
14.99	0.26615	16.7224
15	0.26722	16.7642
15.01	0.26331	16.771
15.02	0.264	16.8092
15.03	0.26803	16.821
15.04	0.27077	16.8889
15.05	0.2664	16.9313
15.06	0.25945	16.9885
15.07	0.26063	16.897
15.08	0.2661	16.6155
15.09	0.26072	16.0404
15.1	0.2497	15.25
15.11	0.24226	14.1983
15.12	0.23838	13.0203
15.13	0.238	11.756
15.14	0.24464	10.5642
15.15	0.23595	9.46183
15.16	0.24309	8.53381
15.17	0.23714	7.69449
15.18	0.2327	6.97197
15.19	0.22211	6.30952
15.2	0.22186	5.78088
15.21	0.21876	5.28934
15.22	0.20541	4.8973
15.23	0.18974	4.52818
15.24	0.18311	4.22474
15.25	0.1849	3.90448
15.26	0.19581	3.6261
15.27	0.2022	3.33317
15.28	0.19005	3.08974
15.29	0.18751	2.82808
15.3	0.17614	2.61791
15.31	0.1552	2.38836
15.32	0.13231	2.21305
15.33	0.11794	2.02172
15.34	0.11821	1.88059
15.35	0.12596	1.72102
15.36	0.15628	1.61153
15.37	0.19131	1.4812
15.38	0.25357	1.39703
15.39	0.32923	1.29207
15.4	0.42124	1.2269
15.41	0.52596	1.13499
15.42	0.64072	1.08201
15.43	0.77317	1.00652
15.44	0.91644	0.97324
15.45	1.06079	0.91778
15.46	1.2354	0.90784
15.47	1.44565	0.86851
15.48	1.6772	0.86335
15.49	1.89616	0.82881
15.5	2.07909	0.83031
15.51	2.22366	0.80004
15.52	2.33367	0.81051
15.53	2.41554	0.80018
15.54	2.45695	0.82916
15.55	2.45106	0.83372
15.56	2.42055	0.89002
15.57	2.34868	0.90942
15.58	2.23598	0.96887
15.59	2.09706	0.99908
15.6	1.93045	1.06198
15.61	1.7431	1.09389
15.62	1.55251	1.18249
15.63	1.37051	1.23737
15.64	1.18279	1.34432
15.65	1.00141	1.43544
15.66	0.83249	1.57287
15.67	0.66734	1.68383
15.68	0.52055	1.85029
15.69	0.38071	1.98146
15.7	0.25977	2.15574
15.71	0.15904	2.31381
15.72	0.08047	2.52624
15.73	0.0278	2.72062
15.74	0.00294	2.98082
15.75	0.01984	3.21849
15.76	0.06761	3.50175
15.77	0.136	3.77378
15.78	0.18608	4.09147
15.79	0.19237	4.38344
15.8	0.19226	4.73533
15.81	0.19573	5.09326
15.82	0.19466	5.54391
15.83	0.18818	6.03761
15.84	0.18915	6.65816
15.85	0.1807	7.32931
15.86	0.18247	8.11625
15.87	0.18481	8.95623
15.88	0.18451	9.92677
15.89	0.19389	11.0429
15.9	0.20913	12.2479
15.91	0.22198	13.3851
15.92	0.23309	14.4489
15.93	0.23854	15.2978
15.94	0.23833	15.9688
15.95	0.25055	16.3697
15.96	0.25848	16.5795
15.97	0.26072	16.6082
15.98	0.25864	16.6167
15.99	0.25093	16.6485
16	0.24638	16.6931
16.01	0.24221	16.703
16.02	0.24076	16.7496
16.03	0.23175	16.7548
16.04	0.22628	16.796
16.05	0.21819	16.8024
16.06	0.21206	16.8469
16.07	0.2075	16.8797
16.08	0.20037	16.9583
16.09	0.19005	16.9896
16.1	0.18744	16.9884
16.11	0.18284	16.7608
16.12	0.17633	16.2943
16.13	0.17191	15.5216
16.14	0.17754	14.5296
16.15	0.17417	13.3136
16.16	0.1817	12.0312
16.17	0.18825	10.724
16.18	0.19401	9.54633
16.19	0.21243	8.47788
16.2	0.219	7.60101
16.21	0.21409	6.77808
16.22	0.20777	6.08473
16.23	0.20173	5.45769
16.24	0.20037	4.9467
16.25	0.20698	4.48497
16.26	0.20856	4.10607
16.27	0.20692	3.74164
16.28	0.21095	3.4327
16.29	0.21612	3.10702
16.3	0.21598	2.82975
16.31	0.21698	2.53088
16.32	0.20955	2.28783
16.33	0.18932	2.02082
16.34	0.16729	1.80895
16.35	0.13898	1.58901
16.36	0.12178	1.42064
16.37	0.1073	1.24148
16.38	0.10601	1.10873
16.39	0.11993	0.94808
16.4	0.15615	0.83765
16.41	0.21202	0.70892
16.42	0.28457	0.62253
16.43	0.37343	0.51269
16.44	0.47759	0.45021
16.45	0.60012	0.36927
16.46	0.72329	0.33066
16.47	0.86039	0.26515
16.48	1.01821	0.24646
16.49	1.21223	0.1837
16.5	1.45331	0.16609
16.51	1.69507	0.12822
16.52	1.91314	0.12501
16.53	2.10331	0.09477
16.54	2.25587	0.10271
16.55	2.37297	0.08882
16.56	2.44944	0.11285
16.57	2.48642	0.11551
16.58	2.48818	0.16502
16.59	2.44832	0.17143
16.6	2.36822	0.21636
16.61	2.2636	0.24204
16.62	2.12404	0.30601
16.63	1.96	0.33669
16.64	1.77486	0.41403
16.65	1.58612	0.46496
16.66	1.38754	0.5541
16.67	1.19607	0.62885
16.68	1.00199	0.75041
16.69	0.82156	0.84322
16.7	0.65059	0.97645
16.71	0.49201	1.09209
16.72	0.34405	1.26677
16.73	0.21917	1.40921
16.74	0.11685	1.61126
16.75	0.04477	1.78793
16.76	-0.00443	2.02771
16.77	-0.01202	2.25168
16.78	0.01763	2.53351
16.79	0.07881	2.79523
16.8	0.15293	3.10258
16.81	0.18043	3.38795
16.82	0.19268	3.733
16.83	0.19135	4.05443
16.84	0.1939	4.45613
16.85	0.18803	4.87238
16.86	0.17399	5.4014
16.87	0.16696	5.96924
16.88	0.18226	6.67949
16.89	0.1864	7.43655
16.9	0.19223	8.32314
16.91	0.20482	9.25453
16.92	0.21454	10.3994
16.93	0.2213	11.6277
16.94	0.22846	12.8764
16.95	0.23592	13.993
16.96	0.23136	14.9848
16.97	0.23959	15.7195
16.98	0.23659	16.2532
16.99	0.24048	16.5099
17	0.23549	16.6197
17.01	0.23814	16.5845
17.02	0.25083	16.633
17.03	0.26372	16.6505
17.04	0.26657	16.6781
17.05	0.26462	16.6849
17.06	0.26749	16.728
17.07	0.27657	16.7326
17.08	0.27332	16.7811
17.09	0.27817	16.7962
17.1	0.28344	16.8589
17.11	0.28138	16.8971
17.12	0.28046	16.9786
17.13	0.2734	16.9758
17.14	0.27306	16.8552
17.15	0.25977	16.4348
17.16	0.25876	15.7636
17.17	0.26682	14.7931
17.18	0.27127	13.6524
17.19	0.2586	12.3355
17.2	0.26011	11.0301
17.21	0.2541	9.7515
17.22	0.24461	8.65796
17.23	0.23724	7.68621
17.24	0.23547	6.86556
17.25	0.23374	6.08633
17.26	0.22739	5.44975
17.27	0.22212	4.86923
17.28	0.21509	4.41844
17.29	0.21665	3.9911
17.3	0.2136	3.65299
17.31	0.22023	3.29283
17.32	0.22285	2.99557
17.33	0.21544	2.67078
17.34	0.20205	2.40694
17.35	0.1903	2.11553
17.36	0.17638	1.87922
17.37	0.14944	1.62954
17.38	0.11406	1.43537
17.39	0.09968	1.2193
17.4	0.08687	1.06741
17.41	0.0924	0.88648
17.42	0.11506	0.76555
17.43	0.15783	0.61454
17.44	0.21486	0.51695
17.45	0.29075	0.39429
17.46	0.38398	0.31966
17.47	0.48916	0.226
17.48	0.61244	0.16666
17.49	0.7481	0.07607
17.5	0.89647	0.04017
17.51	1.05108	-0.03261
17.52	1.23614	-0.05853
17.53	1.45136	-0.1139
17.54	1.70408	-0.12235
17.55	1.92639	-0.15838
17.56	2.11009	-0.15915
17.57	2.26411	-0.181
17.58	2.38695	-0.16602
17.59	2.46903	-0.18561
17.6	2.50513	-0.15537
17.61	2.51017	-0.16235
17.62	2.47112	-0.11867
17.63	2.39704	-0.10046
17.64	2.28314	-0.04052
17.65	2.13905	-0.01665
17.66	1.96925	0.05093
17.67	1.77545	0.08834
17.68	1.57747	0.17332
17.69	1.3864	0.23489
17.7	1.19927	0.34501
17.71	1.01754	0.43123
17.72	0.83476	0.57031
17.73	0.66442	0.67658
17.74	0.51004	0.82612
17.75	0.3703	0.95653
17.76	0.24971	1.13808
17.77	0.15265	1.2933
17.78	0.07504	1.50748
17.79	0.02544	1.7052
17.8	0.01016	1.96232
17.81	0.02457	2.20248
17.82	0.07382	2.49879
17.83	0.13723	2.76366
17.84	0.1937	3.08465
17.85	0.18937	3.38276
17.86	0.20311	3.73588
17.87	0.21328	4.08689
17.88	0.20653	4.52639
17.89	0.20068	4.99691
17.9	0.19627	5.59453
17.91	0.19836	6.24227
17.92	0.19791	7.01925
17.93	0.20029	7.84385
17.94	0.20115	8.80022
17.95	0.20373	9.85072
17.96	0.20345	11.1106
17.97	0.20417	12.3509
17.98	0.20489	13.563
17.99	0.21635	14.5939
18	0.22154	15.4631
18.01	0.20786	16.0521
18.02	0.2072	16.4222
18.03	0.21495	16.5388
18.04	0.21447	16.5624
18.05	0.20933	16.5477
18.06	0.20353	16.616
18.07	0.19694	16.6186
18.08	0.18875	16.6582
18.09	0.18626	16.6665
18.1	0.18863	16.7194
18.11	0.18698	16.7319
18.12	0.19027	16.7811
18.13	0.19496	16.7978
18.14	0.19624	16.8651
18.15	0.19556	16.9111
18.16	0.21206	16.9725
18.17	0.19761	16.8812
18.18	0.19036	16.5883
18.19	0.20629	15.9703
18.2	0.21648	15.1314
18.21	0.22551	14.0257
18.22	0.22936	12.8018
18.23	0.2301	11.4729
18.24	0.2363	10.2246
18.25	0.23854	9.06167
18.26	0.24317	8.09956
18.27	0.24332	7.22498
18.28	0.24581	6.4645
18.29	0.24864	5.75097
18.3	0.24264	5.19074
18.31	0.23287	4.67466
18.32	0.24003	4.26657
18.33	0.23561	3.87686
18.34	0.22835	3.55998
18.35	0.22152	3.22126
18.36	0.2144	2.94626
18.37	0.20972	2.64624
18.38	0.19785	2.39002
18.39	0.1848	2.10787
18.4	0.17394	1.88516
18.41	0.1481	1.64846
18.42	0.12279	1.47065
18.43	0.10666	1.27533
18.44	0.09762	1.12959
18.45	0.10564	0.96359
18.46	0.13111	0.85931
18.47	0.16999	0.72245
18.48	0.23688	0.6361
18.49	0.3216	0.51858
18.5	0.41651	0.44744
18.51	0.52592	0.3525
18.52	0.64642	0.30344
18.53	0.78394	0.22176
18.54	0.93872	0.18617
18.55	1.10975	0.12288
18.56	1.31077	0.11386
18.57	1.55622	0.07022
18.58	1.79204	0.07182
18.59	1.98915	0.038
18.6	2.16395	0.04793
18.61	2.30581	0.02059
18.62	2.40562	0.04313
18.63	2.4667	0.02729
18.64	2.48933	0.05903
18.65	2.46898	0.06105
18.66	2.41233	0.11152
18.67	2.31657	0.13225
18.68	2.18713	0.19522
18.69	2.0367	0.22715
18.7	1.85611	0.31039
18.71	1.66334	0.35292
18.72	1.4706	0.44477
18.73	1.27655	0.49561
18.74	1.08456	0.596
18.75	0.9037	0.67651
18.76	0.72927	0.80744
18.77	0.56483	0.9138
18.78	0.41956	1.07336
18.79	0.29223	1.21194
18.8	0.18201	1.4181
18.81	0.09323	1.59279
18.82	0.03292	1.82354
18.83	0.00297	2.03004
18.84	0.01055	2.30093
18.85	0.04363	2.5458
18.86	0.09894	2.84072
18.87	0.15742	3.10465
18.88	0.17881	3.42688
18.89	0.19304	3.73574
18.9	0.2107	4.12397
18.91	0.21844	4.50134
18.92	0.21711	4.98178
18.93	0.21956	5.50533
18.94	0.21564	6.16357
18.95	0.20729	6.85619
18.96	0.19832	7.68072
18.97	0.20023	8.55099
18.98	0.19923	9.57549
18.99	0.19949	10.7426
19	0.20164	12.0156
19.01	0.20609	13.1974
19.02	0.19598	14.3088
19.03	0.18938	15.2017
19.04	0.19443	15.9075
19.05	0.19315	16.3111
19.06	0.18949	16.5382
19.07	0.19194	16.563
19.08	0.19371	16.574
19.09	0.18592	16.5978
19.1	0.19066	16.6469
19.11	0.18592	16.6456
19.12	0.18278	16.6914
19.13	0.17814	16.7
19.14	0.17456	16.7447
19.15	0.16864	16.7458
19.16	0.1735	16.7952
19.17	0.18104	16.8141
19.18	0.1885	16.8912
19.19	0.19806	16.9288
19.2	0.20611	16.9335
19.21	0.20487	16.6907
19.22	0.20858	16.226
19.23	0.21238	15.4496
19.24	0.21168	14.47
19.25	0.21258	13.2661
19.26	0.21512	12.0058
19.27	0.22273	10.7087
19.28	0.22313	9.55443
19.29	0.22757	8.51612
19.3	0.22338	7.66423
19.31	0.21828	6.8458
19.32	0.21208	6.16333
19.33	0.21505	5.54169
19.34	0.21229	5.04687
19.35	0.20488	4.58539
19.36	0.20211	4.22444
19.37	0.19861	3.84891
19.38	0.19191	3.54574
19.39	0.18077	3.2205
19.4	0.18686	2.95622
19.41	0.1762	2.65721
19.42	0.17326	2.42152
19.43	0.15428	2.15956
19.44	0.13394	1.95783
19.45	0.1118	1.7321
19.46	0.0871	1.56927
19.47	0.06551	1.37612
19.48	0.05765	1.25217
19.49	0.07676	1.09382
19.5	0.10866	0.99042
19.51	0.15807	0.85738
19.52	0.22729	0.78302
19.53	0.31034	0.67393
19.54	0.41541	0.62352
19.55	0.53604	0.52741
19.56	0.6664	0.4839
19.57	0.80922	0.40835
19.58	0.96762	0.38589
19.59	1.13924	0.32036
19.6	1.33105	0.30656
19.61	1.56169	0.27045
19.62	1.80648	0.28028
19.63	2.03256	0.25382
19.64	2.21232	0.28266
19.65	2.35052	0.25547
19.66	2.45011	0.28109
19.67	2.51468	0.26656
19.68	2.54197	0.29967
19.69	2.53147	0.29414
19.7	2.48845	0.34787
19.71	2.39857	0.36591
19.72	2.27855	0.42713
19.73	2.1166	0.46705
19.74	1.94247	0.55386
19.75	1.74333	0.59679
19.76	1.54734	0.70206
19.77	1.35421	0.77042
19.78	1.16513	0.89309
19.79	0.97705	0.9711
19.8	0.79279	1.11539
19.81	0.62301	1.2216
19.82	0.46715	1.39734
19.83	0.33098	1.54166
19.84	0.20903	1.74556
19.85	0.10509	1.92767
19.86	0.0289	2.17292
19.87	-0.00485	2.39656
19.88	-0.01137	2.67612
19.89	0.01319	2.91695
19.9	0.06649	3.2277
19.91	0.12739	3.50628
19.92	0.17094	3.8369
19.93	0.18003	4.15234
19.94	0.17372	4.54945
19.95	0.16416	4.95419
19.96	0.16255	5.48201
19.97	0.16548	6.06094
19.98	0.16881	6.76666
19.99	0.1773	7.51831
[truncated: 117,994 more rows]

## Sheet: Figure 3i
Time(s)	Tactile Signal ΔR(Ω)	Touchless Signal ΔU (V)
0	0.01103	-0.32546
0.01	-0.00208	-0.35672
0.02	0.00868	-0.46302
0.03	0.00877	-0.59432
0.04	0.01228	-0.97887
0.05	0.02797	-4.64921
0.06	0.83477	-5.7153
0.07	0.26529	-5.89663
0.08	0.13522	-6.00605

## Sheet: Figure 3k
Time(s)	Tactile Signal ΔR(Ω)	Touchless Signal ΔU (V)
0	0.00229	0.0041
0.01	0.0025	0.00417
0.02	0.00277	0.00422
0.03	0.00289	0.00425
0.04	0.00307	0.00427
0.05	0.00325	0.00427
0.06	0.00331	0.00425
0.07	0.00335	0.00422
0.08	0.00425	0.00417
0.09	0.00408	0.00411
0.1	0.00426	0.00403
0.11	0.00422	0.00393
0.12	0.00438	0.00381
0.13	0.00459	0.00368
0.14	0.00461	0.00353
0.15	0.00455	0.00337
0.16	0.00449	0.00308
0.17	0.00433	0.00242
0.18	0.00399	0.00215
0.19	0.00356	0.00153
0.2	0.00332	0.00134
0.21	0.00322	0.000913201
0.22	0.00304	0.000910271
0.23	0.00287	0.00057896
0.24	0.00289	0.000669062
0.25	0.00261	0.000422172
0.26	0.00268	0.000615073
0.27	0.00272	0.000480009
0.28	0.00246	0.00081523
0.29	0.00243	0.000779269
0.3	0.0024	0.0011
0.31	0.00237	0.000998939
0.32	0.00258	0.00123
0.33	0.00253	0.00108
0.34	0.00267	0.00129
0.35	0.00264	0.00115
0.36	0.00255	0.00142
0.37	0.00245	0.00132
0.38	0.00235	0.00164
0.39	0.00205	0.00162
0.4	0.00194	0.00191
0.41	0.00192	0.00184
0.42	0.00157	0.0021
0.43	0.00144	0.00195
0.44	0.00146	0.00215
0.45	0.00147	0.00193
0.46	0.00116	0.00209
0.47	0.000901385	0.00191
0.48	0.000750559	0.00217
0.49	0.000972311	0.00202
0.5	0.00115	0.00227
0.51	0.00147	0.00209
0.52	0.00131	0.00221
0.53	0.00125	0.00196
0.54	0.00119	0.00213
0.55	0.00113	0.00184
0.56	0.00109	0.00188
0.57	0.00129	0.00155
0.58	0.00125	0.00156
0.59	0.00102	0.00114
0.6	0.000701698	0.000991274
0.61	0.000636176	0.000473916
0.62	0.000601819	0.000361584
0.63	0.000566947	-9.33739e-05
0.64	0.00053156	-0.000157701
0.65	0.00049566	-0.000567241
0.66	0.000520169	-0.000605438
0.67	0.000676853	-0.000903674
0.68	0.000634866	-0.000803004
0.69	0.000807553	-0.00111
0.7	0.000734184	-0.000984584
0.71	0.000437883	-0.00128
0.72	0.000311722	-0.0013
0.73	0.000349751	-0.00164
0.74	0.000561801	-0.0016
0.75	0.000719004	-0.00196
0.76	0.000709161	-0.00184
0.77	0.000671885	-0.00198
0.78	0.000723809	-0.00172
0.79	0.000819196	-0.00175
0.8	0.00107	-0.00133
0.81	0.0011	-0.0012
0.82	0.00113	-0.000616905
0.83	0.00141	-0.000371943
0.84	0.00167	0.000218561
0.85	0.00178	0.000389105
0.86	0.00197	0.000946137
0.87	0.00187	0.00117
0.88	0.00213	0.00169
0.89	0.00224	0.0018
0.9	0.00208	0.00222
0.91	0.0021	0.00215
0.92	0.00216	0.00234
0.93	0.00241	0.00212
0.94	0.00242	0.00223
0.95	0.00229	0.00192
0.96	0.00215	0.00195
0.97	0.00232	0.00155
0.98	0.00247	0.00148
0.99	0.00277	0.00107
1	0.00287	0.000983205
1.01	0.00285	0.000388624
1.02	0.00266	6.67758e-05
1.03	0.00231	-0.000632695
1.04	0.00236	-0.000955028
1.05	0.00241	-0.0016
1.06	0.00246	-0.00176
1.07	0.00252	-0.00221
1.08	0.00278	-0.00223
1.09	0.0017	-0.00248
1.1	0.00164	-0.00229
1.11	0.00183	-0.00246
1.12	0.002	-0.00223
1.13	0.00203	-0.00231
1.14	0.00173	-0.00201
1.15	0.00152	-0.00201
1.16	0.00139	-0.00156
1.17	0.00127	-0.00138
1.18	0.00115	-0.000741122
1.19	0.00127	-0.000413347
1.2	0.00128	0.000243818
1.21	0.0013	0.000485576
1.22	0.00119	0.00115
1.23	0.00133	0.00157
1.24	0.00142	0.00237
1.25	0.0012	0.0028
1.26	0.00128	0.0036
1.27	0.00119	0.00401
1.28	0.00109	0.00474
1.29	0.00105	0.00501
1.3	0.00103	0.00538
1.31	0.00102	0.00516
1.32	0.001	0.00519
1.33	0.000729481	0.00479
1.34	0.000680021	0.00469
1.35	0.000262999	0.0042
1.36	0.00021926	0.00403
1.37	0.00030835	0.00349
1.38	0.000361822	0.00327
1.39	0.000555682	0.00268
1.4	0.000682692	0.00241
1.41	0.000505253	0.00174
1.42	0.000296822	0.00153
1.43	0.000417867	0.00102
1.44	0.00034893	0.000924842
1.45	0.000284965	0.00056971
1.46	0.000225972	0.000653284
1.47	0.000520313	0.000462877
1.48	0.000686733	0.000645763
1.49	0.000712144	0.000470043
1.5	0.000655127	0.000649495
1.51	0.000243063	0.000511168
1.52	6.23856e-05	0.000819526
1.53	-0.000269424	0.000823724
1.54	-0.000174333	0.00117
1.55	-0.000183228	0.00116
1.56	-0.000187154	0.00143
1.57	-0.00018611	0.00132
1.58	-8.99311e-05	0.00147
1.59	2.15134e-05	0.00121
1.6	3.53766e-05	0.00121
1.61	0.000147813	0.000882652
1.62	0.000202401	0.000979937
1.63	0.0002625	0.000690597
1.64	0.000328111	0.000816526
1.65	0.000560069	0.000636997
1.66	0.00072508	0.000832327
1.67	0.00082529	0.000712267
1.68	0.000713991	0.00096834
1.69	0.000660374	0.000885184
1.7	0.000831781	0.00114
1.71	0.000782616	0.00105
1.72	0.000982569	0.00134
1.73	0.00105	0.00127
1.74	0.00106	0.00155
1.75	0.00108	0.00142
1.76	0.00111	0.00154
1.77	0.00114	0.00128
1.78	0.00128	0.00135
1.79	0.00153	0.001
1.8	0.00155	0.000934192
1.81	0.00142	0.000469834
1.82	0.00171	0.000316584
1.83	0.0018	-0.000194518
1.84	0.00185	-0.000330558
1.85	0.00154	-0.00082118
1.86	0.00155	-0.000971167
1.87	0.00169	-0.00143
1.88	0.00175	-0.00151
1.89	0.00169	-0.00188
1.9	0.00183	-0.00189
1.91	0.002	-0.00216
1.92	0.00222	-0.00211
1.93	0.0024	-0.00238
1.94	0.00218	-0.00231
1.95	0.00211	-0.00265
1.96	0.00206	-0.00267
1.97	0.00212	-0.00313
1.98	0.00211	-0.0033
1.99	0.00212	-0.00403
2	0.00186	-0.00447
2.01	0.00161	-0.0053
2.02	0.0015	-0.00574
2.03	0.00157	-0.00652
2.04	0.00171	-0.00691
2.05	0.00175	-0.00758
2.06	0.00185	-0.00777
2.07	0.00193	-0.00813
2.08	0.00207	-0.00799
2.09	0.00186	-0.00808
2.1	0.00218	-0.00769
2.11	0.00203	-0.00747
2.12	0.00171	-0.00671
2.13	0.00139	-0.00611
2.14	0.00134	-0.00499
2.15	0.00148	-0.00405
2.16	0.00148	-0.00262
2.17	0.00136	-0.00149
2.18	0.00124	4.6196e-05
2.19	0.00113	0.00124
2.2	0.000805742	0.00285
2.21	0.000903902	0.00409
2.22	0.000796568	0.00566
2.23	0.000674509	0.00687
2.24	0.000389743	0.00835
2.25	0.000154414	0.00938
2.26	3.2826e-05	0.01065
2.27	-7.98059e-05	0.0114
2.28	-0.000183482	0.01239
2.29	-0.000213626	0.01288
2.3	-9.42283e-05	0.01363
2.31	-0.000381995	0.01401
2.32	-0.000153191	0.01472
2.33	-0.000161813	0.01503
2.34	1.97903e-05	0.0157
2.35	4.64664e-05	0.01605
2.36	0.000204246	0.01676
2.37	0.000153132	0.0171
2.38	2.40686e-05	0.01783
2.39	-7.80535e-05	0.01826
2.4	-0.000256379	0.01906
2.41	-0.0003179	0.01958
2.42	-0.000368718	0.02049
2.43	-0.000410062	0.0211
2.44	-0.000434621	0.02207
2.45	-0.000228692	0.02265
2.46	-0.000234036	0.02363
2.47	-0.000264328	0.02424
2.48	-0.000243155	0.02531
2.49	-0.000206084	0.02608
2.5	-0.000242073	0.02734
2.51	-0.000489994	0.02834
2.52	-0.000422046	0.02981
2.53	-0.00062601	0.03099
2.54	-0.000512309	0.03262
2.55	-0.000837068	0.03396
2.56	-0.000748537	0.0358
2.57	-0.000650506	0.03735
2.58	-0.000542977	0.03935
2.59	-0.00072289	0.04093
2.6	-0.000592339	0.04283
2.61	-0.00016619	0.04442
2.62	-2.18518e-05	0.04628
2.63	0.000251388	0.04775
2.64	0.000543867	0.04949
2.65	0.000770739	0.05085
2.66	0.000921766	0.05258
2.67	0.000929063	0.05387
2.68	0.000927394	0.05555
2.69	0.00097496	0.05682
2.7	0.00115	0.05841
2.71	0.00084592	0.05962
2.72	0.00188	0.06112
2.73	0.00227	0.06225
2.74	0.00227	0.06373
2.75	0.00227	0.0649
2.76	0.00228	0.06662
2.77	0.00231	0.06787
2.78	0.00235	0.06949
2.79	0.0024	0.07071
2.8	0.00246	0.07237
2.81	0.00254	0.07377
2.82	0.00284	0.07557
2.83	0.00269	0.07711
2.84	0.0029	0.07912
2.85	0.00318	0.08087
2.86	0.00332	0.08306
2.87	0.00312	0.08487
2.88	0.00294	0.08705
2.89	0.003	0.08878
2.9	0.00308	0.09089
2.91	0.0031	0.09267
2.92	0.00313	0.09481
2.93	0.00294	0.09661
2.94	0.00295	0.09878
2.95	0.00289	0.1006
2.96	0.00289	0.10274
2.97	0.0029	0.10438
2.98	0.00296	0.1064
2.99	0.0028	0.10799
3	0.00269	0.10992
3.01	0.00279	0.11145
3.02	0.00274	0.11328
3.03	0.0027	0.11472
3.04	0.00268	0.11652
3.05	0.00283	0.11788
3.06	0.00254	0.11958
3.07	0.00245	0.12076
3.08	0.00238	0.12232
3.09	0.00225	0.1235
3.1	0.0024	0.12511
3.11	0.00213	0.1264
3.12	0.00204	0.12808
3.13	0.00208	0.12937
3.14	0.00213	0.13103
3.15	0.00207	0.13235
3.16	0.00203	0.13409
3.17	0.00194	0.13551
3.18	0.00216	0.13734
3.19	0.00192	0.13882
3.2	0.00191	0.14075
3.21	0.0021	0.14234
3.22	0.00192	0.14434
3.23	0.00205	0.14599
3.24	0.00227	0.14803
3.25	0.00236	0.14966
3.26	0.00233	0.15174
3.27	0.0023	0.15344
3.28	0.00229	0.15562
3.29	0.00228	0.15746
3.3	0.00229	0.15977
3.31	0.00233	0.16174
3.32	0.00262	0.16416
3.33	0.00241	0.16624
3.34	0.00244	0.16875
3.35	0.00227	0.17095
3.36	0.00205	0.17358
3.37	0.00224	0.17585
3.38	0.00254	0.1785
3.39	0.00267	0.18076
3.4	0.00272	0.18338
3.41	0.00281	0.18557
3.42	0.00278	0.1881
3.43	0.00291	0.19009
3.44	0.00298	0.19246
3.45	0.00284	0.1944
3.46	0.00264	0.19669
3.47	0.00264	0.19849
3.48	0.00273	0.20061
3.49	0.00279	0.20227
3.5	0.00252	0.20425
3.51	0.00218	0.20576
3.52	0.00244	0.20763
3.53	0.00256	0.20907
3.54	0.00277	0.21087
3.55	0.00294	0.21227
3.56	0.00366	0.21413
3.57	0.00383	0.21555
3.58	0.00393	0.21741
3.59	0.00405	0.21891
3.6	0.00426	0.22089
3.61	0.00433	0.22251
3.62	0.00465	0.22458
3.63	0.00493	0.22623
3.64	0.00495	0.22837
3.65	0.00494	0.23012
3.66	0.00499	0.23224
3.67	0.00499	0.23398
3.68	0.00532	0.2361
3.69	0.00544	0.23775
3.7	0.00559	0.23975
3.71	0.00596	0.24131
3.72	0.00609	0.24328
3.73	0.00543	0.2448
3.74	0.00507	0.24672
3.75	0.00506	0.24819
3.76	0.00506	0.25004
3.77	0.00525	0.25141
3.78	0.00533	0.25317
3.79	0.00534	0.2545
3.8	0.00535	0.25623
3.81	0.0055	0.2575
3.82	0.00563	0.2592
3.83	0.0055	0.26042
3.84	0.00552	0.26206
3.85	0.00521	0.26329
3.86	0.00517	0.26494
3.87	0.00543	0.26617
3.88	0.00588	0.26782
3.89	0.00609	0.26904
3.9	0.0061	0.27071
3.91	0.00617	0.27196
3.92	0.0061	0.27366
3.93	0.00597	0.27492
3.94	0.00582	0.27666
3.95	0.00563	0.27799
3.96	0.00569	0.27979
3.97	0.00576	0.2812
3.98	0.00566	0.28307
3.99	0.00545	0.28457
4	0.00538	0.28658
4.01	0.00527	0.2882
4.02	0.00489	0.29033
4.03	0.0046	0.29198
4.04	0.00452	0.29408
4.05	0.00436	0.29578
4.06	0.00434	0.29789
4.07	0.00438	0.29952
4.08	0.00416	0.30158
4.09	0.00381	0.30318
4.1	0.0039	0.30519
4.11	0.00357	0.3067
4.12	0.00372	0.30865
4.13	0.00393	0.3101
4.14	0.00402	0.31205
4.15	0.00391	0.31347
4.16	0.00387	0.31524
4.17	0.00358	0.31654
4.18	0.00337	0.31816
4.19	0.00313	0.31924
4.2	0.00331	0.32075
4.21	0.00331	0.32179
4.22	0.0032	0.32326
4.23	0.0032	0.32426
4.24	0.00309	0.32572
4.25	0.00285	0.32671
4.26	0.00266	0.32815
4.27	0.00246	0.32914
4.28	0.00242	0.33063
4.29	0.00223	0.33168
4.3	0.00245	0.33317
4.31	0.0022	0.33414
4.32	0.0022	0.33555
4.33	0.00176	0.33644
4.34	0.00171	0.33778
4.35	0.00157	0.33846
4.36	0.00138	0.33946
4.37	0.00143	0.33987
4.38	0.00128	0.34065
4.39	0.00104	0.34089
4.4	0.000789113	0.34156
4.41	0.000691928	0.34169
4.42	0.000640291	0.34231
4.43	0.000363695	0.34248
4.44	0.000329758	0.3431
4.45	0.000168361	0.34327
4.46	0.000380145	0.34397
4.47	0.000348316	0.34433
4.48	0.000372177	0.34522
4.49	0.000462106	0.34579
4.5	0.000278424	0.34698
4.51	0.0002439	0.34782
4.52	0.000622593	0.34931
4.53	0.000494145	0.35044
4.54	0.000366394	0.35215
4.55	0.00049517	0.3534
4.56	0.00064608	0.35525
4.57	0.000585541	0.35672
4.58	0.00049012	0.35878
4.59	0.000516474	0.36035
4.6	0.000662744	0.36246
4.61	0.000964403	0.36411
4.62	0.00111	0.36634
4.63	0.000998895	0.36805
4.64	0.00096101	0.37021
4.65	0.000843306	0.37181
4.66	0.000751469	0.3739
4.67	0.000882887	0.37554
4.68	0.000826551	0.37764
4.69	0.000715496	0.3792
4.7	0.000899775	0.3812
4.71	0.00106	0.38263
4.72	0.000991679	0.38457
4.73	0.00115	0.38592
4.74	0.00107	0.38771
4.75	0.00118	0.38896
4.76	0.00133	0.39067
4.77	0.00125	0.39191
4.78	0.00119	0.39356
4.79	0.00109	0.39469
4.8	0.00103	0.39626
4.81	0.00113	0.3973
4.82	0.0011	0.39882
4.83	0.00103	0.3997
4.84	0.00102	0.40102
4.85	0.000793858	0.40175
4.86	0.00114	0.403
4.87	0.000925041	0.40371
4.88	0.000931045	0.40486
4.89	0.000939563	0.40541
4.9	0.000750922	0.40654
4.91	0.000492686	0.40719
4.92	0.000368593	0.40839
4.93	0.000233126	0.40905
4.94	0.000287037	0.4103
4.95	0.000466391	0.41111
4.96	0.000261797	0.41247
4.97	3.74603e-05	0.41337
4.98	3.18979e-05	0.41473
4.99	-3.87865e-05	0.41563
5	-0.000190666	0.41707
5.01	-0.000258385	0.41805
5.02	-0.000277403	0.4196
5.03	-7.28347e-05	0.4206
5.04	8.65007e-05	0.42219
5.05	-8.32901e-05	0.42323
5.06	-9.03859e-05	0.42484
5.07	-6.68466e-05	0.42593
5.08	-3.4619e-05	0.42751
5.09	0.00028454	0.42864
5.1	0.000554868	0.43033
5.11	0.000588356	0.4315
5.12	0.000896891	0.43317
5.13	0.000801899	0.43427
5.14	0.000603167	0.43595
5.15	0.000406806	0.43707
5.16	0.000515292	0.43871
5.17	0.000639749	0.43983
5.18	0.000827157	0.44148
5.19	0.00089475	0.44262
5.2	0.000828357	0.44439
5.21	0.00104	0.44568
5.22	0.00124	0.44753
5.23	0.00131	0.44885
5.24	0.00135	0.45074
5.25	0.00137	0.45209
5.26	0.00137	0.454
5.27	0.00132	0.4554
5.28	0.00133	0.45739
5.29	0.00135	0.4589
5.3	0.00153	0.46095
5.31	0.00125	0.46236
5.32	0.00143	0.46423
5.33	0.00113	0.46551
5.34	0.0013	0.46729
5.35	0.0013	0.46841
5.36	0.0013	0.47001
5.37	0.00143	0.471
5.38	0.00169	0.47248
5.39	0.00174	0.47333
5.4	0.00166	0.47472
5.41	0.00188	0.47545
5.42	0.00189	0.4767
5.43	0.00194	0.47737
5.44	0.002	0.4787
5.45	0.00202	0.47941
5.46	0.00227	0.48081
5.47	0.00221	0.48164
5.48	0.0023	0.4832
5.49	0.00246	0.48419
5.5	0.00248	0.48594
5.51	0.00259	0.48709
5.52	0.00277	0.48903
5.53	0.00275	0.49042
5.54	0.0025	0.49254
5.55	0.00273	0.49407
5.56	0.00255	0.49639
5.57	0.00247	0.49816
5.58	0.0023	0.50069
5.59	0.00233	0.50257
5.6	0.00232	0.50518
5.61	0.00206	0.50705
5.62	0.00174	0.50965
5.63	0.00134	0.51153
5.64	0.00136	0.51407
5.65	0.00137	0.51579
5.66	0.00139	0.51814
5.67	0.00122	0.51966
5.68	0.001	0.52188
5.69	0.00117	0.52324
5.7	0.0012	0.52533
5.71	0.00113	0.52658
5.72	0.001	0.52855
5.73	0.000630165	0.52965
5.74	0.000453045	0.53148
5.75	0.000275623	0.53239
5.76	9.7399e-05	0.5342
5.77	-8.21244e-05	0.5351
5.78	0.000176096	0.53683
5.79	-6.56071e-05	0.53762
5.8	-0.000126171	0.53927
5.81	-1.34545e-06	0.54
5.82	0.000110583	0.54169
5.83	0.00026395	0.54245
5.84	0.000305279	0.5441
5.85	0.000291951	0.54489
5.86	0.000431074	0.54661
5.87	0.000655861	0.54747
5.88	0.000877732	0.54925
5.89	0.00085548	0.55012
5.9	0.000807974	0.55188
5.91	0.000950373	0.55266
5.92	0.00118	0.55434
5.93	0.00118	0.55499
5.94	0.00115	0.55652
5.95	0.00134	0.55699
5.96	0.00145	0.55846
5.97	0.00173	0.5588
5.98	0.00179	0.56009
5.99	0.00187	0.5603
6	0.00201	0.56153
6.01	0.00234	0.56171
6.02	0.00242	0.5629
6.03	0.00248	0.56306
6.04	0.00244	0.5643
6.05	0.00235	0.56454
6.06	0.0026	0.56594
6.07	0.00283	0.5662
6.08	0.00293	0.56762
6.09	0.00325	0.56799
6.1	0.00336	0.56952
6.11	0.00372	0.57002
6.12	0.00393	0.57171
6.13	0.00394	0.57228
6.14	0.00406	0.57403
6.15	0.00444	0.57472
6.16	0.00499	0.57654
6.17	0.00548	0.57729
6.18	0.00581	0.57912
6.19	0.0062	0.57974
6.2	0.00682	0.58142
6.21	0.00746	0.58186
6.22	0.00789	0.58336
6.23	0.00812	0.58362
6.24	0.00846	0.58492
6.25	0.00876	0.585
6.26	0.00907	0.5862
6.27	0.00944	0.586
6.28	0.00981	0.58705
6.29	0.0104	0.58684
6.3	0.01046	0.58776
6.31	0.011	0.58738
6.32	0.01152	0.58821
6.33	0.01181	0.58779
6.34	0.01233	0.5886
6.35	0.01292	0.58825
6.36	0.01335	0.58912
6.37	0.01389	0.58884
6.38	0.01508	0.58974
6.39	0.01576	0.58942
6.4	0.01618	0.59038
6.41	0.01657	0.59013
6.42	0.01687	0.5912
6.43	0.01739	0.59116
6.44	0.01767	0.59247
6.45	0.01835	0.59263
6.46	0.01879	0.59411
6.47	0.01896	0.59438
6.48	0.01919	0.596
6.49	0.01963	0.59638
6.5	0.01999	0.5981
6.51	0.02057	0.59854
6.52	0.02091	0.60027
6.53	0.02127	0.6007
6.54	0.02165	0.60243
6.55	0.02229	0.60293
6.56	0.02271	0.60469
6.57	0.02334	0.60511
6.58	0.02384	0.60681
6.59	0.02445	0.60712
6.6	0.02488	0.60874
6.61	0.02524	0.60906
6.62	0.02577	0.61074
6.63	0.02641	0.61107
6.64	0.0273	0.61268
6.65	0.02778	0.61291
6.66	0.02801	0.61438
6.67	0.02868	0.61448
6.68	0.02967	0.61583
6.69	0.03073	0.61587
6.7	0.03134	0.61721
6.71	0.03202	0.61711
6.72	0.03271	0.61834
6.73	0.03346	0.61825
6.74	0.03428	0.61948
6.75	0.03494	0.6194
6.76	0.03563	0.62068
6.77	0.03636	0.62058
6.78	0.0373	0.62184
6.79	0.0378	0.62165
6.8	0.03877	0.62282
6.81	0.03982	0.62255
6.82	0.04068	0.62359
6.83	0.04155	0.62321
6.84	0.04223	0.62422
6.85	0.0428	0.62378
6.86	0.04379	0.6247
6.87	0.04491	0.62427
6.88	0.04544	0.62526
6.89	0.04639	0.62491
6.9	0.04719	0.626
6.91	0.04845	0.62576
6.92	0.04922	0.6269
6.93	0.05001	0.62667
6.94	0.05093	0.62781
6.95	0.05213	0.62759
6.96	0.05321	0.62877
6.97	0.05428	0.62858
6.98	0.05536	0.62979
6.99	0.05666	0.62954
7	0.05759	0.63071
7.01	0.05872	0.63046
7.02	0.05973	0.63167
7.03	0.06089	0.63157
7.04	0.0621	0.63295
7.05	0.06324	0.63295
7.06	0.06479	0.63444
7.07	0.0659	0.63455
7.08	0.06728	0.63614
7.09	0.0681	0.63629
7.1	0.06958	0.63793
7.11	0.07078	0.63811
7.12	0.07174	0.63965
7.13	0.0729	0.63974
7.14	0.07423	0.64125
7.15	0.07546	0.64128
7.16	0.07653	0.64279
7.17	0.07763	0.64277
7.18	0.07862	0.64414
7.19	0.0798	0.64399
7.2	0.08086	0.64531
7.21	0.08192	0.64513
7.22	0.08294	0.64633
7.23	0.08376	0.64603
7.24	0.0848	0.64717
7.25	0.08564	0.64684
7.26	0.08667	0.64799
7.27	0.08766	0.64769
7.28	0.08853	0.64889
7.29	0.08927	0.64862
7.3	0.09011	0.64996
7.31	0.09105	0.64986
7.32	0.09176	0.65129
7.33	0.09219	0.65138
7.34	0.0932	0.65294
7.35	0.0939	0.65301
7.36	0.09475	0.65459
7.37	0.09546	0.65467
7.38	0.09601	0.65624
7.39	0.09583	0.65629
7.4	0.09589	0.65789
7.41	0.0965	0.65791
7.42	0.09682	0.65937
7.43	0.09733	0.65933
7.44	0.09756	0.66079
7.45	0.09798	0.66077
7.46	0.09789	0.66224
7.47	0.09818	0.66214
7.48	0.09881	0.66361
7.49	0.09932	0.66357
7.5	0.09947	0.66512
7.51	0.09965	0.66508
7.52	0.0997	0.66649
7.53	0.09979	0.66638
7.54	0.1003	0.66775
7.55	0.10051	0.66756
7.56	0.10045	0.66887
7.57	0.10067	0.66861
7.58	0.10066	0.66979
7.59	0.10056	0.6694
7.6	0.10041	0.67057
7.61	0.10043	0.67013
7.62	0.1007	0.67119
7.63	0.10062	0.67068
7.64	0.1007	0.67164
7.65	0.10044	0.67112
7.66	0.10039	0.67211
7.67	0.10041	0.67158
7.68	0.10037	0.67261
7.69	0.10018	0.67209
7.7	0.09968	0.6732
7.71	0.09939	0.67267
7.72	0.09926	0.6738
7.73	0.09927	0.67346
7.74	0.09893	0.67478
7.75	0.09896	0.67458
7.76	0.09856	0.67601
7.77	0.09843	0.67594
7.78	0.09793	0.67747
7.79	0.09774	0.67749
7.8	0.09798	0.67912
7.81	0.09797	0.67913
7.82	0.09775	0.68066
7.83	0.09775	0.68063
7.84	0.09765	0.6821
7.85	0.09742	0.68201
7.86	0.09791	0.68339
7.87	0.09784	0.68316
7.88	0.09805	0.68443
7.89	0.09824	0.68414
7.9	0.09839	0.68542
7.91	0.09864	0.68504
7.92	0.09847	0.68631
7.93	0.09877	0.68596
7.94	0.09906	0.68721
7.95	0.09946	0.68688
7.96	0.09947	0.68809
7.97	0.09947	0.68767
7.98	0.09969	0.68878
7.99	0.09967	0.68829
8	0.10003	0.68924
8.01	0.10041	0.68851
8.02	0.10069	0.68941
8.03	0.10082	0.68866
8.04	0.10089	0.68947
8.05	0.10087	0.68871
8.06	0.10099	0.68958
8.07	0.10115	0.68893
8.08	0.10116	0.68992
8.09	0.10112	0.68937
8.1	0.10119	0.69042
8.11	0.10118	0.68992
8.12	0.10115	0.6911
8.13	0.10138	0.69071
8.14	0.10134	0.69196
8.15	0.10139	0.69168
8.16	0.10172	0.69302
8.17	0.10179	0.69272
8.18	0.10175	0.69399
8.19	0.102	0.69363
8.2	0.10202	0.69485
8.21	0.1021	0.6945
8.22	0.10213	0.6958
8.23	0.10211	0.69541
8.24	0.10226	0.69669
8.25	0.1022	0.69637
8.26	0.10223	0.69765
8.27	0.10214	0.69729
8.28	0.10201	0.6985
8.29	0.10226	0.69806
8.3	0.10265	0.69912
8.31	0.10257	0.69869
8.32	0.10297	0.69986
8.33	0.10287	0.69939
8.34	0.10296	0.70056
8.35	0.10265	0.70017
8.36	0.10275	0.70042
8.37	0.10258	0.70067
8.38	0.10249	0.70092
8.39	0.10251	0.70117
8.4	0.10241	0.70142
8.41	0.10241	0.70168
8.42	0.10196	0.70193
8.43	0.10209	0.70218
8.44	0.10195	0.70243
8.45	0.10179	0.70268
8.46	0.10164	0.70293
8.47	0.10183	0.70317
8.48	0.10148	0.70342
8.49	0.10106	0.70367
8.5	0.10105	0.70392
