# Supplementary material for: Touchless interactive teaching of soft robots through flexible bimodal sensory interfaces
Source: Nat Commun. 2022 Aug 26;13:5030. doi: 10.1038/s41467-022-32702-5 (PMC9412806; doi:10.1038/s41467-022-32702-5)
Supplement: Supplementary file 26 — Source Data [file 41467_2022_32702_MOESM26_ESM.zip › Figures Source Data/Source Data Figure 4.xlsx]

## Sheet: Figure 4a
Time(s)	Tactile Signal ΔR(Ω)	Touchless Signal ΔU (V)
0.009	0.00623	0.00059313
0.019	0.00574	0.000487322
0.029	0.00512	0.000490372
0.039	0.00481	0.000597364
0.049	0.00475	0.000793968
0.059	0.00454	0.00106
0.069	0.00437	0.00136
0.079	0.0039	0.00168
0.089	0.00389	0.00197
0.099	0.00377	0.00221
0.109	0.00362	0.00239
0.119	0.00334	0.00248
0.129	0.00332	0.00249
0.139	0.00357	0.00242
0.149	0.00375	0.00227
0.159	0.0038	0.00208
0.169	0.00371	0.00188
0.179	0.00376	0.00169
0.189	0.00421	0.00156
0.199	0.00437	0.0015
0.209	0.00464	0.00156
0.219	0.0048	0.00175
0.229	0.00518	0.00208
0.239	0.00557	0.00255
0.249	0.00597	0.00316
0.259	0.00639	0.00387
0.269	0.00665	0.00467
0.279	0.00675	0.00551
0.289	0.00732	0.00636
0.299	0.00774	0.00716
0.309	0.00788	0.00789
0.319	0.00796	0.00851
0.329	0.00837	0.00897
0.339	0.00865	0.00928
0.349	0.00875	0.0094
0.359	0.00881	0.00935
0.369	0.00887	0.00914
0.379	0.00892	0.00878
0.389	0.00919	0.0083
0.399	0.00975	0.00773
0.409	0.01006	0.00712
0.419	0.01016	0.00649
0.429	0.01044	0.00588
0.439	0.01094	0.00531
0.449	0.01134	0.00482
0.459	0.01156	0.00441
0.469	0.01158	0.0041
0.479	0.01162	0.00389
0.489	0.01149	0.00377
0.499	0.01139	0.00373
0.509	0.01136	0.00377
0.519	0.01121	0.00385
0.529	0.01111	0.00397
0.539	0.01099	0.00412
0.549	0.01102	0.00427
0.559	0.01082	0.00442
0.569	0.01048	0.00456
0.579	0.01018	0.00468
0.589	0.00994	0.00479
0.599	0.0095	0.00488
0.609	0.00906	0.00495
0.619	0.00862	0.00502
0.629	0.00836	0.00509
0.639	0.00806	0.00515
0.649	0.00767	0.00521
0.659	0.00742	0.00528
0.669	0.00715	0.00535
0.679	0.00698	0.00543
0.689	0.00687	0.00553
0.699	0.00657	0.00564
0.709	0.00646	0.00578
0.719	0.00627	0.00595
0.729	0.00602	0.00616
0.739	0.00559	0.00644
0.749	0.00535	0.00679
0.759	0.00517	0.00723
0.769	0.005	0.00778
0.779	0.00473	0.00844
0.789	0.00469	0.00923
0.799	0.00449	0.01014
0.809	0.00427	0.01117
0.819	0.00399	0.0123
0.829	0.00406	0.01351
0.839	0.00431	0.01477
0.849	0.00444	0.01606
0.859	0.00476	0.01731
0.869	0.00508	0.01851
0.879	0.00551	0.01961
0.889	0.00612	0.02056
0.899	0.00662	0.02135
0.909	0.00691	0.02196
0.919	0.00718	0.02238
0.929	0.00758	0.02262
0.939	0.00779	0.0227
0.949	0.00803	0.02265
0.959	0.00847	0.02253
0.969	0.00876	0.02239
0.979	0.00909	0.02228
0.989	0.00938	0.02228
0.999	0.00961	0.02245
1.009	0.00997	0.02284
1.019	0.01041	0.0235
1.029	0.01062	0.02446
1.039	0.01058	0.02575
1.049	0.01069	0.02737
1.059	0.01057	0.0293
1.069	0.01038	0.03153
1.079	0.01014	0.03401
1.089	0.00999	0.03671
1.099	0.00993	0.03956
1.109	0.00991	0.04253
1.119	0.01005	0.04556
1.129	0.01014	0.04861
1.139	0.00999	0.05164
1.149	0.00997	0.05463
1.159	0.00997	0.05758
1.169	0.00974	0.06047
1.179	0.0095	0.06331
1.189	0.00931	0.06613
1.199	0.00908	0.06895
1.209	0.00881	0.0718
1.219	0.0085	0.07469
1.229	0.00816	0.07767
1.239	0.00759	0.08075
1.249	0.0074	0.08394
1.259	0.0071	0.08727
1.269	0.00673	0.09074
1.279	0.00623	0.09435
1.289	0.00574	0.09813
1.299	0.00533	0.10206
1.309	0.0048	0.10617
1.319	0.00435	0.11047
1.329	0.00412	0.11498
1.339	0.00336	0.11973
1.349	0.00279	0.12476
1.359	0.00256	0.13012
1.369	0.0023	0.13586
1.379	0.0023	0.14201
1.389	0.00239	0.14863
1.399	0.00232	0.15574
1.409	0.00246	0.16337
1.419	0.00263	0.17152
1.429	0.003	0.1802
1.439	0.00319	0.18938
1.449	0.00359	0.19901
1.459	0.00407	0.20903
1.469	0.00445	0.21937
1.479	0.00478	0.22996
1.489	0.00501	0.24071
1.499	0.0052	0.25153
1.509	0.00549	0.26236
1.519	0.0054	0.27314
1.529	0.00557	0.28383
1.539	0.00576	0.2944
1.549	0.00599	0.30487
1.559	0.00636	0.31526
1.569	0.00685	0.3256
1.579	0.00734	0.33594
1.589	0.00785	0.34633
1.599	0.00832	0.35681
1.609	0.00866	0.36739
1.619	0.0092	0.37809
1.629	0.00952	0.38887
1.639	0.00998	0.39966
1.649	0.01047	0.41033
1.659	0.01072	0.42075
1.669	0.01099	0.43072
1.679	0.01121	0.44005
1.689	0.01116	0.44851
1.699	0.01097	0.45589
1.709	0.01092	0.46197
1.719	0.01063	0.4666
1.729	0.01055	0.46965
1.739	0.01061	0.47107
1.749	0.01063	0.47085
1.759	0.01043	0.46906
1.769	0.01027	0.46583
1.779	0.01008	0.46137
1.789	0.00991	0.45594
1.799	0.00979	0.44985
1.809	0.00962	0.44345
1.819	0.00931	0.43712
1.829	0.00883	0.4312
1.839	0.00835	0.42605
1.849	0.0083	0.42194
1.859	0.00825	0.41912
1.869	0.00857	0.41776
1.879	0.00866	0.41791
1.889	0.00862	0.41958
1.899	0.00834	0.42268
1.909	0.0083	0.42703
1.919	0.00814	0.43239
1.929	0.00782	0.43849
1.939	0.00716	0.44499
1.949	0.00668	0.45159
1.959	0.00624	0.45796
1.969	0.00583	0.46383
1.979	0.00548	0.46895

## Sheet: Figure 4b
Time(s)	Tactile Signal ΔR(Ω)	Touchless Signal ΔU (V)
0.01	0.00708	-0.000767111
0.02	0.00706	-0.000448117
0.03	0.00723	0.000138693
0.04	0.00702	0.00105
0.05	0.00679	0.00219
0.06	0.00661	0.00347
0.07	0.00654	0.00476
0.08	0.00622	0.00596
0.09	0.0059	0.00697
0.1	0.00538	0.0077
0.11	0.00529	0.00809
0.12	0.00502	0.00812
0.13	0.00474	0.00778
0.14	0.00439	0.0071
0.15	0.00426	0.00615
0.16	0.00438	0.00499
0.17	0.00454	0.00373
0.18	0.00468	0.00246
0.19	0.00455	0.00129
0.2	0.00408	0.000306411
0.21	0.00384	-0.000411792
0.22	0.00365	-0.000809372
0.23	0.0029	-0.000857073
0.24	0.00259	-0.000553433
0.25	0.00246	7.54845e-05
0.26	0.00229	0.000978542
0.27	0.00215	0.00208
0.28	0.00229	0.00331
0.29	0.00236	0.00455
0.3	0.00212	0.00572
0.31	0.00228	0.00673
0.32	0.00211	0.0075
0.33	0.00195	0.00798
0.34	0.00183	0.00815
0.35	0.00171	0.00798
0.36	0.00177	0.00751
0.37	0.00212	0.00676
0.38	0.00264	0.0058
0.39	0.00299	0.00469
0.4	0.00341	0.00352
0.41	0.00399	0.00237
0.42	0.00438	0.00131
0.43	0.00453	0.000402802
0.44	0.0048	-0.000304434
0.45	0.00505	-0.000783038
0.46	0.00511	-0.00103
0.47	0.00516	-0.00104
0.48	0.00526	-0.000865421
0.49	0.00535	-0.000537857
0.5	0.00533	-0.000113885
0.51	0.0051	0.000348139
0.52	0.00526	0.000791094
0.53	0.00524	0.00116
0.54	0.00505	0.00143
0.55	0.00486	0.00156
0.56	0.00461	0.00155
0.57	0.00428	0.00141
0.58	0.00402	0.00117
0.59	0.00382	0.000863012
0.6	0.00364	0.000549403
0.61	0.00351	0.000285841
0.62	0.00315	0.000132812
0.63	0.00273	0.000147224
0.64	0.00238	0.000377741
0.65	0.00178	0.000860875
0.66	0.000805932	0.00162
0.67	-0.000134996	0.00265
0.68	-0.000949075	0.00396
0.69	-0.00175	0.0055
0.7	-0.00236	0.00725
0.71	-0.00303	0.00915
0.72	-0.00367	0.01116
0.73	-0.00428	0.01321
0.74	-0.00489	0.01525
0.75	-0.00551	0.01726
0.76	-0.00627	0.0192
0.77	-0.00697	0.02105
0.78	-0.00763	0.02282
0.79	-0.00842	0.02452
0.8	-0.00914	0.02617
0.81	-0.00953	0.02782
0.82	-0.00985	0.02949
0.83	-0.00985	0.03125
0.84	-0.00975	0.03312
0.85	-0.00986	0.03514
0.86	-0.00991	0.03735
0.87	-0.00987	0.03976
0.88	-0.00998	0.04237
0.89	-0.01038	0.04518
0.9	-0.01054	0.04817
0.91	-0.01053	0.0513
0.92	-0.01049	0.05455
0.93	-0.01033	0.05787
0.94	-0.00998	0.06123
0.95	-0.00983	0.0646
0.96	-0.00979	0.06794
0.97	-0.00984	0.07125
0.98	-0.00994	0.0745
0.99	-0.00986	0.07771
1	-0.01004	0.08088
1.01	-0.01005	0.08403
1.02	-0.00974	0.08718
1.03	-0.0095	0.09036
1.04	-0.00905	0.09359
1.05	-0.00911	0.09689
1.06	-0.00923	0.10027
1.07	-0.00893	0.10373
1.08	-0.00858	0.10728
1.09	-0.00842	0.1109
1.1	-0.00844	0.11458
1.11	-0.00848	0.11828
1.12	-0.00832	0.12199
1.13	-0.00838	0.12568
1.14	-0.00851	0.12932
1.15	-0.00886	0.1329
1.16	-0.00889	0.13641
1.17	-0.00854	0.13985
1.18	-0.00818	0.14323
1.19	-0.0081	0.14656
1.2	-0.00792	0.14985
1.21	-0.00815	0.15314
1.22	-0.00798	0.15644
1.23	-0.00784	0.15978
1.24	-0.00808	0.16315
1.25	-0.00844	0.16657
1.26	-0.00861	0.17002
1.27	-0.00859	0.17348
1.28	-0.00849	0.17693
1.29	-0.00861	0.18033
1.3	-0.00898	0.18363
1.31	-0.00916	0.18681
1.32	-0.00905	0.18983
1.33	-0.00924	0.19266
1.34	-0.00922	0.1953
1.35	-0.00942	0.19776
1.36	-0.00942	0.20007
1.37	-0.00925	0.20228
1.38	-0.00905	0.20447
1.39	-0.00901	0.2067
1.4	-0.00891	0.20908
1.41	-0.00873	0.21168
1.42	-0.0086	0.21461
1.43	-0.00858	0.21791
1.44	-0.00851	0.22166
1.45	-0.00885	0.22585
1.46	-0.00922	0.23049
1.47	-0.00941	0.23553
1.48	-0.00961	0.24089
1.49	-0.00942	0.24647
1.5	-0.00951	0.25215
1.51	-0.00951	0.25779
1.52	-0.00945	0.26326
1.53	-0.00947	0.26844
1.54	-0.00975	0.27322
1.55	-0.01005	0.27754
1.56	-0.01013	0.28136
1.57	-0.01006	0.28472
1.58	-0.01014	0.28767
1.59	-0.0102	0.29032
1.6	-0.01024	0.29282
1.61	-0.01026	0.29535
1.62	-0.01026	0.29809
1.63	-0.01025	0.30124
1.64	-0.01034	0.30495
1.65	-0.01038	0.30938
1.66	-0.01026	0.3146
1.67	-0.01013	0.32065
1.68	-0.01008	0.3275
1.69	-0.01013	0.33503
1.7	-0.01005	0.34308
1.71	-0.01016	0.35143
1.72	-0.00985	0.35978
1.73	-0.00982	0.36786
1.74	-0.01005	0.37534
1.75	-0.00995	0.38194
1.76	-0.00989	0.38738
1.77	-0.00988	0.39147
1.78	-0.01	0.39406
1.79	-0.0103	0.3951
1.8	-0.01056	0.39463
1.81	-0.01027	0.39276
1.82	-0.00998	0.38969
1.83	-0.00964	0.3857
1.84	-0.00921	0.38111
1.85	-0.00905	0.37626
1.86	-0.00887	0.37152
1.87	-0.00867	0.36723
1.88	-0.00871	0.36368
1.89	-0.00899	0.36111
1.9	-0.00911	0.35968
1.91	-0.00889	0.35947
1.92	-0.00874	0.36046
1.93	-0.00852	0.36254
1.94	-0.00818	0.36552
1.95	-0.00814	0.36917
1.96	-0.00806	0.37318
1.97	-0.00792	0.37724
1.98	-0.00789	0.38104
1.99	-0.00792	0.38427
2	-0.0083	0.38669
2.01	0	0.3881
2.02	0	0.38838

## Sheet: Figure 4c
Time(s)	Tactile Signal ΔR(Ω)	Touchless Signal ΔU (V)
0	0.01869	-0.00277
0.01	0.01843	-0.00279
0.02	0.01838	-0.00279
0.03	0.01805	-0.00276
0.04	0.01807	-0.00271
0.05	0.01813	-0.00264
0.06	0.01842	-0.00256
0.07	0.01842	-0.00246
0.08	0.01842	-0.00236
0.09	0.01829	-0.00225
0.1	0.01864	-0.00213
0.11	0.01845	-0.00199
0.12	0.01813	-0.00187
0.13	0.01806	-0.00175
0.14	0.01807	-0.00167
0.15	0.01791	-0.00161
0.16	0.01797	-0.00159
0.17	0.01824	-0.00159
0.18	0.0182	-0.00161
0.19	0.01838	-0.00164
0.2	0.01825	-0.00168
0.21	0.01807	-0.00172
0.22	0.01788	-0.00176
0.23	0.01798	-0.0018
0.24	0.01787	-0.00184
0.25	0.01782	-0.00185
0.26	0.01809	-0.00184
0.27	0.01825	-0.00179
0.28	0.01815	-0.00172
0.29	0.01818	-0.00163
0.3	0.01798	-0.00154
0.31	0.01779	-0.00147
0.32	0.01775	-0.00142
0.33	0.01763	-0.00139
0.34	0.01807	-0.00137
0.35	0.01778	-0.00135
0.36	0.01777	-0.00133
0.37	0.01796	-0.00131
0.38	0.01803	-0.00131
0.39	0.01802	-0.00135
0.4	0.01836	-0.00142
0.41	0.01806	-0.00152
0.42	0.01815	-0.00165
0.43	0.01834	-0.0018
0.44	0.01831	-0.00195
0.45	0.01859	-0.00209
0.46	0.01929	-0.00224
0.47	0.01858	-0.0024
0.48	0.01862	-0.00257
0.49	0.01858	-0.00275
0.5	0.01844	-0.00293
0.51	0.0188	-0.00307
0.52	0.01849	-0.00316
0.53	0.01896	-0.00318
0.54	0.019	-0.00314
0.55	0.01834	-0.00306
0.56	0.01839	-0.00296
0.57	0.01849	-0.00286
0.58	0.01821	-0.00277
0.59	0.01857	-0.00268
0.6	0.01799	-0.00258
0.61	0.01871	-0.00246
0.62	0.01861	-0.00231
0.63	0.01855	-0.00215
0.64	0.0186	-0.00199
0.65	0.01844	-0.00186
0.66	0.01865	-0.00177
0.67	0.01864	-0.00172
0.68	0.01853	-0.00168
0.69	0.01878	-0.00162
0.7	0.01887	-0.00151
0.71	0.01867	-0.00135
0.72	0.01886	-0.00115
0.73	0.01866	-0.00092868
0.74	0.01868	-0.000720981
0.75	0.01869	-0.000544825
0.76	0.01895	-0.000401915
0.77	0.01843	-0.000278246
0.78	0.01877	-0.000154013
0.79	0.0186	-1.66906e-05
0.8	0.01861	0.000129322
0.81	0.01862	0.000261456
0.82	0.01822	0.000347008
0.83	0.01834	0.00035676
0.84	0.01878	0.000277763
0.85	0.01827	0.00011923
0.86	0.01878	-9.11624e-05
0.87	0.01875	-0.000318657
0.88	0.0185	-0.00053491
0.89	0.01916	-0.000727145
0.9	0.01847	-0.000898806
0.91	0.01966	-0.00106
0.92	0.01966	-0.00122
0.93	0.01925	-0.00138
0.94	0.0192	-0.00152
0.95	0.01937	-0.0016
0.96	0.0192	-0.0016
0.97	0.01933	-0.00151
0.98	0.01924	-0.00134
0.99	0.01953	-0.00111
1	0.01939	-0.000872223
1.01	0.01918	-0.000643927
1.02	0.01922	-0.000444101
1.03	0.01906	-0.000269985
1.04	0.01888	-0.000106425
1.05	0.01895	6.3734e-05
1.06	0.01928	0.000249816
1.07	0.01883	0.000448853
1.08	0.01855	0.000648404
1.09	0.01855	0.000834821
1.1	0.01863	0.001
1.11	0.01867	0.00116
1.12	0.01855	0.00132
1.13	0.01882	0.00152
1.14	0.01942	0.00176
1.15	0.01884	0.00205
1.16	0.01895	0.00237
1.17	0.01876	0.00269
1.18	0.01868	0.003
1.19	0.01893	0.00326
1.2	0.01819	0.00347
1.21	0.01897	0.00363
1.22	0.01861	0.00376
1.23	0.01823	0.00386
1.24	0.01821	0.00393
1.25	0.01818	0.00398
1.26	0.0179	0.00399
1.27	0.01809	0.00397
1.28	0.01792	0.00391
1.29	0.01869	0.00384
1.3	0.01843	0.00376
1.31	0.01838	0.00368
1.32	0.01805	0.00362
1.33	0.01807	0.00357
1.34	0.01813	0.00351
1.35	0.01842	0.00342
1.36	0.01842	0.0033
1.37	0.01842	0.00314
1.38	0.01829	0.00295
1.39	0.01864	0.00273
1.4	0.01845	0.00252
1.41	0.01813	0.0023
1.42	0.01806	0.0021
1.43	0.01807	0.0019
1.44	0.01791	0.00172
1.45	0.01797	0.00155
1.46	0.01824	0.0014
1.47	0.0182	0.00128
1.48	0.01838	0.0012
1.49	0.01825	0.00116
1.5	0.01807	0.00115
1.51	0.01788	0.00117
1.52	0.01798	0.00121
1.53	0.01787	0.00125
1.54	0.01782	0.0013
1.55	0.01809	0.00135
1.56	0.01825	0.00141
1.57	0.01815	0.00146
1.58	0.01818	0.0015
1.59	0.01798	0.00153
1.6	0.01779	0.00153
1.61	0.01775	0.00152
1.62	0.01763	0.00149
1.63	0.01807	0.00147
1.64	0.01778	0.00147
1.65	0.01777	0.0015
1.66	0.01796	0.00158
1.67	0.01803	0.00169
1.68	0.01802	0.00182
1.69	0.01836	0.00197
1.7	0.01806	0.00212
1.71	0.01815	0.00228
1.72	0.01834	0.00244
1.73	0.01831	0.00261
1.74	0.01859	0.00278
1.75	0.01929	0.00294
1.76	0.01858	0.00308
1.77	0.01862	0.00319
1.78	0.01858	0.00327
1.79	0.01844	0.00331
1.8	0.0188	0.00333
1.81	0.01849	0.00336
1.82	0.01896	0.00341
1.83	0.019	0.00349
1.84	0.01834	0.00359
1.85	0.01839	0.00371
1.86	0.01849	0.00382
1.87	0.01821	0.00392
1.88	0.01857	0.00399
1.89	0.01799	0.00403
1.9	0.01871	0.00405
1.91	0.01861	0.00403
1.92	0.01855	0.00397
1.93	0.0186	0.00388
1.94	0.01844	0.00374
1.95	0.01865	0.00355
1.96	0.01864	0.00332
1.97	0.01853	0.00307
1.98	0.01878	0.00281
1.99	0.01887	0.00257
2	0.01867	0.00235
2.01	0.01886	0.00215
2.02	0.01866	0.00197
2.03	0.01868	0.00179
2.04	0.01869	0.00161
2.05	0.01895	0.00142
2.06	0.01843	0.00124
2.07	0.01877	0.00105
2.08	0.0186	0.000887318
2.09	0.01861	0.000738041
2.1	0.01862	0.000600854
2.11	0.01822	0.000465316
2.12	0.01834	0.000319885
2.13	0.01878	0.000156649
2.14	0.01827	-2.56716e-05
2.15	0.01878	-0.000221658
2.16	0.01875	-0.000421842
2.17	0.0185	-0.000616521
2.18	0.01916	-0.000798778
2.19	0.01847	-0.000965232
2.2	0.01966	-0.00111
2.21	0.01966	-0.00124
2.22	0.01925	-0.00135
2.23	0.0192	-0.00141
2.24	0.01937	-0.00142
2.25	0.0192	-0.00137
2.26	0.01933	-0.00124
2.27	0.01924	-0.00104
2.28	0.01953	-0.000774317
2.29	0.01939	-0.000455198
2.3	0.01918	-9.62463e-05
2.31	0.01922	0.000290939
2.32	0.01906	0.000698185
2.33	0.01888	0.00112
2.34	0.01895	0.00155
2.35	0.01928	0.00199
2.36	0.01883	0.00242
2.37	0.01855	0.00283
2.38	0.01855	0.00322
2.39	0.01863	0.00358
2.4	0.01867	0.00392
2.41	0.01855	0.00423
2.42	0.01882	0.00453
2.43	0.01942	0.00482
2.44	0.01884	0.0051
2.45	0.01895	0.00539
2.46	0.01876	0.00568
2.47	0.01868	0.00597
2.48	0.01893	0.00627
2.49	0.01819	0.00659
2.5	0.01897	0.00693
2.51	0.01861	0.00731
2.52	0.01823	0.00772
2.53	0.01821	0.00815
2.54	0.01818	0.00859
2.55	0.0179	0.00902
2.56	0.01809	0.00942
2.57	0.01792	0.00976
2.58	0.01869	0.01005
2.59	0.01843	0.01028
2.6	0.01838	0.01045
2.61	0.01819	0.01057
2.62	0.01843	0.01063
2.63	0.01845	0.01064
2.64	0.01887	0.0106
2.65	0.01867	0.01052
2.66	0.01874	0.01041
2.67	0.01899	0.01028
2.68	0.01931	0.01016
2.69	0.01917	0.01005
2.7	0.01899	0.00998
2.71	0.01864	0.00995
2.72	0.0188	0.00996
2.73	0.01901	0.01001
2.74	0.01849	0.01007
2.75	0.01847	0.01014
2.76	0.01856	0.01022
2.77	0.01868	0.01029
2.78	0.01875	0.01035
2.79	0.01837	0.0104
2.8	0.01874	0.01042
2.81	0.01889	0.01041
2.82	0.01833	0.01038
2.83	0.01833	0.01033
2.84	0.01839	0.01025
2.85	0.01847	0.01016
2.86	0.01872	0.01006
2.87	0.01831	0.00996
2.88	0.01872	0.00986
2.89	0.01851	0.00978
2.9	0.01851	0.00971
2.91	0.01821	0.00965
2.92	0.01818	0.00962
2.93	0.0179	0.00961
2.94	0.01809	0.00962
2.95	0.01792	0.00966
2.96	0.01869	0.00971
2.97	0.01843	0.00978
2.98	0.01838	0.00986
2.99	0.01805	0.00995
3	0.01807	0.01004
3.01	0.01813	0.01013
3.02	0.01842	0.01021
3.03	0.01842	0.01029
3.04	0.01842	0.01037
3.05	0.01829	0.01043
3.06	0.01864	0.01049
3.07	0.01845	0.01055
3.08	0.01813	0.01061
3.09	0.01806	0.01069
3.1	0.01807	0.01077
3.11	0.01791	0.01087
3.12	0.01797	0.01098
3.13	0.01824	0.01109
3.14	0.0182	0.0112
3.15	0.01838	0.01129
3.16	0.01825	0.01136
3.17	0.01807	0.01142
3.18	0.01788	0.01144
3.19	0.01798	0.01144
3.2	0.01787	0.01141
3.21	0.01782	0.01134
3.22	0.01809	0.01125
3.23	0.01825	0.01114
3.24	0.01815	0.01101
3.25	0.01818	0.01087
3.26	0.01798	0.01073
3.27	0.01779	0.0106
3.28	0.01775	0.0105
3.29	0.01763	0.01042
3.3	0.01807	0.01036
3.31	0.01778	0.01032
3.32	0.01777	0.0103
3.33	0.01796	0.01028
3.34	0.01803	0.01026
3.35	0.01802	0.01023
3.36	0.01836	0.01018
3.37	0.01806	0.0101
3.38	0.01815	0.00999
3.39	0.01834	0.00985
3.4	0.01831	0.00967
3.41	0.01859	0.00947
3.42	0.01929	0.00925
3.43	0.01858	0.00903
3.44	0.01862	0.00881
3.45	0.01858	0.00861
3.46	0.01844	0.00842
3.47	0.0188	0.00825
3.48	0.01849	0.00811
3.49	0.01896	0.00799
3.5	0.019	0.0079
3.51	0.01834	0.00784
3.52	0.01839	0.00781
3.53	0.01849	0.00781
3.54	0.01821	0.00783
3.55	0.01857	0.00788
3.56	0.01799	0.00793
3.57	0.01871	0.00799
3.58	0.01861	0.00802
3.59	0.01855	0.00804
3.6	0.0186	0.00803
3.61	0.01844	0.00799
3.62	0.01865	0.00793
3.63	0.01864	0.00786
3.64	0.01853	0.00777
3.65	0.01878	0.00768
3.66	0.01887	0.00759
3.67	0.01867	0.00748
3.68	0.01886	0.00738
3.69	0.01866	0.00726
3.7	0.01868	0.00715
3.71	0.01869	0.00705
3.72	0.01895	0.00696
3.73	0.01843	0.00688
3.74	0.01877	0.00682
3.75	0.0186	0.00678
3.76	0.01861	0.00673
3.77	0.01862	0.00669
3.78	0.01822	0.00664
3.79	0.01834	0.00659
3.8	0.01878	0.00655
3.81	0.01827	0.0065
3.82	0.01878	0.00646
3.83	0.01875	0.00641
3.84	0.0185	0.00636
3.85	0.01916	0.00631
3.86	0.01847	0.00626
3.87	0.01966	0.00622
3.88	0.01966	0.00618
3.89	0.01925	0.00616
3.9	0.0192	0.00616
3.91	0.01937	0.00617
3.92	0.0192	0.00617
3.93	0.01933	0.00617
3.94	0.01924	0.00614
3.95	0.01953	0.00611
3.96	0.01939	0.00605
3.97	0.01918	0.006
3.98	0.01922	0.00596
3.99	0.01906	0.00594
4	0.01888	0.00594
4.01	0.01895	0.00597
4.02	0.01928	0.00601
4.03	0.01883	0.00606
4.04	0.01855	0.00611
4.05	0.01855	0.00615
4.06	0.01863	0.00616
4.07	0.01867	0.00616
4.08	0.01855	0.00614
4.09	0.01882	0.0061
4.1	0.01942	0.00605
4.11	0.01884	0.00598
4.12	0.01895	0.00592
4.13	0.01876	0.00586
4.14	0.01868	0.00579
4.15	0.01893	0.00572
4.16	0.01819	0.00565
4.17	0.01897	0.00557
4.18	0.01861	0.00548
4.19	0.01823	0.0054
4.2	0.01821	0.00533
4.21	0.01818	0.00527
4.22	0.0179	0.00521
4.23	0.01809	0.00516
4.24	0.01792	0.00509
4.25	0.01869	0.00501
4.26	0.01843	0.0049
4.27	0.01838	0.00477
4.28	0.01819	0.00464
4.29	0.01843	0.0045
4.3	0.01845	0.00437
4.31	0.01887	0.00426
4.32	0.01867	0.00416
4.33	0.01874	0.00407
4.34	0.01899	0.00399
4.35	0.01931	0.00391
4.36	0.01917	0.00385
4.37	0.01899	0.00379
4.38	0.01864	0.00374
4.39	0.0188	0.00371
4.4	0.01901	0.0037
4.41	0.01849	0.00371
4.42	0.01847	0.00372
4.43	0.01856	0.00374
4.44	0.01868	0.00376
4.45	0.01875	0.00378
4.46	0.01837	0.00379
4.47	0.01874	0.00378
4.48	0.01889	0.00375
4.49	0.01833	0.0037
4.5	0.01833	0.00361
4.51	0.01839	0.00349
4.52	0.01847	0.00337
4.53	0.01872	0.00325
4.54	0.01831	0.00314
4.55	0.01872	0.00305
4.56	0.01851	0.00298
4.57	0.01851	0.00291
4.58	0.01821	0.00284
4.59	0.01818	0.00276
4.6	0.0179	0.00267
4.61	0.01809	0.00257
4.62	0.01792	0.00247
4.63	0.01869	0.00237
4.64	0.01843	0.00227
4.65	0.01838	0.00215
4.66	0.01805	0.00201
4.67	0.01807	0.00184
4.68	0.01813	0.00165
4.69	0.01842	0.00146
4.7	0.01842	0.00128
4.71	0.01842	0.00113
4.72	0.01829	0.00102
4.73	0.01864	0.000928137
4.74	0.01845	0.000850781
4.75	0.01813	0.000767088
4.76	0.01806	0.000668718
4.77	0.01807	0.000560368
4.78	0.01791	0.000458115
4.79	0.01797	0.000381961
4.8	0.01824	0.000346052
4.81	0.0182	0.000351254
4.82	0.01838	0.000383796
4.83	0.01825	0.000420796
4.84	0.01807	0.000440196
4.85	0.01788	0.000430457
4.86	0.01798	0.000395423
4.87	0.01787	0.000352077
4.88	0.01782	0.000322276
4.89	0.01809	0.000322464
4.9	0.01825	0.000356291
4.91	0.01815	0.000413655
4.92	0.01818	0.000476526
4.93	0.01798	0.000528652
4.94	0.01779	0.000564346
4.95	0.01775	0.000591983
4.96	0.01763	0.000630393
4.97	0.01807	0.000699711
4.98	0.01778	0.000810881
4.99	0.01777	0.000958657
5	0.01796	0.00112
5.01	0.01803	0.00127
5.02	0.01802	0.00136
5.03	0.01836	0.00139
5.04	0.01806	0.00134
5.05	0.01815	0.00123
5.06	0.01834	0.00106
5.07	0.01831	0.000840028
5.08	0.01859	0.000586607
5.09	0.01929	0.000293448
5.1	0.01858	-4.39164e-05
5.11	0.01862	-0.000425443
5.12	0.01858	-0.000840801
5.13	0.01844	-0.00127
5.14	0.0188	-0.00168
5.15	0.01849	-0.00204
5.16	0.01896	-0.00234
5.17	0.019	-0.00256
5.18	0.01834	-0.00271
5.19	0.01839	-0.00282
5.2	0.01849	-0.0029
5.21	0.01821	-0.00296
5.22	0.01857	-0.00303
5.23	0.01799	-0.0031
5.24	0.01871	-0.00318
5.25	0.01861	-0.00327
5.26	0.01855	-0.00339
5.27	0.0186	-0.00353
5.28	0.01844	-0.00373
5.29	0.01865	-0.00397
5.3	0.01864	-0.00426
5.31	0.01853	-0.00457
5.32	0.01878	-0.00489
5.33	0.01887	-0.00518
5.34	0.01867	-0.00542
5.35	0.01886	-0.0056
5.36	0.01866	-0.00571
5.37	0.01868	-0.00575
5.38	0.01869	-0.00571
5.39	0.01895	-0.00561
5.4	0.01843	-0.00544
5.41	0.01877	-0.0052
5.42	0.0186	-0.00491
5.43	0.01861	-0.00458
5.44	0.01862	-0.00424
5.45	0.01822	-0.0039
5.46	0.01834	-0.0036
5.47	0.01878	-0.00335
5.48	0.01827	-0.00315
5.49	0.01878	-0.00302
5.5	0.01875	-0.00294
5.51	0.0185	-0.0029
5.52	0.01916	-0.0029
5.53	0.01847	-0.00292
5.54	0.01966	-0.00297
5.55	0.01966	-0.00303
5.56	0.01925	-0.0031
5.57	0.0192	-0.00315
5.58	0.01937	-0.00318
5.59	0.0192	-0.00315
5.6	0.01933	-0.00308
5.61	0.01924	-0.00295
5.62	0.01953	-0.00277
5.63	0.01939	-0.00256
5.64	0.01918	-0.00234
5.65	0.01922	-0.00213
5.66	0.01906	-0.00194
5.67	0.01888	-0.00177
5.68	0.01895	-0.00162
5.69	0.01928	-0.0015
5.7	0.01883	-0.0014
5.71	0.01855	-0.00134
5.72	0.01855	-0.00131
5.73	0.01863	-0.00131
5.74	0.01867	-0.00135
5.75	0.01855	-0.00142
5.76	0.01882	-0.00149
5.77	0.01942	-0.00157
5.78	0.01884	-0.00162
5.79	0.01895	-0.00165
5.8	0.01876	-0.00165
5.81	0.01868	-0.00162
5.82	0.01893	-0.00157
5.83	0.01819	-0.00151
5.84	0.01897	-0.00144
5.85	0.01861	-0.00138
5.86	0.01823	-0.00131
5.87	0.01821	-0.00125
5.88	0.01818	-0.0012
5.89	0.0179	-0.00116
5.9	0.01809	-0.00115
5.91	0.01792	-0.00118
5.92	0.01869	-0.00125
5.93	0.01843	-0.00137
5.94	0.01838	-0.00152
5.95	0.01819	-0.0017
5.96	0.01843	-0.00189
5.97	0.01845	-0.00207
5.98	0.01887	-0.00222
5.99	0.01867	-0.00233
6	0.01874	-0.00239
6.01	0.01899	-0.0024
6.02	0.01931	-0.00237
6.03	0.01917	-0.00231
6.04	0.01899	-0.00223
6.05	0.01864	-0.00212
6.06	0.0188	-0.002
6.07	0.01901	-0.00187
6.08	0.01849	-0.00173
6.09	0.01847	-0.0016
6.1	0.01856	-0.00149
6.11	0.01868	-0.00141
6.12	0.01875	-0.00138
6.13	0.01837	-0.00139
6.14	0.01874	-0.00143
6.15	0.01889	-0.0015
6.16	0.01833	-0.00157
6.17	0.01833	-0.00163
6.18	0.01839	-0.00166
6.19	0.01847	-0.00167
6.2	0.01872	-0.00165
6.21	0.01831	-0.00162
6.22	0.01872	-0.00157
6.23	0.01851	-0.00153
6.24	0.01851	-0.00147
6.25	0.01821	-0.0014
6.26	0.01818	-0.00132
6.27	0.0179	-0.00123
6.28	0.01809	-0.00114
6.29	0.01792	-0.00106
6.3	0.01869	-0.00102
6.31	0.01843	-0.00102
6.32	0.01838	-0.00108
6.33	0.01805	-0.00118
6.34	0.01807	-0.00131
6.35	0.01813	-0.00144
6.36	0.01842	-0.00157
6.37	0.01842	-0.00167
6.38	0.01842	-0.00175
6.39	0.01829	-0.00179
6.4	0.01864	-0.00181
6.41	0.01845	-0.0018
6.42	0.01813	-0.00174
6.43	0.01806	-0.00164
6.44	0.01807	-0.00148
6.45	0.01791	-0.00128
6.46	0.01797	-0.00103
6.47	0.01824	-0.000766566
6.48	0.0182	-0.000495028
6.49	0.01838	-0.000234854
6.5	0.01825	5.37409e-06
6.51	0.01807	0.000223912
6.52	0.01788	0.000422751
6.53	0.01798	0.000603043
6.54	0.01787	0.000761486
6.55	0.01782	0.000889653
6.56	0.01809	0.000976712
6.57	0.01825	0.00101
6.58	0.01815	0.001
6.59	0.01818	0.000943973
6.6	0.01798	0.000858042
6.61	0.01779	0.000759885
6.62	0.01775	0.000663159
6.63	0.01763	0.000574746
6.64	0.01807	0.000494554
6.65	0.01778	0.000418571
6.66	0.01777	0.000343329
6.67	0.01796	0.000269246
6.68	0.01803	0.000200935
6.69	0.01802	0.000144266
6.7	0.01836	0.00010175
6.71	0.01806	6.88627e-05
6.72	0.01815	3.35375e-05
6.73	0.01834	-2.04984e-05
6.74	0.01831	-0.000107879
6.75	0.01859	-0.00023596
6.76	0.01929	-0.000402126
6.77	0.01858	-0.000595382
6.78	0.01862	-0.000801452
6.79	0.01858	-0.00101
6.8	0.01844	-0.00121
6.81	0.0188	-0.00141
6.82	0.01849	-0.00162
6.83	0.01896	-0.00183
6.84	0.019	-0.00203
6.85	0.01834	-0.00222
6.86	0.01839	-0.00236
6.87	0.01849	-0.00245
6.88	0.01821	-0.00247
6.89	0.01857	-0.00243
6.9	0.01799	-0.00233
6.91	0.01871	-0.0022
6.92	0.01861	-0.00204
6.93	0.01855	-0.00187
6.94	0.0186	-0.00168
6.95	0.01844	-0.00148
6.96	0.01865	-0.00128
6.97	0.01864	-0.00111
6.98	0.01853	-0.000999246
6.99	0.01878	-0.000974459
7	0.01887	-0.00106
7.01	0.01867	-0.00127
7.02	0.01886	-0.00158
7.03	0.01866	-0.00196
7.04	0.01868	-0.00237
7.05	0.01869	-0.00278
7.06	0.01895	-0.00316
7.07	0.01843	-0.00351
7.08	0.01877	-0.00381
7.09	0.0186	-0.00409
7.1	0.01861	-0.00432
7.11	0.01862	-0.0045
7.12	0.01822	-0.00461
7.13	0.01834	-0.00465
7.14	0.01878	-0.00461
7.15	0.01827	-0.00452
7.16	0.01878	-0.00441
7.17	0.01875	-0.0043
7.18	0.0185	-0.00424
7.19	0.01916	-0.00423
7.2	0.01847	-0.00427
7.21	0.01966	-0.00434
7.22	0.01966	-0.00442
7.23	0.01925	-0.00449
7.24	0.0192	-0.00455
7.25	0.01937	-0.00458
7.26	0.0192	-0.00461
7.27	0.01933	-0.00464
7.28	0.01924	-0.00465
7.29	0.01953	-0.00463
7.3	0.01939	-0.00457
7.31	0.01918	-0.00445
7.32	0.01922	-0.00426
7.33	0.01906	-0.00402
7.34	0.01888	-0.00376
7.35	0.01895	-0.00349
7.36	0.01928	-0.00324
7.37	0.01883	-0.00303
7.38	0.01855	-0.00287
7.39	0.01855	-0.00274
7.4	0.01863	-0.00264
7.41	0.01867	-0.00256
7.42	0.01855	-0.00252
7.43	0.01882	-0.00251
7.44	0.01942	-0.00255
7.45	0.01884	-0.00263
7.46	0.01895	-0.00275
7.47	0.01876	-0.0029
7.48	0.01868	-0.00304
7.49	0.01893	-0.00316
7.5	0.01819	-0.00326
7.51	0.01897	-0.00334
7.52	0.01861	-0.00341
7.53	0.01823	-0.00349
7.54	0.01821	-0.0036
7.55	0.01818	-0.00373
7.56	0.0179	-0.00389
7.57	0.01809	-0.00406
7.58	0.01792	-0.00422
7.59	0.01869	-0.00438
7.6	0.01843	-0.00452
7.61	0.01838	-0.00465
7.62	0.01819	-0.00477
7.63	0.01843	-0.00489
7.64	0.01845	-0.005
7.65	0.01887	-0.0051
7.66	0.01867	-0.00517
7.67	0.01874	-0.0052
7.68	0.01899	-0.00519
7.69	0.01931	-0.00515
7.7	0.01917	-0.00509
7.71	0.01899	-0.00502
7.72	0.01864	-0.00497
7.73	0.0188	-0.00493
7.74	0.01901	-0.00492
7.75	0.01849	-0.00491
7.76	0.01847	-0.00492
7.77	0.01856	-0.00493
7.78	0.01868	-0.00494
7.79	0.01875	-0.00497
7.8	0.01837	-0.00501
7.81	0.01874	-0.00507
7.82	0.01889	-0.00514
7.83	0.01833	-0.00521
7.84	0.01833	-0.00527
7.85	0.01839	-0.00532
7.86	0.01847	-0.00534
7.87	0.01872	-0.00534
7.88	0.01831	-0.00532
7.89	0.01872	-0.00527
7.9	0.01851	-0.00521
7.91	0.01851	-0.00511
7.92	0.01821	-0.00499
7.93	0.01818	-0.00484
7.94	0.0179	-0.00468
7.95	0.01809	-0.00451
7.96	0.01792	-0.00436
7.97	0.01869	-0.00426
7.98	0.01843	-0.00419
7.99	0.01838	-0.00416
8	0.01805	-0.00415
8.01	0.01807	-0.00415
8.02	0.01813	-0.00414
8.03	0.01842	-0.00412
8.04	0.01842	-0.00407
8.05	0.01842	-0.00402
8.06	0.01829	-0.00395
8.07	0.01864	-0.00387
8.08	0.01845	-0.00377
8.09	0.01813	-0.00364
8.1	0.01806	-0.00346
8.11	0.01807	-0.00323
8.12	0.01791	-0.00297
8.13	0.01797	-0.0027
8.14	0.01824	-0.00242
8.15	0.0182	-0.00218
8.16	0.01838	-0.00196
8.17	0.01825	-0.00178
8.18	0.01807	-0.00163
8.19	0.01788	-0.00151
8.2	0.01798	-0.00141
8.21	0.01787	-0.00135
8.22	0.01782	-0.00132
8.23	0.01809	-0.00134
8.24	0.01825	-0.00139
8.25	0.01815	-0.00147
8.26	0.01818	-0.00155
8.27	0.01798	-0.00161
8.28	0.01779	-0.00164
8.29	0.01775	-0.00162
8.3	0.01763	-0.00157
8.31	0.01807	-0.00149
8.32	0.01778	-0.0014
8.33	0.01777	-0.00131
8.34	0.01796	-0.00121
8.35	0.01803	-0.00111
8.36	0.01802	-0.00102
8.37	0.01836	-0.000949196
8.38	0.01806	-0.000901067
8.39	0.01815	-0.000893245
8.4	0.01834	-0.000934865
8.41	0.01831	-0.00103
8.42	0.01859	-0.00116
8.43	0.01929	-0.00131
8.44	0.01858	-0.00146
8.45	0.01862	-0.00159
8.46	0.01858	-0.00169
8.47	0.01844	-0.00176
8.48	0.0188	-0.00181
8.49	0.01849	-0.00183
8.5	0.01896	-0.00183
8.51	0.019	-0.00182
8.52	0.01834	-0.00178
8.53	0.01839	-0.00171
8.54	0.01849	-0.00162
8.55	0.01821	-0.0015
8.56	0.01857	-0.00138
8.57	0.01799	-0.00125
8.58	0.01871	-0.00113
8.59	0.01861	-0.00102
8.6	0.01855	-0.000934043
8.61	0.0186	-0.00085934
8.62	0.01844	-0.000801065
8.63	0.01865	-0.000759737
8.64	0.01864	-0.000735183
8.65	0.01853	-0.000724827
8.66	0.01878	-0.000722167
8.67	0.01887	-0.000716514
8.68	0.01867	-0.000694401
8.69	0.01886	-0.000642273
8.7	0.01866	-0.000549396
8.71	0.01868	-0.000409911
8.72	0.01869	-0.000223359
8.73	0.01895	6.20144e-06
8.74	0.01843	0.000271823
8.75	0.01877	0.000565219
8.76	0.0186	0.000877692
8.77	0.01861	0.0012
8.78	0.01862	0.00152
8.79	0.01822	0.00184
8.8	0.01834	0.00214
8.81	0.01878	0.00242
8.82	0.01827	0.00266
8.83	0.01878	0.00287
8.84	0.01875	0.00304
8.85	0.0185	0.00318
8.86	0.01898	0.00327
8.87	0.01849	0.00333
8.88	0.01919	0.00335
8.89	0.01829	0.00336
8.9	0.01845	0.00337
8.91	0.01876	0.0034
8.92	0.01864	0.00345
8.93	0.01867	0.00355
8.94	0.01877	0.00367
8.95	0.01883	0.00382
8.96	0.0187	0.00397
8.97	0.01839	0.00411
8.98	0.0184	0.00423
8.99	0.01876	0.00432
9	0.01871	0.00438
9.01	0.01888	0.00441
9.02	0.01879	0.0044
9.03	0.0188	0.00435
9.04	0.01832	0.00426
9.05	0.01867	0.00413
9.06	0.01857	0.00395
9.07	0.01878	0.00374
9.08	0.01874	0.00351
9.09	0.01875	0.00329
9.1	0.01895	0.00308
9.11	0.01886	0.00289
9.12	0.01834	0.00273
9.13	0.01877	0.00258
9.14	0.01862	0.00244
9.15	0.01869	0.00232
9.16	0.01875	0.00222
9.17	0.0185	0.00213
9.18	0.01916	0.00207
9.19	0.01847	0.00203
9.2	0.01966	0.00202
9.21	0.01966	0.00201
9.22	0.01925	0.002
9.23	0.0192	0.00198
9.24	0.01937	0.00195
9.25	0.0192	0.00191
9.26	0.01933	0.00185
9.27	0.01924	0.00178
9.28	0.01953	0.00171
9.29	0.01939	0.00162
9.3	0.01918	0.00153
9.31	0.01922	0.00144
9.32	0.01906	0.00134
9.33	0.01888	0.00125
9.34	0.01895	0.00117
9.35	0.01928	0.00108
9.36	0.01883	0.001
9.37	0.01855	0.000918643
9.38	0.01855	0.000829408
9.39	0.01863	0.000731175
9.4	0.01867	0.000622876
9.41	0.01855	0.000504672
9.42	0.01882	0.000376873
9.43	0.01942	0.000239105
9.44	0.01884	9.03299e-05
9.45	0.01895	-7.0216e-05
9.46	0.01876	-0.00024179
9.47	0.01868	-0.000421522
9.48	0.01893	-0.000605041
9.49	0.01819	-0.000788265
9.5	0.01897	-0.000969506
9.51	0.01861	-0.00115
9.52	0.01823	-0.00134
9.53	0.01821	-0.00153
9.54	0.01818	-0.00174
9.55	0.0179	-0.00197
9.56	0.01809	-0.00219
9.57	0.01792	-0.00241
9.58	0.01869	-0.00262
9.59	0.01843	-0.00279
9.6	0.01838	-0.00294
9.61	0.01819	-0.00305
9.62	0.01843	-0.00314
9.63	0.01845	-0.0032
9.64	0.01887	-0.00322
9.65	0.01867	-0.00322
9.66	0.01874	-0.00318
9.67	0.01899	-0.0031
9.68	0.01931	-0.003
9.69	0.01917	-0.00288
9.7	0.01899	-0.00276
9.71	0.01864	-0.00264
9.72	0.0188	-0.00251
9.73	0.01901	-0.0024
9.74	0.01849	-0.00228
9.75	0.01847	-0.00216
9.76	0.01856	-0.00204
9.77	0.01868	-0.00193
9.78	0.01875	-0.00182
9.79	0.01837	-0.00173
9.8	0.01874	-0.00164
9.81	0.01889	-0.00154
9.82	0.01833	-0.00144
9.83	0.01833	-0.00133
9.84	0.01839	-0.00121
9.85	0.01847	-0.0011
9.86	0.01872	-0.00102
9.87	0.01831	-0.000977719
9.88	0.01872	-0.000987201
9.89	0.01851	-0.00104
9.9	0.01851	-0.00113
9.91	0.01821	-0.00123
9.92	0.01818	-0.00134
9.93	0.0179	-0.00146
9.94	0.01809	-0.0016
9.95	0.01792	-0.00175
9.96	0.01869	-0.00193
9.97	0.01843	-0.00213
9.98	0.01838	-0.00234
9.99	0.01805	-0.00254
10	0.01807	-0.00272
10.01	0.01813	-0.00287
10.02	0.01842	-0.00301
10.03	0.01842	-0.00313
10.04	0.01842	-0.00326
10.05	0.01829	-0.00339
10.06	0.01864	-0.0035
10.07	0.01845	-0.00357
10.08	0.01813	-0.00358
10.09	0.01806	-0.0035
10.1	0.01807	-0.00334
10.11	0.01791	-0.00309
10.12	0.01797	-0.00279
10.13	0.01824	-0.00247
10.14	0.0182	-0.00214
10.15	0.01838	-0.00181
10.16	0.01825	-0.00148
10.17	0.01807	-0.00113
10.18	0.01788	-0.000751008
10.19	0.01798	-0.000347483
10.2	0.01787	7.17297e-05
10.21	0.01782	0.000486936
10.22	0.01809	0.000877484
10.23	0.01825	0.00123
10.24	0.01815	0.00154
10.25	0.01818	0.00183
10.26	0.01798	0.0021
10.27	0.01779	0.00237
10.28	0.01775	0.00266
10.29	0.01763	0.00297
10.3	0.01807	0.00327
10.31	0.01778	0.00355
10.32	0.01777	0.0038
10.33	0.01796	0.00402
10.34	0.01803	0.00419
10.35	0.01802	0.00433
10.36	0.01836	0.00444
10.37	0.01806	0.00452
10.38	0.01815	0.00456
10.39	0.01834	0.00456
10.4	0.01831	0.0045
10.41	0.01859	0.00439
10.42	0.01929	0.00423
10.43	0.01858	0.00404
10.44	0.01862	0.00384
10.45	0.01858	0.00365
10.46	0.01844	0.00349
10.47	0.0188	0.00336
10.48	0.01849	0.00325
10.49	0.01896	0.00316
10.5	0.019	0.00308
10.51	0.01834	0.00299
10.52	0.01839	0.00291
10.53	0.01849	0.00284
10.54	0.01821	0.00279
10.55	0.01857	0.00278
10.56	0.01799	0.00279
10.57	0.01871	0.00282
10.58	0.01861	0.00285
10.59	0.01855	0.00288
10.6	0.0186	0.0029
10.61	0.01844	0.0029
10.62	0.01865	0.0029
10.63	0.01864	0.0029
10.64	0.01853	0.0029
10.65	0.01878	0.00293
10.66	0.01887	0.00296
10.67	0.01867	0.003
10.68	0.01886	0.00303
10.69	0.01866	0.00305
10.7	0.01868	0.00306
10.71	0.01869	0.00306
10.72	0.01895	0.00306
10.73	0.01843	0.00307
10.74	0.01877	0.00309
10.75	0.0186	0.00311
10.76	0.01861	0.00312
10.77	0.01862	0.00311
10.78	0.01822	0.00308
10.79	0.01834	0.00303
10.8	0.01878	0.00297
10.81	0.01827	0.00292
10.82	0.01878	0.00288
10.83	0.01875	0.00285
10.84	0.0185	0.00285
10.85	0.01916	0.00285
10.86	0.01847	0.00286
10.87	0.01966	0.00288
10.88	0.01966	0.0029
10.89	0.01925	0.00293
10.9	0.0192	0.00296
10.91	0.01937	0.00298
10.92	0.0192	0.00299
10.93	0.01933	0.00298
10.94	0.01924	0.00294
10.95	0.01953	0.00288
10.96	0.01939	0.00281
10.97	0.01918	0.00272
10.98	0.01922	0.00264
10.99	0.01906	0.00256
11	0.01888	0.00249
11.01	0.01895	0.00241
11.02	0.01928	0.00232
11.03	0.01883	0.0022
11.04	0.01855	0.00206
11.05	0.01855	0.00192
11.06	0.01863	0.00179
11.07	0.01867	0.00169
11.08	0.01855	0.00163
11.09	0.01882	0.00161
11.1	0.01942	0.00161
11.11	0.01884	0.00163
11.12	0.01895	0.00165
11.13	0.01876	0.00165
11.14	0.01868	0.00164
11.15	0.01893	0.00161
11.16	0.01819	0.00157
11.17	0.01897	0.00151
11.18	0.01861	0.00143
11.19	0.01823	0.00131
11.2	0.01821	0.00114
11.21	0.01818	0.000933501
11.22	0.0179	0.000700886
11.23	0.01809	0.000463653
11.24	0.01792	0.000244743
11.25	0.01869	6.00128e-05
11.26	0.01843	-8.76089e-05
11.27	0.01838	-0.00020908
11.28	0.01819	-0.000324852
11.29	0.01843	-0.000457041
11.3	0.01845	-0.000621556
11.31	0.01887	-0.000823503
11.32	0.01867	-0.00106
11.33	0.01874	-0.00131
11.34	0.01899	-0.00158
11.35	0.01931	-0.00186
11.36	0.01917	-0.00214
11.37	0.01899	-0.00245
11.38	0.01864	-0.00279
11.39	0.0188	-0.00315
11.4	0.01901	-0.00354
11.41	0.01849	-0.00392
11.42	0.01847	-0.00429
11.43	0.01856	-0.00463
11.44	0.01868	-0.00492
11.45	0.01875	-0.00516
11.46	0.01837	-0.00538
11.47	0.01874	-0.00557
11.48	0.01889	-0.00574
11.49	0.01833	-0.00591
11.5	0.01833	-0.00605
11.51	0.01839	-0.00618
11.52	0.01847	-0.00629
11.53	0.01872	-0.00638
11.54	0.01831	-0.00646
11.55	0.01872	-0.00654
11.56	0.01851	-0.00663
11.57	0.01851	-0.00674
11.58	0.01821	-0.00687
11.59	0.01818	-0.00701
11.6	0.0179	-0.00715
11.61	0.01809	-0.00727
11.62	0.01792	-0.00737
11.63	0.01869	-0.00743
11.64	0.01843	-0.00746
11.65	0.01838	-0.00748
11.66	0.01805	-0.00749
11.67	0.01807	-0.0075
11.68	0.01813	-0.00753
11.69	0.01842	-0.00758
11.7	0.01842	-0.00764
11.71	0.01842	-0.00772
11.72	0.01829	-0.00781
11.73	0.01864	-0.00791
11.74	0.01845	-0.00804
11.75	0.01813	-0.0082
11.76	0.01806	-0.0084
11.77	0.01807	-0.00865
11.78	0.01791	-0.00895
11.79	0.01797	-0.00929
11.8	0.01824	-0.00964
11.81	0.0182	-0.00999
11.82	0.01838	-0.01032
11.83	0.01825	-0.01062
11.84	0.01807	-0.0109
11.85	0.01788	-0.01117
11.86	0.01798	-0.01142
11.87	0.01787	-0.01164
11.88	0.01782	-0.01183
11.89	0.01809	-0.01196
11.9	0.01825	-0.01202
11.91	0.01815	-0.01199
11.92	0.01818	-0.01186
11.93	0.01798	-0.01165
11.94	0.01779	-0.01138
11.95	0.01775	-0.01105
11.96	0.01763	-0.01069
11.97	0.01807	-0.01029
11.98	0.01778	-0.00985
11.99	0.01777	-0.00936
12	0.01796	-0.0088
12.01	0.01803	-0.00817
12.02	0.01802	-0.00745
12.03	0.01836	-0.00664
12.04	0.01806	-0.00573
12.05	0.01815	-0.00469
12.06	0.01834	-0.00351
12.07	0.01831	-0.00213
12.08	0.01859	-0.00051522
12.09	0.01929	0.00137
12.1	0.01858	0.00355
12.11	0.01862	0.00605
12.12	0.01858	0.00887
12.13	0.01844	0.01201
12.14	0.0188	0.01547
12.15	0.01849	0.01924
12.16	0.01896	0.02332
12.17	0.019	0.02768
12.18	0.01834	0.03231
12.19	0.01839	0.03716
12.2	0.01849	0.04219
12.21	0.01821	0.04735
12.22	0.01857	0.05262
12.23	0.01799	0.05795
12.24	0.01871	0.06335
12.25	0.01861	0.06881
12.26	0.01855	0.07434
12.27	0.0186	0.07993
12.28	0.01844	0.08559
12.29	0.01865	0.09131
12.3	0.01864	0.09708
12.31	0.01853	0.1029
12.32	0.01878	0.10873
12.33	0.01887	0.11458
12.34	0.01867	0.12042
12.35	0.01886	0.12622
12.36	0.01866	0.13194
12.37	0.01868	0.13754
12.38	0.01869	0.14295
12.39	0.01895	0.14809
12.4	0.01843	0.15291
12.41	0.01877	0.15732
12.42	0.0186	0.16126
12.43	0.01861	0.16469
12.44	0.01862	0.16755
12.45	0.01822	0.16982
12.46	0.01834	0.17147
12.47	0.01878	0.17248
12.48	0.01827	0.17286
12.49	0.01878	0.17264
12.5	0.01875	0.17185
12.51	0.0185	0.17054
12.52	0.01916	0.1688
12.53	0.01847	0.16667
12.54	0.01966	0.16423
12.55	0.01966	0.16151
12.56	0.01925	0.15856
12.57	0.0192	0.15538
12.58	0.01937	0.152
12.59	0.0192	0.1484
12.6	0.01933	0.14461
12.61	0.01924	0.14062
12.62	0.01953	0.13643
12.63	0.01939	0.13206
12.64	0.01918	0.12751
12.65	0.01922	0.12279
12.66	0.01906	0.11792
12.67	0.01888	0.11292
12.68	0.01895	0.10782
12.69	0.01928	0.10266
12.7	0.01883	0.09749
12.71	0.01855	0.09236
12.72	0.01855	0.08729
12.73	0.01863	0.08234
12.74	0.01867	0.07753
12.75	0.01855	0.07287
12.76	0.01882	0.0684
12.77	0.01942	0.06414
12.78	0.01884	0.06012
12.79	0.01895	0.05635
12.8	0.01876	0.05286
12.81	0.01868	0.04964
12.82	0.01893	0.04671
12.83	0.01819	0.04404
12.84	0.01897	0.0416
12.85	0.01861	0.03938
12.86	0.01823	0.03734
12.87	0.01821	0.03546
12.88	0.01818	0.03371
12.89	0.0179	0.03208
12.9	0.01809	0.03056
12.91	0.01792	0.02913
12.92	0.01869	0.02777
12.93	0.01843	0.02649
12.94	0.01838	0.02527
12.95	0.01819	0.02411
12.96	0.01843	0.02303
12.97	0.01845	0.02202
12.98	0.01887	0.02109
12.99	0.01867	0.02025
13	0.01874	0.0195
13.01	0.01899	0.01884
13.02	0.01931	0.01827
13.03	0.01917	0.01779
13.04	0.01899	0.01738
13.05	0.01864	0.01706
13.06	0.0188	0.01681
13.07	0.01901	0.01664
13.08	0.01849	0.01655
13.09	0.01847	0.01652
13.1	0.01856	0.01656
13.11	0.01868	0.01666
13.12	0.01875	0.01678
13.13	0.01837	0.01693
13.14	0.01874	0.01708
13.15	0.01889	0.01721
13.16	0.01833	0.01732
13.17	0.01833	0.0174
13.18	0.01839	0.01746
13.19	0.01847	0.01751
13.2	0.01872	0.01755
13.21	0.01831	0.01761
13.22	0.01872	0.01769
13.23	0.01851	0.0178
13.24	0.01851	0.01793
13.25	0.01821	0.01808
13.26	0.01818	0.01825
13.27	0.0179	0.01841
13.28	0.01809	0.01855
13.29	0.01792	0.01868
13.3	0.01869	0.01876
13.31	0.01843	0.01881
13.32	0.01838	0.01883
13.33	0.01805	0.01882
13.34	0.01807	0.01878
13.35	0.01813	0.01874
13.36	0.01842	0.0187
13.37	0.01842	0.01867
13.38	0.01842	0.01864
13.39	0.01829	0.01862
13.4	0.01864	0.01861
13.41	0.01845	0.0186
13.42	0.01813	0.01861
13.43	0.01806	0.01862
13.44	0.01807	0.01864
13.45	0.01791	0.01867
13.46	0.01797	0.0187
13.47	0.01824	0.01873
13.48	0.0182	0.01873
13.49	0.01838	0.01871
13.5	0.01825	0.01867
13.51	0.01807	0.0186
13.52	0.01788	0.01853
13.53	0.01798	0.01845
13.54	0.01787	0.01838
13.55	0.01782	0.0183
13.56	0.01809	0.01821
13.57	0.01825	0.01811
13.58	0.01815	0.01799
13.59	0.01818	0.01785
13.6	0.01798	0.01769
13.61	0.01779	0.01753
13.62	0.01775	0.01738
13.63	0.01763	0.01724
13.64	0.01807	0.0171
13.65	0.01778	0.01696
13.66	0.01777	0.0168
13.67	0.01796	0.01663
13.68	0.01803	0.01642
13.69	0.01802	0.0162
13.7	0.01836	0.01596
13.71	0.01806	0.01571
13.72	0.01815	0.01544
13.73	0.01834	0.01514
13.74	0.01831	0.01482
13.75	0.01859	0.01447
13.76	0.01929	0.0141
13.77	0.01858	0.01371
13.78	0.01862	0.01334
13.79	0.01858	0.01299
13.8	0.01844	0.01266
13.81	0.0188	0.01237
13.82	0.01849	0.01208
13.83	0.01896	0.01178
13.84	0.019	0.01146
13.85	0.01834	0.0111
13.86	0.01839	0.01073
13.87	0.01849	0.01035
13.88	0.01821	0.00998
13.89	0.01857	0.00962
13.9	0.01799	0.00927
13.91	0.01871	0.00892
13.92	0.01861	0.00853
13.93	0.01855	0.0081
13.94	0.0186	0.00763
13.95	0.01844	0.00713
13.96	0.01865	0.00664
13.97	0.01864	0.00618
13.98	0.01853	0.00578
13.99	0.01878	0.00542
14	0.01887	0.0051
14.01	0.01867	0.00481
14.02	0.01886	0.00452
14.03	0.01866	0.00423
14.04	0.01868	0.00395
14.05	0.01869	0.00368
14.06	0.01895	0.00344
14.07	0.01843	0.00325
14.08	0.01877	0.00308
14.09	0.0186	0.00293
14.1	0.01861	0.00276
14.11	0.01862	0.00257
14.12	0.01822	0.00234
14.13	0.01834	0.00208
14.14	0.01878	0.00183
14.15	0.01827	0.0016
14.16	0.01878	0.00141
14.17	0.01875	0.00126
14.18	0.0185	0.00114
14.19	0.01916	0.00104
14.2	0.01847	0.000945088
14.21	0.01966	0.000842247
14.22	0.01966	0.000745196
14.23	0.01925	0.000671448
14.24	0.0192	0.00063779
14.25	0.01937	0.000650923
14.26	0.0192	0.000702299
14.27	0.01933	0.000769753
14.28	0.01924	0.00082546
14.29	0.01953	0.000846816
14.3	0.01939	0.000825448
14.31	0.01918	0.000770321
14.32	0.01922	0.0007035
14.33	0.01906	0.000650392
14.34	0.01888	0.000628743
14.35	0.01895	0.000641209
14.36	0.01928	0.000674713
14.37	0.01883	0.000706745
14.38	0.01855	0.000715666
14.39	0.01855	0.000690305
14.4	0.01863	0.000634534
14.41	0.01867	0.000564809
14.42	0.01855	0.000501929
14.43	0.01882	0.000460882
14.44	0.01942	0.000443551
14.45	0.01884	0.000437701
14.46	0.01895	0.000422779
14.47	0.01876	0.000379905
14.48	0.01868	0.00030144
14.49	0.01893	0.000195677
14.5	0.01819	8.43793e-05
14.51	0.01897	-5.85833e-06
14.52	0.01861	-5.46238e-05
14.53	0.01823	-5.61687e-05
14.54	0.01821	-2.15923e-05
14.55	0.01818	2.61905e-05
14.56	0.0179	6.23477e-05
14.57	0.01809	7.03722e-05
14.58	0.01792	4.80506e-05
14.59	0.01869	6.56951e-06
14.6	0.01843	-3.66334e-05
14.61	0.01838	-6.77808e-05
14.62	0.01819	-8.47046e-05
14.63	0.01843	-9.90782e-05
14.64	0.01845	-0.000131892
14.65	0.01887	-0.000204307
14.66	0.01867	-0.000328165
14.67	0.01874	-0.000500575
14.68	0.01899	-0.000705057
14.69	0.01931	-0.000918662
14.7	0.01917	-0.00112
14.71	0.01899	-0.00131
14.72	0.01864	-0.00148
14.73	0.0188	-0.00165
14.74	0.01901	-0.00183
14.75	0.01849	-0.00205
14.76	0.01847	-0.00228
14.77	0.01856	-0.00252
14.78	0.01868	-0.00275
14.79	0.01875	-0.00296
14.8	0.01837	-0.00313
14.81	0.01874	-0.00327
14.82	0.01889	-0.00341
14.83	0.01833	-0.00355
14.84	0.01833	-0.00371
14.85	0.01839	-0.00388
14.86	0.01847	-0.00405
14.87	0.01872	-0.0042
14.88	0.01831	-0.00433
14.89	0.01872	-0.00443
14.9	0.01851	-0.00452
14.91	0.01851	-0.00462
14.92	0.01821	-0.00474
14.93	0.01818	-0.00489
14.94	0.0179	-0.00508
14.95	0.01809	-0.00529
14.96	0.01792	-0.0055
14.97	0.01869	-0.00569
14.98	0.01843	-0.00588
14.99	0.01838	-0.00605
15	0.01805	-0.00623

## Sheet: Figure 4e
Time(s)	Tactile Signal ΔR(Ω)	Touchless Signal ΔU (V)
0	0.00182	0.00823
0.01	0.00175	0.0083
0.02	0.00175	0.00836
0.03	0.00172	0.00842
0.04	0.00163	0.00847
0.05	0.00157	0.00852
0.06	0.00158	0.00856
0.07	0.00155	0.0086
0.08	0.00147	0.00863
0.09	0.00137	0.00866
0.1	0.00133	0.00868
0.11	0.00139	0.0087
0.12	0.00146	0.00871
0.13	0.00142	0.00872
0.14	0.00132	0.00872
0.15	0.00127	0.00872
0.16	0.00137	0.00877
0.17	0.00139	0.00863
0.18	0.0014	0.00865
0.19	0.00137	0.00849
0.2	0.00133	0.00849
0.21	0.00134	0.00833
0.22	0.00135	0.00835
0.23	0.0013	0.00823
0.24	0.00121	0.00827
0.25	0.00111	0.00815
0.26	0.001	0.00824
0.27	0.00101	0.00817
0.28	0.000913941	0.00831
0.29	0.000914478	0.0083
0.3	0.000927181	0.00849
0.31	0.00102	0.0085
0.32	0.000981753	0.00869
0.33	0.00104	0.00874
0.34	0.00101	0.00899
0.35	0.000908064	0.00905
0.36	0.000802819	0.00931
0.37	0.000762558	0.00938
0.38	0.000768917	0.00963
0.39	0.000778644	0.00971
0.4	0.000738322	0.00995
0.41	0.000688514	0.00997
0.42	0.000702553	0.01015
0.43	0.000680112	0.01017
0.44	0.000621509	0.01038
0.45	0.000643984	0.01039
0.46	0.000744965	0.01055
0.47	0.000678287	0.01053
0.48	0.000772612	0.01068
0.49	0.000703704	0.01067
0.5	0.000791356	0.01081
0.51	0.000720202	0.01079
0.52	0.000725368	0.01088
0.53	0.000734813	0.01079
0.54	0.000747453	0.01087
0.55	0.000763282	0.01079
0.56	0.000782301	0.01088
0.57	0.000804515	0.01079
0.58	0.00074584	0.01088
0.59	0.00073739	0.0108
0.6	0.00071873	0.01088
0.61	0.000782889	0.01075
0.62	0.000803864	0.01078
0.63	0.00076666	0.01064
0.64	0.000735322	0.01068
0.65	0.000760108	0.0105
0.66	0.000788045	0.0105
0.67	0.000819141	0.0103
0.68	0.000853403	0.01028
0.69	0.000890838	0.0101
0.7	0.000931456	0.01006
0.71	0.000975262	0.00987
0.72	0.001	0.00988
0.73	0.000954421	0.00971
0.74	0.000990728	0.00972
0.75	0.00093532	0.00956
0.76	0.00103	0.00962
0.77	0.00119	0.00953
0.78	0.0012	0.00962
0.79	0.00123	0.00953
0.8	0.00118	0.00961
0.81	0.00111	0.00952
0.82	0.00112	0.0096
0.83	0.00108	0.00954
0.84	0.00109	0.00965
0.85	0.00113	0.0096
0.86	0.00117	0.00972
0.87	0.00122	0.00963
0.88	0.00127	0.00974
0.89	0.00133	0.00965
0.9	0.00134	0.0097
0.91	0.00133	0.00958
0.92	0.00142	0.00968
0.93	0.0014	0.00964
0.94	0.00134	0.00976
0.95	0.00127	0.00973
0.96	0.00121	0.00988
0.97	0.00116	0.00989
0.98	0.00124	0.01008
0.99	0.00136	0.01011
1	0.0014	0.01031
1.01	0.00144	0.01037
1.02	0.00138	0.0106
1.03	0.00132	0.01069
1.04	0.00125	0.01099
1.05	0.00127	0.01112
1.06	0.00131	0.01144
1.07	0.00136	0.0116
1.08	0.00141	0.01194
1.09	0.00138	0.01208
1.1	0.0014	0.01239
1.11	0.00143	0.01253
1.12	0.00147	0.01285
1.13	0.00158	0.01299
1.14	0.00167	0.0133
1.15	0.00167	0.01342
1.16	0.00165	0.01368
1.17	0.00165	0.01374
1.18	0.00159	0.01399
1.19	0.00152	0.01406
1.2	0.00145	0.0143
1.21	0.00137	0.01438
1.22	0.00129	0.01462
1.23	0.00123	0.01467
1.24	0.00125	0.01486
1.25	0.00117	0.01487
1.26	0.0012	0.01505
1.27	0.00124	0.01504
1.28	0.00127	0.01513
1.29	0.00131	0.01502
1.3	0.00127	0.01508
1.31	0.00132	0.01494
1.32	0.00136	0.01493
1.33	0.00132	0.01475
1.34	0.00135	0.01469
1.35	0.00136	0.01445
1.36	0.00127	0.01438
1.37	0.00118	0.01412
1.38	0.00119	0.014
1.39	0.00121	0.01371
1.4	0.00123	0.01359
1.41	0.00125	0.01334
1.42	0.00128	0.01326
1.43	0.00127	0.01302
1.44	0.00119	0.01297
1.45	0.0011	0.01277
1.46	0.00102	0.01274
1.47	0.00104	0.01257
1.48	0.00106	0.01258
1.49	0.001	0.01246
1.5	0.000914312	0.01249
1.51	0.000887495	0.0124
1.52	0.000908336	0.01249
1.53	0.000889383	0.01244
1.54	0.000830856	0.01257
1.55	0.00089131	0.01256
1.56	0.000990939	0.01275
1.57	0.00101	0.01276
1.58	0.00103	0.01293
1.59	0.00106	0.01297
1.6	0.00101	0.01321
1.61	0.00098683	0.01326
1.62	0.00101	0.01347
1.63	0.00104	0.01351
1.64	0.00104	0.01369
1.65	0.000977194	0.01372
1.66	0.00101	0.01389
1.67	0.00104	0.01393
1.68	0.00107	0.01415
1.69	0.00102	0.0142
1.7	0.00101	0.01441
1.71	0.00108	0.01446
1.72	0.00102	0.01466
1.73	0.000968682	0.01468
1.74	0.000962597	0.01486
1.75	0.000873205	0.01487
1.76	0.000780472	0.01502
1.77	0.00068435	0.01501
1.78	0.000584792	0.01515
1.79	0.000565846	0.01514
1.8	0.000503174	0.01531
1.81	0.000399142	0.01532
1.82	0.00034155	0.01549
1.83	0.0003453	0.01553
1.84	0.000323661	0.01571
1.85	0.000233255	0.01576
1.86	0.000236592	0.01598
1.87	0.000241771	0.01602
1.88	0.000248791	0.01623
1.89	0.00025765	0.01629
1.9	0.000196752	0.01648
1.91	9.327e-05	0.01649
1.92	-1.39283e-05	0.01664
1.93	-0.000124899	0.01661
1.94	-0.000213561	0.01675
1.95	-0.000218461	0.01671
1.96	-0.000221774	0.01683
1.97	-0.000223502	0.01679
1.98	-0.000223648	0.01688
1.99	-0.000304032	0.01679
2	-0.000347074	0.01683
2.01	-0.000348593	0.01673
2.02	-0.000348596	0.01679
2.03	-0.000347085	0.01668
2.04	-0.000344061	0.01673
2.05	-0.000251947	0.01663
2.06	-0.000143285	0.01667
2.07	-0.000106596	0.01652
2.08	-0.000109194	0.01653
2.09	-6.15144e-05	0.01638
2.1	4.79005e-06	0.01634
2.11	-5.67768e-05	0.0161
2.12	-0.000174056	0.01603
2.13	-0.000259976	0.01582
2.14	-0.00027082	0.01575
2.15	-0.000280113	0.01552
2.16	-0.000288995	0.01546
2.17	-0.000397524	0.01526
2.18	-0.000428838	0.01519
2.19	-0.000438126	0.01494
2.2	-0.000445933	0.01484
2.21	-0.000509081	0.01457
2.22	-0.000583764	0.01446
2.23	-0.000593238	0.0142
2.24	-0.000601298	0.01413
2.25	-0.000607947	0.01391
2.26	-0.000506143	0.01388
2.27	-0.000505648	0.01372
2.28	-0.000513914	0.01375
2.29	-0.000520717	0.01365
2.3	-0.000526057	0.01372
2.31	-0.000529937	0.01366
2.32	-0.000616451	0.01376
2.33	-0.00065563	0.01372
2.34	-0.000733702	0.01383
2.35	-0.000786671	0.01384
2.36	-0.000795052	0.01402
2.37	-0.000802099	0.01403
2.38	-0.000807812	0.01421
2.39	-0.000812193	0.01421
2.4	-0.000815244	0.01437
2.41	-0.000816967	0.01442
2.42	-0.000817364	0.01465
2.43	-0.000816437	0.01474
2.44	-0.000814186	0.01496
2.45	-0.000810616	0.01504
2.46	-0.000810271	0.01527
2.47	-0.000915653	0.01534
2.48	-0.000920634	0.01553
2.49	-0.00102	0.01554
2.5	-0.00104	0.01571
2.51	-0.00113	0.01573
2.52	-0.00116	0.01592
2.53	-0.00116	0.01594
2.54	-0.00117	0.01612
2.55	-0.00117	0.0161
2.56	-0.00117	0.01621
2.57	-0.00117	0.01614
2.58	-0.00117	0.01621
2.59	-0.00116	0.01609
2.6	-0.00116	0.01611
2.61	-0.00119	0.01597
2.62	-0.00127	0.01598
2.63	-0.00127	0.01584
2.64	-0.00126	0.01584
2.65	-0.00126	0.01568
2.66	-0.00126	0.01566
2.67	-0.00128	0.01543
2.68	-0.00136	0.01535
2.69	-0.00135	0.01508
2.7	-0.00133	0.01499
2.71	-0.00132	0.01474
2.72	-0.0013	0.01465
2.73	-0.00128	0.01438
2.74	-0.00126	0.01428
2.75	-0.00124	0.01405
2.76	-0.00122	0.01398
2.77	-0.00126	0.01377
2.78	-0.00135	0.01373
2.79	-0.0014	0.01354
2.8	-0.00139	0.01352
2.81	-0.00138	0.01338
2.82	-0.00136	0.0134
2.83	-0.00135	0.01329
2.84	-0.00133	0.01335
2.85	-0.00132	0.01329
2.86	-0.0013	0.0134
2.87	-0.00128	0.01338
2.88	-0.00126	0.01356
2.89	-0.00124	0.0136
2.9	-0.00122	0.01384
2.91	-0.0012	0.01394
2.92	-0.00117	0.01418
2.93	-0.00123	0.01426
2.94	-0.00125	0.01446
2.95	-0.00131	0.01453
2.96	-0.00125	0.01474
2.97	-0.00118	0.01477
2.98	-0.00116	0.01491
2.99	-0.00118	0.01489
3	-0.00123	0.01504
3.01	-0.00122	0.01502
3.02	-0.0012	0.01515
3.03	-0.00118	0.01512
3.04	-0.00116	0.01524
3.05	-0.00114	0.01516
3.06	-0.00112	0.01523
3.07	-0.00109	0.01514
3.08	-0.00107	0.0152
3.09	-0.00105	0.01508
3.1	-0.00102	0.01513
3.11	-0.00108	0.01501
3.12	-0.00111	0.01505
3.13	-0.00119	0.01492
3.14	-0.00123	0.01495
3.15	-0.00126	0.01481
3.16	-0.00123	0.01482
3.17	-0.00121	0.01467
3.18	-0.00119	0.01469
3.19	-0.00116	0.01453
3.2	-0.00114	0.01453
3.21	-0.00111	0.01436
3.22	-0.00109	0.01436
3.23	-0.00106	0.01421
3.24	-0.00104	0.0142
3.25	-0.00101	0.01404
3.26	-0.000983592	0.01401
3.27	-0.000955905	0.01383
3.28	-0.00092774	0.01379
3.29	-0.000899098	0.01362
3.3	-0.000869982	0.01364
3.31	-0.000840393	0.01351
3.32	-0.000871698	0.01353
3.33	-0.000905541	0.01342
3.34	-0.00088059	0.01347
3.35	-0.000885915	0.01337
3.36	-0.000953705	0.01346
3.37	-0.000933572	0.01339
3.38	-0.000913097	0.01347
3.39	-0.000892282	0.01337
3.4	-0.000871129	0.01342
3.41	-0.00084964	0.01332
3.42	-0.000827817	0.01338
3.43	-0.000805661	0.01329
3.44	-0.000783175	0.01335
3.45	-0.000760359	0.01327
3.46	-0.000737217	0.01335
3.47	-0.000791598	0.01325
3.48	-0.000799556	0.01332
3.49	-0.00076975	0.01323
3.5	-0.000739681	0.01333
3.51	-0.000709351	0.01331
3.52	-0.000678764	0.01345
3.53	-0.000647919	0.0134
3.54	-0.00061682	0.0135
3.55	-0.000585467	0.01345
3.56	-0.000594774	0.01359
3.57	-0.000646747	0.01359
3.58	-0.000620682	0.01373
3.59	-0.000594431	0.01373
3.6	-0.000567995	0.01392
3.61	-0.000541377	0.01396
3.62	-0.000514577	0.01415
3.63	-0.000487598	0.01421
3.64	-0.000460442	0.01441
3.65	-0.00043311	0.01444
3.66	-0.000405604	0.01461
3.67	-0.000377927	0.01459
3.68	-0.000350079	0.01472
3.69	-0.000322063	0.01467
3.7	-0.000293881	0.01477
3.71	-0.000294727	0.01472
3.72	-0.000451354	0.01483
3.73	-0.000442433	0.01474
3.74	-0.000414007	0.01477
3.75	-0.00038554	0.01467
3.76	-0.000357035	0.01468
3.77	-0.000328493	0.01454
3.78	-0.000299916	0.01454
3.79	-0.000271306	0.01441
3.8	-0.000242664	0.01442
3.81	-0.000213993	0.01427
3.82	-0.000185294	0.01426
3.83	-0.000156569	0.01412
3.84	-0.00012782	0.01413
3.85	-9.90489e-05	0.01404
3.86	-7.0257e-05	0.01413
3.87	-4.14465e-05	0.01403
3.88	-3.85689e-05	0.01412
3.89	-9.5996e-05	0.01408
3.9	-6.14197e-05	0.01424
3.91	-2.68897e-05	0.01424
3.92	7.59222e-06	0.01442
3.93	4.20243e-05	0.01443
3.94	7.64047e-05	0.01458
3.95	0.000110732	0.01459
3.96	0.000145003	0.01474
3.97	0.000179217	0.01473
3.98	0.000213373	0.0149
3.99	0.000247468	0.01492
4	0.0002815	0.01511
4.01	0.000315467	0.01514
4.02	0.000349369	0.01529
4.03	0.000383202	0.01526
4.04	0.000416965	0.01541
4.05	0.000427951	0.01539
4.06	0.000279844	0.0155
4.07	0.000202095	0.01542
4.08	0.000190243	0.01548
4.09	0.000217062	0.01541
4.1	0.000192485	0.01548
4.11	0.000144688	0.01537
4.12	0.000164689	0.01542
4.13	0.000184368	0.01531
4.14	0.000203724	0.01536
4.15	0.000222754	0.01528
4.16	0.000241458	0.01531
4.17	0.000259832	0.01517
4.18	0.000277875	0.0152
4.19	0.000295586	0.01507
4.2	0.000312963	0.01508
4.21	0.000330003	0.01492
4.22	0.000346705	0.01491
4.23	0.000363067	0.01475
4.24	0.000379088	0.01475
4.25	0.000394765	0.01463
4.26	0.000410096	0.01468
4.27	0.000312578	0.01458
4.28	0.000223891	0.01467
4.29	0.000207336	0.01463
4.3	0.000220994	0.01474
4.31	0.000234183	0.01473
4.32	0.000246905	0.01489
4.33	0.000259159	0.01492
4.34	0.000270947	0.01514
4.35	0.000262806	0.01522
4.36	0.000177334	0.01545
4.37	0.000193612	0.01554
4.38	0.000209367	0.01583
4.39	0.000224599	0.01596
4.4	0.00016146	0.01624
4.41	0.000140654	0.01636
4.42	0.000160178	0.01666
4.43	0.000179122	0.01682
4.44	0.000197487	0.01713
4.45	0.000215272	0.01726
4.46	0.00023248	0.01755
4.47	0.000249109	0.01769
4.48	0.000265161	0.01797
4.49	0.000280637	0.01808
4.5	0.000295536	0.01831
4.51	0.00030986	0.01836
4.52	0.000323609	0.01856
4.53	0.000336784	0.01858
4.54	0.000349384	0.01872
4.55	0.000361412	0.01869
4.56	0.000372867	0.01881
4.57	0.00038375	0.01875
4.58	0.000394062	0.01885
4.59	0.000403802	0.01879
4.6	0.000412973	0.01886
4.61	0.000421573	0.01876
4.62	0.000429605	0.01882
4.63	0.000437067	0.01871
4.64	0.000443962	0.01875
4.65	0.00045029	0.0186
4.66	0.00045605	0.01856
4.67	0.000461244	0.01838
4.68	0.000496555	0.01834
4.69	0.00059417	0.01814
4.7	0.0006037	0.01813
4.71	0.000612725	0.01798
4.72	0.000621245	0.018
4.73	0.000629263	0.01791
4.74	0.000636777	0.01798
4.75	0.000585402	0.01789
4.76	0.000536474	0.018
4.77	0.000548351	0.01794
4.78	0.000559667	0.01805
4.79	0.000570424	0.018
4.8	0.000580623	0.01812
4.81	0.000590263	0.01808
4.82	0.000599345	0.01824
4.83	0.000607871	0.01829
4.84	0.00061584	0.0185
4.85	0.000623252	0.01861
4.86	0.00063011	0.0189
4.87	0.000636413	0.01905
4.88	0.000642161	0.01936
4.89	0.000647356	0.01954
4.9	0.000651997	0.01988
4.91	0.000656087	0.02009
4.92	0.000659624	0.02049
4.93	0.00066261	0.02072
4.94	0.000665045	0.0211
4.95	0.00066693	0.02129
4.96	0.000750085	0.02168
4.97	0.000724199	0.02192
4.98	0.000675846	0.02227
4.99	0.0006756	0.02247
5	0.000674806	0.02282
5.01	0.000673466	0.02301
5.02	0.00067158	0.02337
5.03	0.000669148	0.02356
5.04	0.000666171	0.02387
5.05	0.000662649	0.02403
5.06	0.000658584	0.02433
5.07	0.000653975	0.02444
5.08	0.000648824	0.02471
5.09	0.00064313	0.0248
5.1	0.000636895	0.02504
5.11	0.000630119	0.02515
5.12	0.000622802	0.02544
5.13	0.000635401	0.02558
5.14	0.000730283	0.02585
5.15	0.000727374	0.02598
5.16	0.000723987	0.02625
5.17	0.000720121	0.02637
5.18	0.000715778	0.02666
5.19	0.000710958	0.02681
5.2	0.00070566	0.02713
5.21	0.000699887	0.0273
5.22	0.000693639	0.02763
5.23	0.000686916	0.02779
5.24	0.000679718	0.0281
5.25	0.000672047	0.02827
5.26	0.000663902	0.02859
5.27	0.000655285	0.02872
5.28	0.000646196	0.02896
5.29	0.000636636	0.02905
5.3	0.000626604	0.02929
5.31	0.000616103	0.02938
5.32	0.000605132	0.02967
5.33	0.000593691	0.02977
5.34	0.000581783	0.03001
5.35	0.00052075	0.03012
5.36	0.000445489	0.03036
5.37	0.000437887	0.03045
5.38	0.000429762	0.03069
5.39	0.000421113	0.03077
5.4	0.000411941	0.03102
5.41	0.000402247	0.03113
5.42	0.000392032	0.03142
5.43	0.000381295	0.03151
5.44	0.000370039	0.03174
5.45	0.000358262	0.03183
5.46	0.000345966	0.03209
5.47	0.000255303	0.03221
5.48	0.000292041	0.03245
5.49	0.000325397	0.03254
5.5	0.000322555	0.03279
5.51	0.000319197	0.03291
5.52	0.000315323	0.03318
5.53	0.000310933	0.03329
5.54	0.000273592	0.03355
5.55	0.00018872	0.03368
5.56	0.000188506	0.03395
5.57	0.000187721	0.03407
5.58	0.000186366	0.03437
5.59	0.000184442	0.03455
5.6	0.000181949	0.03491
5.61	0.000178887	0.03515
5.62	0.000175258	0.03557
5.63	0.000171062	0.03581
5.64	0.000166299	0.03623
5.65	0.000160971	0.03652
5.66	0.000155077	0.03696
5.67	0.000148618	0.03728
5.68	0.000141595	0.03775
5.69	0.000134008	0.03807
5.7	0.000125858	0.03859
5.71	0.000117145	0.03896
5.72	0.000138554	0.03949
5.73	0.000218861	0.03985
5.74	0.000214328	0.04037
5.75	0.000209293	0.04076
5.76	0.000203755	0.04126
5.77	0.000100405	0.04158
5.78	8.25621e-05	0.04204
5.79	8.12066e-05	0.04237
5.8	7.92938e-05	0.04285
5.81	7.68242e-05	0.04318
5.82	7.37984e-05	0.04365
5.83	7.0217e-05	0.04398
5.84	6.60805e-05	0.04447
5.85	6.13895e-05	0.04484
5.86	5.61447e-05	0.04536
5.87	5.03465e-05	0.04573
5.88	1.80459e-05	0.04627
5.89	-4.78533e-05	0.04668
5.9	4.37973e-05	0.04724
5.91	4.73168e-05	0.04762
5.92	5.02859e-05	0.04819
5.93	5.27051e-05	0.04856
5.94	5.4575e-05	0.04911
5.95	5.58961e-05	0.04951
5.96	5.66691e-05	0.05006
5.97	5.68945e-05	0.05042
5.98	5.65729e-05	0.0509
5.99	5.57049e-05	0.05121
6	5.4291e-05	0.05168
6.01	5.23318e-05	0.05199
6.02	4.98279e-05	0.05244
6.03	4.67799e-05	0.05275
6.04	4.31883e-05	0.05319
6.05	3.90538e-05	0.05349
6.06	5.8241e-05	0.05393
6.07	0.000149649	0.05423
6.08	0.000149749	0.05468
6.09	0.000149367	0.05498
6.1	0.000148502	0.05547
6.11	0.000147155	0.05582
6.12	0.000145327	0.05632
6.13	0.000143018	0.05666
6.14	0.000140229	0.05718
6.15	0.00013696	0.05756
6.16	7.48251e-05	0.05812
6.17	1.84046e-05	0.05854
6.18	1.94046e-05	0.05912
6.19	1.98696e-05	0.05956
6.2	1.98003e-05	0.06014
6.21	1.91971e-05	0.06056
6.22	1.80608e-05	0.06113
6.23	1.63918e-05	0.06152
6.24	1.41907e-05	0.06207
6.25	1.14582e-05	0.06247
6.26	8.19472e-06	0.06301
6.27	4.40091e-06	0.06337
6.28	7.73326e-08	0.06392
6.29	8.72723e-05	0.06431
6.3	0.000117086	0.06488
6.31	0.000117237	0.06531
6.32	6.82643e-05	0.06594
6.33	1.81919e-06	0.06644
6.34	-2.27529e-05	0.06708
6.35	-0.000104763	0.0676
6.36	-7.48547e-05	0.06826
6.37	3.72926e-05	0.06875
6.38	0.000148916	0.06939
6.39	0.000177252	0.0699
6.4	0.00018467	0.07055
6.41	0.000273444	0.07102
6.42	0.000324857	0.07165
6.43	0.000336943	0.07211
6.44	0.000348627	0.07271
6.45	0.000359909	0.07313
6.46	0.000370791	0.0737
6.47	0.000381272	0.07407
6.48	0.000391354	0.07458
6.49	0.000401036	0.07494
6.5	0.00041032	0.07546
6.51	0.000419205	0.0758
6.52	0.000427694	0.07631
6.53	0.000435785	0.07666
6.54	0.00044348	0.07717
6.55	0.00045078	0.07753
6.56	0.000457684	0.07805
6.57	0.000464194	0.0784
6.58	0.00047031	0.07892
6.59	0.000476032	0.07929
6.6	0.000481362	0.07984
6.61	0.000486299	0.08023
6.62	0.000490844	0.08077
6.63	0.000494999	0.08116
6.64	0.000498763	0.08171
6.65	0.000502137	0.08209
6.66	0.000505121	0.08262
6.67	0.000507717	0.08297
6.68	0.000529387	0.08345
6.69	0.000627535	0.08378
6.7	0.00062308	0.08426
6.71	0.000618298	0.08459
6.72	0.000613189	0.08508
6.73	0.000607754	0.08538
6.74	0.000601994	0.08588
6.75	0.000595908	0.08623
6.76	0.000650863	0.08674
6.77	0.000708503	0.08709
6.78	0.000707492	0.08763
6.79	0.000706218	0.08804
6.8	0.000714412	0.08861
6.81	0.000819163	0.08901
6.82	0.000820941	0.08959
6.83	0.000812293	0.08996
6.84	0.00080345	0.09049
6.85	0.000794411	0.09085
6.86	0.000785177	0.09136
6.87	0.000824404	0.09169
6.88	0.000880442	0.09217
6.89	0.000864753	0.09249
6.9	0.00084893	0.09292
6.91	0.000842705	0.09315
6.92	0.000933168	0.09351
6.93	0.000920787	0.09367
6.94	0.000898111	0.09397
6.95	0.000875368	0.09406
6.96	0.00085256	0.09428
6.97	0.000829686	0.09428
6.98	0.000806745	0.0944
6.99	0.000783738	0.09435
7	0.000760663	0.09442
7.01	0.00073752	0.09433
7.02	0.000714308	0.09438
7.03	0.000691027	0.09427
7.04	0.000667675	0.09431
7.05	0.000644252	0.09417
7.06	0.000620757	0.09415
7.07	0.000597189	0.09395
7.08	0.000573549	0.09391
7.09	0.000549835	0.09372
7.1	0.000526046	0.09368
7.11	0.000502182	0.09348
7.12	0.000478242	0.09343
7.13	0.000454226	0.09323
7.14	0.000430132	0.09323
7.15	0.00040596	0.09306
7.16	0.000469289	0.09309
7.17	0.00046973	0.09296
7.18	0.000439467	0.093
7.19	0.000409182	0.0929
7.2	0.000378875	0.09296
7.21	0.000348545	0.09286
7.22	0.000318192	0.09294
7.23	0.000287815	0.09287
7.24	0.000257412	0.093
7.25	0.000226984	0.09293
7.26	0.000196529	0.09303
7.27	0.000166048	0.09297
7.28	3.93086e-05	0.09307
7.29	-2.58762e-06	0.09303
7.3	-2.75241e-05	0.09318
7.31	-5.25475e-05	0.0932
7.32	-7.76585e-05	0.09337
7.33	-0.000102858	0.09338
7.34	-0.000128146	0.09356
7.35	-0.000153524	0.09356
7.36	-0.000127855	0.09371
7.37	-8.27237e-05	0.09372
7.38	-0.000102501	0.09386
7.39	-0.000122313	0.09384
7.4	-0.000142161	0.09394
7.41	-0.000162045	0.09386
7.42	-0.000161422	0.09394
7.43	-9.0513e-05	0.09387
7.44	-0.000116178	0.09395
7.45	-0.000141826	0.09383
7.46	-0.000167456	0.09389
7.47	-0.000193069	0.09376
7.48	-0.000136846	0.09378
7.49	-0.000210659	0.09367
7.5	-0.000248511	0.09372
7.51	-0.000262484	0.09359
7.52	-0.000276444	0.09361
7.53	-0.000358509	0.09345
7.54	-0.000413333	0.09343
7.55	-0.000387519	0.09324
7.56	-0.000308943	0.09324
7.57	-0.000311448	0.09309
7.58	-0.00035503	0.09312
7.59	-0.000426802	0.09302
7.6	-0.000393346	0.09312
7.61	-0.000309568	0.09307
7.62	-0.000312149	0.09319
7.63	-0.000314723	0.09316
7.64	-0.000317291	0.0933
7.65	-0.000319854	0.09325
7.66	-0.000322412	0.0934
7.67	-0.000324967	0.09337
7.68	-0.000327518	0.09347
7.69	-0.000330066	0.09341
7.7	-0.000332613	0.09351
7.71	-0.000335159	0.09345
7.72	-0.000337704	0.09358
7.73	-0.000340249	0.09356
7.74	-0.000342795	0.0937
7.75	-0.000289119	0.09369
7.76	-0.000238285	0.09388
7.77	-0.000246488	0.09391
7.78	-0.000152364	0.09414
7.79	-0.000138402	0.09424
7.8	-0.000111356	0.09449
7.81	-3.16139e-05	0.09454
7.82	-2.08276e-05	0.09473
7.83	7.78564e-05	0.09477
7.84	0.000163739	0.09496
7.85	0.00014535	0.095
7.86	0.000127239	0.0952
7.87	0.000109403	0.09525
7.88	9.18427e-05	0.09543
7.89	0.00010183	0.09543
7.9	0.000178203	0.09557
7.91	0.000167327	0.09551
7.92	0.000156781	0.09558
7.93	0.000146564	0.09545
7.94	0.000136676	0.09546
7.95	0.000127116	0.09528
7.96	0.000117883	0.09526
7.97	0.000108977	0.09503
7.98	0.000139322	0.09494
7.99	0.000202625	0.09465
8	0.000189036	0.09449
8.01	0.000175827	0.09413
8.02	0.000162999	0.09395
8.03	0.00015055	0.09361
8.04	0.00013848	0.09345
8.05	0.00012787	0.09314
8.06	0.000219219	0.09301
8.07	0.000212771	0.09273
8.08	0.000196529	0.09266
8.09	0.00018072	0.09243
8.1	0.000165344	0.09236
8.11	0.000150399	0.09211
8.12	0.000135886	0.09204
8.13	0.000121802	0.09183
8.14	0.000108149	0.0918
8.15	9.49236e-05	0.0916
8.16	8.21269e-05	0.0916
8.17	0.000131123	0.09142
8.18	0.000180145	0.09142
8.19	0.000174507	0.09129
8.2	0.000169353	0.09136
8.21	0.000186305	0.09129
8.22	0.000271846	0.0914
8.23	0.000262468	0.09136
8.24	0.000253628	0.09153
8.25	0.000245324	0.09155
8.26	0.000237556	0.09175
8.27	0.000230324	0.09177
8.28	0.000223626	0.09197
8.29	0.000217462	0.09199
8.3	0.000211831	0.09218
8.31	0.000206733	0.09223
8.32	0.000202166	0.09247
8.33	0.000249268	0.09255
8.34	0.000319863	0.09279
8.35	0.000373073	0.09286
8.36	0.000566607	0.09308
8.37	0.000570992	0.09311
8.38	0.000576082	0.09331
8.39	0.000479601	0.09328
8.4	0.000460632	0.0934
8.41	0.000461769	0.09333
8.42	0.000463549	0.09344
8.43	0.000465972	0.09337
8.44	0.000469037	0.09349
8.45	0.000472743	0.09342
8.46	0.00047709	0.09353
8.47	0.000482077	0.09346
8.48	0.000487703	0.09358
8.49	0.000493967	0.09353
8.5	0.00050087	0.09366
8.51	0.000508409	0.09362
8.52	0.000516586	0.09378
8.53	0.000525397	0.09378
8.54	0.000534844	0.09399
8.55	0.000544926	0.09401
8.56	0.000555641	0.09421
8.57	0.000566989	0.09421
8.58	0.000578969	0.09439
8.59	0.000591581	0.09437
8.6	0.000604824	0.09451
8.61	0.000618697	0.09448
8.62	0.0006332	0.09458
8.63	0.000648332	0.09451
8.64	0.000605704	0.09459
8.65	0.000566654	0.09447
8.66	0.000589536	0.09453
8.67	0.000612984	0.09441
8.68	0.000636999	0.09449
8.69	0.000641124	0.09439
8.7	0.000562991	0.09446
8.71	0.000582674	0.09435
8.72	0.000602861	0.09441
8.73	0.000623551	0.0943
8.74	0.000712862	0.09439
8.75	0.000779772	0.09427
8.76	0.000796105	0.09432
8.77	0.000851922	0.09419
8.78	0.000945257	0.09426
8.79	0.00095739	0.09413
8.8	0.000979871	0.09419
8.81	0.00109	0.09408
8.82	0.000994376	0.09411
8.83	0.00107	0.09397
8.84	0.0011	0.094
8.85	0.0011	0.09385
8.86	0.0011	0.09385
8.87	0.00109	0.09363
8.88	0.00104	0.0936
8.89	0.00096824	0.09337
8.9	0.000962682	0.09335
8.91	0.000957733	0.09318
8.92	0.000943165	0.0932
8.93	0.000826429	0.0931
8.94	0.000807056	0.09321
8.95	0.000797956	0.09316
8.96	0.000789398	0.09333
8.97	0.000781381	0.09333
8.98	0.000773904	0.09353
8.99	0.000766967	0.09351
9	0.000760569	0.09368
9.01	0.000754709	0.09369
9.02	0.000749387	0.0939
9.03	0.000744602	0.09394
9.04	0.000740352	0.09415
9.05	0.000736639	0.09414
9.06	0.00073346	0.09433
9.07	0.000730815	0.09433
9.08	0.000728704	0.09451
9.09	0.000727125	0.09448
9.1	0.000726078	0.09459
9.11	0.000725563	0.09451
9.12	0.000725578	0.09457
9.13	0.000726123	0.09449
9.14	0.000727198	0.09456
9.15	0.000728801	0.09446
9.16	0.000730932	0.09454
9.17	0.000641542	0.09445
9.18	0.00067765	0.09454
9.19	0.000720515	0.09444
9.2	0.000712767	0.09453
9.21	0.000705544	0.09448
9.22	0.000698844	0.09461
9.23	0.000692668	0.0946
9.24	0.000687013	0.09475
9.25	0.000681881	0.09472
9.26	0.000677269	0.09487
9.27	0.000673177	0.09483
9.28	0.000669606	0.09496
9.29	0.000767691	0.09489
9.3	0.00078716	0.09502
9.31	0.000790985	0.09496
9.32	0.000753215	0.09507
9.33	0.000653274	0.09498
9.34	0.00055929	0.09506
9.35	0.00048094	0.09492
9.36	0.000504175	0.09497
9.37	0.000433788	0.09482
9.38	0.000356703	0.09485
9.39	0.000358889	0.09469
9.4	0.00033386	0.09471
9.41	0.000319834	0.09461
9.42	0.000322885	0.09467
9.43	0.000240671	0.09459
9.44	8.79887e-05	0.09465
9.45	3.26901e-05	0.09455
9.46	-1.71843e-05	0.09461
9.47	-6.16894e-05	0.09448
9.48	-0.00010088	0.09453
9.49	-0.000134812	0.09439
9.5	-6.92195e-05	0.09445
9.51	-6.43104e-05	0.09435
9.52	-7.69561e-05	0.09443
9.53	-8.45056e-05	0.09432
9.54	-1.54214e-05	0.09439
9.55	3.71576e-05	0.09427
9.56	5.03941e-05	0.09433
9.57	-2.44225e-05	0.09421
9.58	-2.1547e-05	0.09424
9.59	5.54116e-05	0.09409
9.6	0.000171014	0.09413
9.61	0.000188146	0.09396
9.62	0.000153827	0.09399
9.63	0.000206225	0.09384
9.64	0.000263111	0.09385
9.65	0.000317943	0.0937
9.66	0.00028125	0.09372
9.67	0.00024974	0.09357
9.68	0.000227848	0.09361
9.69	0.000215466	0.09349
9.7	0.000271952	0.09357
9.71	0.000382299	0.09349
9.72	0.000458608	0.09355
9.73	0.00047138	0.09344
9.74	0.000493234	0.09349
9.75	0.000524061	0.09336
9.76	0.000504658	0.09339
9.77	0.000491114	0.09324
9.78	0.000462369	0.09325
9.79	0.000488312	0.09309
9.8	0.000562338	0.09311
9.81	0.000613882	0.09294
9.82	0.000615191	0.09295
9.83	0.000688362	0.09278
9.84	0.000675215	0.09282
9.85	0.000672205	0.09268
9.86	0.00077615	0.09272
9.87	0.000797725	0.09255
9.88	0.000892725	0.09256
9.89	0.00102	0.09237
9.9	0.00111	0.09236
9.91	0.00119	0.09216
9.92	0.00132	0.09211
9.93	0.0014	0.09187
9.94	0.00156	0.09177
9.95	0.00164	0.09151
9.96	0.00173	0.09141
9.97	0.00183	0.09114
9.98	0.00202	0.09108
9.99	0.00214	0.09085
10	0.00219	0.09081
10.01	0.00232	0.09061
10.02	0.0025	0.09059
10.03	0.00276	0.09041
10.04	0.00301	0.09045
10.05	0.00317	0.09034
10.06	0.00334	0.09045
10.07	0.00342	0.09044
10.08	0.00359	0.09063
10.09	0.00379	0.09072
10.1	0.00394	0.09105
10.11	0.00409	0.09127
10.12	0.00432	0.09178
10.13	0.00456	0.09217
10.14	0.00481	0.09277
10.15	0.00506	0.09326
10.16	0.00533	0.09397
10.17	0.0056	0.09457
10.18	0.00588	0.09542
10.19	0.0061	0.09612
10.2	0.0063	0.09705
10.21	0.00654	0.09784
10.22	0.00681	0.09883
10.23	0.00694	0.09969
10.24	0.00717	0.10075
10.25	0.00741	0.10166
10.26	0.00767	0.10278
10.27	0.00793	0.10376
10.28	0.00821	0.10492
10.29	0.0085	0.10591
10.3	0.00889	0.10707
10.31	0.00922	0.10805
10.32	0.00954	0.1092
10.33	0.00986	0.11017
10.34	0.0102	0.11129
10.35	0.01049	0.11215
10.36	0.01077	0.11313
10.37	0.01104	0.11388
10.38	0.01141	0.11473
10.39	0.0118	0.11536
10.4	0.01219	0.11614
10.41	0.01259	0.11667
10.42	0.01298	0.11735
10.43	0.01329	0.11781
10.44	0.01361	0.11842
10.45	0.01395	0.11884
10.46	0.0143	0.11942
10.47	0.01466	0.11981
10.48	0.01503	0.12037
10.49	0.01542	0.12073
10.5	0.01582	0.12127
10.51	0.01623	0.12161
10.52	0.01665	0.12216
10.53	0.01708	0.12254
10.54	0.01752	0.12312
10.55	0.01797	0.12355
10.56	0.01844	0.12419
10.57	0.01891	0.12463
10.58	0.01935	0.12525
10.59	0.01977	0.12572
10.6	0.02027	0.12635
10.61	0.02076	0.12676
10.62	0.0212	0.12733
10.63	0.02172	0.12768
10.64	0.02216	0.12813
10.65	0.02267	0.12838
10.66	0.0232	0.12879
10.67	0.02378	0.12898
10.68	0.02428	0.12929
10.69	0.02478	0.12938
10.7	0.02529	0.12965
10.71	0.02589	0.12968
10.72	0.02645	0.12987
10.73	0.02698	0.12984
10.74	0.02753	0.12994
10.75	0.02796	0.12983
10.76	0.02842	0.12988
10.77	0.02899	0.12972
10.78	0.02949	0.12972
10.79	0.02993	0.12955
10.8	0.0305	0.12954
10.81	0.03102	0.12937
10.82	0.0315	0.12939
10.83	0.03201	0.1292
10.84	0.03244	0.12918
10.85	0.03295	0.129
10.86	0.03349	0.12903
10.87	0.03404	0.12889
10.88	0.0346	0.12895
10.89	0.03518	0.12887
10.9	0.03576	0.129
10.91	0.03635	0.12897
10.92	0.03695	0.12917
10.93	0.03756	0.12924
10.94	0.03812	0.12951
10.95	0.03864	0.12965
10.96	0.03917	0.13001
10.97	0.03972	0.13022
10.98	0.04028	0.13066
10.99	0.04085	0.13096
11	0.04143	0.13148
11.01	0.04202	0.13185
11.02	0.04262	0.13244
11.03	0.04323	0.13287
11.04	0.04385	0.13351
11.05	0.04447	0.13402
11.06	0.04511	0.1347
11.07	0.04575	0.13521
11.08	0.04641	0.13592
11.09	0.04698	0.13648
11.1	0.04754	0.13719
11.11	0.04811	0.13774
11.12	0.0487	0.13846
11.13	0.04923	0.139
11.14	0.04979	0.1397
11.15	0.05041	0.14026
11.16	0.05104	0.14097
11.17	0.05164	0.14147
11.18	0.05218	0.14214
11.19	0.05266	0.14264
11.2	0.05317	0.14328
11.21	0.05374	0.1437
11.22	0.05433	0.14429
11.23	0.05492	0.14468
11.24	0.05552	0.14521
11.25	0.05603	0.14555
11.26	0.05666	0.14606
11.27	0.05729	0.14639
11.28	0.05785	0.14689
11.29	0.0584	0.14718
11.3	0.05896	0.14762
11.31	0.05953	0.14787
11.32	0.06012	0.14825
11.33	0.06076	0.14843
11.34	0.06145	0.1488
11.35	0.06206	0.14897
11.36	0.06259	0.14929
11.37	0.06304	0.14943
11.38	0.06352	0.14976
11.39	0.06393	0.1499
11.4	0.06429	0.15017
11.41	0.06477	0.15026
11.42	0.0653	0.1505
11.43	0.06585	0.15053
11.44	0.06644	0.15071
11.45	0.067	0.15072
11.46	0.06758	0.15087
11.47	0.0682	0.15084
11.48	0.06894	0.15103
11.49	0.06971	0.15102
11.5	0.07049	0.15119
11.51	0.0713	0.15121
11.52	0.07212	0.15144
11.53	0.07296	0.15152
11.54	0.07382	0.15183
11.55	0.0747	0.15198
11.56	0.07562	0.15235
11.57	0.07663	0.15256
11.58	0.07774	0.15296
11.59	0.07869	0.15322
11.6	0.07983	0.15364
11.61	0.0809	0.15392
11.62	0.08196	0.15441
11.63	0.08303	0.15472
11.64	0.0841	0.15524
11.65	0.08517	0.1556
11.66	0.0863	0.15615
11.67	0.08756	0.15653
11.68	0.08876	0.15709
11.69	0.08998	0.15743
11.7	0.09129	0.15793
11.71	0.09255	0.15823
11.72	0.09376	0.15871
11.73	0.09499	0.15899
11.74	0.0963	0.15943
11.75	0.09761	0.1597
11.76	0.09891	0.16014
11.77	0.10021	0.16042
11.78	0.10151	0.16089
11.79	0.10289	0.16115
11.8	0.10423	0.1616
11.81	0.10552	0.16189
11.82	0.10681	0.16236
11.83	0.10818	0.16267
11.84	0.10949	0.16315
11.85	0.11075	0.16343
11.86	0.11207	0.16391
11.87	0.11342	0.1642
11.88	0.11482	0.16462
11.89	0.11608	0.16484
11.9	0.1173	0.16518
11.91	0.11857	0.16538
11.92	0.11995	0.16573
11.93	0.12118	0.16588
11.94	0.12254	0.16624
11.95	0.12383	0.16641
11.96	0.1252	0.16671
11.97	0.12655	0.16685
11.98	0.12785	0.16717
11.99	0.129	0.16728
12	0.13017	0.16758
12.01	0.13139	0.16772
12.02	0.13268	0.16804
12.03	0.13383	0.16816
12.04	0.13498	0.16847
12.05	0.13613	0.16859
12.06	0.13736	0.16888
12.07	0.13857	0.16899
12.08	0.13977	0.16927
12.09	0.14095	0.16938
12.1	0.14211	0.16966
12.11	0.14328	0.16978
12.12	0.14436	0.17007
12.13	0.14538	0.17016
12.14	0.14648	0.17043
12.15	0.14756	0.17053
12.16	0.14853	0.17079
12.17	0.14954	0.17086
12.18	0.15049	0.17108
12.19	0.15144	0.17113
12.2	0.15244	0.17136
12.21	0.15345	0.17144
12.22	0.15443	0.17168
12.23	0.15531	0.17177
12.24	0.15633	0.17208
12.25	0.15733	0.17222
12.26	0.15831	0.17257
12.27	0.15927	0.17279
12.28	0.16021	0.17321
12.29	0.16104	0.17346
12.3	0.16192	0.17394
12.31	0.16271	0.17427
12.32	0.16354	0.17475
12.33	0.16437	0.17505
12.34	0.16512	0.1755
12.35	0.1658	0.17581
12.36	0.16657	0.17631
12.37	0.16733	0.17665
12.38	0.168	0.17718
12.39	0.16867	0.17756
12.4	0.16928	0.17813
12.41	0.16991	0.17855
12.42	0.17044	0.17912
12.43	0.17098	0.1795
12.44	0.17158	0.18007
12.45	0.17216	0.18045
12.46	0.17273	0.18098
12.47	0.17328	0.18136
12.48	0.17381	0.1819
12.49	0.17432	0.18223
12.5	0.17482	0.18272
12.51	0.17529	0.18302
12.52	0.17575	0.18348
12.53	0.17625	0.18375
12.54	0.17671	0.1842
12.55	0.1771	0.18446
12.56	0.17747	0.18487
12.57	0.17782	0.18509
12.58	0.17814	0.18545
12.59	0.17849	0.18562
12.6	0.17885	0.18593
12.61	0.17912	0.18602
12.62	0.17939	0.18624
12.63	0.1797	0.18629
12.64	0.17991	0.18652
12.65	0.1802	0.18658
12.66	0.18047	0.18681
12.67	0.18072	0.18685
12.68	0.18085	0.18707
12.69	0.18104	0.1871
12.7	0.18123	0.1873
12.71	0.18139	0.18732
12.72	0.18153	0.18749
12.73	0.18165	0.18748
12.74	0.18174	0.18765
12.75	0.1818	0.18762
12.76	0.18191	0.18777
12.77	0.18199	0.18773
12.78	0.182	0.18784
12.79	0.18202	0.18772
12.8	0.18206	0.18779
12.81	0.18203	0.18766
12.82	0.18203	0.18768
12.83	0.18195	0.18754
12.84	0.18194	0.18759
12.85	0.1819	0.18749
12.86	0.18174	0.18754
12.87	0.18157	0.18744
12.88	0.18138	0.18753
12.89	0.18117	0.18747
12.9	0.18095	0.18757
12.91	0.18071	0.18753
12.92	0.18046	0.18768
12.93	0.18019	0.18766
12.94	0.17996	0.18785
12.95	0.17982	0.18785
12.96	0.17977	0.18802
12.97	0.1797	0.18802
12.98	0.17955	0.18818
12.99	0.17938	0.18814
13	0.1792	0.18832
13.01	0.17897	0.1883
13.02	0.17864	0.18845
13.03	0.1783	0.18839
13.04	0.17794	0.1885
13.05	0.17757	0.1884
13.06	0.17718	0.18846
13.07	0.17678	0.18833
13.08	0.17637	0.1884
13.09	0.17594	0.18827
13.1	0.17558	0.18831
13.11	0.17524	0.18818
13.12	0.17495	0.18823
13.13	0.17463	0.18813
13.14	0.17431	0.18822
13.15	0.17397	0.18815
13.16	0.17357	0.18827
13.17	0.17316	0.18822
13.18	0.17279	0.18834
13.19	0.17247	0.1883
13.2	0.17214	0.18844
13.21	0.17183	0.18842
13.22	0.17158	0.18854
13.23	0.17123	0.18847
13.24	0.17087	0.18858
13.25	0.17051	0.18848
13.26	0.17025	0.18856
13.27	0.16987	0.18846
13.28	0.16949	0.18851
13.29	0.16919	0.18839
13.3	0.16891	0.1885
13.31	0.16862	0.18838
13.32	0.16833	0.18845
13.33	0.16804	0.18834
13.34	0.16775	0.18842
13.35	0.16748	0.18834
13.36	0.16731	0.18845
13.37	0.16724	0.18843
13.38	0.16718	0.1886
13.39	0.16723	0.18857
13.4	0.16739	0.18873
13.41	0.16759	0.18873
13.42	0.16779	0.18891
13.43	0.16797	0.1889
13.44	0.1681	0.18908
13.45	0.16828	0.18906
13.46	0.16855	0.18925
13.47	0.16884	0.18925
13.48	0.16914	0.18942
13.49	0.16936	0.18942
13.5	0.16959	0.1896
13.51	0.16983	0.18955
13.52	0.17002	0.18966
13.53	0.17025	0.18969
13.54	0.17055	0.18979
13.55	0.17085	0.18978
13.56	0.17117	0.18986
13.57	0.17148	0.18984
13.58	0.17172	0.18993
13.59	0.17209	0.18993
13.6	0.17246	0.19004
13.61	0.17263	0.19005
13.62	0.17288	0.19018
13.63	0.17315	0.19026
13.64	0.17349	0.19045
13.65	0.17384	0.19059
13.66	0.17414	0.19084
13.67	0.1744	0.19103
13.68	0.17463	0.19138
13.69	0.17495	0.19155
13.7	0.17527	0.1919
13.71	0.17549	0.19206
13.72	0.17572	0.19238
13.73	0.17587	0.19252
13.74	0.17614	0.19284
13.75	0.17642	0.19296
13.76	0.17666	0.19328
13.77	0.17695	0.19338
13.78	0.17727	0.19365
13.79	0.17751	0.19373
13.8	0.17776	0.19396
13.81	0.17801	0.19396
13.82	0.17826	0.19415
13.83	0.17852	0.19411
13.84	0.17868	0.19412
13.85	0.17891	0.19401
13.86	0.17917	0.19396
13.87	0.17937	0.19381
13.88	0.17952	0.19374
13.89	0.1797	0.19358
13.9	0.17996	0.1935
13.91	0.18022	0.19334
13.92	0.18047	0.19327
13.93	0.18062	0.19312
13.94	0.18087	0.19305
13.95	0.18104	0.19289
13.96	0.18118	0.19283
13.97	0.18133	0.19269
13.98	0.18142	0.19265
13.99	0.1815	0.1924
14	0.18164	0.19236
14.01	0.1818	0.19212
14.02	0.18194	0.19206
14.03	0.182	0.19182
14.04	0.18227	0.19178
14.05	0.18244	0.19155
14.06	0.1826	0.19151
14.07	0.18276	0.19128
14.08	0.18291	0.19124
14.09	0.1831	0.19102
14.1	0.1833	0.191
14.11	0.18343	0.19081
14.12	0.18359	0.19081
14.13	0.18382	0.19062
14.14	0.18404	0.19066
14.15	0.18416	0.19053
14.16	0.18419	0.19061
14.17	0.18429	0.19054
14.18	0.18433	0.19068
14.19	0.18441	0.19066
14.2	0.18452	0.19083
14.21	0.18465	0.19081
14.22	0.18477	0.19097
14.23	0.18492	0.19094
14.24	0.18512	0.19109
14.25	0.18523	0.19106
14.26	0.18534	0.19124
14.27	0.18544	0.19121
14.28	0.18553	0.19137
14.29	0.18561	0.19134
14.3	0.18579	0.1915
14.31	0.18589	0.19145
14.32	0.18591	0.19155
14.33	0.18587	0.19147
14.34	0.18582	0.19157
14.35	0.18583	0.19147
14.36	0.18579	0.19156
14.37	0.1858	0.19146
14.38	0.1859	0.19156
14.39	0.18603	0.19147
14.4	0.18613	0.19156
14.41	0.18626	0.19147
14.42	0.18634	0.19153
14.43	0.18649	0.19142
14.44	0.18664	0.1915
14.45	0.18679	0.19141
14.46	0.18693	0.19152
14.47	0.18698	0.19141
14.48	0.18701	0.1915
14.49	0.18705	0.19138
14.5	0.18709	0.19144
14.51	0.18713	0.1913
14.52	0.18717	0.19137
14.53	0.18721	0.19126
14.54	0.18719	0.19134
14.55	0.18718	0.19123
14.56	0.18722	0.1913
14.57	0.18726	0.19119
14.58	0.18739	0.19129
14.59	0.18754	0.19124
14.6	0.18768	0.19138
14.61	0.18782	0.19135
14.62	0.18791	0.19152
14.63	0.18796	0.19154
14.64	0.18807	0.19176
14.65	0.18809	0.19182
14.66	0.1881	0.19207
14.67	0.18812	0.19214
14.68	0.18814	0.19239
14.69	0.18816	0.19247
14.7	0.18818	0.19272
14.71	0.18819	0.19278
14.72	0.18821	0.19304
14.73	0.18815	0.19311
14.74	0.18812	0.19338
14.75	0.18813	0.19347
14.76	0.18814	0.19372
14.77	0.18824	0.19373
14.78	0.18834	0.19394
14.79	0.18845	0.19392
14.8	0.18848	0.19407
14.81	0.18847	0.19399
14.82	0.18845	0.19409
14.83	0.18841	0.19397
14.84	0.1883	0.194
14.85	0.18828	0.19381
14.86	0.18827	0.19381
14.87	0.18827	0.1936
14.88	0.18834	0.19358
14.89	0.18845	0.19337
14.9	0.18856	0.19335
14.91	0.18867	0.19315
14.92	0.18879	0.19314
14.93	0.18893	0.19296
14.94	0.18916	0.19301
14.95	0.18932	0.19287
14.96	0.18933	0.19292
14.97	0.18927	0.19279
14.98	0.1892	0.19288
14.99	0.18919	0.1928
15	0.18912	0.19291
15.01	0.18899	0.19287
15.02	0.18893	0.19305
15.03	0.18903	0.19302
15.04	0.18913	0.1932
15.05	0.18924	0.19317
15.06	0.18924	0.19334
15.07	0.18934	0.19334
15.08	0.18945	0.19354
15.09	0.18957	0.19357
15.1	0.18969	0.19376
15.11	0.18981	0.19377
15.12	0.18993	0.19393
15.13	0.18999	0.19389
15.14	0.19006	0.19402
15.15	0.19018	0.19396
15.16	0.19031	0.19408
15.17	0.19043	0.19401
15.18	0.19048	0.19414
15.19	0.19057	0.1941
15.2	0.1907	0.19425
15.21	0.19084	0.1942
15.22	0.19095	0.19435
15.23	0.19099	0.19432
15.24	0.19112	0.1945
15.25	0.19125	0.19444
15.26	0.19149	0.19455
15.27	0.19162	0.19447
15.28	0.19175	0.19457
15.29	0.19188	0.19446
15.3	0.19201	0.19454
15.31	0.19214	0.19443
15.32	0.19227	0.19446
15.33	0.1924	0.1943
15.34	0.19247	0.19435
15.35	0.19249	0.19421
15.36	0.19253	0.19427
15.37	0.19257	0.19415
15.38	0.19265	0.19421
15.39	0.19277	0.19409
15.4	0.19285	0.19411
15.41	0.19301	0.19393
15.42	0.19318	0.19393
15.43	0.19337	0.19377
15.44	0.19346	0.19381
15.45	0.1936	0.19365
15.46	0.19375	0.19369
15.47	0.19399	0.19356
15.48	0.19414	0.19362
15.49	0.19428	0.1935
15.5	0.19441	0.19357
15.51	0.19447	0.19346
15.52	0.1945	0.19355
15.53	0.19461	0.19344
15.54	0.1947	0.19353
15.55	0.19475	0.19342
15.56	0.19485	0.19351
15.57	0.19502	0.19342
15.58	0.19518	0.19353
15.59	0.19532	0.19345
15.6	0.19537	0.19353
15.61	0.19551	0.19344
15.62	0.19566	0.19353
15.63	0.19582	0.19348
15.64	0.19606	0.19361
15.65	0.19613	0.19357
15.66	0.1962	0.19372
15.67	0.19623	0.1937
15.68	0.19625	0.19385
15.69	0.19628	0.19384
15.7	0.1963	0.19399
15.71	0.19634	0.19396
15.72	0.19637	0.19413
15.73	0.19641	0.19412
15.74	0.19653	0.19427
15.75	0.1966	0.19422
15.76	0.1967	0.19436
15.77	0.19685	0.19433
15.78	0.19695	0.19445
15.79	0.197	0.19436
15.8	0.19713	0.19444
15.81	0.19726	0.19433
15.82	0.19739	0.19439
15.83	0.19749	0.19427
15.84	0.1975	0.19428
15.85	0.19752	0.19409
15.86	0.19753	0.19403
15.87	0.19745	0.19396
15.88	0.19746	0.19388
15.89	0.19748	0.1938
15.9	0.19751	0.19371
15.91	0.19753	0.19361
15.92	0.19756	0.1935
15.93	0.19766	0.19338
15.94	0.19779	0.19326
15.95	0.19792	0.19313
15.96	0.19804	0.19299
15.97	0.19816	0.19284
15.98	0.19824	0.19269
15.99	0.19829	0.19253
16	0.19841	0.19236
