# Supplementary material for: Touchless interactive teaching of soft robots through flexible bimodal sensory interfaces
Source: Nat Commun. 2022 Aug 26;13:5030. doi: 10.1038/s41467-022-32702-5 (PMC9412806; doi:10.1038/s41467-022-32702-5)
Supplement: Supplementary file 26 — Source Data [file 41467_2022_32702_MOESM26_ESM.zip › Figures Source Data/Source Data Figure 5.xlsx]

## Sheet: Figure 5f
Small step		Large step		Variable step
Execution Time (s)	Position Error (mm)	Execution Time (s)	Position Error (mm)	Execution Time (s)	Position Error (mm)
40	1.51	18.5	10	25	3.2
46	6.56	20	14.58	24.5	8.42
45	5.04	18	17.12	23	1.44
42	1.43	20	18.2	25.6	4.6
45	6.36	18.5	19.14	23.5	5.3
