# Supplementary material for: Touchless interactive teaching of soft robots through flexible bimodal sensory interfaces
Source: Nat Commun. 2022 Aug 26;13:5030. doi: 10.1038/s41467-022-32702-5 (PMC9412806; doi:10.1038/s41467-022-32702-5)
Supplement: Supplementary file 26 — Source Data [file 41467_2022_32702_MOESM26_ESM.zip › Figures Source Data/Source Data Figure 6.xlsx]

## Sheet: Figure 6a
Time(s)	Normalized ΔR	Normalized ΔU
0	0.00274	0.00604
0.01	0.00271	0.00649
0.02	0.00272	0.00644
0.03	0.00271	0.00691
0.04	0.00269	0.00686
0.05	0.00266	0.00743
0.06	0.00263	0.00757
0.07	0.00261	0.00792
0.08	0.00258	0.00807
0.09	0.00259	0.00874
0.1	0.00263	0.00851
0.11	0.00269	0.00903
0.12	0.00275	0.00893
0.13	0.00271	0.00926
0.14	0.00271	0.00928
0.15	0.00274	0.00963
0.16	0.00273	0.00926
0.17	0.00271	0.00949
0.18	0.0027	0.00935
0.19	0.00269	0.00954
0.2	0.00269	0.00912
0.21	0.0028	0.00913
0.22	0.00307	0.00866
0.23	0.0031	0.00854
0.24	0.00314	0.00813
0.25	0.00317	0.00823
0.26	0.0032	0.00796
0.27	0.00322	0.00795
0.28	0.00323	0.00734
0.29	0.00322	0.00706
0.3	0.00319	0.00632
0.31	0.00317	0.00646
0.32	0.00318	0.00575
0.33	0.00341	0.0056
0.34	0.00342	0.00512
0.35	0.00338	0.00519
0.36	0.00338	0.00442
0.37	0.0034	0.0049
0.38	0.00343	0.00453
0.39	0.00345	0.00478
0.4	0.00349	0.00468
0.41	0.00352	0.0051
0.42	0.00356	0.00505
0.43	0.00368	0.00549
0.44	0.00365	0.00532
0.45	0.00347	0.00607
0.46	0.00316	0.006
0.47	0.00291	0.00676
0.48	0.00288	0.00668
0.49	0.00286	0.00737
0.5	0.00292	0.00729
0.51	0.00299	0.00801
0.52	0.00302	0.0081
0.53	0.00304	0.00889
0.54	0.00306	0.00907
0.55	0.00304	0.00975
0.56	0.00295	0.00967
0.57	0.00267	0.01024
0.58	0.00251	0.01026
0.59	0.00242	0.01064
0.6	0.00237	0.01051
0.61	0.00223	0.01112
0.62	0.00218	0.01073
0.63	0.00219	0.01102
0.64	0.0022	0.01061
0.65	0.00221	0.01073
0.66	0.00219	0.01016
0.67	0.00215	0.01003
0.68	0.00211	0.00943
0.69	0.00207	0.0092
0.7	0.00201	0.00849
0.71	0.00195	0.0085
0.72	0.0019	0.00774
0.73	0.00185	0.0076
0.74	0.00181	0.00696
0.75	0.00181	0.00686
0.76	0.00184	0.00612
0.77	0.00226	0.00572
0.78	0.00229	0.00491
0.79	0.0023	0.00454
0.8	0.00227	0.00403
0.81	0.00223	0.00385
0.82	0.00232	0.00321
0.83	0.00239	0.00352
0.84	0.00231	0.00323
0.85	0.00221	0.00337
0.86	0.00213	0.00304
0.87	0.00207	0.00372
0.88	0.0022	0.00331
0.89	0.00221	0.00351
0.9	0.00222	0.00323
0.91	0.00187	0.00365
0.92	0.0018	0.00351
0.93	0.00177	0.00395
0.94	0.00173	0.00419
0.95	0.00168	0.00493
0.96	0.00161	0.00516
0.97	0.00152	0.006
0.98	0.00151	0.006
0.99	0.00167	0.0069
1	0.00158	0.00692
1.01	0.00153	0.00791
1.02	0.00151	0.00801
1.03	0.0015	0.00869
1.04	0.00148	0.00868
1.05	0.00146	0.00906
1.06	0.00142	0.00926
1.07	0.00137	0.00983
1.08	0.00133	0.00965
1.09	0.00126	0.0103
1.1	0.00121	0.01016
1.11	0.00113	0.01074
1.12	0.00103	0.01031
1.13	0.000974768	0.01062
1.14	0.000948931	0.01018
1.15	0.000939904	0.01027
1.16	0.000940692	0.00979
1.17	0.000933833	0.00989
1.18	0.00092949	0.00962
1.19	0.000920803	0.00972
1.2	0.000890069	0.00927
1.21	0.000862907	0.00912
1.22	0.000789478	0.00829
1.23	0.000740744	0.00853
1.24	0.000684061	0.00793
1.25	0.000627943	0.00792
1.26	0.000613543	0.00734
1.27	0.000611418	0.00723
1.28	0.000640841	0.0068
1.29	0.000665875	0.00684
1.3	0.000695588	0.00648
1.31	0.000715797	0.00641
1.32	0.000859419	0.00633
1.33	0.000985078	0.00674
1.34	0.000925211	0.00608
1.35	0.000866157	0.00632
1.36	0.00080452	0.00594
1.37	0.000735174	0.00645
1.38	0.000697086	0.00607
1.39	0.000661663	0.00658
1.4	0.000660921	0.0066
1.41	0.000675216	0.00707
1.42	0.000710776	0.00717
1.43	0.000779242	0.00764
1.44	0.000842757	0.00784
1.45	0.000853681	0.0084
1.46	0.000825888	0.00846
1.47	0.000779069	0.00914
1.48	0.00073757	0.00912
1.49	0.000701827	0.01014
1.5	0.000656926	0.01021
1.51	0.000613684	0.01099
1.52	0.00061231	0.01102
1.53	0.000632072	0.01161
1.54	0.000681408	0.01159
1.55	0.000710133	0.01223
1.56	0.000744468	0.01238
1.57	0.000786917	0.01256
1.58	0.000824372	0.01238
1.59	0.000808982	0.01289
1.6	0.000790063	0.01256
1.61	0.000776722	0.01294
1.62	0.000779437	0.01247
1.63	0.000783136	0.01271
1.64	0.000766821	0.01211
1.65	0.000789408	0.01218
1.66	0.000839391	0.01194
1.67	0.000853035	0.01178
1.68	0.000769256	0.01117
1.69	0.000838155	0.01111
1.7	0.000918883	0.01045
1.71	0.000964092	0.0103
1.72	0.000993605	0.01004
1.73	0.001	0.01025
1.74	0.00101	0.00933
1.75	0.00102	0.00943
1.76	0.001	0.0088
1.77	0.00103	0.00874
1.78	0.000910312	0.00842
1.79	0.000878339	0.00857
1.8	0.000941992	0.00816
1.81	0.00101	0.00852
1.82	0.00108	0.00836
1.83	0.00115	0.00847
1.84	0.00119	0.00804
1.85	0.00118	0.00851
1.86	0.00122	0.00827
1.87	0.00138	0.00887
1.88	0.00133	0.00864
1.89	0.00107	0.00942
1.9	0.00108	0.0094
1.91	0.00111	0.00987
1.92	0.00114	0.01002
1.93	0.00118	0.0105
1.94	0.00121	0.01087
1.95	0.00123	0.01179
1.96	0.00132	0.01198
1.97	0.0014	0.01271
1.98	0.00139	0.01284
1.99	0.00138	0.01378
2	0.00132	0.01384
2.01	0.00132	0.01472
2.02	0.00132	0.01473
2.03	0.00135	0.01516
2.04	0.00137	0.01527
2.05	0.00143	0.01551
2.06	0.0015	0.01532
2.07	0.00157	0.01563
2.08	0.00165	0.01549
2.09	0.00171	0.01569
2.1	0.00181	0.01541
2.11	0.00186	0.01556
2.12	0.00186	0.01516
2.13	0.00184	0.01526
2.14	0.00184	0.01464
2.15	0.00184	0.01468
2.16	0.00186	0.01416
2.17	0.00189	0.01399
2.18	0.00195	0.0137
2.19	0.00204	0.01374
2.2	0.00212	0.01318
2.21	0.00216	0.01339
2.22	0.00211	0.01294
2.23	0.00186	0.01304
2.24	0.00184	0.01242
2.25	0.00181	0.01277
2.26	0.00179	0.01221
2.27	0.00178	0.01254
2.28	0.00175	0.01238
2.29	0.00176	0.01255
2.3	0.00179	0.01244
2.31	0.00186	0.0128
2.32	0.00192	0.01251
2.33	0.00195	0.01316
2.34	0.00174	0.01316
2.35	0.00174	0.01406
2.36	0.00176	0.0142
2.37	0.00177	0.0151
2.38	0.00177	0.01526
2.39	0.00176	0.01623
2.4	0.00186	0.01646
2.41	0.00212	0.01727
2.42	0.00228	0.01781
2.43	0.00226	0.01858
2.44	0.00213	0.01914
2.45	0.00216	0.02005
2.46	0.0022	0.02049
2.47	0.00223	0.02181
2.48	0.00227	0.02256
2.49	0.00229	0.02398
2.5	0.00228	0.02478
2.51	0.00222	0.02646
2.52	0.00215	0.02718
2.53	0.00212	0.02874
2.54	0.00207	0.02985
2.55	0.00204	0.03132
2.56	0.00205	0.03293
2.57	0.00209	0.03474
2.58	0.00213	0.036
2.59	0.00218	0.03713
2.6	0.00223	0.03764
2.61	0.00224	0.03897
2.62	0.00226	0.04003
2.63	0.00245	0.042
2.64	0.00247	0.04378
2.65	0.00242	0.0467
2.66	0.00239	0.04949
2.67	0.00237	0.05355
2.68	0.00238	0.05742
2.69	0.00241	0.06238
2.7	0.00247	0.0677
2.71	0.00255	0.07383
2.72	0.0026	0.08015
2.73	0.00266	0.0878
2.74	0.00267	0.09552
2.75	0.00268	0.10464
2.76	0.0027	0.11382
2.77	0.00265	0.12438
2.78	0.00222	0.13495
2.79	0.00217	0.14683
2.8	0.00214	0.15896
2.81	0.00214	0.17179
2.82	0.00217	0.18496
2.83	0.0021	0.19938
2.84	0.002	0.21366
2.85	0.00204	0.2293
2.86	0.00205	0.24453
2.87	0.00205	0.26118
2.88	0.00206	0.2776
2.89	0.0019	0.29511
2.9	0.00188	0.31241
2.91	0.00185	0.33075
2.92	0.00181	0.34862
2.93	0.00176	0.36733
2.94	0.00173	0.38583
2.95	0.00173	0.40497
2.96	0.00177	0.42389
2.97	0.00192	0.44323
2.98	0.00211	0.46179
2.99	0.00205	0.48087
3	0.00179	0.49923
3.01	0.00178	0.51808
3.02	0.00176	0.53567
3.03	0.00171	0.55361
3.04	0.00166	0.57033
3.05	0.00158	0.58691
3.06	0.00152	0.6024
3.07	0.00149	0.61767
3.08	0.0015	0.63161
3.09	0.00152	0.64549
3.1	0.00154	0.65915
3.11	0.00155	0.67325
3.12	0.00156	0.68608
3.13	0.00155	0.69924
3.14	0.00153	0.71137
3.15	0.0015	0.72367
3.16	0.00147	0.73492
3.17	0.00143	0.74629
3.18	0.00141	0.75651
3.19	0.00138	0.76727
3.2	0.00147	0.77684
3.21	0.00152	0.78609
3.22	0.00156	0.79496
3.23	0.0016	0.80399
3.24	0.00163	0.81206
3.25	0.00166	0.8202
3.26	0.00167	0.82733
3.27	0.00168	0.8345
3.28	0.0017	0.84059
3.29	0.00168	0.84721
3.3	0.00165	0.85269
3.31	0.00161	0.85838
3.32	0.00158	0.8633
3.33	0.00144	0.86874
3.34	0.00131	0.87306
3.35	0.00134	0.87769
3.36	0.0015	0.88165
3.37	0.00161	0.88603
3.38	0.00162	0.88929
3.39	0.00159	0.89328
3.4	0.00157	0.89614
3.41	0.00155	0.89975
3.42	0.00153	0.90233
3.43	0.00152	0.9055
3.44	0.00144	0.9076
3.45	0.00135	0.9102
3.46	0.00136	0.91215
3.47	0.00139	0.91441
3.48	0.00144	0.91577
3.49	0.00146	0.91765
3.5	0.0015	0.91869
3.51	0.00152	0.92015
3.52	0.00153	0.92057
3.53	0.00158	0.92161
3.54	0.00163	0.92187
3.55	0.00159	0.92269
3.56	0.00157	0.92291
3.57	0.00155	0.92348
3.58	0.00152	0.92328
3.59	0.00152	0.92382
3.6	0.00158	0.92364
3.61	0.00164	0.92404
3.62	0.00169	0.92382
3.63	0.00173	0.92423
3.64	0.00174	0.92398
3.65	0.00195	0.92439
3.66	0.00209	0.92398
3.67	0.00207	0.92434
3.68	0.00201	0.92443
3.69	0.00195	0.92522
3.7	0.00191	0.9251
3.71	0.00188	0.92562
3.72	0.00188	0.92592
3.73	0.0019	0.92666
3.74	0.00193	0.92687
3.75	0.00196	0.92766
3.76	0.00225	0.92787
3.77	0.00241	0.92876
3.78	0.00242	0.92898
3.79	0.00241	0.9302
3.8	0.00236	0.93058
3.81	0.00231	0.93156
3.82	0.00224	0.93197
3.83	0.00218	0.9332
3.84	0.00214	0.93338
3.85	0.00215	0.93477
3.86	0.00218	0.93546
3.87	0.00221	0.93636
3.88	0.00249	0.93662
3.89	0.00249	0.93763
3.9	0.00246	0.93765
3.91	0.00245	0.93875
3.92	0.00241	0.93863
3.93	0.00237	0.93918
3.94	0.00231	0.93896
3.95	0.00225	0.93937
3.96	0.00222	0.93889
3.97	0.00214	0.93887
3.98	0.00213	0.93788
3.99	0.00232	0.9372
4	0.00238	0.93556
4.01	0.00237	0.93418
4.02	0.00236	0.93195
4.03	0.00232	0.93055
4.04	0.00227	0.92814
4.05	0.00224	0.92636
4.06	0.00221	0.92329
4.07	0.00216	0.92037
4.08	0.00208	0.91676
4.09	0.00202	0.91286
4.1	0.00205	0.90782
4.11	0.00198	0.90251
4.12	0.00214	0.89557
4.13	0.00216	0.88842
4.14	0.00213	0.87993
4.15	0.00211	0.87125
4.16	0.00207	0.86069
4.17	0.00203	0.85034
4.18	0.00199	0.83793
4.19	0.00192	0.8249
4.2	0.00182	0.81033
4.21	0.00173	0.79546
4.22	0.00167	0.77916
4.23	0.00159	0.76253
4.24	0.00158	0.74451
4.25	0.00159	0.72598
4.26	0.00159	0.70599
4.27	0.00159	0.68601
4.28	0.0016	0.66459
4.29	0.00159	0.64346
4.3	0.00158	0.62093
4.31	0.0016	0.59871
4.32	0.00177	0.57549
4.33	0.00171	0.55266
4.34	0.00166	0.52916
4.35	0.00161	0.50611
4.36	0.00158	0.48241
4.37	0.00158	0.45949
4.38	0.00159	0.4363
4.39	0.00161	0.41389
4.4	0.00164	0.39136
4.41	0.00155	0.3702
4.42	0.00127	0.34855
4.43	0.00105	0.32835
4.44	0.00101	0.30798
4.45	0.000962987	0.28887
4.46	0.0009004	0.27005
4.47	0.000887293	0.25265
4.48	0.000837534	0.23535
4.49	0.000757462	0.21956
4.5	0.000728481	0.2045
4.51	0.000737165	0.19108
4.52	0.000746645	0.17824
4.53	0.000744303	0.16699
4.54	0.000734446	0.15566
4.55	0.000707332	0.14599
4.56	0.000679495	0.13597
4.57	0.000653193	0.12769
4.58	0.000607089	0.1193
4.59	0.000770467	0.11178
4.6	0.000855492	0.10492
4.61	0.000789975	0.09856
4.62	0.000754691	0.09239
4.63	0.000726076	0.08734
4.64	0.000525543	0.08184
4.65	0.00047958	0.07755
4.66	0.000485278	0.07283
4.67	0.000498949	0.06933
4.68	0.000475084	0.06488
4.69	0.00065408	0.06189
4.7	0.000711367	0.05871
4.71	0.000681402	0.05611
4.72	0.000631161	0.05305
4.73	0.000558339	0.05085
4.74	0.000474292	0.04814
4.75	0.00043647	0.04616
4.76	0.000422682	0.04382
4.77	0.000581279	0.04233
4.78	0.000592278	0.04024
4.79	0.000582603	0.03904
4.8	0.00056557	0.03721
4.81	0.00053047	0.03617
4.82	0.000486224	0.03455
4.83	0.000430838	0.03389
4.84	0.000374734	0.03277
4.85	0.000337474	0.03175
4.86	0.000270509	0.03084
4.87	0.000236432	0.03022
4.88	0.000218277	0.02905
4.89	0.000204872	0.02866
4.9	0.000210066	0.02757
4.91	0.000216716	0.02716
4.92	0.000239225	0.02596
4.93	0.000251788	0.0255
4.94	0.000437891	0.02435
4.95	0.000503294	0.02388
4.96	0.000473807	0.02294
4.97	0.000430419	0.02234
4.98	0.000281259	0.02127
4.99	7.82651e-05	0.02082
5	3.56287e-05	0.02005
5.01	1.2753e-05	0.01938
5.02	0	0.01828
5.03	1.79639e-05	0.01788
5.04	2.93999e-05	0.01701
5.05	8.40633e-05	0.01671
5.06	0.00026213	0.01583
5.07	0.000256305	0.01568
5.08	0.000253993	0.01467
5.09	0.00022687	0.0147
5.1	0.000189381	0.01425
5.11	0.000138128	0.01391
5.12	0.000100886	0.01356
5.13	7.40866e-05	0.01357
5.14	7.94566e-05	0.01306
5.15	0.000112276	0.01371
5.16	0.000230567	0.01323
5.17	0.00029717	0.01341
5.18	0.000317322	0.01313
5.19	0.000339536	0.01341
5.2	0.000362819	0.01321
5.21	0.000285747	0.01352
5.22	0.000232635	0.01341
5.23	0.000209562	0.01409
5.24	0.000182382	0.01398
5.25	0.000145865	0.01449
5.26	0.000135837	0.01463
5.27	0.00016609	0.01519
5.28	0.000244536	0.01525
5.29	0.000473668	0.01605
5.3	0.00053973	0.01592
5.31	0.000595035	0.01645
5.32	0.00062529	0.01666
5.33	0.000647713	0.01737
5.34	0.000660608	0.01726
5.35	0.000659267	0.01769
5.36	0.000656025	0.01787
5.37	0.0005111	0.01827
5.38	0.000411175	0.01818
5.39	0.000435896	0.01848
5.4	0.000506381	0.01815
5.41	0.000581954	0.01845
5.42	0.000658667	0.01803
5.43	0.000686789	0.01816
5.44	0.000705553	0.01752
5.45	0.000739844	0.01766
5.46	0.000778787	0.01718
5.47	0.00078647	0.01698
5.48	0.000778839	0.01627
5.49	0.000804793	0.01649
5.5	0.000801186	0.01604
5.51	0.000811085	0.01584
5.52	0.000955418	0.01547
5.53	0.00107	0.01519
5.54	0.00108	0.01466
5.55	0.00108	0.0147
5.56	0.00116	0.01426
5.57	0.00121	0.01454
5.58	0.00125	0.0143
5.59	0.0013	0.01472
5.6	0.00134	0.01449
5.61	0.00137	0.01473
5.62	0.00151	0.01447
5.63	0.00181	0.01469
5.64	0.00182	0.01446
5.65	0.00189	0.01467
5.66	0.00178	0.01419
5.67	0.00173	0.01459
5.68	0.0018	0.01452
5.69	0.00188	0.01482
5.7	0.00194	0.0151
5.71	0.00197	0.01565
5.72	0.00199	0.01565
5.73	0.00199	0.01642
5.74	0.00202	0.01641
5.75	0.00203	0.01702
5.76	0.00204	0.01722
5.77	0.00179	0.01758
5.78	0.00169	0.01774
5.79	0.00171	0.01823
5.8	0.00175	0.01797
5.81	0.00179	0.01854
5.82	0.00183	0.01842
5.83	0.00186	0.01864
5.84	0.00189	0.01841
5.85	0.00191	0.01872
5.86	0.0019	0.0182
5.87	0.00192	0.0183
5.88	0.0019	0.01798
5.89	0.00143	0.01813
5.9	0.00146	0.01773
5.91	0.0015	0.0176
5.92	0.00154	0.01721
5.93	0.00159	0.01729
5.94	0.00164	0.01666
5.95	0.00169	0.01674
5.96	0.00177	0.01613
5.97	0.00189	0.01619
5.98	0.00191	0.01572
5.99	0.00184	0.016
6	0.00168	0.01531
6.01	0.00158	0.01535
6.02	0.00173	0.01497
6.03	0.00179	0.01478
6.04	0.00184	0.01486
6.05	0.00189	0.01502
6.06	0.00193	0.01479
6.07	0.00194	0.01515
6.08	0.00194	0.01461
6.09	0.00196	0.01466
6.1	0.00198	0.01448
6.11	0.00191	0.0147
6.12	0.00191	0.01441
6.13	0.00166	0.01476
6.14	0.00161	0.01443
6.15	0.00157	0.01475
6.16	0.00156	0.01458
6.17	0.0016	0.01502
6.18	0.00165	0.01496
6.19	0.00178	0.01539
6.2	0.00204	0.01528
6.21	0.00204	0.0157
6.22	0.00205	0.01541
6.23	0.00204	0.01597
6.24	0.00206	0.01589
6.25	0.00203	0.01635
6.26	0.00201	0.01621
6.27	0.002	0.01661
6.28	0.00199	0.01664
6.29	0.00199	0.01675
6.3	0.00203	0.01665
6.31	0.00205	0.01674
6.32	0.00205	0.01641
6.33	0.00187	0.01673
6.34	0.00192	0.01636
6.35	0.00192	0.01638
6.36	0.00194	0.01593
6.37	0.00194	0.01638
6.38	0.00194	0.01623
6.39	0.00194	0.01628
6.4	0.00191	0.0158
6.41	0.00188	0.01577
6.42	0.00195	0.01536
6.43	0.00235	0.01519
6.44	0.00239	0.01478
6.45	0.00243	0.01478
6.46	0.00245	0.01441
6.47	0.00249	0.0148
6.48	0.00245	0.01418
6.49	0.00242	0.01418
6.5	0.00243	0.01383
6.51	0.00242	0.01414
6.52	0.00239	0.01366
6.53	0.00239	0.01373
6.54	0.00241	0.01351
6.55	0.00241	0.01353
6.56	0.00247	0.01339
6.57	0.00254	0.01366
6.58	0.00261	0.01352
6.59	0.00267	0.01388
6.6	0.0025	0.01394
6.61	0.00237	0.01434
6.62	0.00238	0.01421
6.63	0.00239	0.01456
6.64	0.00241	0.01441
6.65	0.00241	0.015
6.66	0.00237	0.01507
6.67	0.00236	0.01564
6.68	0.00233	0.01573
6.69	0.00238	0.0162
6.7	0.00222	0.01623
6.71	0.00216	0.01673
6.72	0.00215	0.01648
6.73	0.00213	0.01719
6.74	0.00213	0.01722
6.75	0.00215	0.01774
6.76	0.00217	0.01769
6.77	0.00219	0.0179
6.78	0.002	0.01759
6.79	0.00198	0.01791
6.8	0.00199	0.01789
6.81	0.00199	0.01793
6.82	0.00202	0.01775
6.83	0.00207	0.01777
6.84	0.00212	0.01741
6.85	0.00215	0.01732
6.86	0.00216	0.01685
6.87	0.00218	0.01706
6.88	0.00229	0.01632
6.89	0.00231	0.01616
6.9	0.0023	0.01571
6.91	0.0023	0.01537
6.92	0.00228	0.01492
6.93	0.00226	0.01492
6.94	0.00227	0.01453
6.95	0.00212	0.0142
6.96	0.00211	0.01393
6.97	0.00217	0.0139
6.98	0.00221	0.0128
6.99	0.00223	0.01265
7	0.00221	0.01222
7.01	0.00221	0.01232
7.02	0.00223	0.01203
7.03	0.00224	0.01199
7.04	0.00222	0.01186
7.05	0.00223	0.01234
7.06	0.0022	0.01246
7.07	0.00206	0.01273
7.08	0.00211	0.01259
7.09	0.00215	0.01303
7.1	0.0022	0.0131
7.11	0.00238	0.0135
7.12	0.00244	0.01345
7.13	0.00247	0.01409
7.14	0.00249	0.01434
7.15	0.00252	0.01501
7.16	0.00253	0.01524
7.17	0.00245	0.01546
7.18	0.0024	0.01555
7.19	0.0024	0.01601
7.2	0.0024	0.016
7.21	0.00241	0.01608
7.22	0.00247	0.01605
7.23	0.00253	0.01663
7.24	0.00259	0.01651
7.25	0.00267	0.01689
7.26	0.00273	0.01659
7.27	0.00276	0.01675
7.28	0.00278	0.01665
7.29	0.00274	0.01694
7.3	0.00254	0.01655
7.31	0.00251	0.01629
7.32	0.00249	0.01594
7.33	0.00255	0.01582
7.34	0.00259	0.01528
7.35	0.00265	0.01506
7.36	0.0027	0.01466
7.37	0.00276	0.01468
7.38	0.00282	0.01396
7.39	0.00288	0.01381
7.4	0.0029	0.01312
7.41	0.00291	0.01276
7.42	0.0029	0.01264
7.43	0.00288	0.01256
7.44	0.00292	0.0119
7.45	0.00294	0.01192
7.46	0.00297	0.01147
7.47	0.00302	0.011
7.48	0.00308	0.01045
7.49	0.00316	0.0108
7.5	0.00321	0.01058
7.51	0.0033	0.01094
7.52	0.00337	0.01087
7.53	0.00329	0.01097
7.54	0.00325	0.01122
7.55	0.00327	0.01144
7.56	0.00346	0.01139
7.57	0.00349	0.01152
7.58	0.00351	0.01145
7.59	0.00353	0.01184
7.6	0.00354	0.01189
7.61	0.00357	0.0123
7.62	0.00361	0.01235
7.63	0.00356	0.01278
7.64	0.00333	0.01266
7.65	0.00337	0.01311
7.66	0.00335	0.0133
7.67	0.00332	0.01339
7.68	0.00328	0.01364
7.69	0.00325	0.0139
7.7	0.00321	0.01372
7.71	0.00321	0.01396
7.72	0.00329	0.01401
7.73	0.00343	0.01424
7.74	0.00347	0.01404
7.75	0.00351	0.01443
7.76	0.00355	0.01424
7.77	0.00359	0.01425
7.78	0.00363	0.01389
7.79	0.00362	0.01396
7.8	0.0036	0.01363
7.81	0.00358	0.01332
7.82	0.00358	0.01323
7.83	0.00359	0.01284
7.84	0.00361	0.01232
7.85	0.00364	0.01227
7.86	0.00368	0.01175
7.87	0.00374	0.01165
7.88	0.00377	0.0112
7.89	0.00381	0.01117
7.9	0.00389	0.01067
7.91	0.00402	0.01085
7.92	0.00403	0.01061
7.93	0.00401	0.01029
7.94	0.00399	0.01003
7.95	0.00398	0.01009
7.96	0.00397	0.00965
7.97	0.00393	0.00995
7.98	0.00383	0.00995
7.99	0.00385	0.01019
8	0.00389	0.01011
8.01	0.00391	0.01061
8.02	0.00397	0.0106
8.03	0.00385	0.01092
8.04	0.00382	0.01083
8.05	0.00382	0.01102
8.06	0.0038	0.01097
8.07	0.004	0.0109
8.08	0.004	0.01108
8.09	0.00397	0.01144
8.1	0.00395	0.01148
8.11	0.00393	0.01185
8.12	0.00396	0.01185
8.13	0.00398	0.01238
8.14	0.00401	0.01249
8.15	0.00404	0.01301
8.16	0.00408	0.01299
8.17	0.00408	0.01311
8.18	0.00405	0.01319
8.19	0.00401	0.01331
8.2	0.0039	0.01319
8.21	0.00364	0.01339
8.22	0.00377	0.01321
8.23	0.00388	0.01351
8.24	0.00397	0.01331
8.25	0.00399	0.01337
8.26	0.00401	0.01282
8.27	0.00405	0.01268
8.28	0.00405	0.01228
8.29	0.00406	0.01211
8.3	0.00404	0.01147
8.31	0.004	0.01121
8.32	0.00396	0.01098
8.33	0.00391	0.01045
8.34	0.00385	0.01026
8.35	0.00379	0.01012
8.36	0.00378	0.00964
8.37	0.00377	0.00965
8.38	0.00378	0.00915
8.39	0.0038	0.00884
8.4	0.00382	0.00833
8.41	0.00385	0.00844
8.42	0.00389	0.00786
8.43	0.00383	0.00779
8.44	0.00343	0.00762
8.45	0.00339	0.00757
8.46	0.00335	0.00767
8.47	0.00331	0.00803
8.48	0.00325	0.00787
8.49	0.00322	0.00823
8.5	0.00322	0.00839
8.51	0.00325	0.00874
8.52	0.00329	0.00856
8.53	0.00329	0.00889
8.54	0.0033	0.0088
8.55	0.00326	0.0092
8.56	0.00326	0.00913
8.57	0.00322	0.0094
8.58	0.00317	0.0098
8.59	0.00316	0.00997
8.6	0.00313	0.01012
8.61	0.0031	0.01049
8.62	0.00309	0.01027
8.63	0.00311	0.01075
8.64	0.00312	0.01062
8.65	0.00313	0.01077
8.66	0.00315	0.01081
8.67	0.00318	0.01089
8.68	0.00319	0.01063
8.69	0.0032	0.01055
8.7	0.00318	0.01025
8.71	0.00315	0.0102
8.72	0.00313	0.00977
8.73	0.00311	0.00962
8.74	0.0031	0.009
8.75	0.00312	0.00851
8.76	0.00315	0.00775
8.77	0.00318	0.00755
8.78	0.00319	0.00669
8.79	0.00322	0.00622
8.8	0.00325	0.00559
8.81	0.00324	0.00505
8.82	0.00325	0.00442
8.83	0.00326	0.0039
8.84	0.00326	0.00334
8.85	0.00326	0.00269
8.86	0.00323	0.0021
8.87	0.00323	0.00178
8.88	0.00325	0.000867557
8.89	0.00319	0.000537028
8.9	0.00324	-9.65314e-05
8.91	0.0033	-0.000378285
8.92	0.00334	-0.000786975
8.93	0.00338	-0.000845906
8.94	0.00341	-0.00121
8.95	0.00345	-0.00122
8.96	0.00348	-0.00123
8.97	0.00348	-0.00121
8.98	0.00347	-0.0014
8.99	0.00347	-0.00122
9	0.0035	-0.00103
9.01	0.00356	-0.000661769
9.02	0.00363	-0.000312679
9.03	0.0037	0.000420579
9.04	0.00377	0.000630579
9.05	0.00385	0.00124
9.06	0.0039	0.00165
9.07	0.00394	0.00248
9.08	0.004	0.00311
9.09	0.00404	0.00382
9.1	0.00407	0.00448
9.11	0.00409	0.00526
9.12	0.00398	0.00613
9.13	0.00401	0.00741
9.14	0.00406	0.00804
9.15	0.00413	0.00914
9.16	0.0042	0.00984
9.17	0.00427	0.01048
9.18	0.00435	0.01119
9.19	0.00442	0.01201
9.2	0.00449	0.01254
9.21	0.00457	0.01316
9.22	0.00462	0.01341
9.23	0.00465	0.01359
9.24	0.0047	0.01341
9.25	0.00474	0.01325
9.26	0.00478	0.01281
9.27	0.00484	0.01252
9.28	0.00493	0.01172
9.29	0.00501	0.01141
9.3	0.00511	0.0105
9.31	0.00521	0.00961
9.32	0.0053	0.00889
9.33	0.0054	0.00785
9.34	0.00546	0.00651
9.35	0.00554	0.00544
9.36	0.00559	0.00409
9.37	0.00565	0.0027
9.38	0.0057	0.00108
9.39	0.00576	-0.000395997
9.4	0.00583	-0.00226
9.41	0.0059	-0.00379
9.42	0.006	-0.00561
9.43	0.00611	-0.00714
9.44	0.00623	-0.00876
9.45	0.00632	-0.01012
9.46	0.00641	-0.01138
9.47	0.00651	-0.01261
9.48	0.0066	-0.01391
9.49	0.00667	-0.01501
9.5	0.00675	-0.01587
9.51	0.00682	-0.01684
9.52	0.00688	-0.01795
9.53	0.00695	-0.01886
9.54	0.00706	-0.02018
9.55	0.00718	-0.02061
9.56	0.00729	-0.0213
9.57	0.00723	-0.02174
9.58	0.0073	-0.02231
9.59	0.00739	-0.02255
9.6	0.0075	-0.02263
9.61	0.00762	-0.02265
9.62	0.00772	-0.02226
9.63	0.0078	-0.02224
9.64	0.00788	-0.02224
9.65	0.00793	-0.02182
9.66	0.00799	-0.02175
9.67	0.00808	-0.02131
9.68	0.0082	-0.02093
9.69	0.00831	-0.02061
9.7	0.00841	-0.0205
9.71	0.00853	-0.02026
9.72	0.00865	-0.02007
9.73	0.00867	-0.01978
9.74	0.00865	-0.01954
9.75	0.00872	-0.01923
9.76	0.00877	-0.01903
9.77	0.00881	-0.01856
9.78	0.00886	-0.01806
9.79	0.0089	-0.0175
9.8	0.00898	-0.0174
9.81	0.00909	-0.01657
9.82	0.00919	-0.01593
9.83	0.00928	-0.01512
9.84	0.00938	-0.01461
9.85	0.00946	-0.01384
9.86	0.00954	-0.0133
9.87	0.00961	-0.01259
9.88	0.00967	-0.01189
9.89	0.00971	-0.01129
9.9	0.00976	-0.0107
9.91	0.00979	-0.00978
9.92	0.00972	-0.00885
9.93	0.00978	-0.00783
9.94	0.00988	-0.00735
9.95	0.00998	-0.00658
9.96	0.01007	-0.00593
9.97	0.01017	-0.0055
9.98	0.01026	-0.00504
9.99	0.01035	-0.0045
10	0.01041	-0.00408
10.01	0.01047	-0.00389
10.02	0.01051	-0.00367
10.03	0.01056	-0.0035
10.04	0.0106	-0.00347
10.05	0.01065	-0.00312
10.06	0.01069	-0.00336
10.07	0.01075	-0.00313
10.08	0.01058	-0.00336
10.09	0.0106	-0.00349
10.1	0.01068	-0.00365
10.11	0.01076	-0.00391
10.12	0.01083	-0.0041
10.13	0.01087	-0.00479
10.14	0.01089	-0.00532
10.15	0.01092	-0.00585
10.16	0.01095	-0.00651
10.17	0.01099	-0.00718
10.18	0.01102	-0.0078
10.19	0.01108	-0.0086
10.2	0.01114	-0.00939
10.21	0.01121	-0.00999
10.22	0.01127	-0.01084
10.23	0.01119	-0.01171
10.24	0.01111	-0.01248
10.25	0.01105	-0.01332
10.26	0.01104	-0.01406
10.27	0.01103	-0.01446
10.28	0.01101	-0.0149
10.29	0.011	-0.01554
10.3	0.01098	-0.01629
10.31	0.01099	-0.01655
10.32	0.01103	-0.01729
10.33	0.01108	-0.01762
10.34	0.01113	-0.01821
10.35	0.01117	-0.01857
10.36	0.01122	-0.0189
10.37	0.01125	-0.01915
10.38	0.01128	-0.01925
10.39	0.0113	-0.01946
10.4	0.0113	-0.01959
10.41	0.01129	-0.01951
10.42	0.01129	-0.01948
10.43	0.0113	-0.01957
10.44	0.0113	-0.01958
10.45	0.01132	-0.01944
10.46	0.01136	-0.01944
10.47	0.01138	-0.01911
10.48	0.0114	-0.01888
10.49	0.01143	-0.01894
10.5	0.01147	-0.01859
10.51	0.0115	-0.01818
10.52	0.0115	-0.01795
10.53	0.01149	-0.01768
10.54	0.0115	-0.01741
10.55	0.0115	-0.01706
10.56	0.01149	-0.01656
10.57	0.0115	-0.01596
10.58	0.01151	-0.01574
10.59	0.01153	-0.01537
10.6	0.01153	-0.01493
10.61	0.01155	-0.01452
10.62	0.01159	-0.01441
10.63	0.01162	-0.01419
10.64	0.01163	-0.0137
10.65	0.01163	-0.01331
10.66	0.01164	-0.0129
10.67	0.01162	-0.01233
10.68	0.0116	-0.01189
10.69	0.01163	-0.0114
10.7	0.01165	-0.01071
10.71	0.01167	-0.01022
10.72	0.01171	-0.00986
10.73	0.01173	-0.00916
10.74	0.01176	-0.00848
10.75	0.01178	-0.00794
10.76	0.0118	-0.00697
10.77	0.01181	-0.00637
10.78	0.01181	-0.00592
10.79	0.01182	-0.00541
10.8	0.01182	-0.00472
10.81	0.01182	-0.00387
10.82	0.01182	-0.0031
10.83	0.01181	-0.00201
10.84	0.0118	-0.00114
10.85	0.01179	-0.00016428
10.86	0.0118	0.000914341
10.87	0.01183	0.00203
10.88	0.01186	0.00301
10.89	0.01187	0.00385
10.9	0.01186	0.00488
10.91	0.01183	0.0056
10.92	0.01182	0.00653
10.93	0.01181	0.00728
10.94	0.01181	0.00802
10.95	0.01182	0.00868
10.96	0.01182	0.00948
10.97	0.01182	0.01022
10.98	0.01181	0.01056
10.99	0.0118	0.01098
11	0.01181	0.01175
11.01	0.01181	0.01192
11.02	0.01182	0.01216
11.03	0.01183	0.01219
11.04	0.01182	0.0122
11.05	0.0118	0.0124
11.06	0.01179	0.0123
11.07	0.01178	0.01219
11.08	0.01177	0.01173
11.09	0.01175	0.01125
11.1	0.01173	0.01085
11.11	0.01174	0.01007
11.12	0.01176	0.00936
11.13	0.01178	0.00891
11.14	0.01178	0.00833
11.15	0.01177	0.0077
11.16	0.01174	0.00722
11.17	0.01172	0.00663
11.18	0.01169	0.0058
11.19	0.01168	0.00532
11.2	0.01168	0.00461
11.21	0.01168	0.00384
11.22	0.01168	0.00336
11.23	0.0117	0.0028
11.24	0.0117	0.00228
11.25	0.01171	0.00183
11.26	0.01172	0.00141
11.27	0.01172	0.000527209
11.28	0.01173	0.000440627
11.29	0.01172	0.000120576
11.3	0.01171	-1.65224e-05
11.31	0.01171	-0.000256811
11.32	0.01169	-0.00035147
11.33	0.01169	-0.000408502
11.34	0.01169	-0.000339327
11.35	0.01168	-0.000393713
11.36	0.01168	-0.000510153
11.37	0.01168	-0.000530718
11.38	0.01168	-0.000591172
11.39	0.0117	-0.0006264
11.4	0.0117	-0.00044463
11.41	0.01171	-0.000526849
11.42	0.0117	-0.000168617
11.43	0.01167	9.79046e-05
11.44	0.01168	-7.03295e-05
11.45	0.01167	9.31573e-05
11.46	0.01167	0.000106033
11.47	0.01167	0.000136188
11.48	0.01167	0.000265556
11.49	0.01168	0.000160626
11.5	0.01169	0.000357084
11.51	0.01169	0.000205185
11.52	0.01169	0.000333007
11.53	0.0117	0.000217016
11.54	0.0117	0.000329567
11.55	0.0117	0.000325845
11.56	0.01169	0.000287841
11.57	0.01166	5.98158e-05
11.58	0.01164	-0.000295751
11.59	0.01164	-0.000497849
11.6	0.01164	-0.000795843
11.61	0.01164	-0.00108
11.62	0.01166	-0.000825153
11.63	0.01168	-0.00106
11.64	0.01168	-0.00108
11.65	0.01167	-0.0014
11.66	0.01168	-0.00161
11.67	0.01167	-0.00178
11.68	0.01167	-0.00163
11.69	0.01165	-0.00151
11.7	0.01164	-0.00137
11.71	0.01163	-0.00122
11.72	0.01162	-0.00111
11.73	0.01161	-0.00113
11.74	0.0116	-0.000747551
11.75	0.0116	-0.000635932
11.76	0.01161	-0.00062222
11.77	0.01161	-0.000477852
11.78	0.01161	0.000153272
11.79	0.01161	0.000108243
11.8	0.01161	0.00046319
11.81	0.01159	0.000537091
11.82	0.01157	0.00106
11.83	0.01156	0.0014
11.84	0.01156	0.00178
11.85	0.01154	0.00202
11.86	0.01154	0.00229
11.87	0.01153	0.00251
11.88	0.01152	0.00294
11.89	0.01153	0.00294
11.9	0.01155	0.00327
11.91	0.01154	0.0034
11.92	0.01155	0.00372
11.93	0.01155	0.00376
11.94	0.01153	0.00374
11.95	0.01149	0.00397
11.96	0.01147	0.00406
11.97	0.01145	0.00426
11.98	0.01141	0.00436
11.99	0.01139	0.00404
12	0.01139	0.00409
12.01	0.0114	0.00375
12.02	0.0114	0.00371
12.03	0.01139	0.00323
12.04	0.01138	0.0031
12.05	0.01137	0.00268
12.06	0.01136	0.00237
12.07	0.01135	0.00161
12.08	0.01135	0.00132
12.09	0.01134	0.000613612
12.1	0.01134	0.000289027
12.11	0.01133	-1.09753e-05
12.12	0.01131	-0.000647606
12.13	0.01129	-0.00151
12.14	0.01129	-0.00163
12.15	0.01132	-0.00223
12.16	0.01132	-0.00234
12.17	0.01133	-0.00264
12.18	0.01135	-0.0029
12.19	0.01135	-0.00346
12.2	0.01133	-0.0037
12.21	0.01131	-0.00404
12.22	0.0113	-0.00436
12.23	0.0113	-0.00465
12.24	0.0113	-0.00466
12.25	0.0113	-0.005
12.26	0.0113	-0.00508
12.27	0.01132	-0.00527
12.28	0.01134	-0.00513
12.29	0.01136	-0.00531
12.3	0.01138	-0.00506
12.31	0.01142	-0.00518
12.32	0.01143	-0.00481
12.33	0.01145	-0.00489
12.34	0.01146	-0.00475
12.35	0.01147	-0.00472
12.36	0.01148	-0.0048
12.37	0.01149	-0.00464
12.38	0.01146	-0.00436
12.39	0.01148	-0.00448
12.4	0.0115	-0.00415
12.41	0.01151	-0.00429
12.42	0.01155	-0.00408
12.43	0.01159	-0.00427
12.44	0.0116	-0.00411
12.45	0.01164	-0.00423
12.46	0.01165	-0.00417
12.47	0.01164	-0.00432
12.48	0.01163	-0.00442
12.49	0.01163	-0.00471
12.5	0.01163	-0.00453
12.51	0.01165	-0.00466
12.52	0.01166	-0.00472
12.53	0.01168	-0.00505
12.54	0.0117	-0.00489
12.55	0.01172	-0.00535
12.56	0.01174	-0.00539
12.57	0.01178	-0.00571
12.58	0.0118	-0.00571
12.59	0.01183	-0.00592
12.6	0.01186	-0.00559
12.61	0.01187	-0.00588
12.62	0.01187	-0.0062
12.63	0.01187	-0.00597
12.64	0.01188	-0.00563
12.65	0.01189	-0.00575
12.66	0.01189	-0.00548
12.67	0.0119	-0.00576
12.68	0.01195	-0.00559
12.69	0.01197	-0.00541
12.7	0.01197	-0.00496
12.71	0.01198	-0.00478
12.72	0.01199	-0.00442
12.73	0.01198	-0.00423
12.74	0.01197	-0.00377
12.75	0.01197	-0.00349
12.76	0.01196	-0.00315
12.77	0.01192	-0.00286
12.78	0.01191	-0.00216
12.79	0.0119	-0.00203
12.8	0.01191	-0.0015
12.81	0.01193	-0.0014
12.82	0.01194	-0.000891363
12.83	0.01196	-0.000698095
12.84	0.01198	-0.000536898
12.85	0.01199	-0.000397831
12.86	0.012	-0.000126078
12.87	0.01199	5.88905e-05
12.88	0.01199	0.000208674
12.89	0.01196	0.00023691
12.9	0.01197	0.000113244
12.91	0.01196	-0.000141521
12.92	0.01199	0.000150978
12.93	0.01201	-5.77083e-05
12.94	0.01204	-6.67469e-05
12.95	0.01206	-0.000378118
12.96	0.01205	-0.000532174
12.97	0.01205	-0.000644909
12.98	0.01204	-0.00066444
12.99	0.01204	-0.00104
13	0.01205	-0.00123
13.01	0.01205	-0.00175
13.02	0.01206	-0.0022
13.03	0.01206	-0.00245
13.04	0.01205	-0.0026
13.05	0.01205	-0.003
13.06	0.01205	-0.00279
13.07	0.01206	-0.0032
13.08	0.01209	-0.00335
13.09	0.01212	-0.00346
13.1	0.01215	-0.00326
13.11	0.01216	-0.00373
13.12	0.01214	-0.00368
13.13	0.01213	-0.00357
13.14	0.0121	-0.00348
13.15	0.01209	-0.00326
13.16	0.01209	-0.00287
13.17	0.0121	-0.00297
13.18	0.01211	-0.00223
13.19	0.01212	-0.00186
13.2	0.01214	-0.00102
13.21	0.01215	-0.000518577
13.22	0.01215	0.000302119
13.23	0.01216	0.000930259
13.24	0.01216	0.00201
13.25	0.01217	0.00283
13.26	0.01214	0.00379
13.27	0.01213	0.00482
13.28	0.01211	0.00614
13.29	0.01212	0.00736
13.3	0.01212	0.00884
13.31	0.01214	0.00989
13.32	0.01216	0.01196
13.33	0.01218	0.01349
13.34	0.01219	0.01538
13.35	0.0122	0.01737
13.36	0.0122	0.01983
13.37	0.01219	0.0221
13.38	0.01219	0.025
13.39	0.01219	0.02778
13.4	0.01218	0.03075
13.41	0.01218	0.03408
13.42	0.01218	0.03789
13.43	0.01219	0.04136
13.44	0.01222	0.04512
13.45	0.01223	0.04816
13.46	0.01222	0.05196
13.47	0.01223	0.05569
13.48	0.01223	0.05982
13.49	0.01223	0.06407
13.5	0.01223	0.06918
13.51	0.01223	0.07462
13.52	0.01224	0.08069
13.53	0.01224	0.08737
13.54	0.01224	0.09455
13.55	0.01223	0.10238
13.56	0.01223	0.11081
13.57	0.01226	0.11931
13.58	0.0123	0.129
13.59	0.01231	0.13909
13.6	0.0123	0.15007
13.61	0.01228	0.16119
13.62	0.01228	0.17353
13.63	0.01227	0.18601
13.64	0.01225	0.19964
13.65	0.01224	0.21345
13.66	0.01224	0.22767
13.67	0.01221	0.2421
13.68	0.01222	0.25765
13.69	0.01223	0.27299
13.7	0.01223	0.28923
13.71	0.01222	0.30535
13.72	0.01223	0.32233
13.73	0.01222	0.33926
13.74	0.01221	0.35674
13.75	0.01221	0.37407
13.76	0.0122	0.39211
13.77	0.01218	0.41001
13.78	0.01216	0.42872
13.79	0.01216	0.44682
13.8	0.01216	0.46514
13.81	0.01215	0.48366
13.82	0.01216	0.50265
13.83	0.01218	0.52087
13.84	0.01218	0.5398
13.85	0.01216	0.55796
13.86	0.01214	0.57632
13.87	0.01213	0.59407
13.88	0.01211	0.61186
13.89	0.01211	0.62876
13.9	0.01209	0.64537
13.91	0.01208	0.66116
13.92	0.01206	0.67665
13.93	0.01205	0.69072
13.94	0.01205	0.70462
13.95	0.01205	0.71787
13.96	0.01206	0.73149
13.97	0.01205	0.74429
13.98	0.01204	0.75703
13.99	0.01204	0.76906
14	0.01203	0.78093
14.01	0.01201	0.79215
14.02	0.01199	0.8029
14.03	0.01196	0.81306
14.04	0.01193	0.82307
14.05	0.01191	0.83231
14.06	0.0119	0.84112
14.07	0.01189	0.8491
14.08	0.01192	0.85682
14.09	0.01193	0.86327
14.1	0.01192	0.86947
14.11	0.01193	0.87457
14.12	0.01192	0.87902
14.13	0.01191	0.88223
14.14	0.0119	0.88498
14.15	0.01189	0.88611
14.16	0.01186	0.88697
14.17	0.01183	0.88696
14.18	0.0118	0.88654
14.19	0.01177	0.885
14.2	0.01179	0.88331
14.21	0.0118	0.88046
14.22	0.01181	0.87732
14.23	0.0118	0.87319
14.24	0.01177	0.86931
14.25	0.01175	0.86441
14.26	0.01173	0.85974
14.27	0.01171	0.8545
14.28	0.01168	0.84945
14.29	0.01166	0.84346
14.3	0.01164	0.8381
14.31	0.01161	0.83225
14.32	0.0116	0.82665
14.33	0.0116	0.82064
14.34	0.01159	0.81514
14.35	0.01158	0.80881
14.36	0.01157	0.80356
14.37	0.01156	0.7981
14.38	0.01155	0.79301
14.39	0.01157	0.78772
14.4	0.01156	0.78306
14.41	0.01155	0.77857
14.42	0.01154	0.77485
14.43	0.01151	0.77129
14.44	0.01147	0.76908
14.45	0.01144	0.76681
14.46	0.01142	0.76549
14.47	0.01141	0.76478
14.48	0.01142	0.76493
14.49	0.01142	0.76537
14.5	0.01142	0.76719
14.51	0.01143	0.76936
14.52	0.01141	0.77242
14.53	0.0114	0.77588
14.54	0.01137	0.78023
14.55	0.01133	0.7844
14.56	0.0113	0.78945
14.57	0.01127	0.7941
14.58	0.01124	0.79962
14.59	0.01122	0.80485
14.6	0.01121	0.81092
14.61	0.01121	0.81647
14.62	0.01121	0.82212
14.63	0.01122	0.8275
14.64	0.01121	0.83331
14.65	0.0112	0.83855
14.66	0.01119	0.84409
14.67	0.01117	0.84916
14.68	0.01116	0.85403
14.69	0.01112	0.85819
14.7	0.01109	0.86257
14.71	0.01106	0.86598
14.72	0.01105	0.8693
14.73	0.01105	0.87192
14.74	0.01107	0.87447
14.75	0.01108	0.87558
14.76	0.01107	0.87694
14.77	0.01106	0.87752
14.78	0.01106	0.87772
14.79	0.01104	0.87703
14.8	0.01102	0.87566
14.81	0.01097	0.87278
14.82	0.01094	0.86945
14.83	0.01092	0.86438
14.84	0.01088	0.8587
14.85	0.01085	0.85113
14.86	0.01084	0.84291
14.87	0.01085	0.83291
14.88	0.01085	0.82201
14.89	0.01085	0.80945
14.9	0.01085	0.79624
14.91	0.01083	0.78155
14.92	0.01082	0.76625
14.93	0.01079	0.74993
14.94	0.01075	0.73281
14.95	0.01071	0.7142
14.96	0.01066	0.69577
14.97	0.01063	0.676
14.98	0.01061	0.65595
14.99	0.01062	0.63502
15	0.01061	0.61399
15.01	0.01059	0.59201
15.02	0.01058	0.57007
15.03	0.01056	0.54737
15.04	0.01055	0.5248
15.05	0.01053	0.50186
15.06	0.01052	0.47955
15.07	0.0105	0.45667
15.08	0.01046	0.43476
15.09	0.01041	0.41222
15.1	0.01038	0.39036
15.11	0.01036	0.36842
15.12	0.01034	0.34725
15.13	0.01035	0.32606
15.14	0.01034	0.30601
15.15	0.01034	0.28606
15.16	0.01034	0.26749
15.17	0.01032	0.24925
15.18	0.0103	0.23197
15.19	0.01029	0.21544
15.2	0.01028	0.19989
15.21	0.01025	0.18457
15.22	0.01023	0.17106
15.23	0.0102	0.15798
15.24	0.01017	0.14608
15.25	0.01015	0.13487
15.26	0.01015	0.12495
15.27	0.01016	0.11544
15.28	0.01015	0.10694
15.29	0.01017	0.09834
15.3	0.01015	0.09021
15.31	0.01016	0.08237
15.32	0.01013	0.0752
15.33	0.0101	0.06797
15.34	0.01005	0.0616
15.35	0.01002	0.055
15.36	0.01	0.04938
15.37	0.00999	0.04363
15.38	0.01	0.03855
15.39	0.01001	0.03349
15.4	0.01002	0.02941
15.41	0.01002	0.02507
15.42	0.01002	0.02151
15.43	0.01001	0.01764
15.44	0.01	0.01402
15.45	0.00997	0.01067
15.46	0.00993	0.00826
15.47	0.00992	0.00514
15.48	0.00991	0.00321
15.49	0.00989	0.000834963
15.5	0.00987	-0.000860034
15.51	0.00986	-0.00243
15.52	0.00986	-0.00356
15.53	0.00986	-0.00519
15.54	0.00986	-0.00589
15.55	0.00985	-0.00676
15.56	0.00984	-0.0073
15.57	0.00981	-0.00823
15.58	0.00978	-0.00834
15.59	0.00976	-0.00894
15.6	0.00974	-0.0089
15.61	0.00975	-0.00935
15.62	0.00975	-0.00884
15.63	0.00973	-0.00908
15.64	0.00973	-0.00835
15.65	0.00972	-0.00803
15.66	0.00972	-0.00738
15.67	0.0097	-0.0073
15.68	0.00972	-0.00649
15.69	0.00973	-0.00607
15.7	0.00971	-0.00542
15.71	0.00971	-0.00502
15.72	0.00971	-0.00398
15.73	0.0097	-0.00395
15.74	0.0097	-0.00305
15.75	0.00969	-0.00274
15.76	0.00969	-0.00215
15.77	0.00967	-0.0017
15.78	0.00968	-0.000789477
15.79	0.00969	-0.000726054
15.8	0.0097	-0.000193056
15.81	0.0097	-9.04042e-05
15.82	0.0097	0.000219643
15.83	0.00966	0.00027485
15.84	0.00963	0.000712959
15.85	0.0096	0.000496158
15.86	0.00958	0.000837373
15.87	0.00957	0.000560407
15.88	0.00957	0.00119
15.89	0.00957	0.000906163
15.9	0.00956	0.00099572
15.91	0.00956	0.000461019
15.92	0.00956	0.000566364
15.93	0.00957	0.000221741
15.94	0.00958	0.000410887
15.95	0.00956	0.00025765
15.96	0.00955	0.000568802
15.97	0.00954	0.000326769
15.98	0.00952	0.000810697
15.99	0.0095	0.000190212
16	0.00951	0.000630989
16.01	0.00951	0.000395468
16.02	0.00951	0.000499048
16.03	0.00952	1.00536e-05
16.04	0.00954	0.000189447
16.05	0.00956	-0.000291322
16.06	0.00959	-8.24203e-05
16.07	0.00959	-0.000310191
16.08	0.00956	-3.85696e-05
16.09	0.00953	-0.000490198
16.1	0.0095	-0.000418038
16.11	0.00948	-0.000803609
16.12	0.00945	-0.000572831
16.13	0.00943	-0.00146
16.14	0.00942	-0.00119
16.15	0.0094	-0.00174
16.16	0.00939	-0.00188
16.17	0.0094	-0.0025
16.18	0.00942	-0.00235
16.19	0.00944	-0.00315
16.2	0.00945	-0.00323
16.21	0.00942	-0.00399
16.22	0.0094	-0.00413
16.23	0.00939	-0.00498
16.24	0.00936	-0.00498
16.25	0.00936	-0.00605
16.26	0.00935	-0.00618
16.27	0.00935	-0.00687
16.28	0.00934	-0.00703
16.29	0.00935	-0.00813
16.3	0.00939	-0.00858
16.31	0.00941	-0.00942
16.32	0.00944	-0.00983
16.33	0.00944	-0.0105
16.34	0.00943	-0.01067
16.35	0.00942	-0.01155
16.36	0.00941	-0.01167
16.37	0.00939	-0.01223
16.38	0.00937	-0.01233
16.39	0.00935	-0.01346
16.4	0.00934	-0.01337
16.41	0.00933	-0.01388
16.42	0.00932	-0.01351
16.43	0.00932	-0.01366
16.44	0.00932	-0.01351
16.45	0.00934	-0.01386
16.46	0.00934	-0.01353
16.47	0.00933	-0.01367
16.48	0.00932	-0.01323
16.49	0.00932	-0.0133
16.5	0.00933	-0.01242
16.51	0.00932	-0.01256
16.52	0.00932	-0.01179
16.53	0.00932	-0.01184
16.54	0.00934	-0.01114
16.55	0.00937	-0.01063
16.56	0.00941	-0.00979
16.57	0.00945	-0.00947
16.58	0.00946	-0.00863
16.59	0.00946	-0.00836
16.6	0.00946	-0.00742
16.61	0.00944	-0.00724
16.62	0.00943	-0.00651
16.63	0.00941	-0.00631
16.64	0.00939	-0.00533
16.65	0.00938	-0.0053
16.66	0.00939	-0.00447
16.67	0.00938	-0.00443
16.68	0.00939	-0.00385
16.69	0.00939	-0.00401
16.7	0.00939	-0.00343
16.71	0.00939	-0.00366
16.72	0.00938	-0.00327
16.73	0.00938	-0.00353
16.74	0.00935	-0.00322
16.75	0.00933	-0.00383
16.76	0.0093	-0.00355
16.77	0.00928	-0.0041
16.78	0.00928	-0.0041
16.79	0.0093	-0.00473
16.8	0.00932	-0.00445
16.81	0.00934	-0.00518
16.82	0.00936	-0.00533
16.83	0.00937	-0.00574
16.84	0.00937	-0.00595
16.85	0.00937	-0.00676
16.86	0.00937	-0.00666
16.87	0.00938	-0.00732
16.88	0.00935	-0.00725
16.89	0.00931	-0.0081
16.9	0.00928	-0.00775
16.91	0.00928	-0.00836
16.92	0.00929	-0.00793
16.93	0.00929	-0.00865
16.94	0.0093	-0.00871
16.95	0.00931	-0.00932
16.96	0.00932	-0.00897
16.97	0.00934	-0.00907
16.98	0.00935	-0.00874
16.99	0.00935	-0.00903
17	0.00932	-0.00861
17.01	0.00931	-0.00892
17.02	0.0093	-0.0084
17.03	0.00929	-0.00871
17.04	0.00928	-0.00819
17.05	0.0093	-0.00818
17.06	0.00931	-0.00771
17.07	0.00932	-0.00808
17.08	0.00934	-0.00792
17.09	0.00936	-0.00812
17.1	0.00935	-0.00765
17.11	0.00934	-0.00806
17.12	0.00931	-0.00761
17.13	0.00929	-0.00786
17.14	0.00927	-0.00741
17.15	0.00925	-0.0076
17.16	0.00921	-0.00718
17.17	0.0092	-0.00767
17.18	0.00922	-0.00728
17.19	0.00923	-0.00738
17.2	0.00923	-0.00704
17.21	0.00923	-0.00724
17.22	0.00922	-0.00698
17.23	0.0092	-0.00722
17.24	0.0092	-0.00703
17.25	0.0092	-0.00736
17.26	0.00919	-0.0067
17.27	0.00918	-0.00686
17.28	0.00917	-0.00624
17.29	0.00915	-0.006
17.3	0.00914	-0.00562
17.31	0.00914	-0.00576
17.32	0.00916	-0.00462
17.33	0.00916	-0.0041
17.34	0.00916	-0.00295
17.35	0.00917	-0.00206
17.36	0.00917	-0.000512639
17.37	0.00916	0.000624058
17.38	0.00915	0.0028
17.39	0.00913	0.00413
17.4	0.0091	0.00682
17.41	0.00906	0.00872
17.42	0.00901	0.01181
17.43	0.00898	0.01425
17.44	0.00898	0.01796
17.45	0.00898	0.02119
17.46	0.00899	0.02567
17.47	0.00901	0.02951
17.48	0.009	0.0334
17.49	0.00899	0.037
17.5	0.00899	0.04173
17.51	0.00899	0.04628
17.52	0.00897	0.05213
17.53	0.00895	0.05772
17.54	0.00891	0.06469
17.55	0.00888	0.07174
17.56	0.00886	0.08008
17.57	0.00886	0.08821
17.58	0.00889	0.09822
17.59	0.00891	0.10831
17.6	0.00892	0.11966
17.61	0.00893	0.13123
17.62	0.00893	0.14423
17.63	0.00892	0.15715
17.64	0.00893	0.17162
17.65	0.00891	0.1862
17.66	0.00889	0.20208
17.67	0.00888	0.21798
17.68	0.00887	0.23531
17.69	0.00886	0.25233
17.7	0.00884	0.27048
17.71	0.00882	0.28833
17.72	0.00881	0.30726
17.73	0.00881	0.32604
17.74	0.0088	0.34576
17.75	0.00877	0.36525
17.76	0.00877	0.3855
17.77	0.00875	0.40529
17.78	0.00877	0.4261
17.79	0.00874	0.44617
17.8	0.00872	0.46696
17.81	0.00869	0.48768
17.82	0.00866	0.50878
17.83	0.00865	0.52906
17.84	0.00866	0.54983
17.85	0.00867	0.56983
17.86	0.00868	0.58983
17.87	0.00868	0.60911
17.88	0.00868	0.62823
17.89	0.00867	0.64632
17.9	0.00865	0.6645
17.91	0.00864	0.68122
17.92	0.00861	0.6984
17.93	0.00858	0.71397
17.94	0.00855	0.72923
17.95	0.00852	0.74276
17.96	0.00851	0.75615
17.97	0.00852	0.7677
17.98	0.0085	0.77897
17.99	0.0085	0.78973
18	0.00848	0.80063
18.01	0.00845	0.8103
18.02	0.00842	0.8199
18.03	0.00839	0.82801
18.04	0.00837	0.83662
18.05	0.00834	0.84359
18.06	0.00831	0.85047
18.07	0.00829	0.85622
18.08	0.00828	0.86204
18.09	0.00828	0.86699
18.1	0.00828	0.87186
18.11	0.00828	0.87604
18.12	0.00829	0.88024
18.13	0.00829	0.88336
18.14	0.00829	0.88686
18.15	0.0083	0.88947
18.16	0.00831	0.89239
18.17	0.00831	0.89426
18.18	0.0083	0.89661
18.19	0.00828	0.89776
18.2	0.00825	0.89967
18.21	0.00822	0.90079
18.22	0.0082	0.90248
18.23	0.00821	0.90341
18.24	0.00823	0.90496
18.25	0.00826	0.90583
18.26	0.00827	0.90731
18.27	0.00829	0.90831
18.28	0.00829	0.91027
18.29	0.00831	0.91136
18.3	0.00831	0.91353
18.31	0.00827	0.91495
18.32	0.00824	0.91691
18.33	0.00822	0.91849
18.34	0.00822	0.92073
18.35	0.0082	0.92211
18.36	0.00821	0.92407
18.37	0.00823	0.92592
18.38	0.00826	0.92822
18.39	0.00828	0.93012
18.4	0.0083	0.93227
18.41	0.00829	0.93412
18.42	0.00828	0.93661
18.43	0.00829	0.938
18.44	0.00829	0.94029
18.45	0.00831	0.94169
18.46	0.00831	0.94394
18.47	0.00831	0.94535
18.48	0.00833	0.94736
18.49	0.00834	0.94872
18.5	0.00836	0.9506
18.51	0.00835	0.95164
18.52	0.00835	0.95303
18.53	0.00835	0.95356
18.54	0.00834	0.95479
18.55	0.00833	0.95491
18.56	0.00831	0.95609
18.57	0.00829	0.95649
18.58	0.00828	0.95726
18.59	0.00829	0.95759
18.6	0.00831	0.95806
18.61	0.00833	0.95814
18.62	0.00836	0.95831
18.63	0.00838	0.95775
18.64	0.00839	0.95796
18.65	0.00841	0.95753
18.66	0.00842	0.95744
18.67	0.00842	0.95664
18.68	0.00844	0.95639
18.69	0.00846	0.95514
18.7	0.00845	0.95493
18.71	0.00846	0.95358
18.72	0.00846	0.95276
18.73	0.00847	0.95154
18.74	0.00848	0.95074
18.75	0.00851	0.94925
18.76	0.00853	0.94849
18.77	0.00857	0.94706
18.78	0.00859	0.94647
18.79	0.00861	0.94478
18.8	0.00861	0.94401
18.81	0.00861	0.94223
18.82	0.0086	0.9413
18.83	0.00859	0.93986
18.84	0.00859	0.93902
18.85	0.0086	0.93734
18.86	0.00861	0.93668
18.87	0.00863	0.93529
18.88	0.00866	0.9344
18.89	0.00871	0.93292
18.9	0.00877	0.93207
18.91	0.00881	0.93081
18.92	0.00883	0.92999
18.93	0.00885	0.92828
18.94	0.00887	0.9277
18.95	0.00889	0.92599
18.96	0.0089	0.92531
18.97	0.00891	0.92368
18.98	0.00893	0.9225
18.99	0.00895	0.92089
19	0.00896	0.91963
19.01	0.00899	0.91747
19.02	0.00903	0.91577
19.03	0.00906	0.91329
19.04	0.00908	0.91203
19.05	0.00909	0.91011
19.06	0.00907	0.90866
19.07	0.00905	0.90577
19.08	0.00905	0.90333
19.09	0.00904	0.89982
19.1	0.00905	0.89651
19.11	0.00908	0.89189
19.12	0.0091	0.88738
19.13	0.00913	0.88185
19.14	0.00917	0.87621
19.15	0.00921	0.86946
19.16	0.00925	0.86276
19.17	0.0093	0.85461
19.18	0.00932	0.84662
19.19	0.00933	0.8373
19.2	0.00934	0.82816
19.21	0.00936	0.81726
19.22	0.00936	0.80689
19.23	0.00938	0.79499
19.24	0.00941	0.78285
19.25	0.00943	0.76977
19.26	0.00945	0.7565
19.27	0.00948	0.74192
19.28	0.0095	0.72754
19.29	0.00952	0.7116
19.3	0.00955	0.69576
19.31	0.00956	0.67893
19.32	0.00958	0.66232
19.33	0.00956	0.64463
19.34	0.00954	0.62705
19.35	0.00952	0.60837
19.36	0.00952	0.59012
19.37	0.00953	0.571
19.38	0.00953	0.55224
19.39	0.00955	0.53288
19.4	0.00957	0.51384
19.41	0.0096	0.49419
19.42	0.00964	0.47516
19.43	0.00968	0.4556
19.44	0.00971	0.43699
19.45	0.00972	0.41768
19.46	0.00972	0.39951
19.47	0.0097	0.3806
19.48	0.00968	0.36298
19.49	0.00969	0.34472
19.5	0.00969	0.32765
19.51	0.00968	0.31071
19.52	0.00968	0.29513
19.53	0.00969	0.27934
19.54	0.0097	0.2651
19.55	0.00974	0.25031
19.56	0.00977	0.23646
19.57	0.0098	0.22206
19.58	0.00982	0.209
19.59	0.00981	0.19576
19.6	0.00978	0.18345
19.61	0.00976	0.17122
19.62	0.00973	0.16045
19.63	0.00971	0.14943
19.64	0.00969	0.1395
19.65	0.00968	0.12979
19.66	0.00968	0.12095
19.67	0.00969	0.11182
19.68	0.00971	0.10418
19.69	0.0097	0.09641
19.7	0.0097	0.08948
19.71	0.0097	0.08251
19.72	0.00969	0.07661
19.73	0.00968	0.07019
19.74	0.00966	0.06514
19.75	0.00964	0.05972
19.76	0.00964	0.055
19.77	0.00965	0.05009
19.78	0.00963	0.04596
19.79	0.00961	0.04174
19.8	0.00961	0.03834
19.81	0.00962	0.03484
19.82	0.00963	0.03213
19.83	0.00963	0.02894
19.84	0.00961	0.02629
19.85	0.00959	0.02342
19.86	0.00957	0.02147
19.87	0.00956	0.01899
19.88	0.00951	0.01733
19.89	0.0095	0.01509
19.9	0.00949	0.01351
19.91	0.00948	0.01183
19.92	0.00946	0.01061
19.93	0.00946	0.00884
19.94	0.00947	0.0075
19.95	0.00947	0.0061
19.96	0.00948	0.00495
19.97	0.00946	0.00336
19.98	0.00945	0.00257
[truncated: 3,902 more rows]

## Sheet: Figure 6b
Teach		Repeat
x(mm)	z(mm)	x(mm)	z(mm)
0	133.143	0	129.714
1.14286	107.429	0	102.857
7.42857	44.5714	6.85714	40.5714
14.8571	11.4286	14.2857	10.8571
14.8571	3.42857	13.7143	2.85714
13.1429	2.28571	12	1.71429
23.4286	4.57143	10.2857	1.14286
23.4286	3.42857	16.5714	3.42857
24	1.71429	11.4286	3.42857
23.4286	1.14286	13.7143	1.14286
23.4286	0.57143	18.2857	0.57143
41.7143	-1.14286	22.8571	-0.57143
49.7143	-2.28571	30.2857	0
53.7143	-2.85714	43.4286	-2.28571
57.1429	-3.42857	51.4286	-2.28571
69.7143	-1.14286	56	-3.42857
81.1429	1.14286	72	-0.57143
87.4286	1.14286	81.7143	1.14286
98.2857	4.57143	88.5714	2.85714
117.143	12	102.286	6.28571
126.286	16	117.714	13.1429
129.714	18.2857	124	16.5714
140	24.5714	130.286	20.5714
156.571	36.5714	139.429	27.4286
160.571	42.8571	149.714	34.2857
166.286	46.8571	161.714	45.1429
185.143	68.5714	181.143	65.1429
194.857	88.5714	186.286	76.5714
197.714	96.5714	193.143	90.2857
200.571	102.857	197.143	100.571
210.857	131.429	201.714	113.143
214.857	150.286	209.143	134.857
217.714	160	212	149.143
218.286	165.143	213.143	155.429
218.857	172	215.429	164.571
223.429	195.429	217.714	172
223.429	213.714	218.857	180
225.714	220.571	220.571	190.857
224.571	224.571	222.286	203.429
225.143	230.857	222.857	210.286
224.571	234.286	224	216.571
224.571	237.714	224	220.571
225.714	245.714	224	225.143
		224	229.143
		223.429	232.571
		223.429	234.857
		222.857	234.857
		222.857	242.857
		223.429	247.429
		223.429	250.857
		223.429	252.571
		223.429	255.429

## Sheet: Figure 6c
Teach		Repeat
x(mm)	z(mm)	x(mm)	z(mm)
0	121.293	0	121.868
-6.8982	118.994	-2.87425	113.246
-9.1976	76.4551	-13.7964	75.3054
-14.3713	62.0838	-12.6467	61.509
-10.3473	56.9102	-7.47305	56.3353
-8.0479	55.1856	-8.62275	55.1856
-8.0479	52.3114	-8.0479	52.8862
-8.0479	51.1617	-6.32335	50.5868
-7.47305	50.5868	-4.02395	50.5868
1.72455	48.8623	3.4491	48.2874
16.6707	48.8623	7.47305	48.2874
23.5689	47.7126	21.8443	48.2874
28.1677	48.2874	31.0419	49.4371
35.0659	49.4371	34.491	49.4371
44.8383	51.1617	34.491	49.4371
55.1856	53.4611	26.4431	50.5868
62.0838	56.3353	45.988	51.7365
62.6587	55.7605	57.485	56.3353
69.5569	59.2096	60.3593	57.485
82.7784	67.2575	79.3293	64.9581
95.4252	74.7305	90.2515	76.4551
94.2755	74.7305	97.1497	77.0299
94.8503	75.3054	104.623	82.2036
108.072	85.6527	116.12	92.5509
116.695	91.9761	116.695	94.8503
117.269	93.7006	132.216	112.096
123.018	98.2994	133.365	117.269
131.066	110.946	144.287	133.365
133.94	116.695	144.287	138.539
135.665	118.994	152.335	150.611
139.114	125.892	155.21	155.21
148.311	143.138	157.509	161.533
152.335	151.186	157.509	163.257
155.21	154.06	158.084	167.856
155.21	154.06	158.084	170.731
156.359	158.084	159.234	174.754
156.359	163.832	159.808	177.054
156.934	167.856	159.808	177.054

## Sheet: Figure 6d
Teach		Repeat
x(mm)	z(mm)	x(mm)	z(mm)
0	128.766	0	126.467
0	126.467	0.57485	122.443
-17.8204	103.473	-20.6946	101.174
-11.497	97.7245	-14.3713	97.1497
-8.62275	97.1497	-8.62275	95.4252
-6.32335	96	-6.32335	94.8503
-4.02395	94.8503	-4.02395	93.7006
-2.87425	94.8503	-2.87425	92.5509
-2.2994	94.8503	-2.2994	91.9761
-1.72455	93.1257	2.87425	91.4012
2.2994	91.9761	7.47305	90.2515
8.0479	90.8264	8.62275	89.1018
9.77246	90.8264	9.77246	89.1018
10.9222	89.6766	10.9222	88.5269
15.521	89.6766	14.9461	89.1018
20.6946	90.2515	20.1198	89.1018
21.2695	89.6766	21.8443	88.5269
22.994	89.6766	24.1437	89.1018
28.7425	91.4012	28.7425	90.2515
32.7665	91.9761	31.0419	90.2515
34.491	91.9761	32.1916	90.2515
38.515	93.7006	34.491	90.8264
43.1138	96	36.7904	91.9761
44.8383	96.5748	41.3892	94.2755
45.4132	97.1497	43.6886	94.8503
51.7365	102.323	44.2635	94.8503
56.3353	106.922	45.4132	94.8503
56.3353	106.922	46.5629	95.4252
59.7844	110.371	49.4371	98.2994
66.1078	117.844	55.1856	103.473
68.982	119.569	57.485	106.347
68.982	118.994	57.485	106.347
70.1317	118.994	58.6347	107.497
72.4311	123.018	64.3832	113.246
74.7305	128.766	67.8323	116.695
77.0299	133.365	70.1317	118.419
79.9042	136.814	71.2814	120.144
82.2036	139.689	71.2814	121.293
		73.5808	124.743
		75.8802	127.042
		75.8802	129.916
		78.1796	131.066
		78.1796	131.641
		79.3293	133.365
		80.479	135.09
		80.479	136.24
		80.479	137.389
		82.2036	139.114
		82.2036	139.114
		82.2036	139.689
		82.7784	139.689
		82.7784	140.838
		82.7784	140.838
		82.7784	140.838

## Sheet: Figure 6e
Time(s)	Normalized ΔR of FBSS I	Normalized ΔR of FBSS II	Normalized ΔU of FBSS I	Normalized ΔU of FBSS II
0	0.00402	-0.00858	-0.000173894	0.00737
0.01	0.004	-0.00878	0.000543067	0.00707
0.02	0.00346	-0.00885	-0.00216	0.00609
0.03	0.00288	-0.00845	-0.000505218	0.00579
0.04	0.00225	-0.00811	-0.00103	0.00529
0.05	0.00174	-0.00738	-0.000376295	0.0062
0.06	0.00173	-0.00652	-0.00245	0.0044
0.07	0.00196	-0.00589	-0.00151	0.00519
0.08	0.00166	-0.00575	-0.00258	0.00374
0.09	0.00195	-0.00603	0.00127	0.0052
0.1	0.00228	-0.00674	-0.000212141	0.00396
0.11	0.00262	-0.00742	0.002	0.00555
0.12	0.00296	-0.0074	0.000521066	0.00564
0.13	0.00329	-0.0078	0.0015	0.00716
0.14	0.00344	-0.00823	0.00278	0.00699
0.15	0.00326	-0.00855	0.00797	0.00703
0.16	0.00328	-0.00821	0.00638	0.00595
0.17	0.00369	-0.00844	0.00788	0.00617
0.18	0.00389	-0.00906	0.0065	0.00636
0.19	0.00385	-0.00905	0.0091	0.00711
0.2	0.00414	-0.00964	0.00908	0.00589
0.21	0.00425	-0.01034	0.01349	0.00692
0.22	0.00422	-0.01102	0.01481	0.0063
0.23	0.0046	-0.011	0.01483	0.00679
0.24	0.00433	-0.01179	0.01392	0.00768
0.25	0.00432	-0.01269	0.01214	0.0089
0.26	0.00428	-0.01274	0.01042	0.00694
0.27	0.00386	-0.01306	0.01373	0.00554
0.28	0.0035	-0.01361	0.01147	0.00403
0.29	0.00338	-0.01355	0.01185	0.00471
0.3	0.00361	-0.01335	0.0088	0.00258
0.31	0.00416	-0.01321	0.00818	0.00366
0.32	0.00438	-0.01278	0.00595	0.00174
0.33	0.00426	-0.01236	0.00808	0.00311
0.34	0.00457	-0.01242	0.00834	0.00265
0.35	0.00404	-0.0123	0.00851	0.0033
0.36	0.00318	-0.01198	0.01265	0.00226
0.37	0.00254	-0.01208	0.01463	0.00235
0.38	0.00237	-0.01232	0.01461	0.000561526
0.39	0.00265	-0.01145	0.01692	0.00144
0.4	0.00248	-0.0105	0.01341	0.000960435
0.41	0.00244	-0.00956	0.01371	0.00176
0.42	0.0029	-0.00828	0.01356	0.000992199
0.43	0.00333	-0.00757	0.01517	0.00194
0.44	0.00383	-0.00689	0.01519	0.000793061
0.45	0.00447	-0.00623	0.01382	0.00104
0.46	0.00463	-0.00582	0.00935	0.00041361
0.47	0.00414	-0.00584	0.00861	0.00177
0.48	0.00419	-0.00588	0.00766	0.00203
0.49	0.00369	-0.00581	0.01175	0.00334
0.5	0.00333	-0.0059	0.00992	0.00229
0.51	0.00321	-0.00587	0.01087	0.00395
0.52	0.00343	-0.00613	0.00807	0.0034
0.53	0.00357	-0.00644	0.00572	0.00411
0.54	0.00354	-0.00735	0.00239	0.00506
0.55	0.00381	-0.00741	0.00149	0.00519
0.56	0.004	-0.00718	0.00114	0.00314
0.57	0.00397	-0.00763	0.00183	0.00467
0.58	0.00384	-0.00839	0.000155222	0.00393
0.59	0.00338	-0.00874	0.000953913	0.0048
0.6	0.00338	-0.0095	-0.00164	0.00414
0.61	0.00307	-0.01031	-0.00215	0.00429
0.62	0.00315	-0.01151	-0.00215	0.00295
0.63	0.00323	-0.01204	0.000262567	0.0038
0.64	0.00318	-0.01234	0.00218	0.00273
0.65	0.00298	-0.01231	0.00362	0.00288
0.66	0.00287	-0.01216	0.00445	0.0026
0.67	0.00334	-0.01188	0.0049	0.00364
0.68	0.00358	-0.01131	0.00429	0.00298
0.69	0.00374	-0.01066	0.00579	0.00352
0.7	0.00358	-0.01043	0.00265	0.00204
0.71	0.00359	-0.0102	0.00486	0.0021
0.72	0.00374	-0.00991	0.00683	0.000822804
0.73	0.00374	-0.00987	0.00829	0.00299
0.74	0.0041	-0.00948	0.00542	0.00159
0.75	0.00383	-0.00909	0.0058	0.00236
0.76	0.00345	-0.00872	0.00282	0.00343
0.77	0.00376	-0.00837	0.00269	0.00445
0.78	0.0038	-0.00796	0.000487193	0.00292
0.79	0.00369	-0.00734	0.00181	0.0035
0.8	0.00356	-0.00721	0.00050115	0.00245
0.81	0.00381	-0.00745	0.00348	0.00295
0.82	0.00356	-0.00769	0.000826023	0.00373
0.83	0.00327	-0.00777	0.0028	0.0045
0.84	0.00324	-0.00788	0.00198	0.0051
0.85	0.00349	-0.00801	0.00514	0.00563
0.86	0.00369	-0.00816	0.00455	0.00457
0.87	0.00366	-0.00875	0.0039	0.00667
0.88	0.00354	-0.00954	0.001	0.00418
0.89	0.00333	-0.00978	0.00115	0.0049
0.9	0.00292	-0.00997	0.000404676	0.00426
0.91	0.00319	-0.00976	0.00177	0.00454
0.92	0.00324	-0.00992	0.000751157	0.00504
0.93	0.00324	-0.00957	0.00218	0.00492
0.94	0.00351	-0.00963	0.0037	0.00502
0.95	0.00361	-0.00973	0.00556	0.00536
0.96	0.00335	-0.00985	0.00489	0.00386
0.97	0.00376	-0.00999	0.00706	0.0033
0.98	0.00431	-0.01015	0.00385	0.000280769
0.99	0.00452	-0.01033	0.00463	0.000448335
1	0.0046	-0.01017	0.00105	-0.000151669
1.01	0.0047	-0.00998	0.00457	0.000325078
1.02	0.00454	-0.00935	0.00514	0.000143044
1.03	0.00383	-0.00882	0.00552	0.00276
1.04	0.00298	-0.00898	0.00411	0.00226
1.05	0.00287	-0.00888	0.00463	0.0038
1.06	0.00272	-0.00932	0.00364	0.00233
1.07	0.00262	-0.00972	0.00747	0.00201
1.08	0.00271	-0.00965	0.00738	0.00133
1.09	0.00254	-0.00969	0.01177	0.00273
1.1	0.00242	-0.01033	0.01123	0.00152
1.11	0.00264	-0.01035	0.01429	0.00233
1.12	0.00285	-0.01051	0.01313	0.00201
1.13	0.00332	-0.01114	0.0163	0.00257
1.14	0.00329	-0.01175	0.01388	0.00315
1.15	0.00312	-0.01231	0.01214	0.00305
1.16	0.00312	-0.01255	0.0092	0.00137
1.17	0.00287	-0.01293	0.0064	0.00205
1.18	0.00266	-0.01317	0.00428	-0.000132036
1.19	0.0029	-0.0133	0.00708	0.00161
1.2	0.00328	-0.01347	0.00611	0.00144
1.21	0.00376	-0.01337	0.0066	0.00309
1.22	0.00398	-0.01364	0.00484	0.00187
1.23	0.00409	-0.01347	0.00912	0.00181
1.24	0.00444	-0.01334	0.0122	0.00167
1.25	0.00462	-0.01358	0.01408	0.00152
1.26	0.00494	-0.01386	0.01167	0.000527895
1.27	0.00503	-0.01404	0.01232	0.00155
1.28	0.00451	-0.01411	0.0099	0.00174
1.29	0.00415	-0.01408	0.01232	0.0033
1.3	0.00411	-0.01395	0.01014	0.00269
1.31	0.00365	-0.01372	0.01478	0.00365
1.32	0.00306	-0.01349	0.01537	0.00397
1.33	0.00274	-0.01365	0.01646	0.00506
1.34	0.00261	-0.01422	0.01682	0.00436
1.35	0.00279	-0.01401	0.01854	0.00534
1.36	0.00276	-0.01397	0.02168	0.00538
1.37	0.00259	-0.01336	0.02227	0.00696
1.38	0.00319	-0.01258	0.01946	0.00563
1.39	0.00353	-0.01219	0.01855	0.00735
1.4	0.00378	-0.01188	0.01552	0.00618
1.41	0.00369	-0.01137	0.01719	0.00658
1.42	0.00389	-0.01092	0.01429	0.00604
1.43	0.00412	-0.01069	0.0129	0.0064
1.44	0.00402	-0.01054	0.0092	0.00486
1.45	0.00403	-0.01072	0.00652	0.00478
1.46	0.00413	-0.01057	0.00506	0.00302
1.47	0.00405	-0.01056	0.00366	0.00366
1.48	0.00398	-0.01047	0.00184	0.00234
1.49	0.00416	-0.01004	0.00198	0.00396
1.5	0.00395	-0.00944	0.00241	0.00235
1.51	0.00353	-0.00938	0.00485	0.00302
1.52	0.00352	-0.00964	0.00364	0.00147
1.53	0.00357	-0.00956	0.0066	0.00271
1.54	0.00344	-0.00996	0.0041	0.000821427
1.55	0.00297	-0.01022	0.00337	0.000922505
1.56	0.00339	-0.01044	0.00211	0.000290698
1.57	0.00357	-0.01074	0.00408	-0.000280942
1.58	0.00355	-0.01103	0.0057	-0.000472411
1.59	0.0038	-0.01115	0.00888	-0.000356519
1.6	0.004	-0.01112	0.00981	0.000226913
1.61	0.00398	-0.01149	0.01317	0.00123
1.62	0.00387	-0.01183	0.01506	0.00127
1.63	0.00369	-0.01213	0.01646	0.0031
1.64	0.00321	-0.0124	0.01608	0.00438
1.65	0.00289	-0.01216	0.0181	0.00581
1.66	0.00288	-0.01207	0.0197	0.00668
1.67	0.00298	-0.01204	0.01963	0.00781
1.68	0.00285	-0.01197	0.01853	0.00878
1.69	0.00304	-0.01198	0.01957	0.01156
1.7	0.00351	-0.0121	0.02018	0.01046
1.71	0.0035	-0.01173	0.02439	0.01151
1.72	0.00372	-0.01141	0.02459	0.01083
1.73	0.00419	-0.01194	0.02864	0.0111
1.74	0.00427	-0.01217	0.02965	0.01252
1.75	0.00445	-0.01227	0.0341	0.01381
1.76	0.00467	-0.01164	0.03533	0.01159
1.77	0.0052	-0.01069	0.03753	0.0128
1.78	0.00544	-0.00992	0.03691	0.01064
1.79	0.00577	-0.00936	0.04068	0.01164
1.8	0.00563	-0.00873	0.04345	0.01075
1.81	0.00575	-0.00858	0.04406	0.01217
1.82	0.00565	-0.0086	0.04417	0.01113
1.83	0.00534	-0.0086	0.04707	0.01112
1.84	0.00463	-0.00857	0.04532	0.01065
1.85	0.00392	-0.00817	0.04998	0.01069
1.86	0.00353	-0.00823	0.05215	0.00971
1.87	0.00298	-0.00833	0.05538	0.00983
1.88	0.00227	-0.00868	0.05864	0.01012
1.89	0.00232	-0.00889	0.05799	0.01213
1.9	0.00244	-0.00943	0.05688	0.01219
1.91	0.00273	-0.01046	0.05782	0.01324
1.92	0.00301	-0.01114	0.05895	0.01202
1.93	0.00302	-0.01193	0.06053	0.01216
1.94	0.00323	-0.01273	0.06181	0.01205
1.95	0.00434	-0.01323	0.06312	0.01287
1.96	0.00469	-0.01397	0.06498	0.0123
1.97	0.00459	-0.01446	0.06559	0.01169
1.98	0.00466	-0.01446	0.06599	0.01118
1.99	0.00505	-0.01444	0.06674	0.01163
2	0.00527	-0.01385	0.06681	0.00984
2.01	0.00499	-0.01343	0.07301	0.01094
2.02	0.0051	-0.013	0.07606	0.0109
2.03	0.00532	-0.01292	0.08029	0.01321
2.04	0.0049	-0.0124	0.08146	0.01254
2.05	0.00465	-0.0121	0.08576	0.01296
2.06	0.00473	-0.01117	0.08536	0.01267
2.07	0.00446	-0.0104	0.0887	0.01289
2.08	0.00449	-0.01026	0.09142	0.01081
2.09	0.00443	-0.01017	0.09483	0.01358
2.1	0.00392	-0.0101	0.09732	0.01436
2.11	0.00363	-0.01049	0.1009	0.01561
2.12	0.00365	-0.01054	0.10321	0.01473
2.13	0.00368	-0.01012	0.10883	0.01613
2.14	0.00381	-0.0094	0.11193	0.01603
2.15	0.00371	-0.00914	0.12058	0.01658
2.16	0.00364	-0.00934	0.12381	0.0175
2.17	0.00392	-0.00971	0.13123	0.02072
2.18	0.00397	-0.00985	0.13393	0.02286
2.19	0.00422	-0.01015	0.138	0.02639
2.2	0.0044	-0.01077	0.14464	0.02665
2.21	0.00432	-0.01107	0.15331	0.03077
2.22	0.00411	-0.01142	0.16007	0.03186
2.23	0.00376	-0.01195	0.16987	0.03499
2.24	0.00371	-0.01224	0.17478	0.03746
2.25	0.00381	-0.01229	0.18267	0.04013
2.26	0.00322	-0.01243	0.1899	0.04164
2.27	0.00244	-0.01207	0.19987	0.0453
2.28	0.00226	-0.0116	0.20553	0.04764
2.29	0.00182	-0.01142	0.21656	0.05113
2.3	0.0011	-0.01121	0.22803	0.05316
2.31	0.00106	-0.01148	0.24193	0.05917
2.32	0.00085813	-0.01136	0.25172	0.0614
2.33	0.000724521	-0.01164	0.26501	0.06491
2.34	0.000522181	-0.01166	0.27809	0.06584
2.35	0.000963173	-0.01156	0.29489	0.0694
2.36	0.00149	-0.01143	0.30926	0.07162
2.37	0.00178	-0.01131	0.32651	0.07315
2.38	0.003	-0.01144	0.34206	0.07503
2.39	0.00347	-0.01154	0.35844	0.07883
2.4	0.00346	-0.01161	0.37725	0.08077
2.41	0.00348	-0.01144	0.39402	0.08391
2.42	0.00349	-0.01099	0.41152	0.08708
2.43	0.00338	-0.01093	0.43171	0.09174
2.44	0.00328	-0.01089	0.44721	0.09331
2.45	0.00321	-0.01071	0.46803	0.09801
2.46	0.00296	-0.01064	0.48378	0.09953
2.47	0.00308	-0.01084	0.50391	0.10299
2.48	0.00316	-0.0109	0.51938	0.10551
2.49	0.00363	-0.01166	0.53713	0.10874
2.5	0.00373	-0.01149	0.55204	0.11115
2.51	0.00373	-0.01072	0.56816	0.11472
2.52	0.00407	-0.01064	0.57891	0.11538
2.53	0.00376	-0.01017	0.59408	0.11771
2.54	0.00376	-0.00947	0.60237	0.11847
2.55	0.00368	-0.00909	0.61477	0.12159
2.56	0.00346	-0.00858	0.62197	0.12311
2.57	0.00345	-0.0081	0.63389	0.1257
2.58	0.00347	-0.00763	0.63841	0.12554
2.59	0.00297	-0.00692	0.65105	0.12797
2.6	0.00309	-0.00616	0.65597	0.12707
2.61	0.00356	-0.00536	0.66302	0.13049
2.62	0.00369	-0.00512	0.6707	0.12849
2.63	0.00372	-0.00524	0.67837	0.12858
2.64	0.00366	-0.00528	0.68238	0.12705
2.65	0.0035	-0.00524	0.68934	0.12682
2.66	0.00326	-0.00477	0.69039	0.12659
2.67	0.00332	-0.00437	0.69824	0.12547
2.68	0.00345	-0.00448	0.70187	0.1262
2.69	0.00357	-0.00459	0.70582	0.12774
2.7	0.00312	-0.00467	0.70852	0.1286
2.71	0.00267	-0.00486	0.71147	0.13143
2.72	0.00221	-0.00516	0.71402	0.1322
2.73	0.00181	-0.00534	0.71793	0.13194
2.74	0.0018	-0.00532	0.72022	0.13052
2.75	0.00179	-0.00564	0.72562	0.13021
2.76	0.00204	-0.00697	0.72611	0.13044
2.77	0.00228	-0.00796	0.73103	0.13183
2.78	0.00244	-0.00855	0.73113	0.13133
2.79	0.0025	-0.00902	0.73389	0.13238
2.8	0.00303	-0.00886	0.73693	0.13087
2.81	0.00351	-0.00896	0.74157	0.1308
2.82	0.00394	-0.00947	0.7405	0.13017
2.83	0.00422	-0.00959	0.74487	0.13202
2.84	0.00371	-0.00993	0.7453	0.13043
2.85	0.00371	-0.0104	0.74964	0.13185
2.86	0.00379	-0.01052	0.74897	0.13119
2.87	0.00375	-0.01068	0.74913	0.13262
2.88	0.00369	-0.01074	0.75004	0.1313
2.89	0.00391	-0.0107	0.75084	0.13393
2.9	0.00369	-0.01089	0.75005	0.13215
2.91	0.00329	-0.01126	0.75207	0.1338
2.92	0.00285	-0.01192	0.75123	0.13307
2.93	0.00252	-0.01216	0.75408	0.13223
2.94	0.00259	-0.01194	0.75428	0.13141
2.95	0.0024	-0.01156	0.75762	0.13271
2.96	0.00221	-0.01103	0.75722	0.13386
2.97	0.00219	-0.01085	0.76067	0.13624
2.98	0.00203	-0.01067	0.75831	0.13811
2.99	0.00202	-0.01047	0.76064	0.13804
3	0.00208	-0.01024	0.7619	0.13794
3.01	0.00212	-0.00985	0.76307	0.14004
3.02	0.00225	-0.00933	0.76264	0.13695
3.03	0.00223	-0.0092	0.76404	0.13637
3.04	0.00196	-0.00934	0.76456	0.13458
3.05	0.00196	-0.0098	0.76833	0.13497
3.06	0.00177	-0.01016	0.77001	0.13648
3.07	0.00194	-0.00994	0.77599	0.13518
3.08	0.00233	-0.01005	0.77817	0.13465
3.09	0.00272	-0.01029	0.78421	0.13467
3.1	0.00311	-0.01051	0.78701	0.13173
3.11	0.0035	-0.01071	0.79013	0.13305
3.12	0.00361	-0.01088	0.78906	0.1328
3.13	0.00369	-0.01104	0.79208	0.13362
3.14	0.00311	-0.01117	0.79305	0.13206
3.15	0.00308	-0.01128	0.79388	0.13409
3.16	0.00305	-0.01137	0.79013	0.13449
3.17	0.00298	-0.01143	0.79015	0.13681
3.18	0.00286	-0.01147	0.79051	0.13636
3.19	0.00286	-0.0115	0.79205	0.13639
3.2	0.00268	-0.01149	0.7932	0.13403
3.21	0.0026	-0.01147	0.79635	0.1363
3.22	0.00263	-0.01143	0.79585	0.13605
3.23	0.00269	-0.01136	0.79775	0.13589
3.24	0.00232	-0.01127	0.79418	0.13717
3.25	0.00204	-0.01116	0.79724	0.13965
3.26	0.00184	-0.01103	0.79714	0.14014
3.27	0.00161	-0.01087	0.79905	0.13974
3.28	0.00102	-0.01069	0.79932	0.13892
3.29	0.00134	-0.01016	0.80154	0.14041
3.3	0.00149	-0.00965	0.79881	0.13958
3.31	0.0017	-0.00951	0.80108	0.13938
3.32	0.002	-0.00952	0.80269	0.13735
3.33	0.00239	-0.00965	0.80482	0.13793
3.34	0.00252	-0.00973	0.80513	0.13745
3.35	0.00256	-0.01001	0.81005	0.14009
3.36	0.00282	-0.00998	0.81221	0.1403
3.37	0.00295	-0.01003	0.81338	0.14257
3.38	0.00269	-0.01063	0.80947	0.14274
3.39	0.00294	-0.01149	0.81149	0.14373
3.4	0.00261	-0.01222	0.80785	0.14534
3.41	0.0024	-0.01257	0.80762	0.1481
3.42	0.00261	-0.0131	0.80332	0.14724
3.43	0.00272	-0.01352	0.80089	0.14838
3.44	0.0025	-0.01374	0.79617	0.14755
3.45	0.00232	-0.01432	0.79354	0.14924
3.46	0.00219	-0.01524	0.7853	0.1492
3.47	0.0021	-0.01572	0.78399	0.14904
3.48	0.00178	-0.01638	0.7781	0.14688
3.49	0.00219	-0.01643	0.77343	0.14619
3.5	0.00239	-0.01639	0.76427	0.14624
3.51	0.00243	-0.01626	0.76113	0.14607
3.52	0.00267	-0.01634	0.75042	0.14321
3.53	0.00287	-0.01634	0.74637	0.14432
3.54	0.0021	-0.01611	0.74154	0.14172
3.55	0.0017	-0.01547	0.73769	0.14092
3.56	0.00242	-0.01447	0.73356	0.13866
3.57	0.0027	-0.01341	0.7305	0.13842
3.58	0.00303	-0.01222	0.72328	0.13832
3.59	0.00306	-0.01071	0.72081	0.13923
3.6	0.00295	-0.0101	0.71698	0.13551
3.61	0.00267	-0.0093	0.71863	0.13429
3.62	0.0027	-0.00867	0.7126	0.1328
3.63	0.00348	-0.00826	0.70926	0.13261
3.64	0.00328	-0.00839	0.70681	0.13181
3.65	0.00307	-0.00827	0.70591	0.13357
3.66	0.00297	-0.00776	0.69892	0.13332
3.67	0.00256	-0.00769	0.69323	0.1361
3.68	0.00218	-0.00765	0.68969	0.13514
3.69	0.00163	-0.0075	0.6898	0.13807
3.7	0.00213	-0.00716	0.68366	0.13882
3.71	0.00237	-0.00692	0.68498	0.13971
3.72	0.00265	-0.0076	0.68147	0.13874
3.73	0.00243	-0.00823	0.68051	0.14138
3.74	0.00236	-0.0087	0.67867	0.14092
3.75	0.00236	-0.00951	0.6781	0.1447
3.76	0.00272	-0.01042	0.676	0.14399
3.77	0.00295	-0.01087	0.67926	0.14399
3.78	0.0028	-0.01148	0.67667	0.14432
3.79	0.00284	-0.01209	0.67773	0.14571
3.8	0.00289	-0.01314	0.67854	0.14511
3.81	0.00294	-0.01342	0.68341	0.14529
3.82	0.00313	-0.01416	0.68179	0.14447
3.83	0.00273	-0.01445	0.68654	0.14593
3.84	0.00254	-0.01442	0.68789	0.143
3.85	0.00242	-0.01384	0.69186	0.14433
3.86	0.00223	-0.01361	0.69728	0.14359
3.87	0.0021	-0.01369	0.7006	0.14473
3.88	0.002	-0.01368	0.70172	0.14369
3.89	0.00219	-0.01368	0.7074	0.14363
3.9	0.0021	-0.01403	0.70755	0.14126
3.91	0.00188	-0.01393	0.7126	0.13998
3.92	0.00175	-0.01428	0.71209	0.1372
3.93	0.00171	-0.01428	0.71867	0.13669
3.94	0.00176	-0.01414	0.72001	0.13494
3.95	0.0019	-0.01357	0.72222	0.13558
3.96	0.00211	-0.01293	0.72193	0.13402
3.97	0.00186	-0.0124	0.72612	0.13524
3.98	0.00192	-0.01179	0.72756	0.13531
3.99	0.00227	-0.01126	0.73006	0.13841
4	0.00263	-0.01111	0.73284	0.13776
4.01	0.00298	-0.01105	0.73952	0.13905
4.02	0.00333	-0.01109	0.73937	0.1391
4.03	0.00368	-0.01072	0.74328	0.14236
4.04	0.00357	-0.01028	0.74562	0.14202
4.05	0.00344	-0.0102	0.75174	0.1433
4.06	0.00337	-0.01036	0.75717	0.14169
4.07	0.00326	-0.01033	0.75908	0.14332
4.08	0.00311	-0.01036	0.76114	0.14459
4.09	0.0029	-0.01054	0.76831	0.14741
4.1	0.00265	-0.01029	0.77024	0.14721
4.11	0.00238	-0.00979	0.77506	0.14867
4.12	0.00264	-0.01006	0.77839	0.14793
4.13	0.00269	-0.01031	0.78425	0.15016
4.14	0.00269	-0.01007	0.78996	0.14934
4.15	0.00269	-0.00975	0.79503	0.15226
4.16	0.00269	-0.00989	0.79814	0.1519
4.17	0.00269	-0.00964	0.80208	0.15302
4.18	0.00269	-0.00938	0.80116	0.15226
4.19	0.00269	-0.00942	0.80464	0.15187
4.2	0.00269	-0.00936	0.80214	0.1516
4.21	0.00269	-0.00909	0.80394	0.15102
4.22	0.00269	-0.00927	0.80161	0.14983
4.23	0.00269	-0.00908	0.80263	0.15074
4.24	0.00269	-0.009	0.79695	0.15034
4.25	0.00272	-0.00936	0.79665	0.1513
4.26	0.00301	-0.00982	0.79025	0.15063
4.27	0.00275	-0.01025	0.78755	0.15096
4.28	0.00248	-0.01065	0.78399	0.14979
4.29	0.00249	-0.01086	0.78191	0.15122
4.3	0.00207	-0.01104	0.77635	0.14911
4.31	0.00185	-0.01181	0.77237	0.14934
4.32	0.00176	-0.01206	0.76541	0.14831
4.33	0.00149	-0.01227	0.76128	0.14872
4.34	0.00179	-0.01246	0.75552	0.14586
4.35	0.00168	-0.01261	0.75217	0.14514
4.36	0.00167	-0.01273	0.74464	0.14402
4.37	0.00206	-0.01281	0.73952	0.14394
4.38	0.00199	-0.01286	0.73673	0.14342
4.39	0.00174	-0.01288	0.73433	0.14324
4.4	0.002	-0.01286	0.72825	0.14167
4.41	0.00189	-0.01281	0.72796	0.14188
4.42	0.00209	-0.01271	0.72542	0.14062
4.43	0.00256	-0.01218	0.72107	0.14338
4.44	0.0024	-0.0112	0.71706	0.14265
4.45	0.00222	-0.01094	0.71247	0.14213
4.46	0.00217	-0.01081	0.70856	0.13978
4.47	0.00237	-0.0104	0.70629	0.14007
4.48	0.00289	-0.01013	0.70013	0.14051
4.49	0.00282	-0.01015	0.69819	0.14184
4.5	0.003	-0.01024	0.69236	0.14292
4.51	0.00318	-0.01041	0.68962	0.1431
4.52	0.00274	-0.01087	0.68643	0.1425
4.53	0.00254	-0.01095	0.68595	0.14356
4.54	0.00286	-0.01148	0.68072	0.14296
4.55	0.0033	-0.01213	0.68141	0.14527
4.56	0.00293	-0.01245	0.67969	0.14322
4.57	0.00293	-0.01285	0.67997	0.14234
4.58	0.00267	-0.01315	0.67962	0.14307
4.59	0.00233	-0.01322	0.67938	0.14416
4.6	0.00239	-0.01359	0.67808	0.14399
4.61	0.00278	-0.0137	0.67909	0.1447
4.62	0.00285	-0.01343	0.67878	0.14529
4.63	0.0025	-0.01298	0.6769	0.1454
4.64	0.00224	-0.01248	0.67773	0.14464
4.65	0.00238	-0.01196	0.67901	0.14516
4.66	0.00252	-0.01143	0.67775	0.145
4.67	0.00265	-0.0109	0.68001	0.14511
4.68	0.00279	-0.01035	0.6769	0.14353
4.69	0.00293	-0.00979	0.67787	0.1438
4.7	0.0025	-0.00922	0.67529	0.14445
4.71	0.00246	-0.00864	0.67685	0.1439
4.72	0.00282	-0.00805	0.67431	0.14181
4.73	0.00316	-0.00747	0.675	0.14278
4.74	0.00321	-0.00706	0.67328	0.13936
4.75	0.00356	-0.00688	0.67401	0.13775
4.76	0.00367	-0.00658	0.67251	0.13634
4.77	0.00353	-0.00652	0.67003	0.13644
4.78	0.00368	-0.00702	0.66915	0.13612
4.79	0.00399	-0.00786	0.66805	0.13535
4.8	0.00401	-0.00866	0.67038	0.13394
4.81	0.00394	-0.00918	0.67199	0.13475
4.82	0.00378	-0.00971	0.67301	0.13396
4.83	0.00354	-0.01024	0.67615	0.13514
4.84	0.00321	-0.01076	0.67484	0.1346
4.85	0.00277	-0.01129	0.68307	0.137
4.86	0.00257	-0.01182	0.68746	0.13435
4.87	0.00265	-0.01235	0.69203	0.13573
4.88	0.00263	-0.01258	0.69663	0.13643
4.89	0.00325	-0.0127	0.70446	0.13787
4.9	0.00334	-0.01286	0.70961	0.14002
4.91	0.00321	-0.0127	0.71866	0.14103
4.92	0.00307	-0.01276	0.72461	0.14125
4.93	0.00293	-0.0123	0.73456	0.14235
4.94	0.00279	-0.01216	0.74283	0.14328
4.95	0.00265	-0.01191	0.7519	0.14537
4.96	0.0025	-0.01146	0.75899	0.14505
4.97	0.00236	-0.01134	0.76882	0.1461
4.98	0.00221	-0.0109	0.77572	0.14681
4.99	0.00207	-0.01091	0.78793	0.14916
5	0.00197	-0.01087	0.79437	0.15003
5.01	0.00246	-0.01077	0.80362	0.15068
5.02	0.00268	-0.01062	0.80794	0.15103
5.03	0.00265	-0.01041	0.81341	0.15082
5.04	0.00269	-0.01015	0.81307	0.14919
5.05	0.00288	-0.0103	0.81433	0.15043
5.06	0.00308	-0.01063	0.81312	0.14791
5.07	0.00324	-0.01108	0.81382	0.14859
5.08	0.00335	-0.01137	0.81197	0.1474
5.09	0.00342	-0.01144	0.80616	0.14669
5.1	0.00344	-0.01149	0.80106	0.14526
5.11	0.00359	-0.01152	0.79425	0.14457
5.12	0.00341	-0.01153	0.78149	0.14212
5.13	0.00284	-0.01151	0.77313	0.14206
5.14	0.00262	-0.01148	0.7595	0.14128
5.15	0.00281	-0.01139	0.75046	0.14026
5.16	0.00294	-0.01091	0.73093	0.13615
5.17	0.00247	-0.01094	0.71353	0.13523
5.18	0.00324	-0.01097	0.6934	0.13233
5.19	0.00316	-0.01097	0.67632	0.13139
5.2	0.00277	-0.01094	0.65484	0.12897
5.21	0.00291	-0.01087	0.63715	0.12696
5.22	0.00307	-0.01077	0.61383	0.12604
5.23	0.00318	-0.01064	0.59619	0.12705
5.24	0.00325	-0.01068	0.57362	0.12519
5.25	0.00327	-0.01082	0.55278	0.12497
5.26	0.00273	-0.01077	0.52779	0.12076
5.27	0.00262	-0.01085	0.5078	0.11948
5.28	0.00318	-0.01068	0.48282	0.11736
5.29	0.00335	-0.0104	0.45968	0.11528
5.3	0.00318	-0.01027	0.43161	0.11245
5.31	0.00308	-0.01043	0.40492	0.11022
5.32	0.00352	-0.0101	0.37756	0.10551
5.33	0.00312	-0.00979	0.35125	0.10064
5.34	0.00294	-0.00912	0.32453	0.09696
5.35	0.00327	-0.00893	0.30195	0.09492
5.36	0.0033	-0.0085	0.27345	0.08843
5.37	0.00326	-0.00811	0.24974	0.08643
5.38	0.00318	-0.00815	0.22448	0.07976
5.39	0.00305	-0.00836	0.20409	0.07637
5.4	0.00288	-0.00834	0.1821	0.07059
5.41	0.00304	-0.0082	0.16429	0.0671
5.42	0.00294	-0.00837	0.14109	0.06363
5.43	0.00236	-0.00867	0.1255	0.05951
5.44	0.00228	-0.00887	0.10464	0.05404
5.45	0.00275	-0.00931	0.08786	0.04849
5.46	0.00288	-0.00955	0.06929	0.04361
5.47	0.00287	-0.01073	0.05804	0.04239
5.48	0.00328	-0.01153	0.04539	0.03871
5.49	0.0036	-0.01263	0.03832	0.0368
5.5	0.00383	-0.01354	0.03022	0.03517
5.51	0.00397	-0.01392	0.02363	0.03362
5.52	0.00403	-0.0142	0.01664	0.03257
5.53	0.004	-0.01415	0.01472	0.03108
5.54	0.00368	-0.01438	0.01047	0.02649
5.55	0.00349	-0.01446	0.00779	0.02454
5.56	0.00346	-0.01438	0.00468	0.02072
5.57	0.00341	-0.0142	0.00521	0.02037
5.58	0.00346	-0.01394	0.0015	0.01869
5.59	0.00319	-0.01352	0.00252	0.0185
5.6	0.00328	-0.01348	0.000406968	0.01622
5.61	0.00297	-0.01312	0.000659337	0.01582
5.62	0.00303	-0.01195	0.000540731	0.01413
5.63	0.00284	-0.01142	0.00304	0.01402
5.64	0.00266	-0.01064	0.00239	0.0122
5.65	0.00247	-0.0095	0.0036	0.01217
5.66	0.00228	-0.0086	-0.00173	0.01033
5.67	0.00209	-0.00809	0.00256	0.0109
5.68	0.0019	-0.00817	0.00183	0.00939
5.69	0.0021	-0.00765	0.00398	0.01009
5.7	0.00241	-0.00689	0.000463748	0.00771
5.71	0.00262	-0.00647	0.000901334	0.00812
5.72	0.00264	-0.00642	-0.0023	0.00621
5.73	0.00256	-0.00632	-0.000367135	0.00591
5.74	0.00296	-0.00643	-0.00142	0.00578
5.75	0.00239	-0.00698	0.00139	0.0059
5.76	0.00259	-0.00714	0.00177	0.00639
5.77	0.00284	-0.0075	0.00387	0.00814
5.78	0.00305	-0.00776	0.00345	0.00661
5.79	0.00321	-0.00765	0.00567	0.00732
5.8	0.00332	-0.00705	0.00486	0.00709
5.81	0.0034	-0.00605	0.0063	0.00784
5.82	0.00342	-0.006	0.0081	0.00634
5.83	0.00341	-0.00565	0.01233	0.00522
5.84	0.00335	-0.00631	0.01334	0.00385
5.85	0.00324	-0.00694	0.01435	0.00343
5.86	0.00309	-0.00752	0.01214	0.00133
5.87	0.0029	-0.00784	0.0171	0.00187
5.88	0.00238	-0.00799	0.0187	0.00149
5.89	0.00228	-0.00811	0.0206	0.0027
5.9	0.00278	-0.0084	0.022	0.000396557
5.91	0.00303	-0.00853	0.02309	0.00149
5.92	0.00319	-0.00891	0.02216	0.0011
5.93	0.00346	-0.00948	0.02389	0.00136
5.94	0.00348	-0.00958	0.01995	0.000103645
5.95	0.00313	-0.00961	0.02189	0.00199
5.96	0.00316	-0.0103	0.0192	0.00179
5.97	0.0031	-0.01068	0.01916	0.00145
5.98	0.0028	-0.01135	0.01677	0.00164
5.99	0.00297	-0.01162	0.01782	0.00146
6	0.00278	-0.01234	0.01359	0.00181
6.01	0.00297	-0.01263	0.01698	0.00352
6.02	0.00314	-0.01327	0.01526	0.00343
6.03	0.00372	-0.01349	0.01616	0.00552
6.04	0.00405	-0.01387	0.01285	0.00687
6.05	0.00423	-0.014	0.01493	0.00826
6.06	0.00433	-0.01344	0.01489	0.00963
6.07	0.00433	-0.01262	0.01536	0.01133
6.08	0.00395	-0.01197	0.01491	0.01173
6.09	0.00348	-0.01131	0.01447	0.01376
6.1	0.00339	-0.0108	0.01571	0.0122
6.11	0.003	-0.00986	0.0193	0.01213
6.12	0.00261	-0.00966	0.01879	0.01152
6.13	0.00267	-0.00881	0.02258	0.0114
6.14	0.00239	-0.0086	0.02091	0.01087
6.15	0.00263	-0.00818	0.02294	0.01034
6.16	0.00249	-0.00749	0.02531	0.00952
6.17	0.00251	-0.00649	0.02962	0.01163
6.18	0.00277	-0.00556	0.02767	0.01124
6.19	0.00298	-0.00495	0.0269	0.01065
6.2	0.00316	-0.00461	0.02382	0.00888
6.21	0.00322	-0.0042	0.02373	0.01018
6.22	0.00308	-0.00401	0.02056	0.01177
6.23	0.00342	-0.00373	0.01958	0.01407
6.24	0.00394	-0.00379	0.01749	0.01379
6.25	0.00385	-0.00393	0.02081	0.01403
6.26	0.0039	-0.00415	0.01846	0.0117
6.27	0.00354	-0.00471	0.01715	0.01167
6.28	0.00279	-0.0051	0.01446	0.01223
6.29	0.00247	-0.00587	0.01464	0.01285
6.3	0.00221	-0.00665	0.01267	0.01322
6.31	0.00189	-0.00682	0.0144	0.01463
6.32	0.00171	-0.00761	0.01042	0.0153
6.33	0.0018	-0.0082	0.01314	0.01678
6.34	0.00189	-0.00908	0.01267	0.01801
6.35	0.00199	-0.00972	0.01832	0.0189
6.36	0.00222	-0.0101	0.01783	0.01774
6.37	0.00294	-0.01061	0.0178	0.02048
6.38	0.00339	-0.01137	0.01795	0.02126
6.39	0.00355	-0.01202	0.02133	0.02117
6.4	0.00337	-0.01222	0.02416	0.01963
6.41	0.00304	-0.01227	0.02686	0.02158
6.42	0.00284	-0.01267	0.02531	0.02158
6.43	0.0028	-0.01281	0.02625	0.02117
6.44	0.00251	-0.0132	0.0262	0.02073
6.45	0.00196	-0.01302	0.03048	0.02118
6.46	0.0018	-0.01284	0.02972	0.02091
6.47	0.00168	-0.01217	0.02947	0.02176
6.48	0.00222	-0.01169	0.02738	0.02079
6.49	0.00237	-0.01121	0.02779	0.02114
6.5	0.00221	-0.01071	0.02795	0.0216
6.51	0.00218	-0.0102	0.03107	0.02418
6.52	0.00257	-0.00968	0.02687	0.02628
6.53	0.00324	-0.00953	0.02815	0.02748
6.54	0.00336	-0.00935	0.02871	0.02584
6.55	0.0039	-0.00899	0.02797	0.02665
6.56	0.00413	-0.00863	0.02306	0.02633
6.57	0.00404	-0.00827	0.02357	0.02845
6.58	0.00401	-0.00797	0.02229	0.02991
6.59	0.00389	-0.0082	0.02461	0.0319
6.6	0.00367	-0.00827	0.02684	0.0328
6.61	0.00342	-0.00834	0.0327	0.03489
6.62	0.00367	-0.00842	0.03551	0.03596
6.63	0.00319	-0.00852	0.04145	0.03815
6.64	0.00276	-0.00847	0.04272	0.0406
6.65	0.00232	-0.00845	0.05022	0.04342
6.66	0.00227	-0.00847	0.05338	0.04549
6.67	0.00225	-0.00852	0.06146	0.0498
6.68	0.0021	-0.00861	0.06648	0.05073
6.69	0.00201	-0.00874	0.07163	0.05202
6.7	0.00196	-0.00889	0.0774	0.05314
6.71	0.00195	-0.00899	0.08727	0.05564
6.72	0.00199	-0.00889	0.09349	0.05674
6.73	0.00207	-0.00931	0.10275	0.06009
6.74	0.0022	-0.00957	0.11102	0.06117
6.75	0.00232	-0.00954	0.11938	0.06416
6.76	0.00228	-0.00979	0.12399	0.06619
6.77	0.00281	-0.00952	0.13423	0.06822
6.78	0.00313	-0.0096	0.14119	0.06914
6.79	0.00287	-0.00972	0.15258	0.07116
6.8	0.00332	-0.00985	0.16049	0.07227
6.81	0.00366	-0.00998	0.16757	0.07595
6.82	0.00382	-0.0101	0.17078	0.07878
6.83	0.00387	-0.00982	0.1793	0.08194
6.84	0.00353	-0.01007	0.18363	0.08257
6.85	0.00318	-0.00997	0.1936	0.08511
6.86	0.00282	-0.0103	0.20276	0.08547
6.87	0.00247	-0.01069	0.21678	0.08741
6.88	0.00211	-0.01106	0.22864	0.08772
6.89	0.00176	-0.01141	0.24219	0.08932
6.9	0.0015	-0.01174	0.25457	0.0914
6.91	0.00178	-0.01156	0.26923	0.09458
6.92	0.00183	-0.01129	0.28081	0.09649
6.93	0.00191	-0.01152	0.29688	0.09892
6.94	0.0025	-0.01151	0.31195	0.10079
6.95	0.0027	-0.01147	0.33017	0.1046
6.96	0.00255	-0.01171	0.34636	0.10764
6.97	0.00285	-0.0119	0.36468	0.11038
6.98	0.0029	-0.01204	0.37728	0.11337
6.99	0.00311	-0.01212	0.39641	0.11697
7	0.00327	-0.01209	0.41877	0.1199
7.01	0.00338	-0.01172	0.43628	0.1234
7.02	0.00345	-0.01192	0.45196	0.12635
7.03	0.00347	-0.01247	0.46851	0.12926
7.04	0.00344	-0.01299	0.48217	0.13162
7.05	0.00337	-0.01298	0.5004	0.1346
7.06	0.00325	-0.01286	0.51438	0.13795
7.07	0.00308	-0.0127	0.53354	0.13974
7.08	0.00287	-0.0125	0.5468	0.14117
7.09	0.0026	-0.01225	0.56357	0.14407
7.1	0.00238	-0.01223	0.57359	0.14652
7.11	0.00267	-0.01221	0.58198	0.14945
7.12	0.00269	-0.0118	0.59072	0.15007
7.13	0.00269	-0.0111	0.60423	0.15193
7.14	0.00262	-0.01095	0.61272	0.15123
7.15	0.0024	-0.0104	0.62452	0.15051
7.16	0.00268	-0.01033	0.63295	0.1494
7.17	0.00292	-0.00998	0.64272	0.15108
7.18	0.00285	-0.00956	0.65111	0.15099
7.19	0.00312	-0.00915	0.65825	0.15243
7.2	0.00348	-0.00873	0.66207	0.15267
7.21	0.00359	-0.00832	0.67123	0.15279
7.22	0.00372	-0.00824	0.67434	0.15307
7.23	0.00418	-0.00818	0.68203	0.155
7.24	0.00458	-0.00795	0.68546	0.15737
7.25	0.00436	-0.00798	0.68952	0.16157
7.26	0.0038	-0.00818	0.69173	0.16103
7.27	0.00369	-0.00816	0.69547	0.16199
7.28	0.00351	-0.00786	0.69727	0.16355
7.29	0.00332	-0.00786	0.70315	0.16492
7.3	0.00348	-0.00779	0.7052	0.1648
7.31	0.00327	-0.00775	0.70825	0.16601
7.32	0.00296	-0.00832	0.7106	0.16834
7.33	0.00317	-0.00867	0.71198	0.17016
7.34	0.00331	-0.00933	0.71218	0.17089
7.35	0.00286	-0.00977	0.71693	0.17289
7.36	0.00272	-0.0105	0.71818	0.17358
7.37	0.00281	-0.01135	0.72362	0.17374
7.38	0.00286	-0.01234	0.7239	0.17406
7.39	0.00202	-0.01287	0.7257	0.17506
7.4	0.00148	-0.01342	0.72161	0.17539
7.41	0.00157	-0.01391	0.72151	0.17542
7.42	0.00148	-0.01355	0.72264	0.17603
7.43	0.00145	-0.01331	0.72542	0.17612
7.44	0.0013	-0.0136	0.72299	0.17368
7.45	0.00167	-0.01376	0.72555	0.17304
7.46	0.00214	-0.01341	0.72469	0.17279
7.47	0.00241	-0.01296	0.72775	0.17314
7.48	0.00258	-0.01278	0.72893	0.17242
7.49	0.00243	-0.01261	0.72978	0.17257
7.5	0.00258	-0.01203	0.72899	0.17203
7.51	0.00276	-0.01124	0.73355	0.17368
7.52	0.00299	-0.01068	0.73288	0.17426
7.53	0.00261	-0.00987	0.73757	0.17402
7.54	0.00231	-0.0088	0.73697	0.17291
7.55	0.00251	-0.00806	0.74084	0.17311
7.56	0.00241	-0.00734	0.74166	0.1705
7.57	0.00282	-0.00663	0.74671	0.17243
7.58	0.00315	-0.00593	0.74964	0.17161
7.59	0.0038	-0.00566	0.75557	0.17197
7.6	0.00406	-0.00528	0.75899	0.1707
7.61	0.00403	-0.00515	0.76385	0.17157
7.62	0.00406	-0.00536	0.76681	0.17177
7.63	0.00401	-0.00537	0.77149	0.17241
7.64	0.00387	-0.00571	0.77659	0.17135
7.65	0.00365	-0.00651	0.78544	0.1724
7.66	0.00351	-0.00686	0.79171	0.17216
7.67	0.00298	-0.00761	0.79896	0.17337
7.68	0.00231	-0.00809	0.80529	0.17434
7.69	0.00239	-0.00851	0.812	0.17559
7.7	0.0022	-0.00922	0.81725	0.17693
7.71	0.00255	-0.01024	0.82891	0.17725
7.72	0.0026	-0.01115	0.83808	0.17637
7.73	0.00264	-0.01209	0.84881	0.1765
7.74	0.00269	-0.01274	0.8574	0.17653
7.75	0.00273	-0.01287	0.87204	0.17758
7.76	0.00278	-0.01282	0.88229	0.17875
7.77	0.00282	-0.01306	0.89918	0.18099
7.78	0.00316	-0.01337	0.9095	0.18256
7.79	0.003	-0.01326	0.92516	0.18246
7.8	0.0028	-0.01286	0.94017	0.18255
7.81	0.00232	-0.01263	0.95585	0.18364
7.82	0.00201	-0.01252	0.96676	0.18179
7.83	0.00207	-0.0125	0.97745	0.1814
7.84	0.002	-0.01246	0.98469	0.18163
7.85	0.00198	-0.01261	0.99186	0.18407
7.86	0.00183	-0.01208	0.99631	0.18182
7.87	0.00186	-0.01138	1.00084	0.18104
7.88	0.00222	-0.01047	0.99978	0.18024
7.89	0.00257	-0.00959	0.99869	0.18044
7.9	0.00293	-0.00893	0.99445	0.17798
7.91	0.00329	-0.00809	0.99161	0.17919
7.92	0.00372	-0.00768	0.98444	0.17887
7.93	0.0037	-0.00726	0.97457	0.17814
7.94	0.00339	-0.007	0.96682	0.17504
7.95	0.00315	-0.00731	0.95894	0.17467
7.96	0.00317	-0.00739	0.94666	0.17295
7.97	0.00264	-0.00786	0.93711	0.17349
7.98	0.00213	-0.00814	0.92471	0.17271
7.99	0.00167	-0.00856	0.90997	0.17282
8	0.00125	-0.00881	0.89839	0.17111
8.01	0.0012	-0.00967	0.89067	0.16979
8.02	0.00137	-0.01023	0.87924	0.16766
8.03	0.00147	-0.01027	0.87162	0.16703
8.04	0.00165	-0.0104	0.8638	0.16563
8.05	0.00192	-0.01075	0.85891	0.16589
8.06	0.00227	-0.01136	0.85364	0.16602
8.07	0.00258	-0.01176	0.85112	0.16599
8.08	0.00251	-0.01211	0.84656	0.16583
8.09	0.00287	-0.01261	0.84648	0.16474
8.1	0.00324	-0.01285	0.83986	0.16602
8.11	0.00267	-0.01271	0.8375	0.16583
8.12	0.00244	-0.01259	0.83138	0.16456
8.13	0.00227	-0.01249	0.82802	0.16615
8.14	0.00213	-0.01184	0.82357	0.1654
8.15	0.00204	-0.01073	0.82211	0.16613
8.16	0.00199	-0.00977	0.81947	0.16296
8.17	0.00198	-0.00897	0.81459	0.16469
8.18	0.00202	-0.00838	0.80782	0.16557
8.19	0.0021	-0.00833	0.80816	0.16512
8.2	0.00222	-0.0084	0.80315	0.16375
8.21	0.00214	-0.00836	0.8015	0.164
8.22	0.00223	-0.00865	0.7984	0.16204
8.23	0.00281	-0.00858	0.79767	0.1626
8.24	0.00332	-0.00851	0.79592	0.16114
8.25	0.00347	-0.00893	0.7936	0.16205
8.26	0.00376	-0.00911	0.79163	0.16148
8.27	0.00395	-0.00897	0.79	0.16389
8.28	0.00406	-0.00891	0.78576	0.16226
8.29	0.00409	-0.00915	0.78395	0.16348
8.3	0.00413	-0.0096	0.78281	0.16197
8.31	0.00414	-0.0103	0.78161	0.16142
8.32	0.00364	-0.01069	0.77955	0.15926
8.33	0.00311	-0.01109	0.77704	0.16026
8.34	0.00253	-0.01149	0.77345	0.16054
8.35	0.0019	-0.01188	0.77267	0.1608
8.36	0.00171	-0.01228	0.77036	0.15946
8.37	0.00157	-0.01229	0.76861	0.1609
8.38	0.0019	-0.01234	0.76536	0.16165
8.39	0.00218	-0.01227	0.76399	0.16176
8.4	0.00246	-0.01182	0.75713	0.16233
8.41	0.00274	-0.01134	0.75573	0.16105
8.42	0.00286	-0.01113	0.75055	0.15978
8.43	0.00308	-0.01088	0.74873	0.16026
8.44	0.00362	-0.0106	0.74135	0.15821
8.45	0.00393	-0.01059	0.74339	0.15918
8.46	0.00381	-0.01072	0.73916	0.15705
8.47	0.00384	-0.0105	0.73901	0.15864
8.48	0.00378	-0.01046	0.73356	0.15702
8.49	0.00363	-0.01048	0.73723	0.15664
8.5	0.00361	-0.01038	0.73632	0.15622
8.51	0.00341	-0.0105	0.74035	0.15594
8.52	0.00336	-0.01014	0.74048	0.15635
8.53	0.00278	-0.0098	0.74199	0.15924
8.54	0.00221	-0.00946	0.74391	0.15687
8.55	0.00168	-0.00914	0.7463	0.15809
8.56	0.0012	-0.00857	0.74923	0.15741
8.57	0.00107	-0.00816	0.75174	0.158
8.58	0.00094182	-0.00817	0.75522	0.15679
8.59	0.0014	-0.00808	0.75758	0.15877
8.6	0.00169	-0.00802	0.76084	0.15745
8.61	0.00169	-0.00839	0.76731	0.15822
8.62	0.00195	-0.00874	0.77059	0.15749
8.63	0.00258	-0.00871	0.77363	0.1586
8.64	0.00325	-0.00878	0.77946	0.15819
8.65	0.00354	-0.00926	0.78326	0.15787
8.66	0.00344	-0.00962	0.78809	0.15881
8.67	0.00332	-0.01008	0.79314	0.16069
8.68	0.00331	-0.01061	0.79344	0.16177
8.69	0.00351	-0.01104	0.79578	0.16169
8.7	0.00332	-0.01172	0.79337	0.16249
8.71	0.00274	-0.0121	0.79589	0.16358
8.72	0.00232	-0.01291	0.79618	0.16261
8.73	0.00273	-0.01366	0.79943	0.16378
8.74	0.00252	-0.014	0.79919	0.16236
8.75	0.00224	-0.01461	0.80387	0.16368
8.76	0.00238	-0.01514	0.79984	0.16292
8.77	0.00265	-0.01555	0.80258	0.16351
8.78	0.00275	-0.01574	0.79641	0.16072
8.79	0.00284	-0.01586	0.79913	0.16055
8.8	0.00294	-0.0159	0.79511	0.15884
8.81	0.00304	-0.01573	0.79264	0.15831
8.82	0.00299	-0.01508	0.78793	0.15796
8.83	0.003	-0.01511	0.7874	0.15791
8.84	0.0029	-0.01452	0.78255	0.15508
8.85	0.0027	-0.01381	0.77894	0.15578
8.86	0.00266	-0.01303	0.77538	0.15459
8.87	0.00324	-0.01282	0.77171	0.15529
8.88	0.00332	-0.01229	0.76331	0.15466
8.89	0.00371	-0.01131	0.75663	0.15627
8.9	0.00413	-0.01059	0.75247	0.15603
8.91	0.00442	-0.01035	0.74584	0.15726
8.92	0.00456	-0.01008	0.73486	0.15665
8.93	0.00468	-0.00941	0.72978	0.15768
8.94	0.00471	-0.00921	0.72363	0.15677
8.95	0.00417	-0.00922	0.71516	0.15698
8.96	0.00353	-0.00929	0.7095	0.15807
8.97	0.0028	-0.00942	0.70093	0.15811
8.98	0.00276	-0.00904	0.69615	0.15819
8.99	0.00251	-0.00903	0.69287	0.15865
9	0.00207	-0.00885	0.68751	0.15963
9.01	0.0023	-0.00873	0.68695	0.15902
9.02	0.00245	-0.00879	0.68342	0.15686
9.03	0.00303	-0.00835	0.68074	0.15695
9.04	0.00344	-0.00797	0.6733	0.15579
9.05	0.00372	-0.00828	0.67093	0.15511
9.06	0.00395	-0.00849	0.66644	0.15256
9.07	0.00385	-0.00797	0.66503	0.15244
9.08	0.00398	-0.00748	0.65767	0.14941
9.09	0.00375	-0.00726	0.65756	0.15053
9.1	0.00362	-0.00711	0.65595	0.14964
9.11	0.00338	-0.00703	0.65678	0.15081
9.12	0.00357	-0.007	0.65381	0.14955
9.13	0.00347	-0.00705	0.65366	0.14926
9.14	0.00322	-0.00659	0.64971	0.14848
9.15	0.00329	-0.00656	0.65011	0.14845
9.16	0.00337	-0.00661	0.64352	0.14815
9.17	0.00326	-0.00672	0.64056	0.14928
9.18	0.00311	-0.00647	0.63549	0.14784
9.19	0.00291	-0.00656	0.63421	0.14872
9.2	0.00246	-0.00716	0.62997	0.14694
9.21	0.0022	-0.0078	0.62735	0.1472
9.22	0.00271	-0.00817	0.62383	0.14643
9.23	0.00299	-0.0082	0.6242	0.14439
9.24	0.00316	-0.00852	0.62087	0.14184
9.25	0.0033	-0.00856	0.61805	0.143
9.26	0.00338	-0.0091	0.61525	0.14188
9.27	0.00314	-0.00958	0.61678	0.14126
9.28	0.00331	-0.00953	0.61783	0.13986
9.29	0.00352	-0.0098	0.61671	0.13968
9.3	0.00364	-0.00991	0.61582	0.13807
9.31	0.00367	-0.01034	0.61819	0.13736
9.32	0.00361	-0.0101	0.61492	0.13678
9.33	0.00336	-0.00976	0.61562	0.13673
9.34	0.00295	-0.0096	0.61453	0.13647
9.35	0.00328	-0.00948	0.61814	0.13564
9.36	0.0036	-0.00915	0.61733	0.13527
9.37	0.00369	-0.00876	0.6224	0.13634
9.38	0.00368	-0.00893	0.62276	0.13496
9.39	0.00358	-0.00863	0.62804	0.13729
9.4	0.0034	-0.00838	0.62977	0.13739
9.41	0.00313	-0.0078	0.63275	0.13944
9.42	0.00318	-0.00769	0.63237	0.13905
9.43	0.0031	-0.0074	0.63344	0.14161
9.44	0.00324	-0.00744	0.63118	0.14189
9.45	0.00324	-0.00768	0.63457	0.14289
9.46	0.00297	-0.00793	0.63565	0.14319
9.47	0.00313	-0.00821	0.64013	0.14422
9.48	0.00306	-0.00835	0.64224	0.14452
9.49	0.00348	-0.00832	0.64419	0.14702
9.5	0.00399	-0.0083	0.64563	0.14797
9.51	0.00452	-0.00854	0.64903	0.1502
9.52	0.00487	-0.00901	0.64815	0.15078
9.53	0.00505	-0.00946	0.65116	0.15177
9.54	0.00504	-0.00952	0.65071	0.15272
9.55	0.00486	-0.01013	0.65422	0.15512
9.56	0.00449	-0.01128	0.65389	0.1546
9.57	0.00425	-0.01204	0.65836	0.15446
9.58	0.00408	-0.01256	0.65618	0.15398
9.59	0.00358	-0.01309	0.65529	0.15387
9.6	0.00306	-0.01369	0.65629	0.15286
9.61	0.00292	-0.014	0.65969	0.15308
9.62	0.00241	-0.01369	0.65599	0.15253
9.63	0.00235	-0.01319	0.65942	0.15116
9.64	0.00259	-0.01287	0.65925	0.15018
9.65	0.00269	-0.01254	0.66319	0.14925
9.66	0.00269	-0.0122	0.6614	0.14785
9.67	0.00269	-0.01184	0.6617	0.14837
9.68	0.00241	-0.01137	0.65618	0.1485
9.69	0.00281	-0.01046	0.65769	0.15033
9.7	0.00297	-0.00989	0.65496	0.15011
9.71	0.00292	-0.0093	0.65343	0.15019
9.72	0.00287	-0.00949	0.64881	0.14933
9.73	0.00282	-0.00914	0.64463	0.14983
9.74	0.00286	-0.00872	0.64166	0.14844
9.75	0.003	-0.00828	0.64298	0.14966
9.76	0.0027	-0.00817	0.64144	0.14968
9.77	0.0027	-0.00809	0.63992	0.15232
9.78	0.00224	-0.00777	0.63495	0.15305
9.79	0.00178	-0.00785	0.63	0.15415
9.8	0.00142	-0.00797	0.62566	0.1542
9.81	0.000966984	-0.00844	0.62355	0.15321
9.82	0.000903172	-0.00813	0.61777	0.15315
9.83	0.00171	-0.00829	0.61643	0.15313
9.84	0.00155	-0.00838	0.61153	0.15252
9.85	0.00133	-0.00892	0.60863	0.15183
9.86	0.0018	-0.00905	0.60343	0.15026
9.87	0.00231	-0.00885	0.60189	0.14957
9.88	0.0026	-0.00853	0.59858	0.14795
9.89	0.00343	-0.00792	0.59592	0.14778
9.9	0.00364	-0.00749	0.59432	0.14579
9.91	0.00387	-0.00699	0.59255	0.14572
9.92	0.00351	-0.00625	0.58691	0.14532
9.93	0.00334	-0.00567	0.58508	0.14424
9.94	0.00316	-0.00541	0.57984	0.14301
9.95	0.00294	-0.00523	0.57643	0.14412
9.96	0.00303	-0.00512	0.57046	0.14363
9.97	0.00296	-0.00509	0.56628	0.14316
9.98	0.00246	-0.00513	0.56393	0.14263
9.99	0.00226	-0.00526	0.56307	0.1426
10	0.00248	-0.00546	0.55872	0.14095
10.01	0.00243	-0.00574	0.55575	0.14128
10.02	0.00238	-0.00609	0.5506	0.14069
10.03	0.00286	-0.00612	0.54905	0.14169
10.04	0.0028	-0.0063	0.54798	0.1414
10.05	0.00269	-0.00702	0.54687	0.14246
10.06	0.00269	-0.00787	0.54362	0.14143
10.07	0.00269	-0.00835	0.54188	0.14238
10.08	0.00295	-0.0087	0.53515	0.14056
10.09	0.00282	-0.00923	0.53273	0.14092
10.1	0.00256	-0.00949	0.5311	0.13971
10.11	0.00235	-0.00997	0.53075	0.138
10.12	0.00218	-0.00976	0.52725	0.13832
10.13	0.00206	-0.01048	0.52698	0.13828
10.14	0.00198	-0.01068	0.52579	0.13706
10.15	0.00199	-0.01074	0.52989	0.13608
10.16	0.00227	-0.01066	0.53229	0.13558
10.17	0.00207	-0.01043	0.5355	0.1375
10.18	0.00165	-0.01037	0.53611	0.13653
10.19	0.00171	-0.01047	0.53677	0.13766
10.2	0.00199	-0.01055	0.53791	0.1376
10.21	0.00232	-0.01056	0.54278	0.13998
10.22	0.00269	-0.01026	0.54305	0.14154
10.23	0.00261	-0.01045	0.54535	0.14247
10.24	0.00262	-0.01029	0.54704	0.14281
10.25	0.00273	-0.01018	0.55335	0.14427
10.26	0.00284	-0.01045	0.5565	0.14326
10.27	0.00296	-0.01087	0.56192	0.14472
10.28	0.00307	-0.01124	0.56778	0.14507
10.29	0.00319	-0.01157	0.571	0.14624
10.3	0.00324	-0.01185	0.57346	0.14652
10.31	0.00272	-0.01209	0.57757	0.14924
10.32	0.00241	-0.01229	0.58239	0.14959
10.33	0.0025	-0.01243	0.5904	0.14996
10.34	0.00242	-0.01254	0.59184	0.14885
10.35	0.0027	-0.01259	0.59775	0.14899
10.36	0.00293	-0.01261	0.6015	0.14844
10.37	0.0028	-0.01257	0.60675	0.14951
10.38	0.0035	-0.0125	0.61012	0.14784
10.39	0.00361	-0.01237	0.61665	0.14777
10.4	0.00362	-0.0122	0.62326	0.14768
10.41	0.00359	-0.01199	0.63024	0.14803
10.42	0.00351	-0.01183	0.63342	0.14777
10.43	0.00338	-0.01208	0.64225	0.14806
10.44	0.00322	-0.01193	0.6493	0.14923
10.45	0.003	-0.01174	0.66012	0.15038
10.46	0.00292	-0.01125	0.66619	0.15022
10.47	0.00263	-0.01089	0.67659	0.15086
10.48	0.00222	-0.01058	0.68332	0.15
10.49	0.00234	-0.01004	0.69299	0.15104
10.5	0.00223	-0.00961	0.69914	0.15173
10.51	0.00179	-0.00932	0.70601	0.1523
10.52	0.00207	-0.00953	0.70804	0.15225
10.53	0.00159	-0.01013	0.71427	0.15222
10.54	0.00143	-0.01031	0.71854	0.15052
10.55	0.00138	-0.01088	0.72358	0.15184
10.56	0.00142	-0.01136	0.72255	0.15103
10.57	0.00154	-0.01173	0.72749	0.15227
10.58	0.00145	-0.01199	0.72738	0.15035
10.59	0.00196	-0.01216	0.72778	0.15034
10.6	0.00258	-0.01255	0.72874	0.14964
10.61	0.0029	-0.01264	0.73315	0.15018
10.62	0.0031	-0.01315	0.73566	0.14778
10.63	0.00346	-0.01359	0.7375	0.14821
10.64	0.00358	-0.01394	0.73732	0.14859
10.65	0.0034	-0.01422	0.74194	0.14837
10.66	0.00338	-0.01467	0.74272	0.14926
10.67	0.00332	-0.0149	0.74453	0.14937
10.68	0.00322	-0.01479	0.74562	0.14981
10.69	0.00307	-0.01448	0.74676	0.15138
10.7	0.00278	-0.01387	0.74594	0.1538
10.71	0.00241	-0.01338	0.74686	0.15555
10.72	0.0024	-0.01331	0.74587	0.15656
10.73	0.00283	-0.01314	0.75261	0.15895
10.74	0.00282	-0.01256	0.75282	0.16007
10.75	0.00323	-0.01193	0.7586	0.15974
10.76	0.00355	-0.01159	0.75685	0.15822
10.77	0.00378	-0.01153	0.76099	0.15914
10.78	0.00393	-0.01139	0.75849	0.15839
10.79	0.004	-0.01167	0.76082	0.1584
10.8	0.00371	-0.01246	0.75999	0.15838
10.81	0.00375	-0.01313	0.76082	0.15956
10.82	0.00381	-0.01331	0.75802	0.15958
10.83	0.00373	-0.01308	0.75768	0.15932
10.84	0.00353	-0.01318	0.75427	0.1579
10.85	0.0034	-0.01274	0.75309	0.15877
10.86	0.00334	-0.01219	0.74783	0.15658
10.87	0.0031	-0.01196	0.74932	0.15777
10.88	0.0033	-0.0117	0.74403	0.15496
10.89	0.00382	-0.01145	0.74373	0.15603
10.9	0.00364	-0.01164	0.74159	0.15502
10.91	0.00341	-0.01172	0.73993	0.1542
10.92	0.00313	-0.01204	0.73435	0.1541
10.93	0.00282	-0.01165	0.72799	0.15511
10.94	0.00246	-0.011	0.72182	0.15238
10.95	0.00255	-0.01036	0.71363	0.15184
10.96	0.00224	-0.00961	0.70368	0.15021
10.97	0.00242	-0.00843	0.69392	0.15078
10.98	0.00257	-0.00753	0.68149	0.15044
10.99	0.00268	-0.00663	0.66892	0.14993
11	0.00274	-0.0063	0.65357	0.14893
11.01	0.00308	-0.00606	0.63909	0.14792
11.02	0.00334	-0.00609	0.62227	0.14548
11.03	0.00347	-0.00627	0.60645	0.14258
11.04	0.0035	-0.00645	0.58592	0.13916
11.05	0.00364	-0.00708	0.56531	0.13537
11.06	0.00353	-0.00794	0.54029	0.13128
11.07	0.00346	-0.0083	0.52268	0.12933
11.08	0.00359	-0.00912	0.49983	0.12568
11.09	0.0036	-0.01023	0.48139	0.12405
11.1	0.00352	-0.01068	0.4565	0.12112
11.11	0.0039	-0.01063	0.43253	0.11955
11.12	0.00397	-0.01084	0.40858	0.11661
11.13	0.00408	-0.01165	0.39045	0.11451
11.14	0.00364	-0.01261	0.36814	0.11236
11.15	0.00315	-0.01317	0.34888	0.11247
11.16	0.00261	-0.01387	0.32707	0.10922
11.17	0.00218	-0.01433	0.3109	0.10761
11.18	0.00225	-0.01427	0.28996	0.10412
11.19	0.00222	-0.014	0.2759	0.1031
11.2	0.00215	-0.01411	0.25723	0.0981
11.21	0.00235	-0.0135	0.24082	0.09604
11.22	0.00271	-0.01271	0.22333	0.09368
11.23	0.00289	-0.01185	0.20775	0.08929
11.24	0.00307	-0.01158	0.19337	0.08448
11.25	0.00325	-0.01147	0.1805	0.08157
11.26	0.00344	-0.01127	0.16723	0.07752
11.27	0.00363	-0.01119	0.15354	0.07469
11.28	0.00329	-0.01128	0.14111	0.06866
11.29	0.00284	-0.01114	0.12963	0.06627
11.3	0.00239	-0.01129	0.11402	0.06117
11.31	0.00194	-0.01113	0.10304	0.05843
11.32	0.00209	-0.01141	0.0929	0.05344
11.33	0.00203	-0.01177	0.08298	0.04907
11.34	0.00199	-0.0117	0.07318	0.04411
11.35	0.00199	-0.01158	0.06415	0.04116
11.36	0.00202	-0.01142	0.05756	0.03741
11.37	0.00211	-0.01122	0.05312	0.03567
11.38	0.00223	-0.01142	0.04869	0.03198
11.39	0.0024	-0.01141	0.04199	0.03127
11.4	0.00261	-0.01126	0.03452	0.02848
11.41	0.00266	-0.01144	0.03237	0.02916
11.42	0.0027	-0.0119	0.03061	0.02865
11.43	0.00277	-0.0122	0.03105	0.02864
11.44	0.00287	-0.01229	0.02701	0.02843
11.45	0.00291	-0.01213	0.02601	0.02726
11.46	0.00326	-0.01156	0.02267	0.02506
11.47	0.00336	-0.0105	0.02194	0.02581
11.48	0.00416	-0.00971	0.02073	0.02451
11.49	0.00428	-0.00946	0.02185	0.02411
11.5	0.00399	-0.00953	0.01873	0.02224
11.51	0.00401	-0.00929	0.02015	0.02143
11.52	0.00407	-0.00952	0.01974	0.01969
11.53	0.00383	-0.00988	0.02326	0.0175
11.54	0.00361	-0.01037	0.02487	0.01469
11.55	0.00355	-0.01033	0.02579	0.01276
11.56	0.00371	-0.01018	0.02046	0.01071
11.57	0.0038	-0.01039	0.02114	0.00962
11.58	0.00362	-0.01049	0.02273	0.00736
11.59	0.00354	-0.01035	0.02217	0.00816
11.6	0.00339	-0.0106	0.02077	0.00614
11.61	0.00351	-0.0105	0.02296	0.00694
11.62	0.00407	-0.01089	0.02425	0.00449
11.63	0.00387	-0.01124	0.02467	0.00286
11.64	0.00357	-0.01154	0.02272	0.000590028
11.65	0.00343	-0.0118	0.02571	0.00187
11.66	0.00316	-0.01202	0.02481	0.000321536
11.67	0.00275	-0.0122	0.02634	0.00198
11.68	0.00263	-0.01233	0.02572	0.000813849
11.69	0.00266	-0.01242	0.02493	0.00283
11.7	0.00252	-0.01247	0.02417	0.00229
11.71	0.00237	-0.01248	0.02576	0.00483
11.72	0.00223	-0.01244	0.02458	0.00562
11.73	0.00208	-0.01236	0.02579	0.00726
11.74	0.00194	-0.01224	0.02317	0.00822
11.75	0.00219	-0.01222	0.02223	0.00823
11.76	0.00259	-0.01225	0.01772	0.00955
11.77	0.0032	-0.01175	0.02152	0.01149
11.78	0.00307	-0.01146	0.02163	0.01151
11.79	0.00288	-0.01144	0.02209	0.0124
11.8	0.00283	-0.01127	0.01949	0.01193
11.81	0.00279	-0.01107	0.02289	0.01323
11.82	0.00274	-0.01083	0.0222	0.01228
11.83	0.00269	-0.01057	0.0267	0.01098
11.84	0.00264	-0.01027	0.02488	0.00981
11.85	0.00239	-0.00994	0.02567	0.00997
11.86	0.00237	-0.00978	0.02435	0.00798
11.87	0.00258	-0.01009	0.02719	0.00864
11.88	0.00264	-0.01016	0.02494	0.00736
11.89	0.00271	-0.0102	0.02695	0.00899
11.9	0.00359	-0.01035	0.02411	0.00796
11.91	0.0038	-0.00985	0.02533	0.00797
11.92	0.0033	-0.00985	0.02484	0.0066
11.93	0.0035	-0.0095	0.02596	0.00562
11.94	0.00367	-0.00919	0.02631	0.00597
11.95	0.00374	-0.00891	0.02906	0.00675
11.96	0.00353	-0.00866	0.02601	0.0054
11.97	0.00344	-0.00845	0.02867	0.00626
11.98	0.00336	-0.00807	0.02654	0.007
11.99	0.0032	-0.00774	0.02785	0.00813
12	0.00365	-0.00779	0.02766	0.00926
12.01	0.00403	-0.00778	0.02996	0.01058
12.02	0.00413	-0.00752	0.02922	0.01038
12.03	0.00432	-0.00778	0.03266	0.00996
12.04	0.00455	-0.00806	0.03193	0.00851
12.05	0.00377	-0.00836	0.03275	0.00948
12.06	0.00355	-0.00818	0.03438	0.00911
12.07	0.00392	-0.00797	0.03981	0.01066
12.08	0.00372	-0.00842	0.03901	0.01082
12.09	0.00351	-0.00905	0.03966	0.01145
12.1	0.00357	-0.00927	0.03666	0.01013
12.11	0.00386	-0.00988	0.04027	0.01166
12.12	0.00363	-0.01049	0.04041	0.00954
12.13	0.00325	-0.01108	0.04376	0.00907
12.14	0.00359	-0.01167	0.04177	0.00833
12.15	0.00334	-0.01224	0.04371	0.00886
12.16	0.00347	-0.01307	0.04056	0.00828
12.17	0.00359	-0.01394	0.04172	0.00986
12.18	0.00357	-0.01431	0.0407	0.0106
12.19	0.00342	-0.01406	0.0426	0.01069
12.2	0.00364	-0.0133	0.03791	0.00999
12.21	0.00368	-0.01255	0.04018	0.01194
12.22	0.00354	-0.01208	0.03835	0.01071
12.23	0.00365	-0.01159	0.03965	0.01072
12.24	0.00385	-0.01109	0.03713	0.0106
12.25	0.00362	-0.01059	0.03692	0.01058
12.26	0.00299	-0.01007	0.0357	0.01098
12.27	0.00262	-0.00976	0.03755	0.01293
12.28	0.00244	-0.00936	0.03608	0.01328
12.29	0.00224	-0.00907	0.04069	0.01269
12.3	0.00256	-0.00915	0.0405	0.0134
12.31	0.0028	-0.00872	0.0433	0.01281
12.32	0.00324	-0.00764	0.04432	0.01022
12.33	0.0035	-0.00755	0.04527	0.00929
12.34	0.00363	-0.00716	0.04253	0.00909
12.35	0.00432	-0.00678	0.04493	0.00983
12.36	0.00435	-0.00645	0.04624	0.00914
12.37	0.00398	-0.00652	0.04575	0.00949
12.38	0.00407	-0.00661	0.04707	0.00856
12.39	0.00408	-0.00656	0.04628	0.00904
12.4	0.00396	-0.00676	0.04318	0.00687
12.41	0.00371	-0.00728	0.04525	0.00822
12.42	0.00333	-0.00753	0.04405	0.00556
12.43	0.00327	-0.00747	0.04375	0.00536
12.44	0.00309	-0.00793	0.04217	0.0054
12.45	0.00306	-0.00852	0.04054	0.00705
12.46	0.00312	-0.00916	0.03628	0.00702
12.47	0.00296	-0.00946	0.03772	0.00704
12.48	0.00293	-0.00969	0.03473	0.0072
12.49	0.00318	-0.00981	0.03264	0.00715
12.5	0.00265	-0.00983	0.02945	0.00775
12.51	0.00237	-0.01058	0.02897	0.00865
12.52	0.00266	-0.0104	0.02509	0.00722
12.53	0.00269	-0.01063	0.02414	0.00853
12.54	0.00254	-0.01114	0.02075	0.00901
12.55	0.00246	-0.0112	0.02019	0.0118
12.56	0.00273	-0.01078	0.01811	0.01381
12.57	0.00296	-0.01024	0.01895	0.01512
12.58	0.00311	-0.00964	0.0187	0.01318
12.59	0.00295	-0.00909	0.02335	0.01351
12.6	0.0033	-0.00827	0.0223	0.01326
12.61	0.00361	-0.0071	0.02519	0.01211
12.62	0.0036	-0.00603	0.02447	0.01065
12.63	0.0036	-0.00585	0.02256	0.0121
12.64	0.00392	-0.00539	0.02407	0.01178
12.65	0.00434	-0.00498	0.02455	0.0107
12.66	0.00458	-0.00466	0.02518	0.01001
12.67	0.00463	-0.0044	0.0277	0.00898
12.68	0.00451	-0.00423	0.0286	0.0087
12.69	0.00449	-0.00401	0.02982	0.00895
12.7	0.00456	-0.00371	0.03141	0.00774
12.71	0.00428	-0.00393	0.03683	0.0096
12.72	0.00388	-0.00422	0.03597	0.00981
12.73	0.00339	-0.00497	0.03725	0.0115
12.74	0.00336	-0.00587	0.04053	0.01177
12.75	0.00281	-0.00646	0.04331	0.01461
12.76	0.00242	-0.00707	0.04328	0.01514
12.77	0.00264	-0.00777	0.04927	0.01638
12.78	0.00279	-0.00856	0.05007	0.01861
12.79	0.00282	-0.0092	0.05238	0.02186
12.8	0.00254	-0.00971	0.05374	0.02352
12.81	0.00277	-0.01032	0.05228	0.02462
12.82	0.00296	-0.01021	0.054	0.02544
12.83	0.0031	-0.01084	0.05844	0.028
12.84	0.0032	-0.01102	0.06155	0.03036
12.85	0.00326	-0.01059	0.06702	0.03277
12.86	0.00327	-0.01022	0.06936	0.03404
12.87	0.00323	-0.01017	0.07548	0.03469
12.88	0.00316	-0.01029	0.07728	0.03438
12.89	0.00303	-0.01017	0.08125	0.03645
12.9	0.00321	-0.00986	0.08289	0.03783
12.91	0.00324	-0.00982	0.08625	0.0404
12.92	0.00283	-0.00978	0.08844	0.04179
12.93	0.00229	-0.00974	0.09129	0.04329
12.94	0.00229	-0.0097	0.0943	0.04328
12.95	0.00283	-0.00967	0.09594	0.04602
12.96	0.00304	-0.00963	0.09975	0.04715
12.97	0.0032	-0.00959	0.10564	0.04876
12.98	0.00318	-0.00955	0.10678	0.05005
12.99	0.00317	-0.00952	0.11125	0.05379
13	0.00347	-0.00966	0.11542	0.05663
13.01	0.00368	-0.00997	0.12051	0.05949
13.02	0.0038	-0.00987	0.12188	0.06083
13.03	0.00383	-0.01019	0.12603	0.0618
13.04	0.00378	-0.00999	0.1351	0.06246
13.05	0.00363	-0.01004	0.14039	0.06728
13.06	0.0034	-0.01016	0.14276	0.0693
13.07	0.00308	-0.00994	0.15166	0.07347
13.08	0.00306	-0.01005	0.15433	0.07516
13.09	0.00296	-0.01029	0.16336	0.0775
13.1	0.00305	-0.01029	0.16979	0.0786
13.11	0.00306	-0.01034	0.17972	0.0817
13.12	0.00297	-0.01067	0.19203	0.08419
13.13	0.00308	-0.01086	0.20365	0.08831
13.14	0.00337	-0.01075	0.21399	0.09104
13.15	0.00342	-0.01079	0.22406	0.09485
13.16	0.00342	-0.01129	0.23166	0.09774
13.17	0.00337	-0.01174	0.24478	0.10124
13.18	0.00328	-0.01213	0.25416	0.10405
13.19	0.00315	-0.01247	0.26999	0.10701
13.2	0.00297	-0.01275	0.28325	0.11116
13.21	0.00275	-0.01297	0.29917	0.11489
13.22	0.00249	-0.01315	0.31149	0.11643
13.23	0.00246	-0.01341	0.32497	0.12045
13.24	0.00239	-0.01372	0.33927	0.12253
13.25	0.00267	-0.01364	0.3538	0.12557
13.26	0.00291	-0.01379	0.36653	0.12822
13.27	0.0031	-0.0134	0.38088	0.13191
13.28	0.00348	-0.01297	0.39428	0.13527
13.29	0.0035	-0.0125	0.41055	0.13848
13.3	0.0033	-0.01201	0.42438	0.13881
13.31	0.0031	-0.01174	0.43921	0.1399
13.32	0.00291	-0.01147	0.45092	0.14121
13.33	0.00279	-0.0112	0.46346	0.14217
13.34	0.00278	-0.01061	0.47793	0.14369
13.35	0.0023	-0.01002	0.48872	0.14698
13.36	0.00187	-0.00948	0.49799	0.1486
13.37	0.0018	-0.00921	0.51238	0.1509
13.38	0.00132	-0.00889	0.52242	0.15093
13.39	0.00142	-0.00839	0.53823	0.15356
13.4	0.00135	-0.00746	0.54972	0.15454
13.41	0.00142	-0.00719	0.5626	0.15649
13.42	0.00138	-0.0069	0.5711	0.15606
13.43	0.00136	-0.00635	0.58221	0.15838
13.44	0.00159	-0.00629	0.58837	0.15954
13.45	0.00179	-0.00684	0.59663	0.16086
13.46	0.00223	-0.00739	0.60479	0.161
13.47	0.00297	-0.00799	0.61462	0.16365
13.48	0.00353	-0.00855	0.62165	0.16314
13.49	0.00366	-0.00875	0.63177	0.16311
13.5	0.00401	-0.00947	0.63577	0.16352
13.51	0.00441	-0.01022	0.64457	0.16328
13.52	0.00421	-0.01067	0.65066	0.16312
13.53	0.00373	-0.01136	0.65938	0.16559
13.54	0.00311	-0.01181	0.6648	0.16613
13.55	0.00314	-0.01204	0.67034	0.16824
13.56	0.00256	-0.01259	0.67513	0.16913
13.57	0.0024	-0.01255	0.68255	0.17065
13.58	0.00219	-0.01323	0.68842	0.1703
13.59	0.00187	-0.0138	0.69391	0.17074
13.6	0.00193	-0.01395	0.69785	0.1704
13.61	0.00211	-0.01455	0.70406	0.17134
13.62	0.00241	-0.01476	0.70698	0.17217
13.63	0.00243	-0.01459	0.71284	0.17431
13.64	0.00235	-0.01478	0.71642	0.17561
13.65	0.00216	-0.01507	0.72527	0.17813
13.66	0.00207	-0.01544	0.72976	0.18081
13.67	0.00176	-0.01562	0.73739	0.18188
13.68	0.00192	-0.01479	0.73988	0.18208
13.69	0.00278	-0.01405	0.74591	0.18367
13.7	0.00284	-0.01366	0.7479	0.182
13.71	0.00314	-0.01363	0.74961	0.18222
13.72	0.00341	-0.01331	0.75206	0.18209
13.73	0.00363	-0.01313	0.75546	0.18437
13.74	0.00381	-0.01317	0.75613	0.18434
13.75	0.00394	-0.01302	0.76139	0.18458
13.76	0.00404	-0.01278	0.76253	0.18366
13.77	0.00363	-0.01272	0.76419	0.18449
13.78	0.00319	-0.01215	0.76546	0.1816
13.79	0.00276	-0.01147	0.76592	0.18097
13.8	0.00261	-0.01165	0.76287	0.18061
13.81	0.00226	-0.0114	0.76406	0.18158
13.82	0.00238	-0.01105	0.75931	0.18144
13.83	0.00281	-0.01104	0.75609	0.18243
13.84	0.00301	-0.01088	0.75197	0.18151
13.85	0.00317	-0.01083	0.75188	0.18203
13.86	0.00329	-0.01081	0.74922	0.18182
13.87	0.00336	-0.01073	0.74974	0.18394
13.88	0.00339	-0.01056	0.74909	0.18178
13.89	0.00338	-0.01035	0.75035	0.18178
13.9	0.00333	-0.01006	0.74685	0.18084
13.91	0.00324	-0.0102	0.74847	0.18277
13.92	0.0031	-0.01031	0.74798	0.1834
13.93	0.00292	-0.01039	0.74924	0.18631
13.94	0.00269	-0.01069	0.75167	0.18573
13.95	0.00243	-0.01116	0.75462	0.1874
13.96	0.0026	-0.01161	0.75582	0.18769
13.97	0.00269	-0.01152	0.75861	0.1878
13.98	0.00269	-0.01134	0.76072	0.18715
13.99	0.00296	-0.0117	0.7652	0.18783
14	0.00279	-0.01272	0.76611	0.18782
14.01	0.00255	-0.01301	0.76938	0.18924
14.02	0.00235	-0.0137	0.7736	0.18844
14.03	0.00219	-0.01429	0.7795	0.18983
14.04	0.00188	-0.01439	0.78329	0.19
14.05	0.00202	-0.0145	0.78735	0.19001
14.06	0.00224	-0.01463	0.79165	0.18825
14.07	0.00207	-0.01479	0.7996	0.18813
14.08	0.00215	-0.01495	0.80172	0.18621
14.09	0.00255	-0.0156	0.80517	0.18734
14.1	0.0026	-0.01654	0.80966	0.18825
14.11	0.0027	-0.01703	0.8158	0.19002
14.12	0.00284	-0.01738	0.81989	0.18914
14.13	0.00302	-0.01737	0.8296	0.18969
14.14	0.0027	-0.01726	0.83688	0.18977
14.15	0.00255	-0.0173	0.84369	0.19184
14.16	0.00247	-0.01719	0.84778	0.19076
14.17	0.00238	-0.0168	0.85559	0.1906
14.18	0.00229	-0.01609	0.85908	0.18825
14.19	0.00258	-0.01608	0.86516	0.18903
14.2	0.00262	-0.01571	0.86896	0.18955
14.21	0.00242	-0.01512	0.87732	0.19176
14.22	0.00267	-0.01519	0.87987	0.19072
14.23	0.00289	-0.01495	0.8863	0.19255
14.24	0.00269	-0.01428	0.89075	0.19139
14.25	0.00251	-0.01394	0.89237	0.19241
14.26	0.00266	-0.01353	0.89615	0.19204
14.27	0.00296	-0.01339	0.90039	0.19266
14.28	0.00278	-0.01365	0.90102	0.1933
14.29	0.00264	-0.01363	0.90161	0.19527
14.3	0.00286	-0.01376	0.89722	0.19501
14.31	0.00303	-0.01347	0.89811	0.19469
14.32	0.00316	-0.01362	0.89602	0.19326
14.33	0.00325	-0.01334	0.89639	0.19449
14.34	0.00329	-0.01313	0.89085	0.19381
14.35	0.0033	-0.01364	0.88982	0.1937
14.36	0.00326	-0.01385	0.88555	0.19387
14.37	0.00317	-0.01411	0.88363	0.19388
14.38	0.00305	-0.01441	0.8748	0.19372
14.39	0.00263	-0.01476	0.8706	0.19427
14.4	0.00266	-0.0148	0.86439	0.19325
14.41	0.0029	-0.01462	0.85844	0.19372
14.42	0.0028	-0.01435	0.85165	0.19204
14.43	0.00308	-0.01361	0.8471	0.1929
14.44	0.00395	-0.01357	0.83589	0.19231
14.45	0.00456	-0.01324	0.82658	0.19263
14.46	0.00458	-0.01301	0.81827	0.19034
14.47	0.00451	-0.01279	0.81366	0.1917
14.48	0.00463	-0.01233	0.80542	0.19162
14.49	0.00447	-0.01237	0.80056	0.1946
14.5	0.00377	-0.01218	0.79486	0.19357
14.51	0.00269	-0.0122	0.79059	0.19383
14.52	0.00178	-0.01227	0.78469	0.1909
14.53	0.00116	-0.01149	0.78379	0.19034
14.54	0.000890507	-0.01077	0.7762	0.18912
14.55	0.000885139	-0.01079	0.77384	0.18893
14.56	0.00131	-0.01126	0.77173	0.18738
14.57	0.00191	-0.0118	0.7713	0.18898
14.58	0.00275	-0.01197	0.7668	0.18789
14.59	0.00326	-0.01199	0.76627	0.1876
14.6	0.00339	-0.01231	0.76161	0.18562
14.61	0.00378	-0.01249	0.7616	0.18544
14.62	0.00417	-0.01279	0.75704	0.18468
14.63	0.00401	-0.01306	0.75668	0.18563
14.64	0.00347	-0.01335	0.75068	0.1861
14.65	0.00293	-0.01348	0.75126	0.18683
14.66	0.00254	-0.01315	0.74875	0.18417
14.67	0.00247	-0.01272	0.75244	0.1819
14.68	0.00269	-0.01253	0.74784	0.18062
14.69	0.00303	-0.01244	0.74746	0.18119
14.7	0.00366	-0.01229	0.74592	0.18086
14.71	0.00394	-0.01208	0.74538	0.18199
14.72	0.00412	-0.0118	0.74465	0.18171
14.73	0.00421	-0.01147	0.7445	0.18176
14.74	0.00413	-0.01145	0.74297	0.18036
14.75	0.00384	-0.01084	0.74352	0.18287
14.76	0.00393	-0.01077	0.74415	0.18341
14.77	0.00388	-0.01055	0.74527	0.18559
14.78	0.00369	-0.01033	0.74436	0.18597
14.79	0.00337	-0.01058	0.748	0.18686
14.8	0.00301	-0.0108	0.7512	0.18525
14.81	0.00309	-0.01096	0.75437	0.18567
14.82	0.00339	-0.01123	0.75681	0.18551
14.83	0.0034	-0.01164	0.76061	0.18786
14.84	0.00332	-0.01249	0.7576	0.1893
14.85	0.00315	-0.01307	0.76204	0.18966
14.86	0.00274	-0.01383	0.75956	0.18989
14.87	0.00308	-0.01441	0.76003	0.19203
14.88	0.00259	-0.01488	0.7612	0.19126
14.89	0.00254	-0.01527	0.76143	0.19366
14.9	0.00301	-0.01555	0.75783	0.19273
14.91	0.00317	-0.01574	0.75959	0.19433
14.92	0.00328	-0.01583	0.75694	0.19501
14.93	0.00335	-0.01583	0.75937	0.19562
14.94	0.00337	-0.01537	0.75734	0.19369
14.95	0.0033	-0.01522	0.75815	0.19275
14.96	0.00297	-0.0148	0.75673	0.19127
14.97	0.00312	-0.01424	0.75926	0.19146
14.98	0.00322	-0.01435	0.75651	0.19085
14.99	0.00323	-0.01432	0.7566	0.19287
15	0.00304	-0.01386	0.75508	0.19083
15.01	0.00349	-0.01342	0.75286	0.19095
15.02	0.0033	-0.01306	0.75102	0.18912
15.03	0.0038	-0.01342	0.75014	0.18928
15.04	0.00418	-0.01314	0.74539	0.19007
15.05	0.00396	-0.01289	0.74126	0.19108
15.06	0.00371	-0.01289	0.73729	0.18873
15.07	0.00368	-0.0127	0.7342	0.18885
15.08	0.00312	-0.01264	0.73094	0.18801
15.09	0.00245	-0.01293	0.72908	0.18928
15.1	0.00187	-0.01326	0.72639	0.18811
15.11	0.00185	-0.01366	0.72248	0.18767
15.12	0.00146	-0.01407	0.71658	0.18702
15.13	0.00114	-0.01365	0.71236	0.18773
15.14	0.00124	-0.01328	0.70437	0.1868
15.15	0.00169	-0.01297	0.70183	0.18684
15.16	0.00203	-0.01316	0.69515	0.18615
15.17	0.00308	-0.01348	0.69509	0.1866
15.18	0.0035	-0.01361	0.69364	0.18491
15.19	0.00347	-0.01379	0.69039	0.1842
15.2	0.00348	-0.0143	0.68567	0.18273
15.21	0.00368	-0.01428	0.68501	0.18267
15.22	0.00356	-0.01414	0.67802	0.18184
15.23	0.00354	-0.0139	0.67857	0.18307
15.24	0.00349	-0.01355	0.673	0.18202
15.25	0.00335	-0.0139	0.67268	0.18228
15.26	0.00311	-0.01362	0.66963	0.18305
15.27	0.00276	-0.01336	0.67041	0.1827
15.28	0.00309	-0.0133	0.66552	0.1818
15.29	0.00323	-0.01305	0.66244	0.18431
15.3	0.00335	-0.01274	0.65864	0.18188
15.31	0.00394	-0.01278	0.65742	0.18266
15.32	0.00367	-0.0129	0.65218	0.1813
15.33	0.00346	-0.01269	0.64975	0.18377
15.34	0.00322	-0.01201	0.6445	0.1818
15.35	0.00327	-0.01169	0.64291	0.18057
15.36	0.00336	-0.01163	0.64013	0.17978
15.37	0.00326	-0.01134	0.63814	0.18127
15.38	0.00311	-0.01107	0.63483	0.18145
15.39	0.00316	-0.01083	0.63292	0.1823
15.4	0.00259	-0.01033	0.62974	0.18031
15.41	0.00211	-0.0098	0.62909	0.1786
15.42	0.00239	-0.00923	0.62588	0.17793
15.43	0.0025	-0.00867	0.62399	0.17858
15.44	0.00255	-0.0086	0.61911	0.1766
15.45	0.0026	-0.00867	0.6201	0.17666
15.46	0.00268	-0.00889	0.61647	0.174
15.47	0.00301	-0.00925	0.61858	0.17351
15.48	0.00282	-0.00946	0.61657	0.17136
15.49	0.00235	-0.00977	0.61496	0.17192
15.5	0.00229	-0.01005	0.60737	0.17133
15.51	0.00243	-0.00983	0.60336	0.17154
15.52	0.00257	-0.00991	0.59922	0.17151
15.53	0.00271	-0.01001	0.60028	0.17252
15.54	0.00236	-0.00977	0.59677	0.17121
15.55	0.00248	-0.0099	0.59531	0.17155
15.56	0.00269	-0.00975	0.5873	0.17193
15.57	0.00251	-0.00971	0.58927	0.17167
15.58	0.00287	-0.0098	0.58611	0.1712
15.59	0.00325	-0.00988	0.58749	0.17436
15.6	0.00359	-0.00994	0.58692	0.17335
15.61	0.00383	-0.01005	0.58737	0.17652
15.62	0.00343	-0.01047	0.58399	0.17786
15.63	0.00319	-0.01003	0.58621	0.17975
15.64	0.00339	-0.01049	0.58421	0.17913
15.65	0.00341	-0.01076	0.5846	0.18285
15.66	0.00309	-0.01096	0.58347	0.18401
15.67	0.00324	-0.0108	0.58157	0.18528
15.68	0.00332	-0.01064	0.5798	0.18424
15.69	0.00331	-0.01066	0.58047	0.18432
15.7	0.0032	-0.01058	0.58015	0.18374
15.71	0.00287	-0.01024	0.58234	0.18195
15.72	0.0032	-0.01039	0.57787	0.18201
15.73	0.00352	-0.01051	0.57971	0.18248
15.74	0.00371	-0.01061	0.57687	0.18093
15.75	0.00382	-0.01069	0.5809	0.17977
15.76	0.00383	-0.01075	0.57775	0.17843
15.77	0.00375	-0.01078	0.58143	0.17885
15.78	0.00331	-0.0108	0.57915	0.17655
15.79	0.0032	-0.01091	0.57912	0.17688
15.8	0.00342	-0.01117	0.57655	0.17562
15.81	0.00362	-0.011	0.58014	0.17539
15.82	0.00337	-0.01118	0.58069	0.17356
15.83	0.00336	-0.01079	0.58221	0.17492
15.84	0.00327	-0.0104	0.57969	0.17481
15.85	0.00313	-0.01048	0.58144	0.17627
15.86	0.00344	-0.01038	0.58042	0.17551
15.87	0.00305	-0.00987	0.5864	0.17694
15.88	0.00296	-0.00968	0.58609	0.17751
15.89	0.00291	-0.00939	0.58856	0.18081
15.9	0.00262	-0.00929	0.58742	0.18111
15.91	0.00252	-0.00941	0.5859	0.18397
15.92	0.0026	-0.00946	0.58159	0.18341
15.93	0.00303	-0.009	0.57881	0.18338
15.94	0.00323	-0.00926	0.57485	0.18319
15.95	0.00334	-0.00915	0.57461	0.18369
15.96	0.00359	-0.00926	0.57002	0.18194
15.97	0.00375	-0.00913	0.56874	0.18169
15.98	0.00415	-0.00941	0.56531	0.18003
15.99	0.00452	-0.00931	0.5654	0.18052
16	0.00465	-0.00971	0.56214	0.17906
16.01	0.0043	-0.0102	0.55948	0.17856
16.02	0.00449	-0.01071	0.55525	0.17796
16.03	0.00403	-0.01122	0.55304	0.17851
16.04	0.00344	-0.01181	0.54784	0.17641
16.05	0.00316	-0.01235	0.54891	0.17541
16.06	0.0029	-0.01285	0.54473	0.1749
16.07	0.00272	-0.01331	0.54561	0.17454
16.08	0.00197	-0.01372	0.54168	0.17248
16.09	0.00188	-0.01427	0.54	0.17288
16.1	0.00172	-0.01463	0.53423	0.17139
16.11	0.00158	-0.01439	0.53027	0.17221
16.12	0.00188	-0.01452	0.52463	0.17268
16.13	0.00216	-0.01365	0.52405	0.17395
16.14	0.00286	-0.01316	0.51937	0.17294
16.15	0.00313	-0.01265	0.51757	0.17477
16.16	0.00312	-0.01247	0.51267	0.17312
16.17	0.00294	-0.01172	0.50972	0.17502
16.18	0.00295	-0.01133	0.50182	0.17612
16.19	0.00295	-0.01078	0.49805	0.17788
16.2	0.00296	-0.01044	0.49193	0.17647
16.21	0.00295	-0.01007	0.48663	0.17715
16.22	0.00238	-0.00951	0.48189	0.17605
16.23	0.00246	-0.00894	0.48205	0.17695
16.24	0.0025	-0.00815	0.48108	0.17544
16.25	0.00249	-0.00742	0.47958	0.17582
16.26	0.00272	-0.0071	0.47473	0.17597
16.27	0.00268	-0.00686	0.47654	0.17566
16.28	0.00299	-0.00726	0.47349	0.17572
16.29	0.0024	-0.00717	0.47388	0.17672
16.3	0.00179	-0.008	0.47136	0.17551
16.31	0.00146	-0.0084	0.47122	0.17638
16.32	0.00148	-0.00841	0.46848	0.17537
16.33	0.00156	-0.00942	0.46926	0.17544
16.34	0.00168	-0.01019	0.46757	0.17322
16.35	0.00185	-0.01085	0.46684	0.17401
16.36	0.00207	-0.01116	0.46479	0.1722
16.37	0.00234	-0.01179	0.46432	0.17196
16.38	0.00265	-0.01253	0.46222	0.17037
16.39	0.00273	-0.01325	0.46053	0.17025
16.4	0.00326	-0.01346	0.46039	0.1691
16.41	0.00331	-0.01335	0.46327	0.16951
16.42	0.00334	-0.0136	0.46247	0.16767
16.43	0.0032	-0.0138	0.46516	0.16788
16.44	0.00319	-0.01412	0.4612	0.16672
16.45	0.00372	-0.01412	0.46272	0.1686
16.46	0.00405	-0.01422	0.46223	0.16727
16.47	0.0039	-0.01416	0.46336	0.16889
16.48	0.00385	-0.01436	0.46086	0.16806
16.49	0.00369	-0.01448	0.46267	0.16819
16.5	0.00315	-0.01411	0.46086	0.16659
16.51	0.00262	-0.01374	0.4635	0.16863
16.52	0.00208	-0.01373	0.46376	0.16784
16.53	0.00154	-0.0137	0.46754	0.16784
16.54	0.00157	-0.01355	0.46457	0.16674
16.55	0.00143	-0.01329	0.46415	0.16686
16.56	0.0013	-0.01345	0.46378	0.16648
16.57	0.00167	-0.01388	0.46596	0.16578
16.58	0.00206	-0.01416	0.46326	0.16505
16.59	0.00244	-0.01422	0.46252	0.16423
16.6	0.00254	-0.01436	0.45896	0.1622
16.61	0.00261	-0.01387	0.45525	0.16183
16.62	0.00286	-0.01356	0.45097	0.161
16.63	0.00266	-0.01403	0.44769	0.16215
16.64	0.00254	-0.01372	0.44132	0.16083
16.65	0.00279	-0.0138	0.4385	0.16089
16.66	0.00282	-0.01376	0.43303	0.1583
16.67	0.00312	-0.01405	0.42766	0.15844
16.68	0.00355	-0.01406	0.4195	0.15892
16.69	0.00358	-0.01352	0.41217	0.15769
16.7	0.00347	-0.01321	0.40449	0.15494
16.71	0.00328	-0.01324	0.39499	0.1545
16.72	0.00337	-0.01326	0.38288	0.15387
16.73	0.00326	-0.01324	0.37415	0.1529
16.74	0.00353	-0.01313	0.36025	0.14973
16.75	0.00366	-0.01309	0.35125	0.1495
16.76	0.00368	-0.01339	0.33517	0.1443
16.77	0.00356	-0.01365	0.32288	0.14198
16.78	0.00374	-0.01348	0.30545	0.1373
16.79	0.00355	-0.01331	0.29479	0.13503
16.8	0.00362	-0.01331	0.28035	0.13075
16.81	0.004	-0.01326	0.26813	0.12693
16.82	0.00389	-0.01334	0.25047	0.12054
16.83	0.00385	-0.01346	0.23927	0.11575
16.84	0.00374	-0.01293	0.2212	0.10912
16.85	0.00348	-0.01231	0.20839	0.10344
16.86	0.00345	-0.01201	0.19221	0.09827
16.87	0.00325	-0.01165	0.17938	0.09191
16.88	0.00341	-0.01108	0.1633	0.08518
16.89	0.00326	-0.01048	0.14941	0.07995
16.9	0.00308	-0.00985	0.13364	0.0737
16.91	0.00285	-0.00938	0.12094	0.06957
16.92	0.00257	-0.00931	0.10732	0.06546
16.93	0.0022	-0.00925	0.09564	0.06184
16.94	0.00216	-0.00859	0.08509	0.05635
16.95	0.00244	-0.00845	0.07395	0.05393
16.96	0.00262	-0.00808	0.06107	0.05105
16.97	0.00321	-0.00784	0.05103	0.04845
16.98	0.00334	-0.00791	0.03988	0.04497
16.99	0.00332	-0.00807	0.0303	0.04193
17	0.00338	-0.00856	0.02158	0.03863
17.01	0.0034	-0.00924	0.0148	0.03754
17.02	0.00337	-0.00976	0.00675	0.03233
17.03	0.0033	-0.01058	0.00572	0.02912
17.04	0.00318	-0.01137	0.00254	0.02524
17.05	0.00303	-0.01194	0.00238	0.0235
17.06	0.00283	-0.01247	-0.00243	0.01943
17.07	0.00259	-0.01298	0.000578618	0.01852
17.08	0.00241	-0.01345	-0.000116687	0.0156
17.09	0.0028	-0.01388	0.00688	0.0153
17.1	0.00292	-0.01418	0.00758	0.01217
17.11	0.00266	-0.01402	0.00846	0.01218
17.12	0.00244	-0.01417	0.01075	0.01057
17.13	0.00221	-0.01428	0.01671	0.00903
17.14	0.00184	-0.01378	0.01463	0.00795
17.15	0.00202	-0.01358	0.01722	0.00817
17.16	0.0022	-0.01363	0.015	0.00639
17.17	0.00238	-0.01344	0.01959	0.00596
17.18	0.00256	-0.01296	0.01853	0.00521
17.19	0.00301	-0.01243	0.01964	0.00607
17.2	0.00302	-0.01186	0.01988	0.00622
17.21	0.00296	-0.01117	0.02245	0.00659
17.22	0.00293	-0.01015	0.02056	0.00677
17.23	0.00296	-0.00959	0.02195	0.00774
17.24	0.00279	-0.00899	0.01806	0.00665
17.25	0.00235	-0.00884	0.01624	0.00769
17.26	0.00212	-0.00885	0.01363	0.00724
17.27	0.0019	-0.00898	0.01451	0.00742
17.28	0.00177	-0.00923	0.01272	0.00674
17.29	0.00215	-0.00936	0.01079	0.00752
17.3	0.00229	-0.00947	0.01163	0.0066
17.31	0.00247	-0.00983	0.0109	0.00758
17.32	0.0027	-0.00991	0.01014	0.00622
17.33	0.00297	-0.01036	0.01265	0.00894
17.34	0.00275	-0.01034	0.01212	0.00725
17.35	0.00269	-0.01024	0.013	0.00898
17.36	0.00269	-0.01016	0.01128	0.00735
17.37	0.00269	-0.00986	0.0127	0.00731
17.38	0.00269	-0.00965	0.01366	0.007
17.39	0.00269	-0.00975	0.01839	0.00871
17.4	0.00247	-0.00986	0.01698	0.00823
17.41	0.00252	-0.00996	0.01842	0.00948
17.42	0.00279	-0.01007	0.02178	0.00815
17.43	0.003	-0.01018	0.02385	0.00934
17.44	0.00318	-0.01028	0.02204	0.0109
17.45	0.0033	-0.01039	0.02506	0.01164
17.46	0.00339	-0.01049	0.02701	0.01199
17.47	0.00343	-0.01022	0.02894	0.0141
17.48	0.00342	-0.00997	0.02842	0.01356
17.49	0.00337	-0.01002	0.03143	0.01479
17.5	0.00306	-0.01019	0.03497	0.01376
17.51	0.00297	-0.00993	0.036	0.01427
17.52	0.00304	-0.00975	0.03404	0.01449
17.53	0.00303	-0.01005	0.03571	0.01441
17.54	0.00293	-0.00999	0.03321	0.01411
17.55	0.00317	-0.01053	0.03776	0.01616
17.56	0.00339	-0.01057	0.03738	0.01597
17.57	0.00343	-0.01023	0.03968	0.01633
17.58	0.00342	-0.00991	0.04196	0.01608
17.59	0.00362	-0.0095	0.04351	0.01706
17.6	0.00342	-0.0089	0.04456	0.01717
17.61	0.00302	-0.00852	0.0439	0.01813
17.62	0.00262	-0.00864	0.04408	0.01575
17.63	0.00222	-0.00838	0.04507	0.01638
17.64	0.00182	-0.00804	0.04485	0.01395
17.65	0.00185	-0.00811	0.04608	0.0129
17.66	0.00195	-0.00823	0.04354	0.01029
17.67	0.00196	-0.00812	0.04373	0.01042
17.68	0.00174	-0.00819	0.0427	0.00993
17.69	0.00199	-0.00849	0.04394	0.00995
17.7	0.0026	-0.00868	0.04484	0.00931
17.71	0.00278	-0.009	0.04581	0.00907
17.72	0.0029	-0.00944	0.04508	0.00911
17.73	0.00323	-0.01034	0.04699	0.01117
17.74	0.00305	-0.01124	0.04624	0.00969
17.75	0.00331	-0.01179	0.04866	0.01068
17.76	0.00356	-0.01252	0.04881	0.00979
17.77	0.00345	-0.0134	0.04647	0.01096
17.78	0.00376	-0.01421	0.04773	0.00974
17.79	0.00402	-0.01483	0.04918	0.01008
17.8	0.00414	-0.01496	0.04908	0.00859
17.81	0.00413	-0.01489	0.04538	0.00975
17.82	0.00398	-0.01555	0.04177	0.00943
17.83	0.00424	-0.0157	0.04299	0.01055
17.84	0.00426	-0.0159	0.04032	0.01063
17.85	0.0037	-0.01613	0.04135	0.01123
17.86	0.00332	-0.01556	0.03663	0.01157
17.87	0.00311	-0.01516	0.03996	0.01225
17.88	0.00287	-0.01506	0.03826	0.01322
17.89	0.0029	-0.01492	0.03769	0.01279
17.9	0.00264	-0.01505	0.0366	0.01224
17.91	0.00238	-0.01582	0.03734	0.01224
17.92	0.00264	-0.01649	0.03738	0.01043
17.93	0.00269	-0.01663	0.03667	0.01118
17.94	0.00269	-0.0171	0.03506	0.00845
17.95	0.00269	-0.01681	0.03632	0.00758
17.96	0.00269	-0.01659	0.03138	0.00826
17.97	0.00269	-0.01612	0.0318	0.00863
17.98	0.00269	-0.01568	0.02965	0.00848
17.99	0.00269	-0.01557	0.03285	0.00858
18	0.00249	-0.01569	0.03008	0.00834
18.01	0.00251	-0.01612	0.02938	0.00745
18.02	0.00291	-0.01624	0.02726	0.00792
18.03	0.00323	-0.01686	0.02925	0.00847
18.04	0.00313	-0.01697	0.02587	0.00748
18.05	0.00303	-0.01655	0.02577	0.00906
18.06	0.00293	-0.01666	0.02558	0.00708
18.07	0.00284	-0.01672	0.02642	0.00759
18.08	0.00274	-0.01645	0.02604	0.00543
18.09	0.00264	-0.01602	0.02674	0.00449
18.1	0.00254	-0.01559	0.02441	0.00348
18.11	0.00245	-0.01543	0.02394	0.00468
18.12	0.00235	-0.01523	0.02464	0.00426
18.13	0.00225	-0.01451	0.02849	0.00597
18.14	0.00215	-0.01385	0.02508	0.00565
18.15	0.00245	-0.01361	0.02527	0.00773
18.16	0.00285	-0.01324	0.02429	0.00934
18.17	0.00261	-0.01287	0.02746	0.01036
18.18	0.00259	-0.01287	0.02542	0.01016
18.19	0.00284	-0.01305	0.0307	0.00933
18.2	0.00286	-0.01317	0.03237	0.00919
18.21	0.00303	-0.01351	0.03453	0.00894
18.22	0.00342	-0.01316	0.03419	0.00791
18.23	0.00371	-0.0132	0.03452	0.00802
18.24	0.00392	-0.01279	0.03746	0.00714
18.25	0.00403	-0.01263	0.03999	0.00959
18.26	0.00406	-0.01293	0.03733	0.01202
18.27	0.00399	-0.01295	0.03771	0.01226
18.28	0.00384	-0.01305	0.03599	0.01293
18.29	0.00359	-0.01336	0.03656	0.01386
18.3	0.00326	-0.01372	0.03481	0.0142
18.31	0.00284	-0.01392	0.03635	0.01429
18.32	0.00303	-0.01351	0.03641	0.01432
18.33	0.00288	-0.01361	0.03812	0.01516
18.34	0.00217	-0.0134	0.03778	0.01572
18.35	0.00228	-0.01353	0.04075	0.01707
18.36	0.00248	-0.01387	0.04173	0.01668
18.37	0.00253	-0.01391	0.04233	0.01707
18.38	0.00258	-0.01405	0.04162	0.01666
18.39	0.00291	-0.01437	0.0424	0.01718
18.4	0.00278	-0.01458	0.04092	0.01837
18.41	0.00259	-0.01465	0.04385	0.02009
18.42	0.00222	-0.01461	0.04215	0.0207
18.43	0.00217	-0.01444	0.04195	0.02263
18.44	0.00236	-0.01415	0.03733	0.02266
18.45	0.00238	-0.01422	0.03808	0.02458
18.46	0.00253	-0.01396	0.03665	0.02394
18.47	0.00272	-0.01386	0.0374	0.02327
18.48	0.00274	-0.01378	0.03532	0.02072
18.49	0.0033	-0.01346	0.0382	0.02194
18.5	0.00357	-0.01331	0.03778	0.02165
18.51	0.00374	-0.01315	0.03847	0.02135
18.52	0.00368	-0.0135	0.03855	0.02159
18.53	0.00409	-0.01371	0.0414	0.02318
18.54	0.00387	-0.01344	0.04042	0.02432
18.55	0.00369	-0.01355	0.04014	0.02651
18.56	0.00344	-0.01339	0.04048	0.0276
18.57	0.00349	-0.01305	0.04313	0.02814
18.58	0.00322	-0.01248	0.04731	0.02774
18.59	0.00307	-0.0118	0.0519	0.02966
18.6	0.00331	-0.01142	0.05593	0.03008
18.61	0.00362	-0.01096	0.0608	0.03077
18.62	0.00367	-0.01052	0.0636	0.03168
18.63	0.00363	-0.0105	0.06692	0.0349
18.64	0.00363	-0.01023	0.06884	0.03692
18.65	0.00354	-0.01041	0.07324	0.03974
18.66	0.00308	-0.01042	0.0761	0.04201
18.67	0.00309	-0.01064	0.07986	0.04432
18.68	0.00282	-0.01094	0.08278	0.04571
18.69	0.00255	-0.01093	0.08638	0.04837
18.7	0.00227	-0.0108	0.08732	0.05129
18.71	0.002	-0.01081	0.08815	0.05405
18.72	0.00145	-0.01126	0.09021	0.05493
18.73	0.0018	-0.01128	0.09405	0.05792
18.74	0.00199	-0.01166	0.09579	0.05953
18.75	0.00242	-0.01178	0.09938	0.06189
18.76	0.00299	-0.01205	0.0994	0.06223
18.77	0.00352	-0.01246	0.10318	0.06431
18.78	0.00401	-0.01278	0.10315	0.06604
18.79	0.00423	-0.01326	0.11119	0.07196
18.8	0.00407	-0.01385	0.11511	0.07388
18.81	0.00404	-0.01423	0.1221	0.07742
18.82	0.00393	-0.01485	0.12449	0.079
18.83	0.00374	-0.01455	0.12739	0.08135
18.84	0.00346	-0.01453	0.13104	0.08393
18.85	0.00309	-0.01484	0.14022	0.08613
18.86	0.00264	-0.01462	0.14629	0.0891
18.87	0.00264	-0.01426	0.1528	0.09113
18.88	0.00243	-0.01382	0.15964	0.09215
18.89	0.00232	-0.01356	0.16707	0.0956
18.9	0.00258	-0.01371	0.17443	0.09661
18.91	0.00282	-0.01358	0.17856	0.09799
18.92	0.00281	-0.01325	0.18279	0.09923
18.93	0.00302	-0.01253	0.19286	0.10219
18.94	0.00339	-0.0115	0.19805	0.10166
18.95	0.00367	-0.01091	0.2063	0.10291
18.96	0.00401	-0.01013	0.21035	0.1054
18.97	0.00421	-0.0091	0.21787	0.10627
18.98	0.00397	-0.00791	0.22378	0.10587
18.99	0.00376	-0.00735	0.22997	0.10841
19	0.00363	-0.00718	0.23123	0.10953
19.01	0.00296	-0.00715	0.23893	0.10976
19.02	0.00206	-0.00724	0.24466	0.10889
19.03	0.00169	-0.00736	0.25039	0.11183
19.04	0.00182	-0.00747	0.25359	0.11232
19.05	0.00179	-0.00731	0.25767	0.11349
19.06	0.0017	-0.00751	0.26007	0.1142
19.07	0.00202	-0.00801	0.26893	0.11673
19.08	0.00241	-0.00835	0.27114	0.11761
19.09	0.00251	-0.00804	0.28048	0.12052
19.1	0.00289	-0.00811	0.2857	0.1197
19.11	0.00327	-0.00825	0.29259	0.12138
19.12	0.00351	-0.00822	0.29362	0.12117
19.13	0.00384	-0.00826	0.30018	0.12482
19.14	0.00364	-0.00836	0.30609	0.12669
19.15	0.00301	-0.00852	0.31203	0.12877
19.16	0.00266	-0.00811	0.31702	0.13004
19.17	0.00277	-0.00792	0.32513	0.1316
19.18	0.00239	-0.00824	0.331	0.13196
19.19	0.00253	-0.00868	0.33799	0.13346
19.2	0.00262	-0.00942	0.34178	0.1348
19.21	0.00267	-0.00936	0.34665	0.13662
19.22	0.00268	-0.00904	0.35062	0.13795
19.23	0.00265	-0.00859	0.35876	0.1389
19.24	0.00296	-0.0083	0.36232	0.13968
19.25	0.00332	-0.00824	0.36963	0.14304
19.26	0.00355	-0.00854	0.3733	0.14415
19.27	0.00367	-0.00849	0.38111	0.14507
19.28	0.00338	-0.00852	0.38302	0.14435
19.29	0.00283	-0.00889	0.38501	0.14585
19.3	0.00245	-0.00899	0.38725	0.14467
19.31	0.00242	-0.00913	0.39495	0.14558
19.32	0.00205	-0.00932	0.39623	0.14554
19.33	0.00221	-0.00952	0.40258	0.14777
19.34	0.00212	-0.00923	0.40345	0.14756
19.35	0.00208	-0.00949	0.40759	0.14709
19.36	0.00207	-0.01001	0.4092	0.1471
19.37	0.00212	-0.01031	0.41454	0.14656
19.38	0.0022	-0.0098	0.41592	0.14495
19.39	0.00233	-0.00909	0.42326	0.14708
19.4	0.00273	-0.00904	0.42426	0.14695
19.41	0.00286	-0.00875	0.4269	0.14799
19.42	0.00252	-0.00874	0.4256	0.1484
19.43	0.0021	-0.00839	0.43053	0.14999
19.44	0.00215	-0.00808	0.43282	0.14856
19.45	0.00229	-0.0078	0.43723	0.14964
19.46	0.00199	-0.00757	0.43885	0.14867
19.47	0.00198	-0.00756	0.44413	0.14943
19.48	0.00228	-0.00788	0.44516	0.14844
19.49	0.00208	-0.00795	0.44688	0.1502
19.5	0.00191	-0.00798	0.44508	0.15014
19.51	0.00184	-0.00763	0.45049	0.1509
19.52	0.00185	-0.00769	0.45209	0.15035
19.53	0.00179	-0.00779	0.45815	0.15258
19.54	0.00211	-0.00793	0.45804	0.15412
19.55	0.0023	-0.00812	0.46035	0.15497
19.56	0.00216	-0.00834	0.46061	0.15285
19.57	0.00218	-0.00814	0.46503	0.15257
19.58	0.00225	-0.00819	0.46576	0.15119
19.59	0.00237	-0.00837	0.47034	0.1509
19.6	0.00254	-0.00857	0.47385	0.15
19.61	0.00276	-0.00881	0.47694	0.15129
19.62	0.00296	-0.00908	0.47751	0.14936
19.63	0.00242	-0.00938	0.47964	0.14824
19.64	0.00237	-0.00971	0.47973	0.14554
19.65	0.00258	-0.01008	0.47951	0.14443
19.66	0.00275	-0.01026	0.47308	0.14271
19.67	0.00288	-0.01006	0.47367	0.14278
19.68	0.0033	-0.00959	0.47195	0.14307
19.69	0.00358	-0.00968	0.47172	0.14575
19.7	0.00342	-0.00971	0.46534	0.14477
19.71	0.00341	-0.0099	0.46511	0.14663
19.72	0.00337	-0.01009	0.45957	0.14772
19.73	0.00327	-0.00979	0.46138	0.1509
19.74	0.00314	-0.01	0.45677	0.15071
19.75	0.00278	-0.00999	0.45437	0.15375
19.76	0.00267	-0.01022	0.45084	0.15365
19.77	0.00275	-0.0108	0.45091	0.1567
19.78	0.00279	-0.01132	0.44571	0.15682
19.79	0.00288	-0.01179	0.44562	0.15854
19.8	0.0028	-0.0122	0.44544	0.15808
19.81	0.00246	-0.01256	0.45055	0.16093
19.82	0.00238	-0.01287	0.44843	0.16078
19.83	0.00278	-0.01313	0.44954	0.16501
19.84	0.0032	-0.01333	0.44959	0.16432
19.85	0.00333	-0.01348	0.45782	0.16456
19.86	0.00358	-0.01358	0.46119	0.16289
19.87	0.00399	-0.01362	0.46892	0.16367
19.88	0.00425	-0.01361	0.47289	0.16309
19.89	0.00439	-0.01355	0.47544	0.16293
19.9	0.00472	-0.01343	0.47719	0.16272
19.91	0.00482	-0.01337	0.47896	0.16162
19.92	0.00439	-0.01344	0.47972	0.15879
19.93	0.00431	-0.01301	0.47924	0.15755
19.94	0.00362	-0.01254	0.47524	0.15526
19.95	0.00302	-0.01202	0.47146	0.15665
19.96	0.00241	-0.01146	0.47113	0.15647
19.97	0.0021	-0.01086	0.4744	0.15954
19.98	0.00187	-0.01022	0.47396	0.15868
[truncated: 2,996 more rows]

## Sheet: Figure 6f
Teach			Repeat
x(mm)	z(mm)	y(mm)	x(mm)	z(mm)	y(mm)
0	0	0	0	0	0
8.4	0	0	11.4	-0.6	0
22.8	0.6	-1.32414	19.8	-0.6	-1.32414
42	2.4	-1.98621	33	0.6	-2.64828
48	3.6	-1.98621	37.8	1.2	-2.64828
48.6	3.6	-1.98621	40.8	1.8	-2.64828
45.6	2.4	-1.98621	41.4	1.8	-1.98621
52.8	4.2	-1.98621	51.6	3	-2.64828
63	6.6	-3.31034	60.6	4.8	-2.64828
85.2	12.6	-3.31034	67.8	6.6	-3.31034
97.2	18.6	-3.31034	70.2	7.8	-3.31034
103.2	20.4	-3.31034	96.6	16.8	-5.95862
106.2	21.6	-3.31034	105	21.6	-5.95862
118.8	30	-3.31034	107.4	22.2	-5.95862
135.6	42	-3.31034	119.4	28.8	-5.95862
150	53.4	-3.31034	127.8	35.4	-5.95862
156	58.8	-3.97241	136.8	42.6	-6.62069
161.4	61.8	-3.97241	150	52.8	-6.62069
172.2	69.6	-5.29655	156.6	57	-7.28276
182.4	76.2	-7.94483	158.4	58.8	-6.62069
192	83.4	-7.94483	159.6	58.8	-6.62069
199.8	86.4	-7.94483	163.8	62.4	-6.62069
208.8	93	-8.6069	168	64.8	-6.62069
212.4	93.6	-8.6069	175.8	69	-6.62069
213.6	93.6	-8.6069	181.8	75	-6.62069
216	93.6	-9.93103	188.4	79.8	-6.62069
216	93.6	-10.5931	190.8	81	-6.62069
220.8	98.4	-11.2552	198	84.6	-6.62069
225	99.6	-9.93103	205.8	91.8	-7.28276
224.4	112.8	11.9172	205.8	93	-7.28276
221.4	117.6	26.4828	209.4	96	-7.28276
221.4	117.6	40.3862	220.2	98.4	-7.28276
215.4	122.4	44.3586	225	101.4	-7.94483
211.2	122.4	47.0069	222.6	111.6	-7.28276
208.2	125.4	58.2621	220.2	111.6	14.5655
204	126	65.5448	217.2	111.6	20.5241
200.4	130.8	74.1517	214.2	117.6	30.4552
200.4	130.8	76.1379	212.4	117.6	45.0207
199.8	135	76.8	210.6	117.6	48.9931
198	135	77.4621	207	122.4	50.3172
195.6	137.4	80.1103	205.8	122.4	60.2483
194.4	140.4	81.4345	205.2	122.4	70.1793
193.2	140.4	82.7586	199.8	129	72.8276
193.2	141.6	83.4207	197.4	131.4	80.7724
193.2	141.6	86.731	196.2	131.4	82.0965
192	142.2	88.0552	194.4	131.4	85.4069
192	142.2	89.3793	193.2	135	84.0828
			192.6	137.4	84.0828
			191.4	137.4	84.0828
			190.2	139.8	84.7448
			190.2	139.8	84.7448
			188.4	139.8	84.7448
			188.4	139.8	86.731
			188.4	142.2	86.731

## Sheet: Figure 6g
Teach			Repeat
x(mm)	z(mm)	y(mm)	x(mm)	z(mm)	y(mm)
0	0	0	0	0	0
0	0.60377	0	-0.60377	0.60377	1.32414
-1.20755	2.41509	1.98621	-0.60377	0.60377	1.98621
-1.20755	0	4.63448	-0.60377	0.60377	3.31034
-1.20755	0	4.63448	-0.60377	-0.60377	5.95862
-1.20755	0	4.63448	-0.60377	-0.60377	5.95862
-1.20755	-1.20755	5.95862	0	-0.60377	8.6069
-1.20755	-2.41509	10.5931	0	0	11.2552
-1.20755	-0.60377	13.2414	0	0	11.2552
-1.20755	4.22642	19.2	0	-0.60377	11.2552
-1.20755	7.24528	26.4828	0	0.60377	17.8759
-1.20755	7.24528	26.4828	0	1.81132	17.8759
-1.20755	7.24528	26.4828	0	4.22642	21.8483
-1.20755	9.0566	26.4828	0	8.45283	26.4828
-1.20755	12.0755	31.7793	-0.60377	9.66038	26.4828
-1.20755	17.5094	33.7655	-0.60377	11.4717	28.469
-1.20755	21.7358	35.7517	-0.60377	16.3019	31.7793
-2.41509	21.7358	35.7517	-1.20755	17.5094	32.4414
-3.62264	23.5472	35.7517	-1.20755	20.5283	36.4138
-3.62264	23.5472	35.7517	-1.20755	22.3396	36.4138
-3.62264	24.1509	36.4138	-1.20755	24.1509	37.0759
-1.81132	26.566	36.4138	-3.01887	25.9623	37.7379
7.24528	27.7736	36.4138	-3.01887	25.9623	39.0621
16.9057	28.3774	36.4138	-2.41509	27.1698	39.7241
20.5283	29.5849	36.4138	-1.20755	27.1698	40.3862
27.7736	30.1887	36.4138	9.66038	28.9811	40.3862
41.6604	30.1887	36.4138	12.6792	31.3962	40.3862
54.9434	32	36.4138	21.7358	32	40.3862
70.0377	35.6226	35.7517	22.9434	32	40.3862
73.0566	37.434	35.7517	22.9434	32	40.3862
74.2642	37.434	35.7517	33.8113	32	41.0483
82.1132	41.6604	35.7517	41.0566	33.2075	41.7103
89.3585	47.0943	35.7517	47.0943	35.0189	41.0483
89.3585	48.3019	36.4138	57.9623	37.434	41.0483
100.226	58.566	37.0759	64	39.2453	41.0483
105.66	60.9811	37.7379	68.8302	40.4528	41.0483
112.906	65.8113	39.0621	71.2453	40.4528	41.0483
123.17	71.8491	39.0621	77.8868	42.2642	41.0483
134.038	79.6981	41.7103	83.3208	44.6793	41.0483
146.113	91.1698	46.3448	90.566	47.6981	41.0483
152.151	94.1887	47.669	92.9811	50.1132	41.7103
150.943	94.1887	48.9931	95.3962	50.717	41.7103
150.943	94.7925	50.9793	105.66	58.566	41.7103
150.943	94.7925	50.9793	108.679	62.1887	41.7103
155.17	99.0189	55.6138	110.491	63.3962	41.7103
			120.755	70.6415	44.3586
			126.189	75.4717	45.6828
			132.83	82.1132	47.669
			137.66	86.9434	49.6552
			140.075	91.1698	50.9793
			143.094	93.5849	52.3034
			146.113	96.6038	52.3034
			146.113	96.6038	52.3034
			148.528	99.0189	52.3034
			148.528	100.226	54.2897
			149.736	101.434	54.9517
			155.774	102.038	56.2759

## Sheet: Figure 6h
Teach			Repeat
x(mm)	z(mm)	y(mm)	x(mm)	z(mm)	y(mm)
0	0	0	0	0	0
1.2	0	0	1.20755	0	0
3	0	0	9.0566	0	-1.33333
11.4	0	-0.66207	10.2642	-0.60377	-1.33333
18	0.6	-0.66207	14.4906	-0.60377	-2
36	1.2	-0.66207	30.1887	0.60377	-2.66667
42.6	1.2	-0.66207	41.0566	0.60377	-4
48.6	1.8	-1.32414	45.283	1.20755	-4.66667
61.8	4.8	-1.32414	48.3019	1.20755	-4.66667
77.4	10.2	-1.98621	61.5849	3.62264	-5.33333
88.8	13.8	-1.98621	65.2075	4.83019	-5.33333
100.8	19.8	-1.98621	76.0755	9.66038	-5.33333
102	21	-1.98621	85.7358	13.8868	-5.33333
112.2	27	-1.98621	91.7736	16.9057	-5.33333
116.4	28.8	-1.98621	101.434	20.5283	-5.33333
124.2	33.6	-1.98621	109.283	25.3585	-5.33333
127.2	37.2	-0.66207	114.113	27.7736	-5.33333
129	36.6	1.98621	115.925	28.9811	-5.33333
132.6	38.4	4.63448	123.17	33.2075	-5.33333
133.2	37.2	7.94483	126.792	36.2264	-5.33333
130.2	38.4	17.2138	128	37.434	-5.33333
127.2	39.6	19.2	128.604	37.434	-6
126.6	39.6	22.5103	128.604	37.434	4
126.6	41.4	25.1586	130.415	37.434	4
124.2	43.2	25.1586	129.811	37.434	5.33333
123	43.2	27.1448	128	36.2264	8.66667
120.6	45	31.1172	128.604	37.434	9.33333
117	48.6	36.4138	126.792	37.434	12
115.8	51.6	36.4138	125.585	37.434	20.6667
115.8	51.6	37.7379	124.981	39.2453	21.3333
115.8	52.2	37.7379	124.377	40.4528	21.3333
115.8	52.2	37.7379	124.377	39.2453	22
114.6	53.4	39.0621	122.566	41.0566	22
114	53.4	39.7241	122.566	42.2642	25.3333
114	58.8	42.3724	118.943	42.2642	30.6667
115.8	59.4	43.6966	117.736	44.0755	32
117	60.6	43.6966	115.321	45.283	34
117	60.6	45.0207	114.113	48.3019	34
117	60.6	45.0207	113.509	50.717	34.6667
114.6	61.8	45.6828	112.906	51.9245	35.3333
			113.509	53.1321	36
			113.509	53.1321	36
			112.302	55.5472	38.6667
			111.094	56.7547	38.6667
			113.509	58.566	40
			113.509	59.7736	41.3333
			112.302	60.9811	41.3333
			111.698	61.5849	42
			111.698	61.5849	42
			111.698	61.5849	42
			111.094	61.5849	42
			111.094	62.7925	42
