# Supplementary material for: Touchless interactive teaching of soft robots through flexible bimodal sensory interfaces
Source: Nat Commun. 2022 Aug 26;13:5030. doi: 10.1038/s41467-022-32702-5 (PMC9412806; doi:10.1038/s41467-022-32702-5)
Supplement: Supplementary file 26 — Source Data [file 41467_2022_32702_MOESM26_ESM.zip › Figures Source Data/Source Data Figure 7.xlsx]

## Sheet: Figure 7a
Time(s)	Normalized ΔR of FBSS I	Normalized ΔR of FBSS II	Normalized ΔU of FBSS I	Normalized ΔU of FBSS II
9	--	--	0.00379	0.00407
9.01	--	--	0.00361	0.00338
9.02	--	--	0.00387	0.00362
9.03	--	--	0.00401	0.00353
9.04	--	--	0.00396	0.00335
9.05	--	--	0.00415	0.00339
9.06	--	--	0.00461	0.00367
9.07	--	--	0.00485	0.00376
9.08	--	--	0.00492	0.00361
9.09	--	--	0.005	0.00346
9.1	--	--	0.00513	0.0034
9.11	--	--	0.00531	0.00344
9.12	--	--	0.0054	0.00333
9.13	--	--	0.00544	0.00316
9.14	--	--	0.00546	0.00304
9.15	--	--	0.00546	0.0029
9.16	--	--	0.00546	0.00274
9.17	--	--	0.00561	0.00275
9.18	--	--	0.00559	0.0026
9.19	--	--	0.00571	0.00255
9.2	--	--	0.00569	0.00235
9.21	--	--	0.00578	0.00231
9.22	--	--	0.00577	0.00214
9.23	--	--	0.00594	0.00216
9.24	--	--	0.00601	0.00209
9.25	--	--	0.00621	0.00215
9.26	--	--	0.00615	0.00195
9.27	--	--	0.00617	0.00182
9.28	--	--	0.00607	0.00164
9.29	--	--	0.00615	0.00157
9.3	--	--	0.00608	0.00139
9.31	--	--	0.00619	0.00139
9.32	--	--	0.00614	0.00125
9.33	--	--	0.00624	0.00129
9.34	--	--	0.00617	0.00115
9.35	--	--	0.00623	0.00113
9.36	--	--	0.00612	0.000926234
9.37	--	--	0.0061	0.000823919
9.38	--	--	0.00597	0.000580974
9.39	--	--	0.00605	0.000641203
9.4	--	--	0.006	0.000536817
9.41	--	--	0.0061	0.000651644
9.42	--	--	0.00606	0.000565869
9.43	--	--	0.00615	0.000591354
9.44	--	--	0.00609	0.000512192
9.45	--	--	0.00623	0.000580279
9.46	--	--	0.00619	0.000507735
9.47	--	--	0.00633	0.000582435
9.48	--	--	0.00631	0.000492516
9.49	--	--	0.00642	0.00054984
9.5	--	--	0.00639	0.000527947
9.51	--	--	0.00644	0.000602007
9.52	--	--	0.00639	0.000568113
9.53	--	--	0.00652	0.000696626
9.54	--	--	0.00639	0.000576332
9.55	--	--	0.0064	0.000543078
9.56	--	--	0.00625	0.000368964
9.57	--	--	0.00629	0.000425835
9.58	--	--	0.00622	0.000413815
9.59	--	--	0.00623	0.000440859
9.6	--	--	0.00605	0.000327046
9.61	--	--	0.00611	0.000408224
9.62	--	--	0.00597	0.000324554
9.63	--	--	0.006	0.000435878
9.64	--	--	0.00588	0.000346372
9.65	--	--	0.00587	0.000439867
9.66	--	--	0.00572	0.000416495
9.67	--	--	0.00574	0.000588117
9.68	--	--	0.00565	0.00063088
9.69	--	--	0.00567	0.000808662
9.7	--	--	0.00547	0.000677661
9.71	--	--	0.00542	0.000729656
9.72	--	--	0.00521	0.000580818
9.73	--	--	0.00519	0.000662956
9.74	--	--	0.00506	0.000652218
9.75	--	--	0.00506	0.000740514
9.76	--	--	0.00485	0.000663958
9.77	--	--	0.00486	0.000806387
9.78	--	--	0.0047	0.000819952
9.79	--	--	0.00466	0.000956541
9.8	--	--	0.00449	0.000952269
9.81	--	--	0.00449	0.00104
9.82	--	--	0.00435	0.001
9.83	--	--	0.00432	0.00105
9.84	--	--	0.0041	0.000911526
9.85	--	--	0.00409	0.000961075
9.86	--	--	0.00391	0.000926661
9.87	--	--	0.00389	0.00104
9.88	--	--	0.0037	0.000941799
9.89	--	--	0.00365	0.000919377
9.9	--	--	0.0035	0.000777009
9.91	--	--	0.0035	0.000778577
9.92	--	--	0.0033	0.000612219
9.93	--	--	0.00329	0.000649771
9.94	--	--	0.00315	0.000495409
9.95	--	--	0.00313	0.00048498
9.96	--	--	0.00302	0.000318618
9.97	--	--	0.00308	0.000308186
9.98	--	--	0.00305	0.000189803
9.99	--	--	0.00317	0.000251342
10	--	--	0.00312	0.00015695
10.01	--	--	0.00327	0.000290459
10.02	--	--	0.00325	0.000244047
10.03	--	--	0.00342	0.000425536
10.04	--	--	0.00333	0.000355138
10.05	--	--	0.00336	0.0003687
10.06	--	--	0.00326	0.000286309
10.07	--	--	0.00334	0.000359848
10.08	--	--	0.00321	0.000229473
10.09	--	--	0.00322	0.000207047
10.1	--	--	0.00314	0.000112659
10.11	--	--	0.0032	0.000135354
10.12	--	--	0.00308	2.21857e-05
10.13	--	--	0.00315	6.10313e-05
10.14	--	--	0.00312	0
10.15	--	--	0.00324	0.000150949
10.16	--	--	0.00325	0.000202021
10.17	--	--	0.0034	0.000357127
10.18	--	--	0.0034	0.000364372
10.19	--	--	0.0036	0.000535624
10.2	--	--	0.00364	0.000583009
10.21	--	--	0.00385	0.000806395
10.22	--	--	0.00391	0.000905914
10.23	--	--	0.00411	0.00113
10.24	--	--	0.00411	0.00113
10.25	--	--	0.00424	0.00129
10.26	--	--	0.00429	0.00138
10.27	--	--	0.00448	0.00163
10.28	--	--	0.00449	0.00172
10.29	--	--	0.00455	0.00184
10.3	--	--	0.00439	0.00174
10.31	--	--	0.00445	0.00184
10.32	--	--	0.00433	0.00177
10.33	--	--	0.00438	0.00186
10.34	--	--	0.00425	0.0017
10.35	--	--	0.00432	0.00175
10.36	--	--	0.00429	0.00171
10.37	--	--	0.00441	0.00177
10.38	--	--	0.00436	0.00167
10.39	--	--	0.00452	0.00173
10.4	--	--	0.00453	0.00169
10.41	--	--	0.00464	0.0017
10.42	--	--	0.00458	0.00161
10.43	--	--	0.00471	0.00168
10.44	--	--	0.00465	0.00162
10.45	--	--	0.00471	0.0017
10.46	--	--	0.00462	0.00158
10.47	--	--	0.00461	0.00154
10.48	--	--	0.00448	0.00134
10.49	--	--	0.00453	0.00131
10.5	--	--	0.00439	0.00115
10.51	--	--	0.0044	0.00115
10.52	--	--	0.00425	0.00103
10.53	--	--	0.00425	0.00106
10.54	--	--	0.00412	0.000972403
10.55	--	--	0.0042	0.00108
10.56	--	--	0.00413	0.00104
10.57	--	--	0.00411	0.00106
10.58	--	--	0.00396	0.00094844
10.59	--	--	0.00393	0.00101
10.6	--	--	0.0038	0.000948459
10.61	--	--	0.00389	0.00107
10.62	--	--	0.00373	0.000984454
10.63	--	--	0.00372	0.00106
10.64	--	--	0.00354	0.000967047
10.65	--	--	0.00356	0.00112
10.66	--	--	0.00344	0.00112
10.67	--	--	0.00343	0.00124
10.68	--	--	0.00325	0.00122
10.69	--	--	0.00325	0.00139
10.7	--	--	0.00303	0.00138
10.71	--	--	0.00296	0.00151
10.72	--	--	0.00277	0.00155
10.73	--	--	0.00278	0.00176
10.74	--	--	0.00263	0.00181
10.75	--	--	0.00264	0.00198
10.76	--	--	0.00252	0.00196
10.77	--	--	0.00256	0.00215
10.78	--	--	0.00249	0.00223
10.79	--	--	0.00256	0.00248
10.8	--	--	0.00247	0.00256
10.81	--	--	0.00256	0.00281
10.82	--	--	0.00253	0.0029
10.83	--	--	0.00264	0.00306
10.84	--	--	0.00262	0.00306
10.85	--	--	0.00272	0.00317
10.86	--	--	0.00264	0.00311
10.87	--	--	0.00276	0.00322
10.88	--	--	0.00278	0.00321
10.89	--	--	0.00294	0.00328
10.9	--	--	0.00301	0.00322
10.91	--	--	0.00329	0.00338
10.92	--	--	0.00341	0.00346
10.93	--	--	0.0038	0.00377
10.94	--	--	0.00412	0.00399
10.95	--	--	0.00471	0.00445
10.96	--	--	0.00515	0.00478
10.97	--	--	0.00578	0.0053
10.98	--	--	0.00636	0.00577
10.99	--	--	0.0072	0.00648
11	--	--	0.00796	0.00714
11.01	--	--	0.00903	0.00807
11.02	--	--	0.01005	0.00896
11.03	--	--	0.01133	0.01007
11.04	--	--	0.01251	0.01111
11.05	--	--	0.01396	0.01242
11.06	--	--	0.01538	0.01375
11.07	--	--	0.01706	0.01537
11.08	--	--	0.01877	0.01699
11.09	--	--	0.02074	0.01886
11.1	--	--	0.02271	0.02075
11.11	--	--	0.02492	0.02289
11.12	--	--	0.02708	0.025
11.13	--	--	0.0295	0.02743
11.14	--	--	0.03192	0.02995
11.15	--	--	0.03457	0.03273
11.16	--	--	0.03722	0.03554
11.17	--	--	0.04015	0.03865
11.18	--	--	0.043	0.0417
11.19	--	--	0.04608	0.04502
11.2	--	--	0.04914	0.04836
11.21	--	--	0.05235	0.05187
11.22	--	--	0.05545	0.0553
11.23	--	--	0.05874	0.0589
11.24	--	--	0.06194	0.06246
11.25	--	--	0.06532	0.06623
11.26	--	--	0.06845	0.06978
11.27	--	--	0.07175	0.0735
11.28	--	--	0.07497	0.07717
11.29	--	--	0.0783	0.081
11.3	--	--	0.08145	0.08467
11.31	--	--	0.08468	0.0884
11.32	--	--	0.08769	0.09198
11.33	--	--	0.09076	0.09564
11.34	--	--	0.09363	0.09911
11.35	--	--	0.09659	0.10268
11.36	--	--	0.0993	0.10601
11.37	--	--	0.10206	0.10938
11.38	--	--	0.10454	0.11252
11.39	--	--	0.10694	0.11562
11.4	--	--	0.10915	0.11857
11.41	--	--	0.11133	0.12152
11.42	--	--	0.11328	0.12426
11.43	--	--	0.11526	0.12705
11.44	--	--	0.11699	0.12957
11.45	--	--	0.11871	0.13204
11.46	--	--	0.12021	0.13428
11.47	--	--	0.12171	0.13653
11.48	--	--	0.12293	0.13852
11.49	--	--	0.12418	0.14056
11.5	--	--	0.1252	0.14239
11.51	--	--	0.12628	0.14432
11.52	--	--	0.12715	0.14608
11.53	--	--	0.1281	0.1479
11.54	--	--	0.12883	0.14951
11.55	--	--	0.12954	0.15103
11.56	--	--	0.12997	0.15227
11.57	--	--	0.13056	0.15368
11.58	--	--	0.13099	0.15498
11.59	--	--	0.13144	0.15628
11.6	--	--	0.13165	0.15727
11.61	--	--	0.13191	0.15832
11.62	--	--	0.13198	0.15922
11.63	--	--	0.13211	0.16017
11.64	--	--	0.13202	0.16088
11.65	--	--	0.13194	0.16162
11.66	--	--	0.13162	0.16215
11.67	--	--	0.13139	0.16275
11.68	--	--	0.13094	0.16313
11.69	--	--	0.13058	0.16357
11.7	--	--	0.13004	0.16384
11.71	--	--	0.12947	0.16399
11.72	--	--	0.12867	0.16388
11.73	--	--	0.12794	0.16381
11.74	--	--	0.12696	0.16346
11.75	--	--	0.12598	0.16314
11.76	--	--	0.12478	0.16256
11.77	--	--	0.12364	0.16206
11.78	--	--	0.12223	0.16129
11.79	--	--	0.12089	0.16056
11.8	--	--	0.11934	0.15957
11.81	--	--	0.11784	0.15858
11.82	--	--	0.11603	0.15718
11.83	--	--	0.1143	0.15576
11.84	--	--	0.11233	0.15408
11.85	--	--	0.11039	0.15241
11.86	--	--	0.10827	0.15056
11.87	--	--	0.10627	0.14885
11.88	--	--	0.10401	0.14681
11.89	--	--	0.1017	0.14466
11.9	--	--	0.09916	0.14224
11.91	--	--	0.09674	0.13995
11.92	--	--	0.09415	0.13739
11.93	--	--	0.09166	0.13486
11.94	--	--	0.08904	0.13211
11.95	--	--	0.08654	0.12947
11.96	--	--	0.08392	0.12665
11.97	--	--	0.08146	0.12392
11.98	--	--	0.07887	0.121
11.99	--	--	0.07645	0.11822
12	--	--	0.07391	0.11529
12.01	--	--	0.07163	0.11256
12.02	--	--	0.06932	0.10981
12.03	--	--	0.06731	0.10734
12.04	--	--	0.06526	0.10481
12.05	--	--	0.06353	0.10255
12.06	--	--	0.06181	0.10024
12.07	--	--	0.06048	0.09826
12.08	--	--	0.05916	0.09623
12.09	--	--	0.05826	0.09455
12.1	--	--	0.05747	0.0929
12.11	--	--	0.05705	0.09158
12.12	--	--	0.05674	0.09036
12.13	--	--	0.05695	0.08965
12.14	--	--	0.05729	0.08908
12.15	--	--	0.05808	0.08895
12.16	--	--	0.05912	0.08902
12.17	--	--	0.06073	0.08962
12.18	--	--	0.06253	0.09037
12.19	--	--	0.06494	0.09172
12.2	--	--	0.06771	0.09341
12.21	--	--	0.07109	0.09571
12.22	--	--	0.0748	0.09836
12.23	--	--	0.07914	0.10174
12.24	--	--	0.08388	0.10554
12.25	--	--	0.08924	0.1101
12.26	--	--	0.09503	0.11515
12.27	--	--	0.1016	0.12105
12.28	--	--	0.1086	0.1275
12.29	--	--	0.11634	0.13479
12.3	--	--	0.12456	0.14267
12.31	--	--	0.13354	0.15138
12.32	--	--	0.14296	0.16067
12.33	--	--	0.15314	0.17083
12.34	--	--	0.16376	0.1815
12.35	--	--	0.17515	0.19306
12.36	--	--	0.18701	0.20512
12.37	--	--	0.19966	0.21804
12.38	--	--	0.21273	0.23145
12.39	--	--	0.22657	0.24572
12.4	--	--	0.24083	0.26045
12.41	--	--	0.2558	0.276
12.42	--	--	0.27123	0.2921
12.43	--	--	0.2874	0.30897
12.44	--	--	0.30389	0.32623
12.45	--	--	0.32108	0.34422
12.46	--	--	0.33865	0.36265
12.47	--	--	0.35679	0.38172
12.48	--	--	0.37514	0.40104
12.49	--	--	0.39407	0.42094
12.5	--	--	0.41319	0.44099
12.51	--	--	0.43277	0.46154
12.52	--	--	0.45256	0.48228
12.53	--	--	0.47271	0.50335
12.54	--	--	0.49294	0.52441
12.55	--	--	0.51348	0.54573
12.56	--	--	0.53405	0.56692
12.57	--	--	0.55483	0.58816
12.58	--	--	0.57544	0.60908
12.59	--	--	0.5962	0.62998
12.6	--	--	0.61672	0.65045
12.61	--	--	0.63726	0.67076
12.62	--	--	0.65752	0.6906
12.63	--	--	0.67772	0.7102
12.64	--	--	0.6975	0.72919
12.65	--	--	0.7171	0.74786
12.66	--	--	0.73616	0.76585
12.67	--	--	0.75494	0.78353
12.68	--	--	0.77307	0.80056
12.69	--	--	0.79086	0.81718
12.7	--	--	0.80791	0.83299
12.71	--	--	0.82453	0.84835
12.72	--	--	0.84041	0.8629
12.73	--	--	0.85574	0.87687
12.74	--	--	0.87024	0.88994
12.75	--	--	0.88421	0.90244
12.76	--	--	0.89727	0.91404
12.77	--	--	0.90969	0.92494
12.78	--	--	0.92123	0.93493
12.79	--	--	0.93217	0.94433
12.8	--	--	0.94216	0.95284
12.81	--	--	0.95152	0.96083
12.82	--	--	0.95994	0.9679
12.83	--	--	0.96764	0.97431
12.84	--	--	0.97438	0.97981
12.85	--	--	0.98045	0.98476
12.86	--	--	0.98554	0.9888
12.87	--	--	0.98993	0.99224
12.88	--	--	0.99338	0.9949
12.89	--	--	0.99622	0.99711
12.9	--	--	0.99813	0.99856
12.91	--	--	0.99949	0.99962
12.92	--	--	1	1
12.93	--	--	0.99997	0.99999
12.94	--	--	0.99914	0.99936
12.95	--	--	0.99788	0.99849
12.96	--	--	0.99594	0.99706
12.97	--	--	0.99366	0.99539
12.98	--	--	0.99076	0.99319
12.99	--	--	0.98756	0.99074
13	--	--	0.98377	0.98783
13.01	--	--	0.97976	0.98476
13.02	--	--	0.97516	0.98123
13.03	--	--	0.97033	0.97752
13.04	--	--	0.96496	0.97338
13.05	--	--	0.9594	0.96912
13.06	--	--	0.9533	0.96441
13.07	--	--	0.94703	0.95948
13.08	--	--	0.94031	0.95418
13.09	--	--	0.93339	0.94868
13.1	--	--	0.92594	0.9426
13.11	--	--	0.91835	0.93631
13.12	--	--	0.91025	0.92941
13.13	--	--	0.90189	0.9222
13.14	--	--	0.89307	0.91445
13.15	--	--	0.88407	0.90642
13.16	--	--	0.87459	0.89774
13.17	--	--	0.86487	0.88875
13.18	--	--	0.85467	0.87918
13.19	--	--	0.8442	0.86921
13.2	--	--	0.83322	0.85856
13.21	--	--	0.82198	0.84746
13.22	--	--	0.81016	0.83562
13.23	--	--	0.798	0.82324
13.24	--	--	0.78527	0.8101
13.25	--	--	0.77224	0.7964
13.26	--	--	0.75856	0.78182
13.27	--	--	0.74447	0.76664
13.28	--	--	0.72969	0.75059
13.29	--	--	0.71441	0.73382
13.3	--	--	0.69843	0.71614
13.31	--	--	0.68203	0.69783
13.32	--	--	0.66484	0.67856
13.33	--	--	0.64727	0.65869
13.34	--	--	0.62897	0.63797
13.35	--	--	0.61025	0.6167
13.36	--	--	0.59082	0.59462
13.37	--	--	0.57102	0.57209
13.38	--	--	0.55057	0.54889
13.39	--	--	0.52975	0.52527
13.4	--	--	0.50837	0.50105
13.41	--	--	0.48678	0.47668
13.42	--	--	0.46458	0.45181
13.43	--	--	0.44223	0.42685
13.44	--	--	0.41951	0.40188
13.45	--	--	0.39668	0.37756
13.46	--	--	0.3735	0.35371
13.47	--	--	0.35051	0.33062
13.48	--	--	0.32803	0.30812
13.49	--	--	0.30635	0.28648
13.5	--	--	0.28528	0.26523
13.51	--	--	0.26499	0.24467
13.52	--	--	0.24524	0.22463
13.53	--	--	0.22642	0.20542
13.54	--	--	0.20829	0.18691
13.55	--	--	0.19078	0.16925
13.56	--	--	0.17368	0.15236
13.57	--	--	0.15734	0.13655
13.58	--	--	0.14156	0.12156
13.59	--	--	0.12662	0.10766
13.6	--	--	0.11239	0.09479
13.61	--	--	0.09912	0.08314
13.62	--	--	0.08655	0.07212
13.63	--	--	0.07506	0.06217
13.64	--	--	0.06432	0.05288
13.65	--	--	0.05473	0.04465
13.66	--	--	0.04588	0.03711
13.67	--	--	0.03797	0.03059
13.68	--	--	0.03073	0.02482
13.69	--	--	0.02444	0.02006
13.7	--	--	0.01878	0.01592
13.71	--	--	0.01409	0.01282
13.72	--	--	0.01001	0.01033
13.73	--	--	0.00694	0.00876
13.74	--	--	0.00449	0.00778
13.75	--	--	0.00288	0.00732
13.76	--	--	0.00184	0.00677
13.77	--	--	0.00166	0.00639
13.78	--	--	0.00179	0.00585
13.79	--	--	0.00194	0.0053
13.8	--	--	0.00187	0.00459
13.81	--	--	0.00178	0.00417
13.82	--	--	0.00152	0.00382
13.83	--	--	0.00137	0.00375
13.84	--	--	0.00101	0.00374
13.85	--	--	0.000699234	0.00388
13.86	--	--	0.000408496	0.00393
13.87	--	--	0.000390593	0.00403
13.88	--	--	0.00027693	0.00381
13.89	--	--	0.000381898	0.00366
13.9	--	--	0.000423635	0.00333
13.91	--	--	0.000575592	0.00292
13.92	--	--	0.000577587	0.00221
13.93	--	--	0.00068266	0.00178
13.94	--	--	0.00059622	0.00127
13.95	--	--	0.000621809	0.00106
13.96	--	--	0.000353989	0.000651352
13.97	--	--	0.000212501	0.000510525
13.98	--	--	3.04549e-05	0.000302999
13.99	--	--	5.71912e-05	0.00025548
14	--	--	0	9.60131e-05
14.01	--	--	0.00018411	0.000208431
14.02	--	--	0.0002843	0.000184914
14.03	--	--	0.000604115	0.000346881
14.04	--	--	0.000850849	0.000472155
14.05	--	--	0.00134	0.000812622
14.06	--	--	0.00184	0.00118
14.07	--	--	0.0026	0.00171
14.08	--	--	0.00328	0.00209
14.09	--	--	0.00424	0.00271
14.1	--	--	0.0052	0.00337
14.11	--	--	0.00643	0.00423
14.12	--	--	0.00767	0.00511
14.13	--	--	0.00912	0.00617
14.14	--	--	0.0105	0.00714
14.15	--	--	0.01204	0.0082
14.16	--	--	0.01352	0.00922
14.17	--	--	0.01528	0.01054
14.18	--	--	0.01702	0.01189
14.19	--	--	0.01906	0.01363
14.2	--	--	0.02102	0.01533
14.21	--	--	0.0232	0.01721
14.22	--	--	0.0254	0.01923
14.23	--	--	0.02788	0.02155
14.24	--	--	0.0303	0.02385
14.25	--	--	0.03293	0.02639
14.26	--	--	0.03542	0.02884
14.27	--	--	0.03811	0.03158
14.28	--	--	0.04069	0.0342
14.29	--	--	0.04337	0.03693
14.3	--	--	0.0459	0.03954
14.31	--	--	0.04858	0.04233
14.32	--	--	0.0511	0.04495
14.33	--	--	0.0537	0.04767
14.34	--	--	0.05608	0.05023
14.35	--	--	0.05844	0.05278
14.36	--	--	0.06047	0.05508
14.37	--	--	0.06245	0.05729
14.38	--	--	0.06414	0.05926
14.39	--	--	0.06584	0.06127
14.4	--	--	0.06719	0.06303
14.41	--	--	0.06849	0.06472
14.42	--	--	0.06944	0.06606
14.43	--	--	0.07035	0.06736
14.44	--	--	0.07093	0.06833
14.45	--	--	0.07152	0.06934
14.46	--	--	0.07178	0.07008
14.47	--	--	0.072	0.07074
14.48	--	--	0.07189	0.07113
14.49	--	--	0.07172	0.07149
14.5	--	--	0.07121	0.07148
14.51	--	--	0.07069	0.07144
14.52	--	--	0.06985	0.07115
14.53	--	--	0.06892	0.07066
14.54	--	--	0.06759	0.06982
14.55	--	--	0.06626	0.06893
14.56	--	--	0.06461	0.06775
14.57	--	--	0.06301	0.06659
14.58	--	--	0.0612	0.06523
14.59	--	--	0.05945	0.06392
14.6	--	--	0.05752	0.06245
14.61	--	--	0.05567	0.06102
14.62	--	--	0.05356	0.0593
14.63	--	--	0.05152	0.05768
14.64	--	--	0.04924	0.05583
14.65	--	--	0.04707	0.05406
14.66	--	--	0.04479	0.05215
14.67	--	--	0.04266	0.05036
14.68	--	--	0.04043	0.04851
14.69	--	--	0.03834	0.04681
14.7	--	--	0.03615	0.04497
14.71	--	--	0.03413	0.04324
14.72	--	--	0.03204	0.04141
14.73	--	--	0.03018	0.03984
14.74	--	--	0.0282	0.03808
14.75	--	--	0.02643	0.03651
14.76	--	--	0.02451	0.03472
14.77	--	--	0.02281	0.03309
14.78	--	--	0.0211	0.03143
14.79	--	--	0.01954	0.02986
14.8	--	--	0.01792	0.02819
14.81	--	--	0.01651	0.02674
14.82	--	--	0.01503	0.02523
14.83	--	--	0.01377	0.0239
14.84	--	--	0.01243	0.02249
14.85	--	--	0.01136	0.02129
14.86	--	--	0.01026	0.02009
14.87	--	--	0.0094	0.01907
14.88	--	--	0.00842	0.01796
14.89	--	--	0.00758	0.0169
14.9	--	--	0.00663	0.01569
14.91	--	--	0.00593	0.01469
14.92	--	--	0.00512	0.0136
14.93	--	--	0.00451	0.01272
14.94	--	--	0.00384	0.01169
14.95	--	--	0.00343	0.01085
14.96	--	--	0.00297	0.00997
14.97	--	--	0.00268	0.00928
14.98	--	--	0.00233	0.00848
14.99	--	--	0.00215	0.00777
15	--	--	0.00187	0.00694
15.01	--	--	0.00175	0.00627
15.02	--	--	0.0016	0.00562
15.03	--	--	0.0016	0.00511
15.04	--	--	0.00143	0.00442
15.05	--	--	0.00146	0.00394
15.06	--	--	0.00135	0.00338
15.07	--	--	0.00143	0.00307
15.08	--	--	0.00137	0.00268
15.09	--	--	0.00141	0.00245
15.1	--	--	0.00134	0.00214
15.11	--	--	0.00142	0.00201
15.12	--	--	0.00143	0.00178
15.13	--	--	0.00157	0.00165
15.14	--	--	0.00158	0.0014
15.15	--	--	0.00176	0.00135
15.16	--	--	0.0018	0.0012
15.17	--	--	0.00187	0.00108
15.18	--	--	0.00179	0.00085434
15.19	--	--	0.00188	0.000748598
15.2	--	--	0.00183	0.000606872
15.21	--	--	0.00192	0.00060908
15.22	--	--	0.00175	0.000359401
15.23	--	--	0.00179	0.000289642
15.24	--	--	0.00173	0.000147917
15.25	--	--	0.00177	0.000174115
15.26	--	--	0.00169	0.000152332
15.27	--	--	0.00167	0.000190527
15.28	--	--	0.00151	9.67823e-05
15.29	--	--	0.00147	0.000170965
15.3	--	--	0.00133	0.000173176
15.31	--	--	0.00132	0.000367306
15.32	--	--	0.00118	0.000453477
15.33	--	--	0.00111	0.000563636
15.34	--	--	0.000901643	0.000607452
15.35	--	--	0.000872699	0.000808772
15.36	--	--	0.000711152	0.000891714
15.37	--	--	0.000714643	0.00107
15.38	--	--	0.00059745	0.00112
15.39	--	--	0.00065228	0.00132
15.4	--	--	0.000597268	0.00137
15.41	--	--	0.000703443	0.00155
15.42	--	--	0.000634735	0.00154
15.43	--	--	0.000673011	0.00164
15.44	--	--	0.000579759	0.00165
15.45	--	--	0.000626011	0.00178
15.46	--	--	0.000529899	0.00181
15.47	--	--	0.000584134	0.00191
15.48	--	--	0.000539367	0.0019
15.49	--	--	0.000623264	0.00204
15.5	--	--	0.000553957	0.00206
15.51	--	--	0.000656676	0.00218
15.52	--	--	0.000649551	0.00222
15.53	--	--	0.000836134	0.00247
15.54	--	--	0.000804469	0.00251
15.55	--	--	0.000858098	0.00256
15.56	--	--	0.000791043	0.0025
15.57	--	--	0.000820129	0.0025
15.58	--	--	0.00073937	0.00239
15.59	--	--	0.000787271	0.00241
15.6	--	--	0.000757425	0.00232
15.61	--	--	0.000838622	0.00236
15.62	--	--	0.000803205	0.00224
15.63	--	--	0.000900518	0.00221
15.64	--	--	0.000859538	0.00208
15.65	--	--	0.000940444	0.00202
15.66	--	--	0.000872328	0.00185
15.67	--	--	0.000905845	0.00179
15.68	--	--	0.00078082	0.00161
15.69	--	--	0.000768276	0.00152
15.7	--	--	0.000651392	0.00133
15.71	--	--	0.000679507	0.00125
15.72	--	--	0.000570759	0.00106
15.73	--	--	0.000607008	0.00104
15.74	--	--	0.000528073	0.000906373
15.75	--	--	0.000583301	0.000897295
15.76	--	--	0.000534186	0.000756272
15.77	--	--	0.000662593	0.000771177
15.78	--	--	0.000654137	0.000714111
15.79	--	--	0.000812364	0.000800986
15.8	--	--	0.000844567	0.000695943
15.81	--	--	0.00104	0.000734834
15.82	--	--	0.00107	0.000641785
15.83	--	--	0.00121	0.000668679
15.84	--	--	0.0012	0.000563632
15.85	--	--	0.00134	0.000602523
15.86	--	--	0.00145	0.000667887
15.87	--	--	0.00159	0.000738499
15.88	--	--	0.00171	0.000800761
15.89	--	--	0.00179	0.00080398
15.9	--	--	0.00189	0.000872937
15.91	--	--	0.00205	0.000969688
15.92	--	--	0.00234	0.00113
15.93	--	--	0.00267	0.00134
15.94	--	--	0.00291	0.00153
15.95	--	--	0.00324	0.00167
15.96	--	--	0.00365	0.00186
15.97	--	--	0.00377	0.00166
15.98	--	--	0.00379	0.00158
15.99	--	--	0.00351	0.00173
16	--	--	0.00381	0.00198
--	--	--	--	--
--	--	--	--	--
28	0.00337	--	-0.00642	--
28.01	0.00337	--	0.00105	--
28.02	0.00337	--	-0.00314	--
28.03	0.00338	--	0.002	--
28.04	0.00335	--	-0.00142	--
28.05	0.00343	--	0.00372	--
28.06	0.00341	--	-0.00358	--
28.07	0.00347	--	0.000783851	--
28.08	0.00343	--	-0.00341	--
28.09	0.00338	--	0.000178312	--
28.1	0.00335	--	-0.00634	--
28.11	0.00328	--	0.0019	--
28.12	0.00323	--	-0.00228	--
28.13	0.0032	--	0.00363	--
28.14	0.0032	--	-0.00211	--
28.15	0.00328	--	0.00147	--
28.16	0.00334	--	-0.0035	--
28.17	0.00343	--	8.81818e-05	--
28.18	0.00338	--	-0.0041	--
28.19	0.00344	--	0.00104	--
28.2	0.00343	--	-0.00548	--
28.21	0.00343	--	-0.00034572	--
28.22	0.00347	--	-0.00376	--
28.23	0.0035	--	0.00294	--
28.24	0.00346	--	-0.00359	--
28.25	0.00347	--	0.00388	--
28.26	0.00343	--	-0.00186	--
28.27	0.00346	--	0.00328	--
28.28	0.00332	--	-0.00324	--
28.29	0.00334	--	0.0019	--
28.3	0.00329	--	-0.00229	--
28.31	0.00331	--	0.00362	--
28.32	0.00334	--	-0.00134	--
28.33	0.00332	--	0.00379	--
28.34	0.00331	--	-0.000395345	--
28.35	0.00332	--	0.00241	--
28.36	0.00326	--	-0.00411	--
28.37	0.00329	--	0.00103	--
28.38	0.00325	--	-0.00316	--
28.39	0.00329	--	0.0012	--
28.4	0.00329	--	-0.00221	--
28.41	0.00332	--	0.00448	--
28.42	0.00334	--	-0.00126	--
28.43	0.00337	--	0.00232	--
28.44	0.00334	--	-0.00265	--
28.45	0.00334	--	0.00638	--
28.46	0.00328	--	0.000634977	--
28.47	0.00325	--	0.005	--
28.48	0.00319	--	-0.000747988	--
28.49	0.00326	--	0.00206	--
28.5	0.00323	--	-0.00291	--
28.51	0.00323	--	0.00456	--
28.52	0.0032	--	-0.000404713	--
28.53	0.00314	--	0.00707	--
28.54	0.00313	--	0.000544101	--
28.55	0.00313	--	0.0049	--
28.56	0.00319	--	-0.00162	--
28.57	0.00316	--	0.00274	--
28.58	0.00313	--	-0.00144	--
28.59	0.0032	--	0.00447	--
28.6	0.00319	--	-0.00049534	--
28.61	0.00322	--	0.00387	--
28.62	0.00322	--	0.00123	--
28.63	0.00325	--	0.00637	--
28.64	0.00322	--	0.00218	--
28.65	0.00326	--	0.00576	--
28.66	0.00323	--	0.00157	--
28.67	0.00328	--	0.0106	--
28.68	0.0032	--	0.00408	--
28.69	0.00326	--	0.00844	--
28.7	0.00323	--	0.0027	--
28.71	0.00326	--	0.00628	--
28.72	0.00325	--	0.00442	--
28.73	0.00328	--	0.01111	--
28.74	0.00328	--	0.00693	--
28.75	0.00326	--	0.01284	--
28.76	0.00329	--	0.0071	--
28.77	0.00329	--	0.01379	--
28.78	0.00329	--	0.0096	--
28.79	0.00329	--	0.01629	--
28.8	0.00332	--	0.0121	--
28.81	0.00335	--	0.01724	--
28.82	0.00337	--	0.01072	--
28.83	0.00344	--	0.01741	--
28.84	0.00343	--	0.01167	--
28.85	0.00347	--	0.01759	--
28.86	0.00347	--	0.01262	--
28.87	0.00346	--	0.01698	--
28.88	0.00349	--	0.01201	--
28.89	0.0035	--	0.0156	--
28.9	0.00349	--	0.01063	--
28.91	0.0035	--	0.01577	--
28.92	0.00352	--	0.01313	--
28.93	0.00355	--	0.01594	--
28.94	0.0035	--	0.01097	--
28.95	0.00355	--	0.01456	--
28.96	0.00352	--	0.01192	--
28.97	0.00357	--	0.01628	--
28.98	0.00361	--	0.00899	--
28.99	0.00366	--	0.01335	--
29	0.00364	--	0.00838	--
29.01	0.00366	--	0.01274	--
29.02	0.0037	--	0.00777	--
29.03	0.00372	--	0.01058	--
29.04	0.00379	--	0.00406	--
29.05	0.00379	--	0.00842	--
29.06	0.00387	--	0.00579	--
29.07	0.00388	--	0.00937	--
29.08	0.00397	--	0.00207	--
29.09	0.00406	--	0.00721	--
29.1	0.00409	--	0.000688877	--
29.11	0.00411	--	0.00583	--
29.12	0.00414	--	-0.00147	--
29.13	0.00423	--	0.006	--
29.14	0.00429	--	-0.0013	--
29.15	0.00438	--	0.00228	--
29.16	0.00441	--	-0.00191	--
29.17	0.00449	--	0.00323	--
29.18	0.00452	--	-0.000956352	--
29.19	0.00462	--	0.00418	--
29.2	0.00471	--	0.000769639	--
29.21	0.00485	--	0.00513	--
29.22	0.00492	--	0.0001641	--
29.23	0.00502	--	0.00142	--
29.24	0.00509	--	-0.00277	--
29.25	0.00518	--	0.00237	--
29.26	0.00527	--	-0.0025	--
29.27	0.00539	--	-0.00038069	--
29.28	0.00544	--	-0.00448	--
29.29	0.0055	--	0.000757738	--
29.3	0.0056	--	-0.00178	--
29.31	0.00568	--	0.00345	--
29.32	0.00576	--	-0.000643576	--
29.33	0.00579	--	0.00537	--
29.34	0.00583	--	0.0004951	--
29.35	0.00586	--	0.00495	--
29.36	0.00594	--	7.91738e-05	--
29.37	0.00598	--	0.000648636	--
29.38	0.006	--	-0.00422	--
29.39	0.00604	--	0.00179	--
29.4	0.00601	--	-0.00386	--
29.41	0.00607	--	0.00059421	--
29.42	0.00607	--	-0.00583	--
29.43	0.0061	--	0.00095546	--
29.44	0.00606	--	-0.00392	--
29.45	0.00604	--	0.00287	--
29.46	0.00609	--	-0.00355	--
29.47	0.0061	--	0.000900785	--
29.48	0.00613	--	-0.00475	--
29.49	0.00613	--	0.00204	--
29.5	0.0061	--	-0.00283	--
29.51	0.00609	--	0.00551	--
29.52	0.00607	--	0.000638395	--
29.53	0.00607	--	0.00587	--
29.54	0.00604	--	0.00255	--
29.55	0.00609	--	0.00779	--
29.56	0.00603	--	0.00136	--
29.57	0.00604	--	0.00659	--
29.58	0.00601	--	0.00328	--
29.59	0.00606	--	0.00929	--
29.6	0.00603	--	0.00442	--
29.61	0.00603	--	0.00965	--
29.62	0.00601	--	0.00478	--
29.63	0.006	--	0.01234	--
29.64	0.00603	--	0.00825	--
29.65	0.00604	--	0.0127	--
29.66	0.00604	--	0.00705	--
29.67	0.00603	--	0.01151	--
29.68	0.00604	--	0.00819	--
29.69	0.00607	--	0.01343	--
29.7	0.00607	--	0.01011	--
29.71	0.0061	--	0.0169	--
29.72	0.0061	--	0.01358	--
29.73	0.00612	--	0.02037	--
29.74	0.00609	--	0.01549	--
29.75	0.00616	--	0.01762	--
29.76	0.00616	--	0.01119	--
29.77	0.00618	--	0.0172	--
29.78	0.00616	--	0.01155	--
29.79	0.00618	--	0.01679	--
29.8	0.00619	--	0.01114	--
29.81	0.00619	--	0.01793	--
29.82	0.00619	--	0.00839	--
29.83	0.00618	--	0.0144	--
29.84	0.00619	--	0.00797	--
29.85	0.00621	--	0.01321	--
29.86	0.00621	--	0.006	--
29.87	0.00628	--	0.01201	--
29.88	0.00627	--	0.00481	--
29.89	0.00628	--	0.00849	--
29.9	0.00622	--	0.000508812	--
29.91	0.00624	--	0.00574	--
29.92	0.00622	--	-0.00146	--
29.93	0.00625	--	0.00299	--
29.94	0.00628	--	-0.00499	--
29.95	0.0063	--	-0.000531003	--
29.96	0.00631	--	-0.00618	--
29.97	0.00628	--	0.00294	--
29.98	0.00633	--	-0.00116	--
29.99	0.00631	--	0.00486	--
30	0.00633	--	-0.00157	--
30.01	0.00634	--	0.00366	--
30.02	0.00633	--	-0.00043264	--
30.03	0.00636	--	0.0048	--
30.04	0.00634	--	-0.000848317	--
30.05	0.00639	--	0.00516	--
30.06	0.00634	--	0.00107	--
30.07	0.00636	--	0.00785	--
30.08	0.00631	--	0.00376	--
30.09	0.0063	--	0.01133	--
30.1	0.0063	--	0.0049	--
30.11	0.0063	--	0.00935	--
30.12	0.00639	--	0.00293	--
30.13	0.00642	--	0.00661	--
30.14	0.00645	--	0.00174	--
30.15	0.00645	--	0.00775	--
30.16	0.00644	--	0.000542508	--
30.17	0.00641	--	0.00733	--
30.18	0.00639	--	0.00168	--
30.19	0.00641	--	0.00769	--
30.2	0.00639	--	0.00204	--
30.21	0.00645	--	0.00883	--
30.22	0.00647	--	0.00318	--
30.23	0.00645	--	0.00997	--
30.24	0.00644	--	0.00432	--
30.25	0.00642	--	0.01111	--
30.26	0.00636	--	0.00624	--
30.27	0.00636	--	0.01225	--
30.28	0.00639	--	0.00349	--
30.29	0.00639	--	0.00639	--
30.3	0.00638	--	-0.00159	--
30.31	0.00638	--	0.00364	--
30.32	0.00636	--	-0.00356	--
30.33	0.00636	--	-0.00144	--
30.34	0.00636	--	-0.00631	--
30.35	0.00634	--	0.00125	--
30.36	0.00634	--	-0.00517	--
30.37	0.00634	--	0.00239	--
30.38	0.00634	--	-0.00403	--
30.39	0.00636	--	-0.00035426	--
30.4	0.00638	--	-0.00756	--
30.41	0.00639	--	-0.000770186	--
30.42	0.00638	--	-0.00564	--
30.43	0.00634	--	0.00192	--
30.44	0.00631	--	0.00111	--
30.45	0.00633	--	0.00744	--
30.46	0.00631	--	0.00289	--
30.47	0.00634	--	0.01155	--
30.48	0.00631	--	0.00778	--
30.49	0.00628	--	0.01644	--
30.5	0.00627	--	0.01267	--
30.51	0.00628	--	0.02055	--
30.52	0.00628	--	0.01755	--
30.53	0.00628	--	0.02622	--
30.54	0.00633	--	0.02167	--
30.55	0.00638	--	0.02877	--
30.56	0.00639	--	0.02422	--
30.57	0.00642	--	0.03211	--
30.58	0.00638	--	0.02834	--
30.59	0.00634	--	0.037	--
30.6	0.00633	--	0.03556	--
30.61	0.00634	--	0.04422	--
30.62	0.00638	--	0.04122	--
30.63	0.00636	--	0.04989	--
30.64	0.00636	--	0.04844	--
30.65	0.00634	--	0.05555	--
30.66	0.00638	--	0.051	--
30.67	0.00639	--	0.05966	--
30.68	0.00639	--	0.05589	--
30.69	0.00636	--	0.06455	--
30.7	0.00636	--	0.06467	--
30.71	0.00642	--	0.07255	--
30.72	0.00639	--	0.07111	--
30.73	0.00642	--	0.079	--
30.74	0.00641	--	0.07678	--
30.75	0.00644	--	0.08388	--
30.76	0.00642	--	0.084	--
30.77	0.00641	--	0.0981	--
30.78	0.00641	--	0.09744	--
30.79	0.00641	--	0.1061	--
30.8	0.00645	--	0.10621	--
30.81	0.00644	--	0.11643	--
30.82	0.00644	--	0.11576	--
30.83	0.00639	--	0.12676	--
30.84	0.00641	--	0.12687	--
30.85	0.00642	--	0.13864	--
30.86	0.00636	--	0.14031	--
30.87	0.00639	--	0.15286	--
30.88	0.00636	--	0.15142	--
30.89	0.00642	--	0.16241	--
30.9	0.00642	--	0.16252	--
30.91	0.00644	--	0.17507	--
30.92	0.00642	--	0.17674	--
30.93	0.00639	--	0.19084	--
30.94	0.00639	--	0.19173	--
30.95	0.00638	--	0.20739	--
30.96	0.00638	--	0.20828	--
30.97	0.00639	--	0.22083	--
30.98	0.00639	--	0.22328	--
30.99	0.00642	--	0.23583	--
31	0.00644	--	0.23827	--
31.01	0.00645	--	0.24849	--
31.02	0.00638	--	0.25249	--
31.03	0.00639	--	0.26504	--
31.04	0.00639	--	0.26903	--
31.05	0.00636	--	0.28003	--
31.06	0.00636	--	0.28481	--
31.07	0.00633	--	0.29658	--
31.08	0.00634	--	0.29514	--
31.09	0.00633	--	0.30691	--
31.1	0.00634	--	0.31013	--
31.11	0.00631	--	0.32035	--
31.12	0.0063	--	0.32357	--
31.13	0.00634	--	0.33612	--
31.14	0.00631	--	0.33701	--
31.15	0.00628	--	0.34956	--
31.16	0.00621	--	0.352	--
31.17	0.00622	--	0.36455	--
31.18	0.00613	--	0.36622	--
31.19	0.00612	--	0.3811	--
31.2	0.00604	--	0.38665	--
31.21	0.00601	--	0.40153	--
31.22	0.00595	--	0.4032	--
31.23	0.00592	--	0.4173	--
31.24	0.00585	--	0.41819	--
31.25	0.00579	--	0.4323	--
31.26	0.00574	--	0.43008	--
31.27	0.0057	--	0.44496	--
31.28	0.0056	--	0.4474	--
31.29	0.00554	--	0.46228	--
31.3	0.00545	--	0.46473	--
31.31	0.00542	--	0.47883	--
31.32	0.00536	--	0.48283	--
31.33	0.00533	--	0.49694	--
31.34	0.00529	--	0.50171	--
31.35	0.0052	--	0.51582	--
31.36	0.0052	--	0.52137	--
31.37	0.00515	--	0.53547	--
31.38	0.00515	--	0.53947	--
31.39	0.00511	--	0.55202	--
31.4	0.00506	--	0.55835	--
31.41	0.00502	--	0.57323	--
31.42	0.00499	--	0.57879	--
31.43	0.00497	--	0.59367	--
31.44	0.00486	--	0.6	--
31.45	0.00488	--	0.61643	--
31.46	0.00482	--	0.62121	--
31.47	0.00482	--	0.63687	--
31.48	0.00477	--	0.64164	--
31.49	0.0048	--	0.6573	--
31.5	0.00477	--	0.66519	--
31.51	0.0048	--	0.67851	--
31.52	0.00479	--	0.68251	--
31.53	0.00479	--	0.69817	--
31.54	0.00479	--	0.70217	--
31.55	0.0048	--	0.72094	--
31.56	0.00479	--	0.72571	--
31.57	0.00482	--	0.74448	--
31.58	0.0048	--	0.74692	--
31.59	0.00485	--	0.76258	--
31.6	0.00482	--	0.76347	--
31.61	0.00488	--	0.77524	--
31.62	0.00486	--	0.77691	--
31.63	0.00486	--	0.79024	--
31.64	0.00488	--	0.79346	--
31.65	0.00488	--	0.80679	--
31.66	0.00491	--	0.80768	--
31.67	0.00483	--	0.81789	--
31.68	0.0048	--	0.81801	--
31.69	0.00476	--	0.82822	--
31.7	0.00473	--	0.83067	--
31.71	0.00471	--	0.84011	--
31.72	0.00471	--	0.84178	--
31.73	0.00468	--	0.85122	--
31.74	0.00467	--	0.85133	--
31.75	0.00464	--	0.85844	--
31.76	0.00465	--	0.85622	--
31.77	0.00461	--	0.86643	--
31.78	0.00461	--	0.86266	--
31.79	0.00456	--	0.86821	--
31.8	0.00458	--	0.866	--
31.81	0.00459	--	0.86999	--
31.82	0.00455	--	0.86467	--
31.83	0.00458	--	0.87022	--
31.84	0.00456	--	0.86645	--
31.85	0.00456	--	0.872	--
31.86	0.00455	--	0.86512	--
31.87	0.00453	--	0.86989	--
31.88	0.00452	--	0.86146	--
31.89	0.00447	--	0.86701	--
31.9	0.00447	--	0.86091	--
31.91	0.00446	--	0.86646	--
31.92	0.00441	--	0.86113	--
31.93	0.0044	--	0.86591	--
31.94	0.00434	--	0.85902	--
31.95	0.00432	--	0.86225	--
31.96	0.00418	--	0.85536	--
31.97	0.00418	--	0.85936	--
31.98	0.00414	--	0.8517	--
31.99	0.00417	--	0.85648	--
32	0.00414	--	0.85037	--
32.01	0.00417	--	0.8536	--
32.02	0.00418	--	0.84905	--
32.03	0.00417	--	0.84994	--
32.04	0.00417	--	0.84461	--
32.05	0.00417	--	0.84783	--
32.06	0.00415	--	0.84483	--
32.07	0.00412	--	0.84805	--
32.08	0.00417	--	0.83884	--
32.09	0.00418	--	0.84517	--
32.1	0.00415	--	0.83984	--
32.11	0.00408	--	0.84384	--
32.12	0.00405	--	0.83774	--
32.13	0.00403	--	0.84484	--
32.14	0.00402	--	0.83641	--
32.15	0.004	--	0.83963	--
32.16	0.00397	--	0.83197	--
32.17	0.00393	--	0.83441	--
32.18	0.00396	--	0.82753	--
32.19	0.00393	--	0.83464	--
32.2	0.00399	--	0.82853	--
32.21	0.00394	--	0.83253	--
32.22	0.00394	--	0.82487	--
32.23	0.00394	--	0.82965	--
32.24	0.00394	--	0.82199	--
32.25	0.00399	--	0.82599	--
32.26	0.00396	--	0.81755	--
32.27	0.00402	--	0.82077	--
32.28	0.00397	--	0.81311	--
32.29	0.00396	--	0.82022	--
32.3	0.004	--	0.81412	--
32.31	0.00399	--	0.82045	--
32.32	0.00396	--	0.81512	--
32.33	0.00388	--	0.81601	--
32.34	0.00384	--	0.81068	--
32.35	0.00381	--	0.81157	--
32.36	0.00372	--	0.80236	--
32.37	0.0037	--	0.80247	--
32.38	0.00363	--	0.79559	--
32.39	0.00358	--	0.80114	--
32.4	0.0035	--	0.7927	--
32.41	0.00354	--	0.79826	--
32.42	0.00355	--	0.78982	--
32.43	0.0035	--	0.79304	--
32.44	0.0035	--	0.78227	--
32.45	0.00338	--	0.78783	--
32.46	0.00337	--	0.78094	--
32.47	0.00332	--	0.78417	--
32.48	0.00332	--	0.77651	--
32.49	0.00329	--	0.78128	--
32.5	0.00328	--	0.77051	--
32.51	0.00322	--	0.77296	--
32.52	0.00317	--	0.76685	--
32.53	0.00314	--	0.77085	--
32.54	0.00307	--	0.76241	--
32.55	0.00304	--	0.76641	--
32.56	0.00299	--	0.75875	--
32.57	0.00295	--	0.76353	--
32.58	0.0029	--	0.75509	--
32.59	0.00289	--	0.76142	--
32.6	0.0029	--	0.75299	--
32.61	0.00279	--	0.75465	--
32.62	0.00281	--	0.74466	--
32.63	0.00276	--	0.74788	--
32.64	0.00279	--	0.741	--
32.65	0.00279	--	0.74344	--
32.66	0.00282	--	0.73656	--
32.67	0.00287	--	0.74212	--
32.68	0.0029	--	0.73679	--
32.69	0.00289	--	0.74001	--
32.7	0.00292	--	0.73002	--
32.71	0.0029	--	0.73169	--
32.72	0.00295	--	0.72403	--
32.73	0.00287	--	0.72725	--
32.74	0.00287	--	0.72036	--
32.75	0.00282	--	0.72514	--
32.76	0.00292	--	0.71826	--
32.77	0.00292	--	0.72226	--
32.78	0.00289	--	0.71693	--
32.79	0.00287	--	0.72171	--
32.8	0.00282	--	0.71405	--
32.81	0.00278	--	0.71805	--
32.82	0.00276	--	0.71194	--
32.83	0.00281	--	0.71438	--
32.84	0.00278	--	0.70828	--
32.85	0.00287	--	0.71383	--
32.86	0.00287	--	0.70928	--
32.87	0.00292	--	0.71484	--
32.88	0.00298	--	0.70873	--
32.89	0.0031	--	0.71506	--
32.9	0.00311	--	0.70662	--
32.91	0.00316	--	0.70985	--
32.92	0.00314	--	0.70607	--
32.93	0.0031	--	0.70929	--
32.94	0.00313	--	0.70163	--
32.95	0.00311	--	0.70486	--
32.96	0.00311	--	0.69797	--
32.97	0.00308	--	0.70197	--
32.98	0.0031	--	0.69509	--
32.99	0.00304	--	0.69909	--
33	0.00305	--	0.69298	--
33.01	0.00307	--	0.70009	--
33.02	0.0031	--	0.69554	--
33.03	0.00305	--	0.70032	--
33.04	0.00314	--	0.69499	--
33.05	0.00317	--	0.69899	--
33.06	0.00326	--	0.69288	--
33.07	0.00325	--	0.69844	--
33.08	0.00328	--	0.69389	--
33.09	0.00328	--	0.69866	--
33.1	0.00325	--	0.69489	--
33.11	0.00326	--	0.702	--
33.12	0.00332	--	0.69822	--
33.13	0.00331	--	0.70611	--
33.14	0.00331	--	0.70544	--
33.15	0.00334	--	0.71178	--
33.16	0.00332	--	0.70956	--
33.17	0.00335	--	0.71589	--
33.18	0.00332	--	0.71134	--
33.19	0.00329	--	0.72	--
33.2	0.00319	--	0.71545	--
33.21	0.00319	--	0.72333	--
33.22	0.00314	--	0.72189	--
33.23	0.00317	--	0.72667	--
33.24	0.00322	--	0.72523	--
33.25	0.00323	--	0.73311	--
33.26	0.00325	--	0.73245	--
33.27	0.00328	--	0.74189	--
33.28	0.00328	--	0.73967	--
33.29	0.00331	--	0.74833	--
33.3	0.00335	--	0.74533	--
33.31	0.00343	--	0.75477	--
33.32	0.00338	--	0.751	--
33.33	0.00343	--	0.75889	--
33.34	0.00341	--	0.75511	--
33.35	0.00341	--	0.76377	--
33.36	0.00337	--	0.76078	--
33.37	0.00332	--	0.77177	--
33.38	0.00326	--	0.76722	--
33.39	0.00322	--	0.77278	--
33.4	0.00326	--	0.77056	--
33.41	0.00335	--	0.77533	--
33.42	0.00338	--	0.77	--
33.43	0.00338	--	0.77634	--
33.44	0.00344	--	0.77179	--
33.45	0.00344	--	0.77578	--
33.46	0.00347	--	0.77046	--
33.47	0.00343	--	0.77523	--
33.48	0.0034	--	0.7699	--
33.49	0.00335	--	0.77546	--
33.5	0.00337	--	0.76935	--
33.51	0.00338	--	0.77568	--
33.52	0.00346	--	0.76958	--
33.53	0.00347	--	0.77435	--
33.54	0.00352	--	0.77058	--
33.55	0.00349	--	0.77458	--
33.56	0.00349	--	0.76848	--
33.57	0.00349	--	0.77247	--
33.58	0.00346	--	0.76792	--
33.59	0.00346	--	0.77348	--
33.6	0.00338	--	0.76737	--
33.61	0.00338	--	0.7737	--
33.62	0.00334	--	0.76682	--
33.63	0.00341	--	0.77237	--
33.64	0.00337	--	0.76627	--
33.65	0.00338	--	0.7726	--
33.66	0.00335	--	0.76727	--
33.67	0.00344	--	0.77438	--
33.68	0.00346	--	0.76594	--
33.69	0.00355	--	0.77072	--
33.7	0.00357	--	0.76695	--
33.71	0.0036	--	0.7725	--
33.72	0.00355	--	0.76717	--
33.73	0.00355	--	0.77272	--
33.74	0.0035	--	0.7674	--
33.75	0.0035	--	0.77373	--
33.76	0.00347	--	0.76684	--
33.77	0.00349	--	0.7724	--
33.78	0.00352	--	0.76707	--
33.79	0.00354	--	0.77185	--
33.8	0.00358	--	0.76807	--
33.81	0.00358	--	0.77285	--
33.82	0.00363	--	0.76597	--
33.83	0.00352	--	0.77152	--
33.84	0.00354	--	0.76619	--
33.85	0.00341	--	0.77019	--
33.86	0.00347	--	0.76409	--
33.87	0.00344	--	0.77042	--
33.88	0.00349	--	0.76509	--
33.89	0.00352	--	0.76753	--
33.9	0.00358	--	0.7622	--
33.91	0.00363	--	0.7662	--
33.92	0.00367	--	0.76088	--
33.93	0.00366	--	0.76565	--
33.94	0.00363	--	0.75955	--
33.95	0.00363	--	0.76277	--
33.96	0.00369	--	0.75744	--
33.97	0.0037	--	0.76066	--
33.98	0.00367	--	0.75145	--
33.99	0.00364	--	0.75545	--
34	0.00361	--	0.7509	--
34.01	0.00358	--	0.75179	--
34.02	0.00352	--	0.74568	--
34.03	0.00352	--	0.75123	--
34.04	0.0035	--	0.74591	--
34.05	0.00355	--	0.75224	--
34.06	0.00354	--	0.74613	--
34.07	0.00355	--	0.75013	--
34.08	0.00352	--	0.74636	--
34.09	0.00352	--	0.75191	--
34.1	0.00354	--	0.74814	--
34.11	0.00352	--	0.75291	--
34.12	0.00352	--	0.74836	--
34.13	0.00349	--	0.75703	--
34.14	0.00355	--	0.75403	--
34.15	0.00357	--	0.75881	--
34.16	0.00366	--	0.75581	--
34.17	0.00361	--	0.76292	--
34.18	0.00363	--	0.75992	--
34.19	0.00358	--	0.76625	--
34.2	0.00358	--	0.76248	--
34.21	0.00358	--	0.77192	--
34.22	0.0036	--	0.76814	--
34.23	0.00352	--	0.77292	--
34.24	0.00354	--	0.76759	--
34.25	0.00354	--	0.77081	--
34.26	0.00355	--	0.76626	--
34.27	0.00352	--	0.76715	--
34.28	0.00355	--	0.75949	--
34.29	0.00354	--	0.76194	--
34.3	0.00357	--	0.75272	--
34.31	0.0036	--	0.75595	--
34.32	0.00363	--	0.74751	--
34.33	0.0037	--	0.74684	--
34.34	0.00375	--	0.73608	--
34.35	0.00378	--	0.7323	--
34.36	0.00379	--	0.71765	--
34.37	0.00384	--	0.71076	--
34.38	0.0039	--	0.69766	--
34.39	0.00391	--	0.69078	--
34.4	0.00391	--	0.6769	--
34.41	0.00388	--	0.66846	--
34.42	0.00393	--	0.64915	--
34.43	0.00393	--	0.6376	--
34.44	0.00396	--	0.61362	--
34.45	0.00394	--	0.59974	--
34.46	0.00396	--	0.57731	--
34.47	0.00397	--	0.56421	--
34.48	0.00403	--	0.54101	--
34.49	0.00405	--	0.5248	--
34.5	0.00408	--	0.50081	--
34.51	0.00406	--	0.48694	--
34.52	0.00402	--	0.45751	--
34.53	0.00403	--	0.4413	--
34.54	0.00409	--	0.41499	--
34.55	0.00412	--	0.39956	--
34.56	0.00412	--	0.37402	--
34.57	0.00414	--	0.35859	--
34.58	0.00412	--	0.33616	--
34.59	0.00414	--	0.3215	--
34.6	0.00417	--	0.2983	--
34.61	0.00434	--	0.28753	--
34.62	0.00429	--	0.26199	--
34.63	0.00435	--	0.25122	--
34.64	0.00434	--	0.23113	--
34.65	0.00437	--	0.2188	--
34.66	0.00438	--	0.19948	--
34.67	0.0044	--	0.18794	--
34.68	0.0044	--	0.1694	--
34.69	0.00435	--	0.16018	--
34.7	0.00438	--	0.14242	--
34.71	0.00441	--	0.13009	--
34.72	0.00447	--	0.11388	--
34.73	0.00444	--	0.107	--
34.74	0.00444	--	0.09079	--
34.75	0.00443	--	0.0878	--
34.76	0.00447	--	0.07625	--
34.77	0.00444	--	0.07481	--
34.78	0.00449	--	0.06171	--
34.79	0.00444	--	0.06104	--
34.8	0.0045	--	0.05105	--
34.81	0.00444	--	0.04961	--
34.82	0.00453	--	0.03962	--
34.83	0.00452	--	0.03895	--
34.84	0.00455	--	0.03129	--
34.85	0.00453	--	0.03218	--
34.86	0.00458	--	0.02452	--
34.87	0.00456	--	0.02774	--
34.88	0.00459	--	0.01931	--
34.89	0.00461	--	0.01942	--
34.9	0.00459	--	0.01409	--
34.91	0.00458	--	0.01809	--
34.92	0.00438	--	0.01121	--
34.93	0.00444	--	0.01365	--
34.94	0.00441	--	0.00677	--
34.95	0.00443	--	0.01155	--
34.96	0.00443	--	0.007	--
34.97	0.00435	--	0.01177	--
34.98	0.00434	--	0.00844	--
34.99	0.00431	--	0.01218	--
35	0.00435	--	0.00659	--
35.01	0.00432	--	0.01033	--
35.02	0.00434	--	0.00474	--
35.03	0.00431	--	0.00848	--
35.04	0.00435	--	0.00522	--
35.05	0.00435	--	0.01207	--
35.06	0.00441	--	0.00648	--
35.07	0.00437	--	0.01256	--
35.08	0.00443	--	0.00775	--
35.09	0.00435	--	0.01304	--
35.1	0.0044	--	0.00667	--
35.11	0.00435	--	0.00886	--
35.12	0.00446	--	0.00327	--
35.13	0.0044	--	0.00701	--
35.14	0.00444	--	0.00376	--
35.15	0.0044	--	0.00905	--
35.16	0.00444	--	0.00735	--
35.17	0.00438	--	0.01109	--
35.18	0.00444	--	0.00706	--
35.19	0.00441	--	0.01468	--
35.2	0.00443	--	0.0122	--
35.21	0.0044	--	0.01672	--
35.22	0.00443	--	0.01346	--
35.23	0.00449	--	0.0172	--
35.24	0.00449	--	0.01783	--
35.25	0.00447	--	0.02313	--
35.26	0.0045	--	0.01832	--
35.27	0.00446	--	0.02439	--
35.28	0.00455	--	0.02269	--
35.29	0.00455	--	0.0272	--
35.3	0.00461	--	0.02317	--
35.31	0.00455	--	0.02924	--
35.32	0.00459	--	0.02443	--
35.33	0.00453	--	0.02895	--
35.34	0.00456	--	0.02414	--
35.35	0.00455	--	0.02866	--
35.36	0.00462	--	0.0254	--
35.37	0.00461	--	0.02836	--
35.38	0.00462	--	0.022	--
35.39	0.00456	--	0.02418	--
35.4	0.00456	--	0.02015	--
35.41	0.00453	--	0.02389	--
35.42	0.00455	--	0.02141	--
35.43	0.00449	--	0.02671	--
35.44	0.00449	--	0.025	--
35.45	0.00449	--	0.0303	--
35.46	0.00453	--	0.02626	--
35.47	0.00449	--	0.02767	--
35.48	0.00452	--	0.02364	--
35.49	0.00446	--	0.02816	--
35.5	0.00447	--	0.02645	--
35.51	0.00446	--	0.03097	--
35.52	0.00449	--	0.02772	--
35.53	0.0045	--	0.03146	--
35.54	0.00452	--	0.03053	--
35.55	0.00453	--	0.03116	--
35.56	0.00453	--	0.02791	--
35.57	0.00453	--	0.03009	--
35.58	0.00455	--	0.02528	--
35.59	0.0045	--	0.02591	--
35.6	0.00453	--	0.0211	--
35.61	0.00447	--	0.02406	--
35.62	0.00455	--	0.0177	--
35.63	0.00449	--	0.02066	--
35.64	0.00452	--	0.01585	--
35.65	0.00449	--	0.01804	--
35.66	0.00449	--	0.01323	--
35.67	0.00443	--	0.01696	--
35.68	0.00441	--	0.01449	--
35.69	0.00441	--	0.01823	--
35.7	0.00449	--	0.01963	--
35.71	0.00446	--	0.02182	--
35.72	0.00453	--	0.01934	--
35.73	0.00447	--	0.02541	--
35.74	0.00453	--	0.02138	--
35.75	0.00452	--	0.0259	--
35.76	0.00453	--	0.02108	--
35.77	0.0045	--	0.02405	--
35.78	0.00452	--	0.01846	--
35.79	0.0045	--	0.02142	--
35.8	0.00455	--	0.01661	--
35.81	0.00452	--	0.01569	--
35.82	0.00455	--	0.01476	--
35.83	0.0045	--	0.01617	--
35.84	0.0045	--	0.01214	--
35.85	0.00447	--	0.01432	--
35.86	0.00447	--	0.01107	--
35.87	0.00447	--	0.01325	--
35.88	0.00446	--	0.00922	--
35.89	0.00447	--	0.01296	--
35.9	0.00449	--	0.00893	--
35.91	0.00446	--	0.01344	--
35.92	0.00447	--	0.01096	--
35.93	0.00441	--	0.01393	--
35.94	0.00444	--	0.013	--
35.95	0.00443	--	0.01752	--
35.96	0.00441	--	0.0166	--
35.97	0.0044	--	0.01878	--
35.98	0.00444	--	0.01319	--
35.99	0.00446	--	0.0182	--
36	0.00455	--	0.01394	--
36.01	0.00449	--	0.0128	--
36.02	0.00449	--	0.00932	--
36.03	0.0044	--	0.01206	--
36.04	0.00443	--	0.00703	--
36.05	0.00438	--	0.01132	--
36.06	0.00444	--	0.00551	--
36.07	0.00441	--	0.00981	--
36.08	0.00444	--	0.00789	--
36.09	0.00441	--	0.01296	--
36.1	0.00444	--	0.01104	--
36.11	0.00437	--	0.01455	--
36.12	0.00438	--	0.01108	--
36.13	0.00431	--	0.00915	--
36.14	0.00434	--	0.00723	--
36.15	0.00429	--	0.00997	--
36.16	0.00434	--	0.00649	--
36.17	0.00431	--	0.00846	--
36.18	0.00435	--	0.00809	--
36.19	0.00431	--	0.01083	--
36.2	0.00432	--	0.00735	--
36.21	0.00426	--	0.01165	--
36.22	0.00428	--	0.00895	--
36.23	0.00423	--	0.00858	--
36.24	0.00428	--	0.0051	--
36.25	0.00428	--	0.00473	--
36.26	0.00429	--	0.00281	--
36.27	0.00431	--	0.00555	--
36.28	0.00432	--	0.00363	--
36.29	0.00428	--	0.00559	--
36.3	0.00425	--	0.00134	--
36.31	0.00414	--	0.00408	--
36.32	0.00414	--	0.00138	--
36.33	0.00417	--	0.0049	--
36.34	0.00423	--	0.00219	--
36.35	0.00425	--	0.00571	--
36.36	0.00426	--	0.00224	--
36.37	0.00415	--	0.00731	--
36.38	0.00417	--	0.00305	--
36.39	0.00414	--	0.00502	--
36.4	0.00412	--	0.00154	--
36.41	0.00408	--	0.00583	--
36.42	0.00411	--	0.00236	--
36.43	0.00414	--	0.00898	--
36.44	0.00421	--	0.00784	--
36.45	0.00425	--	0.0098	--
36.46	0.00431	--	0.00788	--
36.47	0.00425	--	0.0114	--
36.48	0.00428	--	0.00947	--
36.49	0.00421	--	0.01066	--
36.5	0.00425	--	0.00952	--
36.51	0.00414	--	0.0107	--
36.52	0.00425	--	0.00645	--
36.53	0.00421	--	0.00919	--
36.54	0.00429	--	0.00726	--
36.55	0.00428	--	0.00923	--
36.56	0.00431	--	0.0073	--
36.57	0.00431	--	0.01005	--
36.58	0.00434	--	0.00657	--
36.59	0.00432	--	0.00931	--
36.6	0.00437	--	0.00661	--
36.61	0.00432	--	0.01168	--
36.62	0.00438	--	0.00976	--
36.63	0.00432	--	0.01172	--
36.64	0.00437	--	0.0098	--
36.65	0.00429	--	0.01021	--
36.66	0.00434	--	0.00673	--
36.67	0.00434	--	0.00869	--
36.68	0.0044	--	0.00444	--
36.69	0.00437	--	0.00718	--
36.7	0.00437	--	0.0037	--
36.71	0.00437	--	0.00722	--
36.72	0.00443	--	0.00219	--
36.73	0.00441	--	0.00571	--
36.74	0.0044	--	0.00145	--
36.75	0.00434	--	0.00419	--
36.76	0.00432	--	0.00227	--
36.77	0.00429	--	0.00734	--
36.78	0.00431	--	0.00231	--
36.79	0.00429	--	0.00505	--
36.8	0.00432	--	0.00235	--
36.81	0.00435	--	0.00276	--
36.82	0.00443	--	0.000836962	--
36.83	0.00437	--	0.00513	--
36.84	0.00441	--	0.00165	--
36.85	0.00437	--	0.00595	--
36.86	0.00437	--	0.00791	--
36.87	0.00429	--	0.01238	--
36.88	0.00429	--	0.01448	--
36.89	0.00421	--	0.0197	--
36.9	0.00425	--	0.01948	--
36.91	0.00421	--	0.02625	--
36.92	0.00428	--	0.02603	--
36.93	0.00421	--	0.03047	--
36.94	0.00431	--	0.0318	--
36.95	0.00423	--	0.03624	--
36.96	0.00431	--	0.03835	--
36.97	0.00421	--	0.04434	--
36.98	0.00426	--	0.04412	--
36.99	0.00425	--	0.04856	--
37	0.00429	--	0.04989	--
37.01	0.00429	--	0.05589	--
37.02	0.00434	--	0.05955	--
37.03	0.00426	--	0.0671	--
37.04	0.00441	--	0.06843	--
37.05	0.00437	--	0.07365	--
37.06	0.00446	--	0.07653	--
37.07	0.00437	--	0.08641	--
37.08	0.0044	--	0.08619	--
37.09	0.00438	--	0.09452	--
37.1	0.00438	--	0.0974	--
37.11	0.00434	--	0.10651	--
37.12	0.00432	--	0.11017	--
37.13	0.00428	--	0.11772	--
37.14	0.00431	--	0.12449	--
37.15	0.00428	--	0.13359	--
37.16	0.00429	--	0.13881	--
37.17	0.00425	--	0.14325	--
37.18	0.00429	--	0.14847	--
37.19	0.00428	--	0.15446	--
37.2	0.00434	--	0.1589	--
37.21	0.00432	--	0.17034	--
37.22	0.00435	--	0.17478	--
37.23	0.00432	--	0.18078	--
37.24	0.00435	--	0.18677	--
37.25	0.00431	--	0.19665	--
37.26	0.00437	--	0.20187	--
37.27	0.00434	--	0.2102	--
37.28	0.0044	--	0.21619	--
37.29	0.00434	--	0.22763	--
37.3	0.00435	--	0.23518	--
37.31	0.00437	--	0.24583	--
37.32	0.00435	--	0.25183	--
37.33	0.00435	--	0.26171	--
37.34	0.00438	--	0.26848	--
37.35	0.00423	--	0.28069	--
37.36	0.00425	--	0.29058	--
37.37	0.00415	--	0.30123	--
37.38	0.00428	--	0.3049	--
37.39	0.00418	--	0.31478	--
37.4	0.00423	--	0.32077	--
37.41	0.00417	--	0.33065	--
37.42	0.00423	--	0.33587	--
37.43	0.00414	--	0.34731	--
37.44	0.00415	--	0.35486	--
37.45	0.00411	--	0.36163	--
37.46	0.00414	--	0.36685	--
37.47	0.00409	--	0.37673	--
37.48	0.00414	--	0.38506	--
37.49	0.00412	--	0.3926	--
37.5	0.00417	--	0.39938	--
37.51	0.00411	--	0.4077	--
37.52	0.00415	--	0.41137	--
37.53	0.00406	--	0.42125	--
37.54	0.00411	--	0.42724	--
37.55	0.00406	--	0.43557	--
37.56	0.00411	--	0.44079	--
37.57	0.00406	--	0.44911	--
37.58	0.00405	--	0.45666	--
37.59	0.00405	--	0.46577	--
37.6	0.00403	--	0.47176	--
37.61	0.00402	--	0.48164	--
37.62	0.00399	--	0.48608	--
37.63	0.004	--	0.49441	--
37.64	0.00396	--	0.4973	--
37.65	0.0039	--	0.50407	--
37.66	0.00394	--	0.50773	--
37.67	0.00393	--	0.51139	--
37.68	0.00397	--	0.51506	--
37.69	0.0039	--	0.52261	--
37.7	0.00393	--	0.52627	--
37.71	0.00391	--	0.53382	--
37.72	0.00393	--	0.5367	--
37.73	0.0039	--	0.54037	--
37.74	0.00399	--	0.54403	--
37.75	0.00402	--	0.55002	--
37.76	0.00408	--	0.55446	--
37.77	0.00402	--	0.56201	--
37.78	0.00409	--	0.56335	--
37.79	0.00402	--	0.56934	--
37.8	0.00406	--	0.57378	--
37.81	0.00403	--	0.58055	--
37.82	0.00408	--	0.58577	--
37.83	0.00402	--	0.59021	--
37.84	0.00408	--	0.59465	--
37.85	0.00408	--	0.6022	--
37.86	0.00408	--	0.60586	--
37.87	0.00403	--	0.61341	--
37.88	0.00408	--	0.61941	--
37.89	0.00408	--	0.62618	--
37.9	0.00409	--	0.62984	--
37.91	0.00408	--	0.63661	--
37.92	0.00412	--	0.63795	--
37.93	0.00403	--	0.64549	--
37.94	0.00406	--	0.64994	--
37.95	0.00408	--	0.65671	--
37.96	0.00415	--	0.66426	--
37.97	0.00408	--	0.67025	--
37.98	0.00414	--	0.67702	--
37.99	0.00406	--	0.6838	--
38	0.00411	--	0.68901	--
38.01	0.00411	--	0.69812	--
38.02	0.00411	--	0.70256	--
38.03	0.00409	--	0.71244	--
38.04	0.00409	--	0.71999	--
38.05	0.00405	--	0.72598	--
38.06	0.00402	--	0.7312	--
38.07	0.004	--	0.7403	--
38.08	0.00402	--	0.74552	--
38.09	0.00396	--	0.75463	--
38.1	0.004	--	0.75907	--
38.11	0.00394	--	0.76662	--
38.12	0.00394	--	0.7695	--
38.13	0.00393	--	0.77783	--
38.14	0.00396	--	0.78305	--
38.15	0.00393	--	0.78749	--
38.16	0.00394	--	0.79115	--
38.17	0.00394	--	0.79637	--
38.18	0.00397	--	0.79848	--
38.19	0.00396	--	0.80447	--
38.2	0.0039	--	0.80736	--
38.21	0.00381	--	0.80869	--
38.22	0.00381	--	0.81002	--
38.23	0.00376	--	0.8129	--
38.24	0.00385	--	0.81113	--
38.25	0.00382	--	0.81324	--
38.26	0.00384	--	0.81223	--
38.27	0.00375	--	0.81123	--
38.28	0.00379	--	0.81023	--
38.29	0.00369	--	0.81156	--
38.3	0.00373	--	0.80979	--
38.31	0.00369	--	0.80723	--
38.32	0.00373	--	0.8039	--
38.33	0.00366	--	0.8029	--
38.34	0.00373	--	0.79801	--
38.35	0.00372	--	0.79779	--
38.36	0.00376	--	0.79601	--
38.37	0.00376	--	0.7919	--
38.38	0.00375	--	0.78391	--
38.39	0.00369	--	0.78057	--
38.4	0.00375	--	0.77724	--
38.41	0.00375	--	0.77546	--
38.42	0.00382	--	0.77213	--
38.43	0.00381	--	0.76958	--
38.44	0.00384	--	0.76236	--
38.45	0.00373	--	0.76058	--
38.46	0.00376	--	0.75725	--
38.47	0.00367	--	0.75547	--
38.48	0.00369	--	0.75214	--
38.49	0.00367	--	0.75036	--
38.5	0.00367	--	0.74469	--
38.51	0.0037	--	0.74369	--
38.52	0.00372	--	0.74192	--
38.53	0.0037	--	0.73858	--
38.54	0.00367	--	0.73447	--
38.55	0.00363	--	0.73503	--
38.56	0.0036	--	0.73247	--
38.57	0.00358	--	0.73225	--
38.58	0.00364	--	0.72969	--
38.59	0.00364	--	0.72714	--
38.6	0.0037	--	0.72303	--
38.61	0.00366	--	0.72281	--
38.62	0.00367	--	0.72258	--
38.63	0.0036	--	0.72391	--
38.64	0.00367	--	0.72214	--
38.65	0.0036	--	0.72424	--
38.66	0.00366	--	0.72402	--
38.67	0.0036	--	0.7238	--
38.68	0.00363	--	0.72668	--
38.69	0.00361	--	0.72724	--
38.7	0.00367	--	0.72701	--
38.71	0.0036	--	0.72835	--
38.72	0.0036	--	0.72812	--
38.73	0.00354	--	0.72634	--
38.74	0.00357	--	0.72534	--
38.75	0.00352	--	0.72512	--
38.76	0.0036	--	0.72334	--
38.77	0.00357	--	0.72312	--
38.78	0.00364	--	0.71979	--
38.79	0.0036	--	0.71956	--
38.8	0.00361	--	0.71934	--
38.81	0.00354	--	0.71756	--
38.82	0.0036	--	0.71268	--
38.83	0.00357	--	0.71245	--
38.84	0.00358	--	0.71067	--
38.85	0.0036	--	0.70967	--
38.86	0.00366	--	0.70634	--
38.87	0.00366	--	0.7069	--
38.88	0.0037	--	0.70434	--
38.89	0.00366	--	0.70256	--
38.9	0.00366	--	0.70234	--
38.91	0.00361	--	0.70056	--
38.92	0.00364	--	0.69878	--
38.93	0.00364	--	0.69856	--
38.94	0.0037	--	0.69601	--
38.95	0.00372	--	0.69578	--
38.96	0.00372	--	0.69245	--
38.97	0.00373	--	0.68834	--
38.98	0.00373	--	0.68734	--
38.99	0.0037	--	0.68478	--
39	0.0037	--	0.69	--
39.01	0.00369	--	0.69211	--
39.02	0.0037	--	0.69189	--
39.03	0.00372	--	0.69011	--
39.04	0.00373	--	0.68989	--
39.05	0.00372	--	0.69044	--
39.06	0.00375	--	0.69022	--
39.07	0.00372	--	0.69466	--
39.08	0.00372	--	0.69599	--
39.09	0.00361	--	0.69654	--
39.1	0.00367	--	0.69632	--
39.11	0.00363	--	0.69687	--
39.12	0.00373	--	0.70054	--
39.13	0.00367	--	0.70342	--
39.14	0.00376	--	0.70475	--
39.15	0.00378	--	0.70842	--
39.16	0.00381	--	0.71208	--
39.17	0.00375	--	0.71574	--
39.18	0.00376	--	0.71707	--
39.19	0.00367	--	0.72074	--
39.2	0.00372	--	0.72751	--
39.21	0.00367	--	0.73117	--
39.22	0.00375	--	0.7325	--
39.23	0.00378	--	0.73461	--
39.24	0.00381	--	0.73827	--
39.25	0.00373	--	0.73961	--
39.26	0.00372	--	0.74171	--
39.27	0.00372	--	0.74305	--
39.28	0.00367	--	0.74515	--
39.29	0.00364	--	0.74804	--
39.3	0.00366	--	0.75015	--
39.31	0.00361	--	0.74448	--
39.32	0.00366	--	0.74348	--
39.33	0.00366	--	0.74171	--
39.34	0.00367	--	0.74459	--
39.35	0.00366	--	0.7467	--
39.36	0.00367	--	0.74725	--
39.37	0.00367	--	0.74936	--
39.38	0.00373	--	0.74681	--
39.39	0.00373	--	0.74347	--
39.4	0.00379	--	0.74636	--
39.41	0.00376	--	0.74691	--
39.42	0.00376	--	0.74747	--
39.43	0.0037	--	0.74569	--
39.44	0.0037	--	0.74547	--
39.45	0.00366	--	0.74524	--
39.46	0.00366	--	0.7458	--
39.47	0.00366	--	0.74791	--
39.48	0.00369	--	0.74768	--
39.49	0.00366	--	0.74824	--
39.5	0.00372	--	0.74724	--
39.51	0.00367	--	0.74313	--
39.52	0.00373	--	0.7429	--
39.53	0.00364	--	0.7419	--
39.54	0.00361	--	0.74401	--
39.55	0.00352	--	0.74068	--
39.56	0.00354	--	0.7389	--
39.57	0.00341	--	0.7379	--
39.58	0.00334	--	0.73768	--
39.59	0.00317	--	0.73745	--
39.6	0.00319	--	0.73412	--
39.61	0.00313	--	0.73312	--
39.62	0.00311	--	0.73523	--
39.63	0.00293	--	0.73345	--
39.64	0.00284	--	0.73401	--
39.65	0.00266	--	0.73145	--
39.66	0.00255	--	0.72734	--
39.67	0.00242	--	0.72323	--
39.68	0.00231	--	0.72068	--
39.69	0.00211	--	0.71579	--
39.7	0.00205	--	0.71557	--
39.71	0.00196	--	0.71068	--
39.72	0.00184	--	0.70812	--
39.73	0.00171	--	0.70246	--
39.74	0.00157	--	0.69913	--
39.75	0.0014	--	0.69502	--
39.76	0.00128	--	0.69246	--
39.77	0.00119	--	0.68913	--
39.78	0.00107	--	0.68502	--
39.79	0.00101	--	0.68324	--
39.8	0.000951734	--	0.68302	--
39.81	0.000845985	--	0.68124	--
39.82	0.000755344	--	0.67946	--
39.83	0.000634489	--	0.67613	--
39.84	0.000558955	--	0.67746	--
39.85	0.000543848	--	0.67335	--
39.86	0.000498527	--	0.67313	--
39.87	0.000422993	--	0.67213	--
39.88	0.000407886	--	0.67113	--
39.89	0.000407886	--	0.67013	--
39.9	0.000453206	--	0.67457	--
39.91	0.000422993	--	0.6759	--
39.92	0.000347458	--	0.67723	--
39.93	0.000271924	--	0.67468	--
39.94	0.000332351	--	0.67523	--
39.95	0.000317245	--	0.67112	--
39.96	0.000377672	--	0.67168	--
39.97	0.000422993	--	0.67378	--
39.98	0.000453206	--	0.67978	--
39.99	0.000362565	--	0.67956	--
40	0.000453206	--	0.68244	--
40.01	0.000377672	--	0.68222	--
40.02	0.000377672	--	0.6851	--
40.03	0.000362565	--	0.68643	--
40.04	0.00048342	--	0.68932	--
40.05	0.000453206	--	0.69065	--
40.06	0.000558955	--	0.69354	--
40.07	0.000528741	--	0.69409	--
40.08	0.000558955	--	0.69387	--
40.09	0.000513634	--	0.69365	--
40.1	0.000498527	--	0.69498	--
40.11	0.000392779	--	0.69164	--
40.12	0.000377672	--	0.6922	--
40.13	0.000392779	--	0.69353	--
40.14	0.000407886	--	0.69641	--
40.15	0.000468313	--	0.69619	--
40.16	0.000317245	--	0.69752	--
40.17	0.000302138	--	0.69575	--
40.18	0.000226603	--	0.70019	--
40.19	0.000271924	--	0.70152	--
40.2	0.00024171	--	0.70518	--
40.21	0.000332351	--	0.70262	--
40.22	0.000271924	--	0.7024	--
40.23	0.000317245	--	0.70218	--
40.24	0.000362565	--	0.70662	--
40.25	0.000332351	--	0.70639	--
40.26	0.000332351	--	0.71083	--
40.27	0.000256817	--	0.71139	--
40.28	0.000181283	--	0.71738	--
40.29	0.000151069	--	0.71638	--
40.3	0.000226603	--	0.72005	--
40.31	0.000196389	--	0.7206	--
40.32	0.00024171	--	0.72582	--
40.33	0.000196389	--	0.72715	--
40.34	0.000226603	--	0.73081	--
40.35	0.000135962	--	0.73448	--
40.36	0.000196389	--	0.73892	--
40.37	0.000135962	--	0.74025	--
40.38	0.000166176	--	0.74313	--
40.39	0.000151069	--	0.74757	--
40.4	0.000226603	--	0.75124	--
40.41	0.000211496	--	0.75179	--
40.42	0.000302138	--	0.75778	--
40.43	0.000302138	--	0.75989	--
40.44	0.000332351	--	0.76045	--
40.45	0.000317245	--	0.761	--
40.46	0.000347458	--	0.76466	--
40.47	0.000377672	--	0.76444	--
40.48	0.0004381	--	0.76966	--
40.49	0.000422993	--	0.76788	--
40.5	0.000422993	--	0.77154	--
40.51	0.000392779	--	0.76821	--
40.52	0.000287031	--	0.76876	--
40.53	0.000302138	--	0.76932	--
40.54	0.000271924	--	0.76987	--
40.55	0.000256817	--	0.76654	--
40.56	0.000287031	--	0.76943	--
40.57	0.000271924	--	0.7692	--
40.58	0.000287031	--	0.77131	--
40.59	0.000332351	--	0.76876	--
40.6	0.000317245	--	0.77086	--
40.61	0.000317245	--	0.76909	--
40.62	0.00024171	--	0.77042	--
40.63	0.000317245	--	0.76864	--
40.64	0.000332351	--	0.76919	--
40.65	0.000422993	--	0.76819	--
40.66	0.000407886	--	0.76642	--
40.67	0.000453206	--	0.76464	--
40.68	0.0004381	--	0.76675	--
40.69	0.00048342	--	0.76652	--
40.7	0.0004381	--	0.76552	--
40.71	0.000392779	--	0.76297	--
40.72	0.000377672	--	0.76352	--
40.73	0.000347458	--	0.75941	--
40.74	0.000377672	--	0.76307	--
40.75	0.000317245	--	0.76207	--
40.76	0.000317245	--	0.76263	--
40.77	0.000256817	--	0.7593	--
40.78	0.000362565	--	0.76063	--
40.79	0.000271924	--	0.7573	--
40.8	0.000392779	--	0.76096	--
40.81	0.000332351	--	0.75685	--
40.82	0.000377672	--	0.75973	--
40.83	0.000392779	--	0.75873	--
40.84	0.0004381	--	0.76007	--
40.85	0.000392779	--	0.75829	--
40.86	0.000528741	--	0.76351	--
40.87	0.000498527	--	0.76095	--
40.88	0.000513634	--	0.76306	--
40.89	0.000558955	--	0.75973	--
40.9	0.000558955	--	0.75873	--
40.91	0.000574061	--	0.75617	--
40.92	0.000589168	--	0.7575	--
40.93	0.000589168	--	0.7565	--
40.94	0.000528741	--	0.75706	--
40.95	0.000558955	--	0.75528	--
[truncated: 14,211 more rows]

## Sheet: Figure 7b
Time(s)	Normalized ΔR of FBSS I	Normalized ΔR of FBSS II	Normalized ΔU of FBSS I	Normalized ΔU of FBSS II
10		--	0.00537	0.00345
10.01		--	0.00413	0.00247
10.02		--	0.00517	0.00384
10.03		--	0.00371	0.00227
10.04		--	0.00599	0.00443
10.05		--	0.00454	0.00266
10.06		--	0.00537	0.00403
10.07		--	0.0033	0.00168
10.08		--	0.00434	0.00345
10.09		--	0.00289	0.00168
10.1		--	0.00413	0.00247
10.11		--	0.00268	0.0011
10.12		--	0.0033	0.00247
10.13		--	0.00185	0.00129
10.14		--	0.00289	0.00286
10.15		--	0.00102	0.000901606
10.16		--	0.00268	0.00247
10.17		--	0.00164	0.00188
10.18		--	0.00371	0.00364
10.19		--	0.00289	0.00266
10.2		--	0.00413	0.00345
10.21		--	0.00309	0.00247
10.22		--	0.00517	0.00423
10.23		--	0.00392	0.00306
10.24		--	0.00599	0.00501
10.25		--	0.00496	0.00423
10.26		--	0.00496	0.00462
10.27		--	0.00413	0.00345
10.28		--	0.00599	0.00521
10.29		--	0.00558	0.00462
10.3		--	0.00682	0.00599
10.31		--	0.00537	0.00462
10.32		--	0.00662	0.0056
10.33		--	0.00537	0.00403
10.34		--	0.00724	0.0056
10.35		--	0.00517	0.00325
10.36		--	0.00682	0.00501
10.37		--	0.00579	0.00364
10.38		--	0.00641	0.00521
10.39		--	0.00496	0.00325
10.4		--	0.00662	0.00443
10.41		--	0.00517	0.00345
10.42		--	0.00682	0.00482
10.43		--	0.0062	0.00384
10.44		--	0.00744	0.00501
10.45		--	0.00641	0.00403
10.46		--	0.00744	0.0056
10.47		--	0.00579	0.00443
10.48		--	0.00703	0.0058
10.49		--	0.00558	0.00423
10.5		--	0.00682	0.0056
10.51		--	0.00558	0.00443
10.52		--	0.00682	0.0056
10.53		--	0.00454	0.00345
10.54		--	0.00537	0.00462
10.55		--	0.00351	0.00286
10.56		--	0.00454	0.00384
10.57		--	0.00475	0.00364
10.58		--	0.0062	0.00482
10.59		--	0.00537	0.00364
10.6		--	0.00579	0.00423
10.61		--	0.00475	0.00325
10.62		--	0.00599	0.00501
10.63		--	0.00475	0.00384
10.64		--	0.00599	0.00538
10.65		--	0.00454	0.00436
10.66		--	0.00538	0.00608
10.67		--	0.00396	0.00448
10.68		--	0.00482	0.00581
10.69		--	0.00381	0.0042
10.7		--	0.00488	0.00534
10.71		--	0.00346	0.00432
10.72		--	0.00473	0.00565
10.73		--	0.00331	0.00463
10.74		--	0.00521	0.00616
10.75		--	0.00441	0.00495
10.76		--	0.00568	0.00628
10.77		--	0.00447	0.00487
10.78		--	0.00554	0.006
10.79		--	0.00412	0.0044
10.8		--	0.00477	0.00573
10.81		--	0.00294	0.00412
10.82		--	0.00421	0.00545
10.83		--	0.00279	0.00404
10.84		--	0.00407	0.00537
10.85		--	0.00285	0.00377
10.86		--	0.00434	0.0053
10.87		--	0.00312	0.00369
10.88		--	0.00315	0.00443
10.89		--	0.00153	0.00302
10.9		--	0.00218	0.00377
10.91		--	0.00138	0.00236
10.92		--	0.00307	0.00369
10.93		--	0.00206	0.00208
10.94		--	0.00355	0.00341
10.95		--	0.00233	0.0022
10.96		--	0.00319	0.00294
10.97		--	0.00157	0.00134
10.98		--	0.00284	0.00247
10.99		--	0.00142	0.00106
11		--	0.0029	0.00298
11.01		--	0.00169	0.00177
11.02		--	0.00338	0.00349
11.03		--	0.00279	0.00267
11.04		--	0.00386	0.0038
11.05		--	0.00202	0.00181
11.06		--	0.00288	0.00314
11.07		--	0.00167	0.00153
11.08		--	0.00336	0.00286
11.09		--	0.00194	0.00165
11.1		--	0.00446	0.00357
11.11		--	0.00366	0.00235
11.12		--	0.00555	0.00408
11.13		--	0.00413	0.00286
11.14		--	0.00541	0.0038
11.15		--	0.0044	0.00259
11.16		--	0.00568	0.00392
11.17		--	0.00488	0.0029
11.18		--	0.00636	0.00462
11.19		--	0.00639	0.0038
11.2		--	0.00746	0.00513
11.21		--	0.00645	0.00431
11.22		--	0.00711	0.00584
11.23		--	0.00589	0.00482
11.24		--	0.00758	0.00635
11.25		--	0.00637	0.00513
11.26		--	0.00744	0.00627
11.27		--	0.00685	0.00525
11.28		--	0.00833	0.00638
11.29		--	0.00691	0.00497
11.3		--	0.0088	0.0065
11.31		--	0.00759	0.0045
11.32		--	0.00824	0.00564
11.33		--	0.00662	0.00384
11.34		--	0.00706	0.00458
11.35		--	0.00564	0.00297
11.36		--	0.00775	0.00509
11.37		--	0.00695	0.00388
11.38		--	0.00822	0.0054
11.39		--	0.00701	0.00399
11.4		--	0.00932	0.00611
11.41		--	0.00686	0.00391
11.42		--	0.00772	0.00485
11.43		--	0.0063	0.00325
11.44		--	0.00737	0.00442
11.45		--	0.00574	0.00328
11.46		--	0.00743	0.00508
11.47		--	0.00684	0.00453
11.48		--	0.00729	0.00534
11.49		--	0.00607	0.00401
11.5		--	0.00693	0.00541
11.51		--	0.00593	0.00427
11.52		--	0.00803	0.00607
11.53		--	0.00682	0.00473
11.54		--	0.00768	0.00536
11.55		--	0.00585	0.00422
11.56		--	0.00671	0.00542
11.57		--	0.00529	0.00409
11.58		--	0.00594	0.00569
11.59		--	0.00473	0.00416
11.6		--	0.00621	0.00576
11.61		--	0.00458	0.00423
11.62		--	0.00585	0.00602
11.63		--	0.00547	0.00488
11.64		--	0.00675	0.00668
11.65		--	0.00595	0.00593
11.66		--	0.00701	0.00773
11.67		--	0.00477	0.006
11.68		--	0.00583	0.00741
11.69		--	0.00462	0.00568
11.7		--	0.00507	0.00708
11.71		--	0.00282	0.00497
11.72		--	0.0043	0.00657
11.73		--	0.00288	0.00523
11.74		--	0.00374	0.00664
11.75		--	0.00232	0.0053
11.76		--	0.00359	0.00651
11.77		--	0.00238	0.00576
11.78		--	0.00303	0.00658
11.79		--	0.00203	0.00524
11.8		--	0.0033	0.00665
11.81		--	0.00126	0.00472
11.82		--	0.00212	0.00593
11.83		--	7.90433e-05	0.00381
11.84		--	0.00135	0.00522
11.85		--	0.000773942	0.00428
11.86		--	0.00238	0.00509
11.87		--	0.00151	0.00356
11.88		--	0.00394	0.00555
11.89		--	0.00348	0.00441
11.9		--	0.0055	0.00705
11.91		--	0.00504	0.00676
11.92		--	0.00769	0.0092
11.93		--	0.00743	0.0089
11.94		--	0.00966	0.01174
11.95		--	0.0094	0.01124
11.96		--	0.01246	0.01388
11.97		--	0.01345	0.01437
11.98		--	0.01672	0.01779
11.99		--	0.0175	0.01828
12		--	0.02077	0.0217
12.01		--	0.02196	0.02238
12.02		--	0.02606	0.0262
12.03		--	0.02725	0.02727
12.04		--	0.03218	0.03148
12.05		--	0.03399	0.03235
12.06		--	0.0385	0.03636
12.07		--	0.04032	0.03783
12.08		--	0.044	0.04066
12.09		--	0.0452	0.04174
12.1		--	0.0495	0.04614
12.11		--	0.05214	0.0476
12.12		--	0.05686	0.05181
12.13		--	0.05847	0.05269
12.14		--	0.06277	0.0567
12.15		--	0.0648	0.05816
12.16		--	0.06786	0.061
12.17		--	0.06905	0.06207
12.18		--	0.07315	0.06608
12.19		--	0.07331	0.06617
12.2		--	0.07678	0.0696
12.21		--	0.07735	0.0693
12.22		--	0.08062	0.07213
12.23		--	0.08057	0.07184
12.24		--	0.08322	0.07428
12.25		--	0.08379	0.07418
12.26		--	0.08664	0.07682
12.27		--	0.08618	0.07632
12.28		--	0.08986	0.07896
12.29		--	0.0894	0.07769
12.3		--	0.09101	0.07993
12.31		--	0.09054	0.07944
12.32		--	0.0934	0.08188
12.33		--	0.09252	0.0812
12.34		--	0.09454	0.08286
12.35		--	0.09387	0.08236
12.36		--	0.09527	0.08422
12.37		--	0.09502	0.08373
12.38		--	0.09642	0.08519
12.39		--	0.09492	0.08391
12.4		--	0.09653	0.08538
12.41		--	0.09503	0.08332
12.42		--	0.0954	0.0842
12.43		--	0.09369	0.08233
12.44		--	0.0953	0.0838
12.45		--	0.0938	0.08232
12.46		--	0.09541	0.08359
12.47		--	0.09412	0.08251
12.48		--	0.09593	0.08437
12.49		--	0.09402	0.0825
12.5		--	0.09666	0.08475
12.51		--	0.09537	0.08308
12.52		--	0.09698	0.08474
12.53		--	0.09528	0.08327
12.54		--	0.09688	0.08474
12.55		--	0.09559	0.08326
12.56		--	0.09679	0.08434
12.57		--	0.09529	0.08267
12.58		--	0.09648	0.08354
12.59		--	0.09395	0.08109
12.6		--	0.09473	0.08217
12.61		--	0.09343	0.07991
12.62		--	0.09442	0.08079
12.63		--	0.09251	0.07873
12.64		--	0.09329	0.07941
12.65		--	0.09158	0.07813
12.66		--	0.09215	0.07862
12.67		--	0.09086	0.07715
12.68		--	0.09226	0.07822
12.69		--	0.09097	0.07655
12.7		--	0.09279	0.07821
12.71		--	0.09212	0.07713
12.72		--	0.09331	0.07859
12.73		--	0.09244	0.07771
12.74		--	0.09529	0.07996
12.75		--	0.09482	0.07946
12.76		--	0.09809	0.0821
12.77		--	0.09763	0.08122
12.78		--	0.10007	0.08366
12.79		--	0.0996	0.08258
12.8		--	0.10246	0.08502
12.81		--	0.10179	0.08414
12.82		--	0.10443	0.08658
12.83		--	0.10521	0.08707
12.84		--	0.10806	0.08971
12.85		--	0.10884	0.09039
12.86		--	0.11211	0.09323
12.87		--	0.11268	0.09391
12.88		--	0.11595	0.09694
12.89		--	0.11756	0.09821
12.9		--	0.12166	0.10202
12.91		--	0.12389	0.10349
12.92		--	0.1286	0.10789
12.93		--	0.13104	0.10916
12.94		--	0.13576	0.11356
12.95		--	0.13799	0.11483
12.96		--	0.14333	0.11884
12.97		--	0.14577	0.12069
12.98		--	0.1509	0.1249
12.99		--	0.15292	0.12636
13		--	0.15806	0.13096
13.01		--	0.16091	0.13301
13.02		--	0.16646	0.13781
13.03		--	0.16972	0.14025
13.04		--	0.17527	0.14524
13.05		--	0.17771	0.14768
13.06		--	0.18367	0.15267
13.07		--	0.18611	0.15492
13.08		--	0.19228	0.16069
13.09		--	0.19761	0.16451
13.1		--	0.20523	0.17087
13.11		--	0.21119	0.17468
13.12		--	0.21861	0.18124
13.13		--	0.22519	0.18623
13.14		--	0.23322	0.19298
13.15		--	0.24001	0.19777
13.16		--	0.24908	0.20531
13.17		--	0.25712	0.21186
13.18		--	0.26701	0.22018
13.19		--	0.27484	0.22654
13.2		--	0.28536	0.23525
13.21		--	0.29339	0.242
13.22		--	0.30454	0.25189
13.23		--	0.3134	0.25884
13.24		--	0.32537	0.26931
13.25		--	0.3361	0.27725
13.26		--	0.3491	0.28852
13.27		--	0.35983	0.29686
13.28		--	0.37346	0.30852
13.29		--	0.38585	0.31862
13.3		--	0.40051	0.33087
13.31		--	0.41331	0.34058
13.32		--	0.42943	0.35342
13.33		--	0.44306	0.36371
13.34		--	0.46124	0.37733
13.35		--	0.47591	0.38802
13.36		--	0.49348	0.40164
13.37		--	0.50897	0.4133
13.38		--	0.52674	0.42751
13.39		--	0.54286	0.43937
13.4		--	0.5596	0.45338
13.41		--	0.57509	0.46524
13.42		--	0.59245	0.47965
13.43		--	0.60981	0.49249
13.44		--	0.62758	0.50689
13.45		--	0.64432	0.51993
13.46		--	0.66272	0.53551
13.47		--	0.678	0.54776
13.48		--	0.69495	0.56236
13.49		--	0.71044	0.57481
13.5		--	0.72821	0.59058
13.51		--	0.74267	0.60303
13.52		--	0.75962	0.61822
13.53		--	0.77387	0.63028
13.54		--	0.79206	0.64644
13.55		--	0.80527	0.6587
13.56		--	0.82035	0.67369
13.57		--	0.83315	0.68535
13.58		--	0.8474	0.70015
13.59		--	0.85958	0.71181
13.6		--	0.87279	0.72524
13.61		--	0.88331	0.73632
13.62		--	0.89715	0.75111
13.63		--	0.90663	0.7618
13.64		--	0.9184	0.77464
13.65		--	0.9256	0.78434
13.66		--	0.93591	0.79659
13.67		--	0.94333	0.80591
13.68		--	0.9526	0.81796
13.69		--	0.95877	0.82669
13.7		--	0.96639	0.83816
13.71		--	0.97297	0.84786
13.72		--	0.97976	0.85972
13.73		--	0.98324	0.86865
13.74		--	0.98733	0.87894
13.75		--	0.98936	0.88727
13.76		--	0.99221	0.89718
13.77		--	0.9932	0.90512
13.78		--	0.99646	0.9162
13.79		--	0.99662	0.92355
13.8		--	0.99844	0.93365
13.81		--	0.9986	0.9412
13.82		--	1	0.9511
13.83		--	0.99829	0.95709
13.84		--	0.99866	0.96562
13.85		--	0.99405	0.96926
13.86		--	0.99359	0.97602
13.87		--	0.99043	0.97907
13.88		--	0.98955	0.98506
13.89		--	0.9866	0.98791
13.9		--	0.98469	0.99213
13.91		--	0.98008	0.99299
13.92		--	0.97941	0.99699
13.93		--	0.97439	0.99667
13.94		--	0.97185	0.99871
13.95		--	0.96724	0.9982
13.96		--	0.96471	0.99926
13.97		--	0.96093	0.99836
13.98		--	0.96005	1
13.99		--	0.95607	0.99753
14		--	0.9554	0.998
14.01		--	0.95203	0.99495
14.02		--	0.95136	0.99405
14.03		--	0.9482	0.98982
14.04		--	0.94836	0.98852
14.05		--	0.94624	0.98488
14.06		--	0.94744	0.983
14.07		--	0.94739	0.97936
14.08		--	0.94941	0.97748
14.09		--	0.94915	0.97168
14.1		--	0.95118	0.96843
14.11		--	0.95134	0.96205
14.12		--	0.95377	0.95782
14.13		--	0.95414	0.95085
14.14		--	0.95699	0.9474
14.15		--	0.95798	0.94141
14.16		--	0.96228	0.93894
14.17		--	0.96369	0.93393
14.18		--	0.96675	0.93186
14.19		--	0.96794	0.92763
14.2		--	0.971	0.92594
14.21		--	0.97157	0.9223
14.22		--	0.97484	0.92159
14.23		--	0.97334	0.91717
14.24		--	0.97433	0.91627
14.25		--	0.97345	0.91321
14.26		--	0.97423	0.9127
14.27		--	0.97211	0.90965
14.28		--	0.97102	0.90836
14.29		--	0.96642	0.90413
14.3		--	0.96305	0.90284
14.31		--	0.95637	0.8988
14.32		--	0.95135	0.89731
14.33		--	0.9426	0.8921
14.34		--	0.93633	0.89003
14.35		--	0.92633	0.88443
14.36		--	0.91737	0.88079
14.37		--	0.90468	0.87421
14.38		--	0.89324	0.86919
14.39		--	0.87889	0.86105
14.4		--	0.86578	0.85564
14.41		--	0.85144	0.84809
14.42		--	0.83812	0.84248
14.43		--	0.82046	0.83218
14.44		--	0.80487	0.82423
14.45		--	0.78658	0.81296
14.46		--	0.77099	0.80403
14.47		--	0.75188	0.79157
14.48		--	0.7338	0.78069
14.49		--	0.71344	0.76667
14.5		--	0.69516	0.75441
14.51		--	0.67376	0.73863
14.52		--	0.65589	0.72598
14.53		--	0.63512	0.71039
14.54		--	0.61745	0.69754
14.55		--	0.59689	0.68039
14.56		--	0.57881	0.66598
14.57		--	0.55742	0.64765
14.58		--	0.53851	0.63167
14.59		--	0.51732	0.61276
14.6		--	0.49862	0.5956
14.61		--	0.47889	0.5759
14.62		--	0.46226	0.55836
14.63		--	0.44294	0.53749
14.64		--	0.4261	0.51896
14.65		--	0.40823	0.49828
14.66		--	0.39285	0.47996
14.67		--	0.37684	0.45928
14.68		--	0.36291	0.44115
14.69		--	0.34711	0.42027
14.7		--	0.3338	0.40214
14.71		--	0.31883	0.38185
14.72		--	0.30531	0.36392
14.73		--	0.29034	0.34383
14.74		--	0.27827	0.32707
14.75		--	0.26454	0.30835
14.76		--	0.2533	0.29276
14.77		--	0.23875	0.27443
14.78		--	0.22751	0.25884
14.79		--	0.21523	0.24208
14.8		--	0.20544	0.22826
14.81		--	0.19358	0.21208
14.82		--	0.18462	0.19904
14.83		--	0.17255	0.18307
14.84		--	0.1638	0.17061
14.85		--	0.1536	0.1562
14.86		--	0.14588	0.14492
14.87		--	0.13609	0.13129
14.88		--	0.12858	0.12138
14.89		--	0.12045	0.1101
14.9		--	0.11419	0.10137
14.91		--	0.10647	0.09186
14.92		--	0.10041	0.08469
14.93		--	0.0929	0.07615
14.94		--	0.08829	0.07055
14.95		--	0.08141	0.0628
14.96		--	0.07763	0.05876
14.97		--	0.07095	0.05199
14.98		--	0.06717	0.04835
14.99		--	0.0609	0.04235
15		--	0.05692	0.0393
15.01		--	0.05106	0.03409
15.02		--	0.04915	0.0326
15.03		--	0.04496	0.02837
15.04		--	0.04242	0.02649
15.05		--	0.03823	0.02344
15.06		--	0.03631	0.02254
15.07		--	0.03274	0.01909
15.08		--	0.03145	0.01839
15.09		--	0.02809	0.01611
15.1		--	0.027	0.016
15.11		--	0.02384	0.01333
15.12		--	0.02297	0.01341
15.13		--	0.02002	0.01134
15.14		--	0.01955	0.01141
15.15		--	0.0164	0.00895
15.16		--	0.01552	0.00942
15.17		--	0.0136	0.00832
15.18		--	0.01273	0.00938
15.19		--	0.01123	0.00848
15.2		--	0.01076	0.00914
15.21		--	0.00926	0.00863
15.22		--	0.0088	0.00949
15.23		--	0.0073	0.0084
15.24		--	0.00829	0.00985
15.25		--	0.0072	0.00973
15.26		--	0.00778	0.0117
15.27		--	0.00503	0.00879
15.28		--	0.00623	0.00979
15.29		--	0.00411	0.00766
15.3		--	0.00551	0.00886
15.31		--	0.00463	0.00732
15.32		--	0.00624	0.00852
15.33		--	0.00433	0.006
15.34		--	0.00531	0.00661
15.35		--	0.00462	0.00546
15.36		--	0.00618	0.00686
15.37		--	0.00505	0.0059
15.38		--	0.00599	0.0073
15.39		--	0.00465	0.00596
15.4		--	0.00497	0.00716
15.41		--	0.00425	0.0064
15.42		--	0.0056	0.00818
15.43		--	0.0053	0.00801
15.44		--	0.00624	0.00961
15.45		--	0.00552	0.00924
15.46		--	0.0077	0.01161
15.47		--	0.00677	0.01046
15.48		--	0.00813	0.01245
15.49		--	0.00824	0.01228
15.5		--	0.01001	0.01465
15.51		--	0.01012	0.01487
15.52		--	0.01251	0.01725
15.53		--	0.01241	0.01708
15.54		--	0.01438	0.01945
15.55		--	0.01387	0.01928
15.56		--	0.01606	0.02166
15.57		--	0.01596	0.02129
15.58		--	0.01856	0.02445
15.59		--	0.01825	0.02428
15.6		--	0.02085	0.02704
15.61		--	0.02054	0.02668
15.62		--	0.02293	0.02925
15.63		--	0.02221	0.02908
15.64		--	0.0246	0.03145
15.65		--	0.02451	0.03109
15.66		--	0.02669	0.03366
15.67		--	0.02597	0.0329
15.68		--	0.02815	0.03488
15.69		--	0.02847	0.03432
15.7		--	0.03086	0.03669
15.71		--	0.03097	0.03613
15.72		--	0.03232	0.03733
15.73		--	0.03202	0.03618
15.74		--	0.03358	0.03777
15.75		--	0.03431	0.03721
15.76		--	0.03629	0.039
15.77		--	0.0364	0.03824
15.78		--	0.03796	0.03983
15.79		--	0.03683	0.0379
15.8		--	0.03756	0.0389
15.81		--	0.03684	0.03717
15.82		--	0.03819	0.03798
15.83		--	0.03685	0.03624
15.84		--	0.03821	0.03705
15.85		--	0.03707	0.03511
15.86		--	0.0376	0.03573
15.87		--	0.03481	0.03242
15.88		--	0.03512	0.03264
15.89		--	0.03358	0.03051
15.9		--	0.03514	0.03152
15.91		--	0.03297	0.02978
15.92		--	0.03349	0.02981
15.93		--	0.03132	0.02748
15.94		--	0.03226	0.0277
15.95		--	0.02989	0.02538
15.96		--	0.0302	0.02638
15.97		--	0.02783	0.02327
15.98		--	0.02773	0.0233
15.99		--	0.02577	0.02078
16		--	0.02567	0.0212
16.01		--	0.02288	0.01848
16.02		--	0.0234	0.0187
16.03		--	0.02165	0.01677
16.04		--	0.02134	0.01679
16.05		--	0.01897	0.01388
16.06		--	0.01825	0.01391
16.07		--	0.01629	0.01139
16.08		--	0.01536	0.01102
16.09		--	0.01361	0.00869
16.1		--	0.01454	0.0095
16.11		--	0.01279	0.00698
16.12		--	0.01373	0.00799
16.13		--	0.01239	0.00645
16.14		--	0.01271	0.00725
16.15		--	0.01095	0.00591
16.16		--	0.01085	0.00691
16.17		--	0.00848	0.00459
16.18		--	0.009	0.00559
16.19		--	0.00787	0.00444
16.2		--	0.00819	0.00466
16.21		--	0.00602	0.00273
16.22		--	0.00778	0.00376
16.23		--	0.00603	0.00266
16.24		--	0.00718	0.0039
16.25		--	0.00521	0.00261
16.26		--	0.00615	0.00405
16.27		--	0.00398	0.00178
16.28		--	0.00492	0.00342
16.29		--	0.004	0.00192
16.3		--	0.00527	0.00357
16.31		--	0.00392	0.00188
16.32		--	0.00549	0.00332
16.33		--	0.00477	0.00261
16.34		--	0.00633	0.00425
16.35		--	0.00519	0.00374
16.36		--	0.00676	0.00558
16.37		--	0.00562	0.00447
16.38		--	0.00677	0.00592
16.39		--	0.00605	0.00482
16.4		--	0.0072	0.00626
16.41		--	0.00565	0.00497
16.42		--	0.00679	0.0068
16.43		--	0.00483	0.00492
16.44		--	0.00494	0.00558
16.45		--	0.00339	0.00428
16.46		--	0.00454	0.00494
16.47		--	0.00361	0.00345
16.48		--	0.00538	0.0049
16.49		--	0.00466	0.0038
16.5		--	0.0056	0.00485
16.51		--	0.00447	0.00355
16.52		--	0.00582	0.0048
16.53		--	0.00345	0.00272
16.54		--	0.00501	0.00417
16.55		--	0.00387	0.00287
16.56		--	0.00523	0.00431
16.57		--	0.00409	0.00302
16.58		--	0.00586	0.00505
16.59		--	0.00514	0.00414
16.6		--	0.00608	0.00559
16.61		--	0.00495	0.00449
16.62		--	0.00589	0.00632
16.63		--	0.00476	0.00483
16.64		--	0.00528	0.00549
16.65		--	0.00353	0.0038
16.66		--	0.00509	0.00466
16.67		--	0.00375	0.00297
16.68		--	0.0051	0.00442
16.69		--	0.00355	0.00312
16.7		--	0.00428	0.00417
16.71		--	0.00294	0.00249
16.72		--	0.00367	0.00334
16.73		--	0.00275	0.00146
16.74		--	0.00348	0.0029
16.75		--	0.00255	0.002
16.76		--	0.0037	0.00285
16.77		--	0.00257	0.00175
16.78		--	0.00371	0.003
16.79		--	0.00258	0.0021
16.8		--	0.00414	0.00354
16.81		--	0.00301	0.00225
16.82		--	0.00478	0.00408
16.83		--	0.00323	0.00279
16.84		--	0.00458	0.00403
16.85		--	0.00283	0.00254
16.86		--	0.00335	0.0034
16.87		--	0.00201	0.00132
16.88		--	0.00316	0.00257
16.89		--	0.00182	0.00127
16.9		--	0.00255	0.00232
16.91		--	0.00183	0.00142
16.92		--	0.00215	0.00188
16.93		--	0.00101	0
16.94		--	0.0034	0.00242
16.95		--	0.00206	0.000931172
16.96		--	0.00321	0.00218
16.97		--	0.00291	0.00147
16.98		--	0.00447	0.00311
16.99		--	0.00313	0.00142
17		--	0.00489	0.00267
17.01		--	0.00355	0.00177
17.02		--	0.00449	0.00354
17.03		--	0.00419	0.00261
17.04		--	0.00513	0.00442
17.05		--	0.00399	0.0029
17.06		--	0.00493	0.00412
17.07		--	0.0038	0.0028
17.08		--	0.00432	0.00383
17.09		--	0.00319	0.0027
17.1		--	0.00372	0.00373
17.11		--	0.00217	0.0024
17.12		--	0.00311	0.00343
17.13		--	0.00197	0.0023
17.14		--	0.00291	0.00313
17.15		--	0.00137	0.002
17.16		--	0.00272	0.00323
17.17		--	0.00138	0.00249
17.18		--	0.00253	0.0043
17.19		--	0.00181	0.00337
17.2		--	0.00298	0.00459
17.21		--	0.00229	0.00405
17.22		--	0.00305	0.00527
17.23		--	0.00236	0.00434
17.24		--	0.00457	0.00615
17.25		--	0.00243	0.00424
17.26		--	0.00381	0.00566
17.27		--	0.0027	0.00414
17.28		--	0.00326	0.00497
17.29		--	0.000907992	0.00306
17.3		--	0.0025	0.00467
17.31		--	0.00181	0.00393
17.32		--	0.00402	0.00555
17.33		--	0.00291	0.00383
17.34		--	0.00367	0.00525
17.35		--	0.00194	0.00373
17.36		--	0.00332	0.00495
17.37		--	0.00284	0.00402
17.38		--	0.00422	0.00564
17.39		--	0.00332	0.00451
17.4		--	0.0047	0.00632
17.41		--	0.00381	0.00499
17.42		--	0.00498	0.00641
17.43		--	0.00346	0.00529
17.44		--	0.00401	0.00631
17.45		--	0.00374	0.00597
17.46		--	0.00512	0.0068
17.47		--	0.0038	0.00587
17.48		--	0.00519	0.00689
17.49		--	0.00367	0.00537
17.5		--	0.00422	0.0064
17.51		--	0.00228	0.00449
17.52		--	0.00284	0.00473
17.53		--	0.00173	0.00321
17.54		--	0.00311	0.00463
17.55		--	0.000970624	0.00331
17.56		--	0.00214	0.00492
17.57		--	0.00125	0.00418
17.58		--	0.00263	0.00541
17.59		--	0.00132	0.00408
17.6		--	0.00353	0.00589
17.61		--	0.00263	0.00496
17.62		--	0.00276	0.00579
17.63		--	0.000623258	0.00388
17.64		--	0.0018	0.0053
17.65		--	7.00451e-05	0.00358
17.66		--	0.00207	0.005
17.67		--	0.000760356	0.00329
17.68		--	0.00152	0.00431
17.69		--	0	0.0026
17.7		--	0.00138	0.00402
17.71		--	0.000483101	0.00269
17.72		--	0.00245	0.0045
17.73		--	0.00114	0.00377
17.74		--	0.00252	0.00518
17.75		--	0.00121	0.00333
17.76		--	0.00197	0.00387
17.77		--	3.5595e-05	0.00206
17.78		--	0.00225	0.00339
17.79		--	0.00114	0.00216
17.8		--	0.00294	0.00349
17.81		--	0.00225	0.00187
17.82		--	0.00509	0.00359
17.83		--	0.00398	0.00197
17.84		--	0.00536	0.00291
17.85		--	0.00426	0.00149
17.86		--	0.00626	0.00242
17.87		--	0.00537	0.000413669
17.88		--	0.00693	0.00135
17.89		--	0.00618	0.0011
17.9		--	0.00667	0.00301
17.91		--	0.00447	0.00179
17.92		--	0.00496	0.00292
17.93		--	0.00359	0.00209
17.94		--	0.00471	0.00361
17.95		--	0.00333	0.00297
17.96		--	0.00466	0.00468
17.97		--	0.00328	0.00366
17.98		--	0.00461	0.00616
17.99		--	0.00282	0.00513
18		--	0.00456	0.00763
--		--	--	--
--		--	--	--
53		0.00364	--	0.00236
53.01		0.00367	--	0.000288153
53.02		0.00371	--	0.00213
53.03		0.00375	--	5.67682e-05
53.04		0.00377	--	0.0022
53.05		0.00378	--	-0.000475327
53.06		0.00378	--	0.00136
53.07		0.0038	--	-0.000706615
53.08		0.00382	--	0.00173
53.09		0.0038	--	-3.56761e-05
53.1		0.00382	--	0.0018
53.11		0.0038	--	-0.000267061
53.12		0.00382	--	0.00127
53.13		0.00385	--	-0.000799156
53.14		0.00385	--	0.000739203
53.15		0.00383	--	-0.00223
53.16		0.00383	--	-9.35056e-05
53.17		0.00383	--	-0.00216
53.18		0.00385	--	-0.000926311
53.19		0.00387	--	-0.0027
53.2		0.00386	--	-0.00116
53.21		0.00387	--	-0.00443
53.22		0.00389	--	-0.00229
53.23		0.00387	--	-0.00436
53.24		0.00387	--	-0.00222
53.25		0.00389	--	-0.00399
53.26		0.00385	--	-0.00185
53.27		0.00386	--	-0.00332
53.28		0.00382	--	-0.000579393
53.29		0.00385	--	-0.00265
53.3		0.00391	--	-0.00171
53.31		0.00392	--	-0.00348
53.32		0.0039	--	-0.00134
53.33		0.00387	--	-0.00311
53.34		0.00385	--	-0.000671741
53.35		0.0038	--	-0.00304
53.36		0.00382	--	-0.0012
53.37		0.00381	--	-0.00327
53.38		0.00376	--	-0.00174
53.39		0.00376	--	-0.0032
53.4		0.00378	--	-0.00167
53.41		0.00377	--	-0.00253
53.42		0.00377	--	-9.31506e-05
53.43		0.00375	--	-0.00216
53.44		0.00369	--	0.000577692
53.45		0.00369	--	-0.000891245
53.46		0.00372	--	0.000947921
53.47		0.00376	--	-0.00112
53.48		0.00377	--	0.000115019
53.49		0.00369	--	-0.00105
53.5		0.00368	--	0.000785958
53.51		0.00368	--	0.000219248
53.52		0.00366	--	0.00386
53.53		0.00366	--	0.00209
53.54		0.00368	--	0.00423
53.55		0.00371	--	0.00306
53.56		0.00373	--	0.0046
53.57		0.00377	--	0.00193
53.58		0.00373	--	0.00377
53.59		0.00372	--	0.000797647
53.6		0.00369	--	0.00264
53.61		0.00362	--	0.00177
53.62		0.00361	--	0.00331
53.63		0.00362	--	0.00124
53.64		0.00366	--	0.00308
53.65		0.00367	--	0.00131
53.66		0.00369	--	0.00405
53.67		0.00366	--	0.00348
53.68		0.00367	--	0.00592
53.69		0.00371	--	0.00385
53.7		0.00369	--	0.00479
53.71		0.00367	--	0.00302
53.72		0.00368	--	0.00456
53.73		0.00371	--	0.00279
53.74		0.00373	--	0.00553
53.75		0.00375	--	0.00316
53.76		0.00373	--	0.0059
53.77		0.00369	--	0.00413
53.78		0.00366	--	0.00627
53.79		0.00366	--	0.0054
53.8		0.00372	--	0.00784
53.81		0.00372	--	0.00607
53.82		0.00375	--	0.00761
53.83		0.00377	--	0.00464
53.84		0.00377	--	0.00678
53.85		0.00378	--	0.00441
53.86		0.00376	--	0.00534
53.87		0.00373	--	0.00357
53.88		0.00372	--	0.00571
53.89		0.00372	--	0.00274
53.9		0.00376	--	0.00458
53.91		0.00377	--	0.00281
53.92		0.00378	--	0.00555
53.93		0.00378	--	0.00378
53.94		0.00381	--	0.00562
53.95		0.0038	--	0.00265
53.96		0.0038	--	0.00599
53.97		0.00377	--	0.00422
53.98		0.00378	--	0.00486
53.99		0.0038	--	0.00219
54		0.00382	--	0.00523
54.01		0.00385	--	0.00346
54.02		0.00385	--	0.0059
54.03		0.00385	--	0.00323
54.04		0.00385	--	0.00537
54.05		0.00387	--	0.0033
54.06		0.0039	--	0.00574
54.07		0.00394	--	0.00337
54.08		0.00395	--	0.0052
54.09		0.00395	--	0.00313
54.1		0.00399	--	0.00437
54.11		0.00399	--	0.0014
54.12		0.00402	--	0.00354
54.13		0.00401	--	0.000566395
54.14		0.004	--	0.00361
54.15		0.00399	--	0.00154
54.16		0.00405	--	0.00398
54.17		0.00406	--	0.00221
54.18		0.00406	--	0.00405
54.19		0.00406	--	0.00198
54.2		0.00406	--	0.00502
54.21		0.00406	--	0.00385
54.22		0.00409	--	0.00689
54.23		0.00411	--	0.00392
54.24		0.00413	--	0.00606
54.25		0.0041	--	0.00459
54.26		0.00409	--	0.00884
54.27		0.0041	--	0.00466
54.28		0.00415	--	0.0065
54.29		0.00416	--	0.00533
54.3		0.00416	--	0.00747
54.31		0.00415	--	0.0048
54.32		0.00415	--	0.00694
54.33		0.00416	--	0.00457
54.34		0.00418	--	0.00731
54.35		0.00415	--	0.00524
54.36		0.00411	--	0.00738
54.37		0.00411	--	0.00501
54.38		0.00411	--	0.00745
54.39		0.00411	--	0.00568
54.4		0.00414	--	0.00782
54.41		0.0041	--	0.00575
54.42		0.00408	--	0.00819
54.43		0.00406	--	0.00582
54.44		0.00408	--	0.00826
54.45		0.0041	--	0.00469
54.46		0.00411	--	0.00652
54.47		0.00405	--	0.00445
54.48		0.00405	--	0.00629
54.49		0.00404	--	0.00422
54.5		0.00402	--	0.00757
54.51		0.00405	--	0.00549
54.52		0.00405	--	0.00763
54.53		0.00405	--	0.00436
54.54		0.00406	--	0.0065
54.55		0.00405	--	0.00473
54.56		0.00408	--	0.00657
54.57		0.00409	--	0.003
54.58		0.00408	--	0.00544
54.59		0.00404	--	0.00246
54.6		0.00402	--	0.0046
54.61		0.00402	--	0.00283
54.62		0.00404	--	0.00467
54.63		0.00404	--	0.00351
54.64		0.00401	--	0.00625
54.65		0.00401	--	0.00418
54.66		0.00402	--	0.00632
54.67		0.00406	--	0.00485
54.68		0.00406	--	0.00639
54.69		0.00405	--	0.00341
54.7		0.00408	--	0.00525
54.71		0.00406	--	0.00408
54.72		0.0041	--	0.00652
54.73		0.00411	--	0.00415
54.74		0.00411	--	0.00599
54.75		0.00408	--	0.00392
54.76		0.00408	--	0.00576
54.77		0.00409	--	0.00399
54.78		0.00411	--	0.00613
54.79		0.0041	--	0.00526
54.8		0.00408	--	0.008
54.81		0.0041	--	0.00562
54.82		0.00409	--	0.00774
54.83		0.00411	--	0.00534
54.84		0.00409	--	0.00746
54.85		0.00408	--	0.00536
54.86		0.00409	--	0.00808
54.87		0.00409	--	0.00598
54.88		0.0041	--	0.0087
54.89		0.00411	--	0.0075
54.9		0.00413	--	0.01082
54.91		0.00409	--	0.00933
54.92		0.00409	--	0.01234
54.93		0.00409	--	0.01235
54.94		0.00413	--	0.01477
54.95		0.00415	--	0.01357
54.96		0.00413	--	0.01599
54.97		0.00411	--	0.01509
54.98		0.00411	--	0.01811
54.99		0.0041	--	0.01872
55		0.00409	--	0.02234
55.01		0.00408	--	0.02175
55.02		0.00408	--	0.02416
55.03		0.00406	--	0.02327
55.04		0.00409	--	0.02659
55.05		0.00409	--	0.02569
55.06		0.00409	--	0.02901
55.07		0.00406	--	0.02842
55.08		0.00405	--	0.03053
55.09		0.00399	--	0.02904
55.1		0.00401	--	0.03115
55.11		0.00402	--	0.02906
55.12		0.00402	--	0.03057
55.13		0.00402	--	0.02877
55.14		0.00402	--	0.03059
55.15		0.00402	--	0.02939
55.16		0.00401	--	0.03211
55.17		0.00399	--	0.03001
55.18		0.00397	--	0.03183
55.19		0.00399	--	0.02883
55.2		0.00399	--	0.03064
55.21		0.004	--	0.02765
55.22		0.00408	--	0.02856
55.23		0.00408	--	0.02586
55.24		0.00406	--	0.02557
55.25		0.00405	--	0.02287
55.26		0.00404	--	0.02468
55.27		0.00404	--	0.02229
55.28		0.00408	--	0.0226
55.29		0.00406	--	0.019
55.3		0.0041	--	0.01901
55.31		0.00411	--	0.01661
55.32		0.0041	--	0.01722
55.33		0.00406	--	0.01422
55.34		0.00408	--	0.01483
55.35		0.00404	--	0.01244
55.36		0.00405	--	0.01395
55.37		0.00408	--	0.01095
55.38		0.00409	--	0.01186
55.39		0.0041	--	0.00946
55.4		0.00415	--	0.01158
55.41		0.00413	--	0.00858
55.42		0.00414	--	0.011
55.43		0.00414	--	0.0092
55.44		0.00411	--	0.01101
55.45		0.0041	--	0.00892
55.46		0.00413	--	0.01073
55.47		0.00416	--	0.00773
55.48		0.00419	--	0.00955
55.49		0.00418	--	0.00775
55.5		0.00416	--	0.00987
55.51		0.00414	--	0.00717
55.52		0.00413	--	0.00958
55.53		0.00406	--	0.00779
55.54		0.00408	--	0.0093
55.55		0.00409	--	0.00781
55.56		0.0041	--	0.01022
55.57		0.00411	--	0.00813
55.58		0.00413	--	0.00934
55.59		0.0041	--	0.00845
55.6		0.00409	--	0.01056
55.61		0.00405	--	0.00846
55.62		0.00406	--	0.00968
55.63		0.00408	--	0.00818
55.64		0.00411	--	0.0106
55.65		0.00411	--	0.0091
55.66		0.00413	--	0.01123
55.67		0.0041	--	0.01037
55.68		0.0041	--	0.01372
55.69		0.0041	--	0.01315
55.7		0.00409	--	0.01589
55.71		0.00406	--	0.01473
55.72		0.00409	--	0.01807
55.73		0.00408	--	0.01721
55.74		0.00406	--	0.01995
55.75		0.00409	--	0.01909
55.76		0.00409	--	0.02303
55.77		0.00405	--	0.02187
55.78		0.00404	--	0.02551
55.79		0.00402	--	0.02435
55.8		0.00405	--	0.0283
55.81		0.00405	--	0.02803
55.82		0.00406	--	0.03198
55.83		0.00405	--	0.03081
55.84		0.00406	--	0.03446
55.85		0.00406	--	0.0351
55.86		0.00405	--	0.03814
55.87		0.00404	--	0.03728
55.88		0.00405	--	0.04032
55.89		0.00402	--	0.04036
55.9		0.00404	--	0.0434
55.91		0.00402	--	0.04314
55.92		0.00404	--	0.04709
55.93		0.00401	--	0.04742
55.94		0.00402	--	0.05047
55.95		0.00402	--	0.05051
55.96		0.004	--	0.05445
55.97		0.004	--	0.05389
55.98		0.004	--	0.05904
55.99		0.00399	--	0.05938
56		0.004	--	0.06332
56.01		0.00399	--	0.06426
56.02		0.004	--	0.06881
56.03		0.004	--	0.06915
56.04		0.00404	--	0.0734
56.05		0.00406	--	0.07403
56.06		0.00406	--	0.07979
56.07		0.00405	--	0.08012
56.08		0.00408	--	0.08497
56.09		0.00406	--	0.08651
56.1		0.00408	--	0.09106
56.11		0.00404	--	0.0923
56.12		0.00404	--	0.09715
56.13		0.00401	--	0.09839
56.14		0.00406	--	0.10354
56.15		0.00409	--	0.10568
56.16		0.0041	--	0.11053
56.17		0.0041	--	0.11328
56.18		0.00408	--	0.12023
56.19		0.00404	--	0.12177
56.2		0.00408	--	0.12873
56.21		0.00406	--	0.13117
56.22		0.0041	--	0.13842
56.23		0.00411	--	0.14117
56.24		0.0041	--	0.14782
56.25		0.00406	--	0.15147
56.26		0.00405	--	0.15842
56.27		0.00404	--	0.16116
56.28		0.00402	--	0.16872
56.29		0.00401	--	0.17086
56.3		0.004	--	0.17842
56.31		0.00394	--	0.18237
56.32		0.00392	--	0.18962
56.33		0.00389	--	0.19297
56.34		0.00385	--	0.20203
56.35		0.0038	--	0.20567
56.36		0.00376	--	0.21383
56.37		0.00371	--	0.21657
56.38		0.00369	--	0.22443
56.39		0.00366	--	0.22838
56.4		0.00363	--	0.23623
56.41		0.00358	--	0.24108
56.42		0.00359	--	0.24924
56.43		0.00353	--	0.25409
56.44		0.00354	--	0.26224
56.45		0.00348	--	0.26679
56.46		0.00345	--	0.27435
56.47		0.0034	--	0.2789
56.48		0.00338	--	0.28645
56.49		0.00334	--	0.2895
56.5		0.00334	--	0.29735
56.51		0.00329	--	0.3019
56.52		0.00326	--	0.31066
56.53		0.00321	--	0.3134
56.54		0.00316	--	0.32126
56.55		0.00314	--	0.32491
56.56		0.00312	--	0.33246
56.57		0.00311	--	0.33701
56.58		0.00311	--	0.34517
56.59		0.00311	--	0.34851
56.6		0.0031	--	0.35697
56.61		0.00309	--	0.36092
56.62		0.00309	--	0.36878
56.63		0.0031	--	0.37302
56.64		0.00309	--	0.38178
56.65		0.00309	--	0.38483
56.66		0.00307	--	0.39298
56.67		0.00307	--	0.39663
56.68		0.00309	--	0.40419
56.69		0.00306	--	0.40783
56.7		0.00306	--	0.41539
56.71		0.00305	--	0.41873
56.72		0.00307	--	0.42689
56.73		0.00303	--	0.43054
56.74		0.00306	--	0.43929
56.75		0.003	--	0.44264
56.76		0.00301	--	0.4502
56.77		0.00297	--	0.45354
56.78		0.003	--	0.4611
56.79		0.00298	--	0.46444
56.8		0.00298	--	0.4717
56.81		0.00295	--	0.47564
56.82		0.00293	--	0.4817
56.83		0.00292	--	0.48444
56.84		0.00293	--	0.492
56.85		0.00295	--	0.49504
56.86		0.00296	--	0.50229
56.87		0.00295	--	0.50564
56.88		0.00291	--	0.51229
56.89		0.00289	--	0.51564
56.9		0.00289	--	0.52319
56.91		0.00289	--	0.52594
56.92		0.00287	--	0.53289
56.93		0.00286	--	0.53624
56.94		0.00284	--	0.54379
56.95		0.00286	--	0.54684
56.96		0.00284	--	0.55439
56.97		0.00286	--	0.55774
56.98		0.00281	--	0.5662
56.99		0.00279	--	0.57105
57		0.00282	--	0.5795
57.01		0.00281	--	0.58405
57.02		0.00282	--	0.59341
57.03		0.00279	--	0.59736
57.04		0.00279	--	0.60642
57.05		0.00273	--	0.61037
57.06		0.00278	--	0.61973
57.07		0.00277	--	0.62518
57.08		0.00281	--	0.63484
57.09		0.00274	--	0.63969
57.1		0.00272	--	0.64995
57.11		0.00272	--	0.6557
57.12		0.00277	--	0.66506
57.13		0.00278	--	0.67171
57.14		0.00281	--	0.68168
57.15		0.00274	--	0.68863
57.16		0.00272	--	0.69979
57.17		0.00269	--	0.70705
57.18		0.00272	--	0.71882
57.19		0.00274	--	0.72697
57.2		0.00274	--	0.73904
57.21		0.00272	--	0.7466
57.22		0.00269	--	0.75866
57.23		0.00269	--	0.76622
57.24		0.00269	--	0.77829
57.25		0.00269	--	0.78614
57.26		0.00269	--	0.79761
57.27		0.00272	--	0.80576
57.28		0.0027	--	0.81753
57.29		0.00273	--	0.82358
57.3		0.00273	--	0.83505
57.31		0.00272	--	0.8423
57.32		0.0027	--	0.85407
57.33		0.00269	--	0.86012
57.34		0.00269	--	0.87099
57.35		0.00268	--	0.87734
57.36		0.00273	--	0.8876
57.37		0.00273	--	0.89425
57.38		0.00273	--	0.90482
57.39		0.00268	--	0.91057
57.4		0.00272	--	0.92203
57.41		0.00269	--	0.92778
57.42		0.0027	--	0.93775
57.43		0.00265	--	0.9438
57.44		0.00267	--	0.95316
57.45		0.00264	--	0.95891
57.46		0.00269	--	0.96677
57.47		0.00267	--	0.97041
57.48		0.00268	--	0.97797
57.49		0.00265	--	0.98011
57.5		0.00264	--	0.98496
57.51		0.00263	--	0.9859
57.52		0.00263	--	0.99225
57.53		0.00264	--	0.99229
57.54		0.00265	--	0.99714
57.55		0.00265	--	0.99657
57.56		0.00264	--	1.00022
57.57		0.00264	--	0.99905
57.58		0.0026	--	1.0009
57.59		0.0026	--	0.99853
57.6		0.00258	--	1.00007
57.61		0.0026	--	0.99619
57.62		0.0026	--	0.99653
57.63		0.00263	--	0.99086
57.64		0.00262	--	0.99059
57.65		0.00262	--	0.98582
57.66		0.0026	--	0.98405
57.67		0.00258	--	0.97717
57.68		0.00256	--	0.9742
57.69		0.00256	--	0.96672
57.7		0.00259	--	0.96435
57.71		0.00258	--	0.95506
57.72		0.00264	--	0.95059
57.73		0.00259	--	0.9419
57.74		0.0026	--	0.93713
57.75		0.00255	--	0.92935
57.76		0.00258	--	0.92487
57.77		0.00254	--	0.91619
57.78		0.00259	--	0.91322
57.79		0.0026	--	0.90453
57.8		0.0026	--	0.90036
57.81		0.0026	--	0.89258
57.82		0.0026	--	0.88901
57.83		0.00258	--	0.88002
57.84		0.00256	--	0.87675
57.85		0.00256	--	0.86957
57.86		0.00258	--	0.8678
57.87		0.00255	--	0.86002
57.88		0.00255	--	0.85735
57.89		0.00255	--	0.85077
57.9		0.00256	--	0.84961
57.91		0.0026	--	0.84423
57.92		0.00258	--	0.84306
57.93		0.00258	--	0.83739
57.94		0.00255	--	0.83833
57.95		0.00258	--	0.83415
57.96		0.00259	--	0.83329
57.97		0.00263	--	0.82881
57.98		0.00262	--	0.83035
57.99		0.00259	--	0.82708
58		0.00256	--	0.82862
58.01		0.00255	--	0.82535
58.02		0.00256	--	0.82719
58.03		0.00255	--	0.82452
58.04		0.0026	--	0.82607
58.05		0.00258	--	0.8234
58.06		0.0026	--	0.82373
58.07		0.00256	--	0.82016
58.08		0.0026	--	0.8223
58.09		0.00258	--	0.81813
58.1		0.00258	--	0.81967
58.11		0.00255	--	0.8176
58.12		0.00255	--	0.81884
58.13		0.00253	--	0.81527
58.14		0.00256	--	0.81772
58.15		0.00255	--	0.81444
58.16		0.00258	--	0.81599
58.17		0.00256	--	0.81151
58.18		0.00259	--	0.81245
58.19		0.00255	--	0.80918
58.2		0.00255	--	0.80922
58.21		0.00254	--	0.80474
58.22		0.00254	--	0.80568
58.23		0.00256	--	0.80241
58.24		0.00253	--	0.80455
58.25		0.00255	--	0.80008
58.26		0.00253	--	0.79951
58.27		0.0025	--	0.79594
58.28		0.00244	--	0.79718
58.29		0.0025	--	0.79271
58.3		0.00254	--	0.79245
58.31		0.00256	--	0.78767
58.32		0.00256	--	0.78771
58.33		0.00253	--	0.78383
58.34		0.00251	--	0.78477
58.35		0.00249	--	0.7821
58.36		0.00253	--	0.78274
58.37		0.00253	--	0.77887
58.38		0.00254	--	0.77951
58.39		0.0025	--	0.77504
58.4		0.00251	--	0.77628
58.41		0.00249	--	0.77361
58.42		0.00254	--	0.77394
58.43		0.00255	--	0.77188
58.44		0.0026	--	0.77342
58.45		0.00255	--	0.76864
58.46		0.00258	--	0.76958
58.47		0.00255	--	0.76451
58.48		0.00259	--	0.76454
58.49		0.0026	--	0.76127
58.5		0.00265	--	0.76221
58.51		0.00262	--	0.75924
58.52		0.00262	--	0.76168
58.53		0.00259	--	0.75841
58.54		0.0026	--	0.75905
58.55		0.00263	--	0.75398
58.56		0.00264	--	0.75552
58.57		0.00264	--	0.75255
58.58		0.00263	--	0.75288
58.59		0.00267	--	0.74931
58.6		0.00265	--	0.75055
58.61		0.00272	--	0.74758
58.62		0.00269	--	0.74882
58.63		0.00269	--	0.74495
58.64		0.00269	--	0.74589
58.65		0.00273	--	0.74232
58.66		0.00277	--	0.74235
58.67		0.00278	--	0.73999
58.68		0.00277	--	0.74123
58.69		0.00276	--	0.73795
58.7		0.00278	--	0.7398
58.71		0.00278	--	0.73683
58.72		0.00281	--	0.73746
58.73		0.00277	--	0.7351
58.74		0.00276	--	0.73664
58.75		0.0027	--	0.73577
58.76		0.00278	--	0.73912
58.77		0.00278	--	0.73795
58.78		0.00281	--	0.7422
58.79		0.00277	--	0.74344
58.8		0.00273	--	0.74738
58.81		0.00267	--	0.74682
58.82		0.00272	--	0.75107
58.83		0.00273	--	0.7493
58.84		0.00274	--	0.75265
58.85		0.0027	--	0.75208
58.86		0.00269	--	0.75633
58.87		0.00267	--	0.75576
58.88		0.00268	--	0.75911
58.89		0.0027	--	0.75855
58.9		0.0027	--	0.76159
58.91		0.00268	--	0.76042
58.92		0.0026	--	0.76257
58.93		0.00263	--	0.7617
58.94		0.00263	--	0.76445
58.95		0.00265	--	0.76178
58.96		0.00262	--	0.76302
58.97		0.00259	--	0.75944
58.98		0.00258	--	0.75888
58.99		0.0026	--	0.75441
59		0.00262	--	0.75384
59.01		0.00262	--	0.74726
59.02		0.00262	--	0.74429
59.03		0.00263	--	0.73651
59.04		0.00265	--	0.73173
59.05		0.00265	--	0.72185
59.06		0.0027	--	0.71467
59.07		0.00264	--	0.70358
59.08		0.00268	--	0.69579
59.09		0.00265	--	0.6829
59.1		0.00273	--	0.67271
59.11		0.00274	--	0.65801
59.12		0.00279	--	0.64692
59.13		0.00278	--	0.63132
59.14		0.00279	--	0.61872
59.15		0.00279	--	0.60252
59.16		0.00282	--	0.58993
59.17		0.00283	--	0.57282
59.18		0.00286	--	0.55842
59.19		0.00287	--	0.54012
59.2		0.00288	--	0.52572
59.21		0.00288	--	0.5059
59.22		0.00289	--	0.49
59.23		0.00286	--	0.47049
59.24		0.00286	--	0.45308
59.25		0.00287	--	0.43267
59.26		0.00287	--	0.41647
59.27		0.00288	--	0.39605
59.28		0.00288	--	0.38075
59.29		0.00291	--	0.35974
59.3		0.00291	--	0.34384
59.31		0.00292	--	0.32342
59.32		0.00293	--	0.30842
59.33		0.00295	--	0.28981
59.34		0.00292	--	0.27511
59.35		0.00295	--	0.25651
59.36		0.00297	--	0.24181
59.37		0.00295	--	0.2241
59.38		0.00298	--	0.2106
59.39		0.00295	--	0.1944
59.4		0.00298	--	0.18211
59.41		0.00295	--	0.16711
59.42		0.003	--	0.15602
59.43		0.00298	--	0.14162
59.44		0.00298	--	0.13143
59.45		0.00297	--	0.11823
59.46		0.00301	--	0.10925
59.47		0.003	--	0.09605
59.48		0.00302	--	0.08767
59.49		0.003	--	0.07568
59.5		0.00298	--	0.06849
59.51		0.00298	--	0.05801
59.52		0.00303	--	0.05233
59.53		0.00305	--	0.04364
59.54		0.0031	--	0.03917
59.55		0.0031	--	0.03109
59.56		0.00307	--	0.02691
59.57		0.0031	--	0.01943
59.58		0.00312	--	0.01676
59.59		0.00316	--	0.00958
59.6		0.00315	--	0.00902
59.61		0.0032	--	0.00334
59.62		0.00319	--	0.00217
59.63		0.0032	--	-0.0029
59.64		0.0032	--	-0.00347
59.65		0.00322	--	-0.00734
59.66		0.00321	--	-0.0064
59.67		0.00319	--	-0.00907
59.68		0.0032	--	-0.00783
59.69		0.00319	--	-0.0105
59.7		0.00322	--	-0.00956
59.71		0.0032	--	-0.01223
59.72		0.0032	--	-0.01129
59.73		0.00317	--	-0.01276
59.74		0.00319	--	-0.01031
59.75		0.0032	--	-0.01178
59.76		0.0032	--	-0.00903
59.77		0.00317	--	-0.0108
59.78		0.00321	--	-0.00776
59.79		0.00319	--	-0.00862
59.8		0.00322	--	-0.00618
59.81		0.00321	--	-0.00584
59.82		0.00321	--	-0.00423
59.83		0.00316	--	-0.00662
59.84		0.00317	--	-0.00541
59.85		0.00315	--	-0.0081
59.86		0.00316	--	-0.00569
59.87		0.0032	--	-0.00718
59.88		0.00321	--	-0.00597
59.89		0.00321	--	-0.00836
59.9		0.00317	--	-0.00595
59.91		0.0032	--	-0.00804
59.92		0.00315	--	-0.00592
59.93		0.00319	--	-0.00772
59.94		0.0032	--	-0.0053
59.95		0.00321	--	-0.0074
59.96		0.0032	--	-0.00588
59.97		0.00317	--	-0.00828
59.98		0.0032	--	-0.00616
59.99		0.0032	--	-0.00826
60		0.00324	--	-0.00584
60.01		0.00321	--	-0.00643
60.02		0.0032	--	-0.00402
60.03		0.00317	--	-0.00551
60.04		0.0032	--	-0.00369
60.05		0.00321	--	-0.00489
60.06		0.00322	--	-0.00217
60.07		0.00321	--	-0.00426
60.08		0.0032	--	-0.00185
60.09		0.00315	--	-0.00394
60.1		0.00324	--	-0.00243
60.11		0.00324	--	-0.00392
60.12		0.00328	--	-0.00211
60.13		0.00328	--	-0.0036
60.14		0.00329	--	-0.000882786
60.15		0.00326	--	-0.00268
60.16		0.00329	--	-0.000561102
60.17		0.00329	--	-0.00236
60.18		0.00329	--	-0.000840934
60.19		0.00324	--	-0.00203
60.2		0.0032	--	-0.000218538
60.21		0.0032	--	-0.00291
60.22		0.00319	--	-0.0014
60.23		0.0032	--	-0.00289
60.24		0.00316	--	-0.000477396
60.25		0.00316	--	-0.00227
60.26		0.00312	--	0.000746516
60.27		0.00315	--	-0.000145176
60.28		0.00316	--	0.00347
60.29		0.00317	--	0.00108
60.3		0.00316	--	0.00289
60.31		0.00314	--	0.00019758
60.32		0.00315	--	0.00111
60.33		0.00317	--	-0.000984384
60.34		0.00319	--	0.00113
60.35		0.00316	--	-0.000963409
60.36		0.00314	--	-5.06465e-05
60.37		0.00311	--	-0.00184
60.38		0.00314	--	0.000271038
60.39		0.00315	--	-0.00182
60.4		0.0032	--	0.000592723
60.41		0.00312	--	-0.000900486
60.42		0.00311	--	0.00122
60.43		0.00307	--	-0.000578801
60.44		0.00309	--	0.00184
60.45		0.00309	--	-0.000557826
60.46		0.00311	--	0.00156
60.47		0.0031	--	6.4665e-05
60.48		0.0031	--	0.00308
60.49		0.00309	--	0.00159
60.5		0.00311	--	0.0031
60.51		0.00315	--	0.00161
60.52		0.00315	--	0.00463
60.53		0.00314	--	0.00283
60.54		0.00312	--	0.00495
60.55		0.00312	--	0.00286
60.56		0.00311	--	0.00497
60.57		0.00316	--	0.00227
60.58		0.00315	--	0.00499
60.59		0.00312	--	0.00199
60.6		0.00309	--	0.00531
60.61		0.0031	--	0.00442
60.62		0.00311	--	0.00744
60.63		0.0031	--	0.00595
60.64		0.0031	--	0.00957
60.65		0.00309	--	0.00867
60.66		0.00307	--	0.01289
60.67		0.0031	--	0.012
60.68		0.00312	--	0.01502
60.69		0.00311	--	0.01383
60.7		0.0031	--	0.01805
60.71		0.00306	--	0.01776
60.72		0.00309	--	0.02168
60.73		0.00307	--	0.02222
60.74		0.00311	--	0.02707
60.75		0.00307	--	0.0289
60.76		0.00309	--	0.03375
60.77		0.00305	--	0.03498
60.78		0.00306	--	0.04103
60.79		0.00305	--	0.04136
60.8		0.00307	--	0.04771
60.81		0.00306	--	0.05075
60.82		0.00305	--	0.0574
60.83		0.00305	--	0.05924
60.84		0.00305	--	0.06619
60.85		0.00307	--	0.06832
60.86		0.00309	--	0.07557
60.87		0.00306	--	0.07982
60.88		0.00303	--	0.08707
60.89		0.00302	--	0.09101
60.9		0.00305	--	0.09886
60.91		0.00307	--	0.1025
60.92		0.00307	--	0.11065
60.93		0.00306	--	0.1155
60.94		0.00303	--	0.12455
60.95		0.00302	--	0.1294
60.96		0.00305	--	0.13875
60.97		0.00309	--	0.14299
60.98		0.00309	--	0.15295
60.99		0.00306	--	0.1596
61		0.00306	--	0.17106
61.01		0.00306	--	0.17681
61.02		0.00309	--	0.18827
61.03		0.00305	--	0.19461
61.04		0.00305	--	0.20698
61.05		0.00302	--	0.21513
61.06		0.00306	--	0.22659
61.07		0.00307	--	0.23564
61.08		0.00311	--	0.24891
61.09		0.00307	--	0.25796
61.1		0.00307	--	0.27153
61.11		0.00302	--	0.28089
61.12		0.00303	--	0.29505
61.13		0.00301	--	0.30471
61.14		0.00303	--	0.31948
61.15		0.00303	--	0.33034
61.16		0.00302	--	0.34601
61.17		0.00301	--	0.35687
61.18		0.003	--	0.37164
61.19		0.00297	--	0.3837
61.2		0.00297	--	0.39786
61.21		0.00298	--	0.40932
61.22		0.00296	--	0.425
61.23		0.00296	--	0.43616
61.24		0.00296	--	0.45122
61.25		0.00302	--	0.46269
61.26		0.00302	--	0.47745
61.27		0.00301	--	0.48771
61.28		0.00295	--	0.50278
61.29		0.00292	--	0.51394
61.3		0.00293	--	0.52721
61.31		0.00292	--	0.53746
61.32		0.00291	--	0.55193
61.33		0.00287	--	0.56038
61.34		0.00289	--	0.57455
61.35		0.00291	--	0.58301
61.36		0.00292	--	0.59537
61.37		0.00293	--	0.60412
61.38		0.00291	--	0.61709
61.39		0.00288	--	0.62434
61.4		0.00295	--	0.6358
61.41		0.00295	--	0.64335
61.42		0.00298	--	0.65421
61.43		0.00296	--	0.66055
61.44		0.003	--	0.67081
61.45		0.00295	--	0.67746
61.46		0.00295	--	0.68652
61.47		0.00289	--	0.69106
61.48		0.00291	--	0.70102
61.49		0.00292	--	0.70496
61.5		0.00295	--	0.71251
61.51		0.00291	--	0.71675
61.52		0.00289	--	0.7249
61.53		0.00289	--	0.72885
61.54		0.00287	--	0.7361
61.55		0.00286	--	0.73913
61.56		0.00282	--	0.74518
61.57		0.00282	--	0.74762
61.58		0.00279	--	0.75367
61.59		0.00286	--	0.7555
61.6		0.00287	--	0.76065
61.61		0.00286	--	0.76218
61.62		0.00286	--	0.76793
61.63		0.00284	--	0.76917
61.64		0.00287	--	0.77461
61.65		0.00286	--	0.77525
61.66		0.00286	--	0.78099
61.67		0.00282	--	0.78223
61.68		0.00278	--	0.78617
61.69		0.00279	--	0.7853
61.7		0.00281	--	0.79014
61.71		0.00276	--	0.78987
61.72		0.00274	--	0.79352
61.73		0.00272	--	0.79295
61.74		0.00276	--	0.79599
61.75		0.00272	--	0.79512
61.76		0.00276	--	0.79725
61.77		0.00273	--	0.79698
61.78		0.00278	--	0.80033
61.79		0.00277	--	0.79765
61.8		0.00277	--	0.80189
61.81		0.00273	--	0.80042
61.82		0.00278	--	0.80226
61.83		0.00278	--	0.80019
61.84		0.00278	--	0.80142
61.85		0.00279	--	0.79935
61.86		0.00278	--	0.80149
61.87		0.00277	--	0.80031
61.88		0.00278	--	0.80215
61.89		0.00282	--	0.80008
61.9		0.00277	--	0.80282
61.91		0.00279	--	0.80074
61.92		0.00279	--	0.80348
61.93		0.00281	--	0.80021
61.94		0.00284	--	0.80265
61.95		0.00286	--	0.80057
61.96		0.00283	--	0.80271
61.97		0.00279	--	0.80064
61.98		0.00281	--	0.80247
61.99		0.00282	--	0.8016
62		0.00281	--	0.80524
62.01		0.00279	--	0.80437
62.02		0.00281	--	0.80771
62.03		0.00281	--	0.80654
62.04		0.00283	--	0.81079
62.05		0.00278	--	0.80992
62.06		0.00282	--	0.81416
62.07		0.00278	--	0.81299
62.08		0.00281	--	0.81543
62.09		0.00278	--	0.81396
62.1		0.00278	--	0.8176
62.11		0.00277	--	0.81522
62.12		0.00282	--	0.81977
62.13		0.00281	--	0.8195
62.14		0.00281	--	0.82224
62.15		0.00281	--	0.82077
62.16		0.00278	--	0.82561
62.17		0.00279	--	0.82414
62.18		0.00281	--	0.82658
62.19		0.00279	--	0.82631
62.2		0.00277	--	0.82935
62.21		0.00278	--	0.82757
62.22		0.00274	--	0.83061
62.23		0.00276	--	0.82854
62.24		0.00276	--	0.83218
62.25		0.00276	--	0.83071
62.26		0.00272	--	0.83375
62.27		0.00276	--	0.83228
62.28		0.00278	--	0.83502
62.29		0.00279	--	0.83415
62.3		0.00277	--	0.83629
62.31		0.00278	--	0.83421
62.32		0.00278	--	0.83605
62.33		0.00278	--	0.83368
62.34		0.00279	--	0.83611
62.35		0.00273	--	0.83314
62.36		0.00277	--	0.83558
62.37		0.00274	--	0.8332
62.38		0.00281	--	0.83624
62.39		0.00278	--	0.83537
62.4		0.00278	--	0.83841
62.41		0.00274	--	0.83664
62.42		0.00276	--	0.83998
62.43		0.00273	--	0.83881
62.44		0.00272	--	0.84185
62.45		0.0027	--	0.84158
62.46		0.00272	--	0.84673
62.47		0.00276	--	0.84405
62.48		0.00277	--	0.84799
62.49		0.00273	--	0.84742
62.5		0.00272	--	0.85137
62.51		0.0027	--	0.8508
62.52		0.0027	--	0.85444
62.53		0.0027	--	0.85357
62.54		0.00269	--	0.85691
62.55		0.00268	--	0.85574
62.56		0.00268	--	0.85848
62.57		0.00278	--	0.8564
62.58		0.00274	--	0.85974
62.59		0.00274	--	0.85827
62.6		0.0027	--	0.86071
62.61		0.0027	--	0.85954
62.62		0.00269	--	0.86198
62.63		0.00272	--	0.8599
62.64		0.00272	--	0.86144
62.65		0.00268	--	0.85907
62.66		0.00272	--	0.8615
62.67		0.0027	--	0.85883
62.68		0.00273	--	0.86067
62.69		0.00269	--	0.85799
62.7		0.0027	--	0.85983
62.71		0.00268	--	0.85715
62.72		0.00274	--	0.85839
62.73		0.00274	--	0.85632
62.74		0.00277	--	0.85605
62.75		0.00274	--	0.85247
62.76		0.00276	--	0.85311
62.77		0.00273	--	0.84863
62.78		0.00273	--	0.84896
62.79		0.00272	--	0.84538
62.8		0.00276	--	0.84602
62.81		0.00276	--	0.84184
62.82		0.00278	--	0.84217
62.83		0.00279	--	0.8389
62.84		0.00278	--	0.83923
62.85		0.00276	--	0.83535
62.86		0.00277	--	0.83568
62.87		0.00278	--	0.83241
62.88		0.00268	--	0.83455
62.89		0.0027	--	0.83037
62.9		0.00268	--	0.8307
62.91		0.00272	--	0.82772
62.92		0.00274	--	0.82806
62.93		0.00277	--	0.82478
62.94		0.00272	--	0.82481
62.95		0.00272	--	0.82154
62.96		0.00277	--	0.82157
62.97		0.00277	--	0.81709
62.98		0.00276	--	0.81803
62.99		0.00273	--	0.81415
63		0.00274	--	0.81418
63.01		0.00273	--	0.8085
63.02		0.00276	--	0.80883
63.03		0.00273	--	0.80525
63.04		0.00276	--	0.80378
63.05		0.00274	--	0.79991
63.06		0.00283	--	0.79964
63.07		0.00279	--	0.79516
63.08		0.00282	--	0.79459
63.09		0.00282	--	0.79101
63.1		0.00286	--	0.79195
63.11		0.00282	--	0.78747
63.12		0.00282	--	0.7884
63.13		0.00281	--	0.78392
63.14		0.00281	--	0.78365
63.15		0.00284	--	0.78128
63.16		0.00288	--	0.78191
63.17		0.00287	--	0.77834
63.18		0.00284	--	0.77837
63.19		0.00287	--	0.77359
63.2		0.00284	--	0.77483
63.21		0.00288	--	0.77155
63.22		0.00288	--	0.77188
63.23		0.00288	--	0.76921
63.24		0.00288	--	0.76954
63.25		0.00292	--	0.76777
63.26		0.00291	--	0.76991
63.27		0.00288	--	0.76904
63.28		0.00289	--	0.77147
63.29		0.00291	--	0.7691
63.3		0.00291	--	0.77124
63.31		0.00289	--	0.77007
63.32		0.00291	--	0.77341
63.33		0.00292	--	0.77133
63.34		0.00293	--	0.77407
63.35		0.00289	--	0.7738
63.36		0.00291	--	0.77624
63.37		0.00286	--	0.77447
63.38		0.00292	--	0.77751
63.39		0.00291	--	0.77604
63.4		0.00289	--	0.77878
63.41		0.00286	--	0.7761
63.42		0.00292	--	0.77884
63.43		0.00293	--	0.77647
63.44		0.00293	--	0.77981
63.45		0.00292	--	0.77804
63.46		0.00292	--	0.77987
63.47		0.00291	--	0.7781
63.48		0.00292	--	0.77934
63.49		0.00292	--	0.77606
63.5		0.00293	--	0.77699
63.51		0.00296	--	0.77342
63.52		0.00296	--	0.77405
63.53		0.00297	--	0.76927
63.54		0.00296	--	0.7672
63.55		0.00298	--	0.76031
63.56		0.00298	--	0.75614
63.57		0.00301	--	0.74745
63.58		0.00302	--	0.74116
63.59		0.00303	--	0.73007
63.6		0.00303	--	0.72258
63.61		0.00306	--	0.71028
63.62		0.00309	--	0.70159
63.63		0.0031	--	0.68689
63.64		0.00309	--	0.67549
63.65		0.00306	--	0.65898
63.66		0.0031	--	0.64518
63.67		0.0031	--	0.62657
63.68		0.00312	--	0.61186
63.69		0.00307	--	0.59175
63.7		0.0031	--	0.57734
63.71		0.0031	--	0.55602
63.72		0.00315	--	0.53771
63.73		0.00312	--	0.51609
63.74		0.00314	--	0.49657
63.75		0.00315	--	0.47254
63.76		0.00317	--	0.45333
63.77		0.00317	--	0.4281
63.78		0.00319	--	0.40888
63.79		0.0032	--	0.38486
63.8		0.00322	--	0.36534
63.81		0.00321	--	0.34161
63.82		0.0032	--	0.32119
63.83		0.0032	--	0.29657
63.84		0.00321	--	0.27705
63.85		0.00325	--	0.25392
63.86		0.00321	--	0.23651
63.87		0.0032	--	0.21549
63.88		0.0032	--	0.19959
63.89		0.00324	--	0.18007
63.9		0.00324	--	0.16537
63.91		0.00326	--	0.14735
63.92		0.00324	--	0.13415
63.93		0.00325	--	0.11674
63.94		0.00324	--	0.10565
63.95		0.00328	--	0.09094
63.96		0.0033	--	0.08135
63.97		0.00326	--	0.06785
63.98		0.00326	--	0.06066
63.99		0.00325	--	0.04957
64		0.00329	--	0.04359
64.01		0.00328	--	0.03339
64.02		0.00331	--	0.03072
64.03		0.00328	--	0.02323
64.04		0.00331	--	0.01935
64.05		0.00329	--	0.01277
64.06		0.00331	--	0.011
64.07		0.00328	--	0.00562
64.08		0.00329	--	0.00595
64.09		0.00331	--	0.000567714
64.1		0.00333	--	0.0012
64.11		0.00333	--	-0.00268
64.12		0.00333	--	-0.00204
64.13		0.00333	--	-0.00502
64.14		0.00333	--	-0.00348
64.15		0.00331	--	-0.00616
64.16		0.00329	--	-0.00402
64.17		0.00328	--	-0.00549
64.18		0.0033	--	-0.00275
64.19		0.00333	--	-0.00452
64.2		0.00333	--	-0.00178
64.21		0.0033	--	-0.00175
64.22		0.00328	--	0.00189
64.23		0.00329	--	0.000417333
64.24		0.00326	--	0.00376
64.25		0.00329	--	0.00289
64.26		0.00326	--	0.00743
64.27		0.00328	--	0.00582
64.28		0.00331	--	0.00832
64.29		0.00334	--	0.006
64.3		0.00333	--	0.0076
64.31		0.0033	--	0.00589
64.32		0.00331	--	0.00839
64.33		0.00335	--	0.00457
64.34		0.00339	--	0.00677
64.35		0.00336	--	0.00536
64.36		0.0034	--	0.00756
64.37		0.00338	--	0.00585
64.38		0.00343	--	0.00834
64.39		0.0034	--	0.00573
64.4		0.00339	--	0.00733
64.41		0.00334	--	0.00531
64.42		0.00334	--	0.00842
64.43		0.00333	--	0.0064
64.44		0.00336	--	0.0092
64.45		0.00336	--	0.00749
64.46		0.00336	--	0.01029
64.47		0.00331	--	0.00858
64.48		0.00333	--	0.01048
64.49		0.00331	--	0.00876
64.5		0.00325	--	0.01096
64.51		0.00325	--	0.00835
64.52		0.00328	--	0.01145
64.53		0.00331	--	0.00914
64.54		0.00331	--	0.01344
64.55		0.00333	--	0.01173
64.56		0.0033	--	0.01393
64.57		0.00331	--	0.01161
64.58		0.0033	--	0.01441
64.59		0.0033	--	0.0118
64.6		0.00326	--	0.0146
64.61		0.00329	--	0.01409
64.62		0.00331	--	0.01629
64.63		0.00331	--	0.01367
64.64		0.00325	--	0.01677
64.65		0.0032	--	0.01566
64.66		0.0032	--	0.01786
64.67		0.00316	--	0.01675
64.68		0.00316	--	0.01985
64.69		0.00312	--	0.01784
64.7		0.00315	--	0.02034
64.71		0.00314	--	0.01893
64.72		0.00317	--	0.02083
64.73		0.00316	--	0.01821
64.74		0.00317	--	0.02071
64.75		0.00315	--	0.019
64.76		0.00316	--	0.0215
64.77		0.00314	--	0.01949
64.78		0.00317	--	0.02259
64.79		0.00316	--	0.02087
64.8		0.00316	--	0.02277
64.81		0.00319	--	0.02076
64.82		0.00316	--	0.02386
64.83		0.00315	--	0.02034
64.84		0.00311	--	0.02405
64.85		0.00311	--	0.02203
64.86		0.00311	--	0.02393
64.87		0.00311	--	0.02222
64.88		0.00311	--	0.02382
64.89		0.0031	--	0.0218
64.9		0.00307	--	0.0243
64.91		0.0031	--	0.02199
64.92		0.00307	--	0.02389
64.93		0.00306	--	0.02187
64.94		0.00305	--	0.02377
64.95		0.00303	--	0.02146
[truncated: 20,917 more rows]
