# Supplementary material for: Touchless interactive teaching of soft robots through flexible bimodal sensory interfaces
Source: Nat Commun. 2022 Aug 26;13:5030. doi: 10.1038/s41467-022-32702-5 (PMC9412806; doi:10.1038/s41467-022-32702-5)
Supplement: Supplementary file 26 — Source Data [file 41467_2022_32702_MOESM26_ESM.zip › Figures Source Data/Source Data Figure 8.xlsx]

## Sheet: Figure 8d
Time(s)	Normalized ΔR of FBSS I	Normalized ΔR of FBSS II	Normalized ΔU of FBSS I	Normalized ΔU of FBSS II
0	0.00818	-4.44089e-16	0.02857	0.01675
0.01	0.00465	0.00609	0.01806	0.01513
0.02	0.00465	0.01218	0.02947	0.01657
0.03	0.00494	0.01471	0.01752	0.01452
0.04	0.00931	0.01471	0.0325	0.0179
0.05	0.00465	0.01471	0.02069	0.01537
0.06	0.00465	0.01471	0.03613	0.0186
0.07	0.00465	0.01471	0.02247	0.01593
0.08	0.0079	0.0101	0.03249	0.01754
0.09	0.00654	0.00401	0.02448	0.01725
0.1	0.00465	0.00208	0.03861	0.02001
0.11	0.00465	0.00817	0.02152	0.01616
0.12	0.00465	0.01426	0.03315	0.01797
0.13	0.00465	0.01471	0.01822	0.01517
0.14	0.00465	0.01471	0.02432	0.01584
0.15	0.00465	0.01159	0.01856	0.01608
0.16	0.00465	0.0055	0.02957	0.01826
0.17	0.00465	0.000594177	0.01541	0.0159
0.18	0.00465	0.00668	0.03466	0.02009
0.19	0.00738	0.01277	0.02507	0.01914
0.2	0.00931	0.01055	0.03728	0.02105
0.21	0.00752	0.00446	0.02747	0.02033
0.22	0.00465	-4.44089e-16	0.03833	0.02126
0.23	0.00465	-4.44089e-16	0.02761	0.01971
0.24	0.00465	-4.44089e-16	0.03874	0.02074
0.25	0.00465	0.0052	0.01984	0.01661
0.26	0.00465	0.01129	0.03003	0.01783
0.27	0.00465	0.01203	0.01311	0.01389
0.28	0.00465	0.00594	0.02253	0.01435
0.29	0.00465	-4.44089e-16	0.00727	0.01064
0.3	0.00686	-4.44089e-16	0.0143	0.01074
0.31	0.00757	-4.44089e-16	0.00243	0.00934
0.32	0.00465	0.00371	0.01801	0.01237
0.33	0.00465	0.0098	0.00619	0.01014
0.34	0.00465	0.01471	0.01662	0.01199
0.35	0.00465	0.01471	0.00926	0.01103
0.36	0.00465	0.01471	0.02042	0.01241
0.37	0.00465	0.00995	0.00635	0.00953
0.38	0.00465	0.00386	0.02023	0.01285
0.39	0.00465	0.00223	0.00942	0.01148
0.4	0.00465	0.00832	0.01618	0.01182
0.41	0.00465	0.01441	0.01022	0.01197
0.42	0.00465	0.00891	0.03014	0.01717
0.43	0.00465	0.00282	0.02528	0.01737
0.44	0.00465	0.00327	0.03888	0.02026
0.45	0.00465	0.00936	0.03521	0.02094
0.46	0.00465	0.01396	0.0415	0.02089
0.47	0.00465	0.00787	0.03414	0.02052
0.48	0.00465	0.00178	0.05159	0.02444
0.49	0.00465	0.00431	0.03743	0.02165
0.5	0.00465	0.0104	0.0472	0.02251
0.51	0.00465	0.01471	0.02989	0.01897
0.52	0.00465	0.01471	0.04076	0.01962
0.53	0.00465	0.01471	0.02931	0.01815
0.54	0.00465	0.01471	0.03878	0.01901
0.55	0.00465	0.01471	0.02036	0.01489
0.56	0.00465	0.01471	0.03032	0.01565
0.57	0.00465	0.01471	0.01703	0.01299
0.58	0.00465	0.01471	0.02965	0.01524
0.59	0.00465	0.01471	0.00963	0.01086
0.6	0.00465	0.01471	0.01759	0.01193
0.61	0.00465	0.01471	0.00712	0.01064
0.62	0.00465	0.01471	0.01846	0.01203
0.63	0.00465	0.01471	0.00831	0.0113
0.64	0.00465	0.01471	0.02095	0.01376
0.65	0.00465	0.01471	0.01476	0.01388
0.66	0.00465	0.01471	0.02683	0.01639
0.67	0.00465	0.01471	0.0153	0.01498
0.68	0.00465	0.01233	0.0274	0.01711
0.69	0.00465	0.00624	0.01719	0.01596
0.7	0.00465	0.000148544	0.0334	0.01943
0.71	0.00465	-4.44089e-16	0.03148	0.02125
0.72	0.00465	-4.44089e-16	0.04236	0.0232
0.73	0.00465	0.00342	0.03247	0.02117
0.74	0.00465	0.00951	0.03603	0.02087
0.75	0.00465	0.01381	0.02713	0.01991
0.76	0.00465	0.00772	0.03728	0.02129
0.77	0.00465	0.00163	0.03155	0.02168
0.78	0.00465	0.00446	0.03905	0.02156
0.79	0.0071	0.01055	0.02597	0.01877
0.8	0.00733	0.01277	0.03725	0.02003
0.81	0.00465	0.00668	0.02064	0.0161
0.82	0.00569	0.000594177	0.03571	0.01812
0.83	0.00874	0.0055	0.02049	0.01536
0.84	0.00465	0.01159	0.03234	0.01646
0.85	0.00465	0.01173	0.02029	0.01457
0.86	0.00465	0.00564	0.03303	0.01664
0.87	0.00465	0.000445633	0.02175	0.01484
0.88	0.00465	0.00654	0.03057	0.01564
0.89	0.00465	0.01263	0.01431	0.01272
0.9	0.00465	0.01471	0.02509	0.0141
0.91	0.00465	0.01471	0.01484	0.01305
0.92	0.00465	0.01471	0.03258	0.0173
0.93	0.00465	0.01471	0.02595	0.01753
0.94	0.00465	0.01471	0.03598	0.01812
0.95	0.00465	0.01471	0.02413	0.01685
0.96	0.00465	0.01471	0.03677	0.01888
0.97	0.00465	0.01218	0.02426	0.01637
0.98	0.00465	0.00609	0.03376	0.01768
0.99	0.00465	-4.44089e-16	0.02447	0.01712
1	0.00654	0.01471	0.03574	0.0187
1.01	0.0079	0.01471	0.02216	0.01669
1.02	0.00465	0.01471	0.03197	0.0179
1.03	0.00465	0.00401	0.02493	0.01736
1.04	0.00465	0.00936	0.03376	0.01883
1.05	0.00465	0.00668	0.02709	0.01864
1.06	0.00465	0.00668	0.0401	0.02105
1.07	0.00465	0.00936	0.02535	0.01813
1.08	0.0079	-4.44089e-16	0.03468	0.01873
1.09	0.00654	-4.44089e-16	0.02624	0.01777
1.1	0.00465	0.00134	0.03969	0.0199
1.11	0.00465	0.01471	0.02438	0.01661
1.12	0.00465	0.01471	0.04208	0.0207
1.13	0.00465	0.00267	0.0333	0.01972
1.14	0.00465	0.0107	0.04802	0.0221
1.15	0.00465	0.00535	0.03713	0.02059
1.16	0.00465	0.00802	0.04674	0.02105
1.17	0.00465	0.01471	0.0323	0.0182
1.18	0.00465	0.01471	0.04776	0.0211
1.19	0.00465	0.01471	0.03983	0.02084
1.2	0.00465	0.01203	0.05557	0.02351
1.21	0.00465	-4.44089e-16	0.04665	0.02261
1.22	0.00465	-4.44089e-16	0.06322	0.02597
1.23	0.00465	0.01337	0.05006	0.02298
1.24	0.00465	0.01471	0.05846	0.02393
1.25	0.00465	0.00401	0.0488	0.02329
1.26	0.00465	-4.44089e-16	0.06076	0.02471
1.27	0.00465	0.00802	0.04387	0.02047
1.28	0.00465	0.00802	0.05417	0.02181
1.29	0.00465	0.00535	0.04032	0.01915
1.3	0.00465	0.0107	0.05252	0.02133
1.31	0.00465	0.00267	0.03925	0.01952
1.32	0.00592	0.01471	0.04806	0.02103
1.33	0.00931	0.01471	0.03159	0.01761
1.34	0.00898	0.01471	0.03491	0.01712
1.35	0.0048	0.00267	0.01641	0.01331
1.36	0.00465	0.0107	0.02659	0.01467
1.37	0.00108	0.01471	0.01738	0.01343
1.38	0.00621	0.01471	0.02914	0.01516
1.39	0.00668	0.00802	0.01454	0.01201
1.4	0.00465	0.00535	0.02735	0.0145
1.41	0.00465	0.01471	0.01469	0.01209
1.42	0.00465	0.01471	0.02738	0.01468
1.43	0.00465	0.01471	0.00819	0.01004
1.44	0.00465	0.01471	0.01322	0.00937
1.45	0.00465	0.01471	-0.00206	0.0065
1.46	0.00465	0.01471	0.01224	0.00904
1.47	0.00465	0.01471	-0.000246254	0.00729
1.48	0.00465	0.01471	0.01605	0.01059
1.49	0.00465	0.00668	0.00581	0.00976
1.5	0.00677	-4.44089e-16	0.01516	0.0114
1.51	0.00766	-4.44089e-16	0.00278	0.00994
1.52	0.00465	0.00401	0.0149	0.01202
1.53	0.00465	0.01471	0.00375	0.00999
1.54	0.00465	0.01471	0.01785	0.01262
1.55	0.00465	0.01471	0.0124	0.01235
1.56	0.00465	0.00134	0.02671	0.01475
1.57	0.00465	0.01203	0.01989	0.01422
1.58	0.00465	0.00401	0.03226	0.01686
1.59	0.00465	-4.44089e-16	0.02011	0.01518
1.6	0.00672	0.00802	0.03274	0.01822
1.61	0.00771	0.01471	0.01933	0.01604
1.62	0.00465	0.00936	0.02972	0.01766
1.63	0.00465	0.00401	0.01345	0.01376
1.64	0.00465	0.01471	0.02644	0.01604
1.65	0.00465	0.01471	0.01347	0.01349
1.66	0.00465	0.01471	0.02752	0.01564
1.67	0.00465	0.01471	0.01921	0.01455
1.68	0.00465	0.01471	0.02443	0.014
1.69	0.00465	0.00401	0.01464	0.01299
1.7	0.00465	0.00936	0.0315	0.01629
1.71	0.00465	0.01471	0.01833	0.01345
1.72	0.00465	0.01471	0.02445	0.01337
1.73	0.00465	0.01471	0.00572	0.00892
1.74	0.00465	0.01471	0.01275	0.00887
1.75	0.00465	0.01471	-0.00236	0.00608
1.76	0.00465	0.01471	0.01218	0.00866
1.77	0.00465	0.01471	-0.00129	0.00633
1.78	0.00465	0.01471	0.0081	0.00711
1.79	0.00465	0.01471	-0.0051	0.00489
1.8	0.00465	0.01471	0.00421	0.00573
1.81	0.00465	0.00535	-0.00868	0.00336
1.82	0.00569	0.00802	0.0029	0.00445
1.83	0.00874	0.01471	-0.00942	0.00178
1.84	0.00465	0.00936	0.00287	0.00371
1.85	0.00465	-4.44089e-16	-0.01012	0.00158
1.86	0.00465	0.00267	0.00283	0.0037
1.87	0.00465	0.01337	-0.00905	0.00153
1.88	0.00465	-4.44089e-16	0.00275	0.00384
1.89	0.00465	0.01337	-0.00366	0.00423
1.9	0.00465	0.00267	0.00404	0.00504
1.91	0.00465	-4.44089e-16	-0.00678	0.00367
1.92	0.00465	-4.44089e-16	0.00735	0.00616
1.93	0.00465	-4.44089e-16	-0.00651	0.00406
1.94	0.00465	-4.44089e-16	0.00898	0.00737
1.95	0.00465	-4.44089e-16	0.000471328	0.00687
1.96	0.00465	-4.44089e-16	0.01723	0.01021
1.97	0.00465	-4.44089e-16	0.01817	0.01235
1.98	0.00465	0.00134	0.03071	0.01438
1.99	0.00701	0.01471	0.02048	0.0128
2	0.00743	0.01471	0.03783	0.01617
2.01	0.00465	0.01471	0.02203	0.0135
2.02	0.00465	0.00297	0.03418	0.01575
2.03	0.00465	0.01025	0.02021	0.01299
2.04	0.00465	0.00594	0.03309	0.01509
2.05	0.00465	0.00728	0.02503	0.01471
2.06	0.00898	0.00891	0.04259	0.01813
2.07	0.00531	0.00431	0.02961	0.01568
2.08	0.00465	0.01471	0.04061	0.01697
2.09	0.00465	0.01337	0.0315	0.01595
2.1	0.00465	0.000148544	0.04344	0.0173
2.11	0.00465	-4.44089e-16	0.02702	0.01366
2.12	0.00465	0.01159	0.03806	0.01459
2.13	0.00465	0.01471	0.02443	0.0119
2.14	0.00465	0.01471	0.04069	0.01569
2.15	0.00465	0.01471	0.02691	0.01304
2.16	0.00465	0.01471	0.03952	0.01523
2.17	0.00465	0.01471	0.02655	0.01289
2.18	0.00465	0.01203	0.0393	0.01564
2.19	0.00465	0.00119	0.02652	0.01366
2.2	0.00465	0.01441	0.02939	0.01232
2.21	0.00465	0.01471	0.02221	0.01179
2.22	0.00465	0.01471	0.03072	0.01247
2.23	0.00465	0.01471	0.01407	0.00953
2.24	0.00465	0.00624	0.02768	0.01192
2.25	0.00465	0.00698	0.01792	0.01106
2.26	0.00465	0.00921	0.02819	0.0126
2.27	0.00465	-4.44089e-16	0.01863	0.01186
2.28	0.00465	-4.44089e-16	0.02523	0.0121
2.29	0.00465	0.00104	0.00989	0.00938
2.3	0.00465	0.01426	0.0213	0.01139
2.31	0.00465	0.01471	0.00166	0.00725
2.32	0.00465	0.01471	0.01555	0.0093
2.33	0.00465	0.01471	0.00153	0.00682
2.34	0.00465	0.00639	0.01223	0.00905
2.35	0.00874	0.00683	0.00241	0.00798
2.36	0.00555	0.00936	0.01687	0.01047
2.37	0.00465	0.00386	0.00758	0.00907
2.38	0.00465	0.01233	0.02282	0.01188
2.39	0.00465	0.000891266	0.01694	0.01148
2.4	0.00465	0.01411	0.0339	0.0148
2.41	0.00677	0.01471	0.0242	0.01344
2.42	0.00752	0.00357	0.03865	0.01601
2.43	0.00465	0.00966	0.02766	0.01398
2.44	0.00465	0.00654	0.03945	0.01603
2.45	0.00465	0.00668	0.02478	0.01272
2.46	0.00512	0.01471	0.03762	0.0149
2.47	0.00917	0.01471	0.02936	0.01409
2.48	0.00484	0.01471	0.04574	0.01784
2.49	0.00879	0.01471	0.03467	0.01631
2.5	0.0055	0.01471	0.04694	0.01876
2.51	0.00465	0.00223	0.0415	0.01897
2.52	0.00465	-4.44089e-16	0.05398	0.02233
2.53	0.00465	0.00951	0.04659	0.02242
2.54	0.00465	0.01471	0.06515	0.02731
2.55	0.00465	0.00817	0.05319	0.02561
2.56	0.00465	-4.44089e-16	0.06562	0.0285
2.57	0.00465	0.00357	0.05528	0.02698
2.58	0.00465	0.01263	0.063	0.02733
2.59	0.00465	0.000594177	0.04575	0.02387
2.6	0.00465	0.01381	0.05168	0.02397
2.61	0.00465	0.01471	0.03406	0.02011
2.62	0.00465	0.00386	0.04852	0.02265
2.63	0.00465	0.00936	0.03656	0.02137
2.64	0.00465	0.01471	0.04908	0.02306
2.65	0.00465	0.01471	0.03909	0.0216
2.66	0.00465	0.01471	0.04775	0.02145
2.67	0.00465	0.01129	0.03487	0.01846
2.68	0.00465	0.00193	0.0457	0.01965
2.69	0.00465	0.01471	0.03032	0.01584
2.7	0.00465	0.01471	0.03675	0.01542
2.71	0.00465	0.01471	0.01457	0.00991
2.72	0.00465	0.01471	0.01908	0.00871
2.73	0.00465	0.0055	0.000527223	0.00391
2.74	0.00465	0.00772	0.00849	0.00486
2.75	0.00465	0.00847	-0.00214	0.00317
2.76	0.00465	0.00475	0.00924	0.00518
2.77	0.00465	0.01144	-0.00142	0.00379
2.78	0.00465	0.00178	0.0131	0.00697
2.79	0.00465	0.01471	0.00958	0.00792
2.8	0.00465	0.01471	0.02983	0.01282
2.81	0.00465	0.01471	0.0175	0.01046
2.82	0.00465	0.01471	0.0317	0.01407
2.83	0.00465	0.01471	0.02292	0.01367
2.84	0.00465	0.01471	0.04275	0.01832
2.85	0.00465	0.00862	0.03086	0.01672
2.86	0.00465	0.0046	0.04231	0.01909
2.87	0.00465	0.01471	0.02955	0.01652
2.88	0.00465	0.01471	0.04235	0.01879
2.89	0.00465	0.01471	0.03497	0.01861
2.9	0.00465	0.01471	0.05119	0.02187
2.91	0.00465	0.00282	0.04036	0.01967
2.92	0.00465	0.0104	0.05396	0.02202
2.93	0.00465	0.01471	0.04037	0.01945
2.94	0.00465	0.01471	0.04811	0.01989
2.95	0.00465	0.01471	0.03203	0.0166
2.96	0.00465	0.01025	0.03877	0.01622
2.97	0.00465	0.00297	0.02637	0.01393
2.98	0.00465	0.01471	0.03639	0.01526
2.99	0.00465	0.01471	0.02326	0.01281
3	0.00465	0.01471	0.03021	0.01327
3.01	0.00465	0.01471	0.0148	0.01035
3.02	0.00465	0.01471	0.02385	0.01091
3.03	0.00465	0.00267	0.01166	0.00869
3.04	0.00465	-4.44089e-16	0.02203	0.01012
3.05	0.00465	0.01025	0.0155	0.00958
3.06	0.00465	0.00535	0.03043	0.01255
3.07	0.00465	0.00847	0.02118	0.01172
3.08	0.00465	0.00713	0.04024	0.01609
3.09	0.00465	0.00668	0.03069	0.01484
3.1	0.00465	0.01471	0.04308	0.01695
3.11	0.00465	0.0098	0.02541	0.01313
3.12	0.00465	0.00401	0.04129	0.0171
3.13	0.00465	0.01471	0.02975	0.01553
3.14	0.00465	0.01248	0.04293	0.01773
3.15	0.00465	-4.44089e-16	0.02559	0.01426
3.16	0.00465	0.000445633	0.03928	0.01644
3.17	0.00465	0.01426	0.02961	0.01502
3.18	0.00465	0.01471	0.04299	0.0171
3.19	0.00465	0.01471	0.03371	0.0158
3.2	0.00465	0.01471	0.04557	0.01692
3.21	0.00465	0.00401	0.03067	0.01357
3.22	0.00465	0.0098	0.03973	0.01465
3.23	0.00465	0.01471	0.02467	0.01184
3.24	0.00465	0.01471	0.03085	0.01181
3.25	0.00465	0.00758	0.02249	0.01155
3.26	0.00465	0.00624	0.02905	0.01245
3.27	0.00465	0.00936	0.01761	0.01118
3.28	0.00465	0.00446	0.02975	0.01428
3.29	0.00465	0.01471	0.01958	0.01347
3.3	0.00127	0.01471	0.02792	0.01466
3.31	0.00296	0.01292	0.02139	0.01551
3.32	0.00465	0.000891266	0.0357	0.01893
3.33	0.00465	0.01471	0.02989	0.01951
3.34	0.00465	0.01471	0.04151	0.02209
3.35	0.00465	0.00178	0.03908	0.02405
3.36	0.00465	0.01203	0.05221	0.02744
3.37	0.00465	0.01471	0.03789	0.0258
3.38	0.00465	0.01471	0.05093	0.02858
3.39	0.00465	0.00535	0.04065	0.02779
3.4	0.00465	0.00847	0.05286	0.02992
3.41	0.00465	0.01471	0.04079	0.02938
3.42	0.00465	0.01471	0.05448	0.03334
3.43	0.00465	0.01471	0.04405	0.03251
3.44	0.00465	0.01471	0.05795	0.03632
3.45	0.00465	0.01471	0.03797	0.03249
3.46	0.00465	0.01471	0.05489	0.03634
3.47	0.00465	0.01471	0.04341	0.03482
3.48	0.00465	0.01337	0.05298	0.03648
3.49	0.00465	-4.44089e-16	0.04152	0.03507
3.5	0.00465	-4.44089e-16	0.04677	0.03564
3.51	0.00465	0.01337	0.03235	0.03389
3.52	0.00465	0.01471	0.03525	0.03397
3.53	0.00465	0.01471	0.0208	0.03197
3.54	0.00465	0.01471	0.03245	0.03509
3.55	0.00465	0.01471	0.02582	0.03645
3.56	0.00465	0.01471	0.03444	0.03848
3.57	0.00465	0.01471	0.0293	0.03951
3.58	0.00465	0.01471	0.04544	0.04401
3.59	0.00465	0.01471	0.03331	0.04298
3.6	0.00465	0.01471	0.04424	0.04586
3.61	0.00465	0.01471	0.03774	0.04729
3.62	0.00465	0.01471	0.0515	0.05065
3.63	0.00804	0.01203	0.03953	0.04975
3.64	0.00635	0.00178	0.05083	0.05298
3.65	0.00465	0.01381	0.04233	0.05359
3.66	0.00465	-4.44089e-16	0.05163	0.05633
3.67	0.00465	0.01381	0.04359	0.05722
3.68	0.00465	0.01471	0.05721	0.06134
3.69	0.00465	0.01471	0.05185	0.06361
3.7	0.00465	0.01471	0.06652	0.0691
3.71	0.00465	0.01471	0.06149	0.07272
3.72	0.00465	0.01471	0.074	0.07745
3.73	0.00465	0.00624	0.06583	0.07953
3.74	0.00465	0.00758	0.07479	0.08349
3.75	0.00465	0.01471	0.06295	0.0842
3.76	0.00465	0.01471	0.08306	0.09181
3.77	0.00465	0.0098	0.07177	0.0937
3.78	0.00465	0.00401	0.07983	0.09844
3.79	0.00465	0.01159	0.06476	0.0989
3.8	0.00465	-4.44089e-16	0.07072	0.10327
3.81	0.00465	0.00134	0.06244	0.10689
3.82	0.00465	0.01426	0.06907	0.11128
3.83	0.00465	0.000445633	0.06168	0.11521
3.84	0.00465	0.01337	0.07448	0.12258
3.85	0.00465	0.01471	0.0651	0.12619
3.86	0.00465	0.01471	0.07407	0.13244
3.87	0.00719	0.01471	0.06728	0.13714
3.88	0.00719	0.0049	0.0797	0.14486
3.89	0.00465	0.00891	0.0673	0.14816
3.9	0.00465	0.00668	0.08339	0.15668
3.91	0.00465	0.00713	0.07618	0.16211
3.92	0.00465	0.01471	0.08303	0.16836
3.93	0.00465	0.01471	0.06703	0.1709
3.94	0.00465	0.01471	0.07819	0.17923
3.95	0.00465	0.01471	0.07085	0.18481
3.96	0.00465	0.01471	0.08873	0.19567
3.97	0.00762	0.01471	0.08643	0.20387
3.98	0.00677	0.01471	0.10416	0.21505
3.99	0.00465	0.01471	0.09893	0.22257
4	0.00465	0.01471	0.11553	0.23344
4.01	0.00465	0.01471	0.10844	0.24069
4.02	0.00465	0.01471	0.12393	0.25199
4.03	0.00465	0.00267	0.11357	0.25828
4.04	0.00465	-4.44089e-16	0.12806	0.26962
4.05	0.00465	-4.44089e-16	0.12185	0.27803
4.06	0.00907	0.00936	0.13671	0.28983
4.07	0.00512	0.00624	0.12548	0.29674
4.08	0.00465	0.00758	0.13357	0.30653
4.09	0.00465	0.01471	0.11951	0.31303
4.1	0.00465	0.00891	0.13118	0.32488
4.11	0.0079	-4.44089e-16	0.12652	0.33485
4.12	0.00329	0.00401	0.13932	0.34701
4.13	0.00277	0.01159	0.13575	0.3577
4.14	0.00465	0.00223	0.14884	0.37031
4.15	0.00696	0.01337	0.13981	0.37868
4.16	0.00724	0.000445633	0.1561	0.39195
4.17	0.00649	0.01426	0.15483	0.40259
4.18	0.00771	0.00134	0.16983	0.41565
4.19	0.00465	-4.44089e-16	0.16193	0.42476
4.2	0.00465	0.01159	0.17826	0.43797
4.21	0.00465	0.00401	0.16415	0.44494
4.22	0.00465	0.0098	0.17851	0.45761
4.23	0.00465	0.00579	0.17438	0.46739
4.24	0.00465	0.00802	0.19076	0.48091
4.25	0.00465	0.00758	0.18617	0.4911
4.26	0.00465	-4.44089e-16	0.20453	0.50579
4.27	0.00879	0.00535	0.20019	0.5163
4.28	0.00541	0.01471	0.21212	0.52888
4.29	0.00465	0.01471	0.20422	0.53795
4.3	0.00465	0.01471	0.21894	0.55133
4.31	0.00465	0.01471	0.20887	0.55991
4.32	0.00465	0.01381	0.2236	0.57335
4.33	0.00465	-4.44089e-16	0.21063	0.58045
4.34	0.00465	0.01381	0.22482	0.59363
4.35	0.00465	0.00178	0.21714	0.6023
4.36	0.00465	0.01203	0.22962	0.61408
4.37	0.00465	0.01471	0.22037	0.62136
4.38	0.00465	0.01471	0.23438	0.63352
4.39	0.00465	0.01471	0.22442	0.64014
4.4	0.00465	0.01471	0.23725	0.65013
4.41	0.00465	0.01471	0.22921	0.65626
4.42	0.00465	0.01471	0.23431	0.66269
4.43	0.00465	0.01471	0.22295	0.666
4.44	0.00465	0.0098	0.22841	0.67142
4.45	0.00465	0.00401	0.21656	0.67334
4.46	0.00465	0.01159	0.23215	0.68124
4.47	0.00465	0.00223	0.22426	0.6835
4.48	0.000799248	0.01471	0.23473	0.68939
4.49	0.00362	0.01426	0.22078	0.68904
4.5	0.00465	0.000445633	0.23541	0.69471
4.51	0.00465	0.01337	0.22372	0.69454
4.52	0.00465	0.00223	0.23945	0.70061
4.53	0.00465	0.01159	0.22665	0.69993
4.54	0.00465	0.01471	0.23589	0.70417
4.55	0.00465	0.01471	0.22582	0.70468
4.56	0.00465	0.01471	0.24188	0.71107
4.57	0.00639	0.00668	0.23638	0.7132
4.58	0.0078	0.00713	0.2511	0.71911
4.59	0.00465	0.00847	0.24152	0.7192
4.6	0.00569	0.00535	0.25018	0.72349
4.61	0.00931	0.01025	0.24342	0.72513
4.62	0.00874	0.00357	0.26081	0.73287
4.63	0.00465	0.01471	0.25504	0.73446
4.64	0.00465	0.01292	0.27619	0.74278
4.65	0.00465	-4.44089e-16	0.27382	0.74552
4.66	0.00465	-4.44089e-16	0.28818	0.75154
4.67	0.0087	0.01381	0.28076	0.75257
4.68	0.0055	0.01471	0.2915	0.75686
4.69	0.00465	0.01471	0.27542	0.75425
4.7	0.00465	0.01471	0.28849	0.75874
4.71	0.00465	0.00446	0.27347	0.75645
4.72	0.00465	0.00936	0.28186	0.75832
4.73	0.00465	0.00624	0.26854	0.75587
4.74	0.00465	-4.44089e-16	0.27933	0.75839
4.75	0.00465	-4.44089e-16	0.2674	0.75566
4.76	0.00465	0.00579	0.2784	0.75778
4.77	0.00465	0.01471	0.26626	0.75414
4.78	0.00465	0.01471	0.27505	0.75518
4.79	0.00465	0.01471	0.26093	0.75007
4.8	0.00564	0.01248	0.2715	0.75112
4.81	0.00856	-4.44089e-16	0.25522	0.74587
4.82	0.00465	0.000445633	0.26543	0.74688
4.83	0.00465	0.01426	0.25054	0.74186
4.84	0.00465	0.00134	0.26255	0.74368
4.85	0.00465	0.01248	0.25045	0.73956
4.86	0.00465	0.00312	0.26279	0.74167
4.87	0.00465	-4.44089e-16	0.25012	0.73768
4.88	0.00842	-4.44089e-16	0.25938	0.73976
4.89	0.00578	-4.44089e-16	0.24867	0.73723
4.9	0.00465	0.00802	0.26025	0.74101
4.91	0.00771	0.00758	0.25427	0.74038
4.92	0.00649	0.00624	0.26691	0.74468
4.93	0.00465	0.01471	0.25916	0.74404
4.94	0.00465	0.01471	0.27359	0.74948
4.95	0.00465	0.01114	0.26008	0.7475
4.96	0.00654	0.00267	0.27447	0.75341
4.97	0.00766	0.01471	0.2637	0.75209
4.98	0.00465	0.01381	0.27486	0.75631
4.99	0.00465	-4.44089e-16	0.26568	0.75599
5	0.00465	-4.44089e-16	0.27936	0.76151
5.01	0.00465	0.01337	0.26567	0.75949
5.02	0.00512	0.01471	0.27976	0.76505
5.03	0.00907	0.01471	0.27067	0.76489
5.04	0.00465	0.00535	0.28831	0.77072
5.05	0.00465	-4.44089e-16	0.27723	0.76858
5.06	0.00465	-4.44089e-16	0.28946	0.77216
5.07	0.00465	-4.44089e-16	0.2861	0.77199
5.08	0.00465	0.00401	0.29648	0.77457
5.09	0.00465	0.01471	0.28407	0.7708
5.1	0.00696	0.01471	0.29312	0.77311
5.11	0.00748	0.01471	0.28615	0.77162
5.12	0.00465	0.01471	0.29999	0.77497
5.13	0.00465	0.01471	0.2856	0.76985
5.14	0.00465	0.00401	0.29857	0.77284
5.15	0.00465	-4.44089e-16	0.28434	0.76782
5.16	0.00465	-4.44089e-16	0.29131	0.76875
5.17	0.00465	0.00668	0.28164	0.76573
5.18	0.00465	0.01471	0.29472	0.76888
5.19	0.00465	0.0107	0.28153	0.76496
5.2	0.00465	0.00267	0.2811	0.76353
5.21	0.00465	0.01471	0.26671	0.75822
5.22	0.00597	0.01471	0.27519	0.76032
5.23	0.00846	0.01471	0.26067	0.75625
5.24	0.00465	0.01471	0.27467	0.75977
5.25	0.00465	0.01471	0.25893	0.75461
5.26	0.00465	0.01471	0.27458	0.75865
5.27	0.00827	0.01471	0.26145	0.75458
5.28	0.00616	0.01471	0.2728	0.7575
5.29	0.00465	0.01471	0.25849	0.75321
5.3	0.00686	0.01471	0.26696	0.75516
5.31	0.00757	0.01203	0.25969	0.75266
5.32	0.00592	0.00134	0.27579	0.75737
5.33	0.00851	0.01471	0.26657	0.75416
5.34	0.00465	0.01471	0.27617	0.75593
5.35	0.00465	0.01471	0.26398	0.75233
5.36	0.00465	0.00401	0.27497	0.75566
5.37	0.00465	-4.44089e-16	0.2625	0.75175
5.38	0.00465	0.00802	0.26933	0.754
5.39	0.00465	0.01471	0.25948	0.75068
5.4	0.00465	0.01471	0.27375	0.75565
5.41	0.00465	0.0107	0.26701	0.75415
5.42	0.00465	-4.44089e-16	0.27922	0.75791
5.43	0.00465	-4.44089e-16	0.27061	0.75489
5.44	0.00465	-4.44089e-16	0.28438	0.75998
5.45	0.00465	-4.44089e-16	0.27298	0.75655
5.46	0.00465	0.01203	0.28734	0.76158
5.47	0.00465	0.00401	0.27699	0.75784
5.48	0.00465	0.00936	0.28801	0.76237
5.49	0.00465	0.01471	0.27929	0.76042
5.5	0.00465	0.01471	0.29091	0.76442
5.51	0.00465	0.01471	0.2866	0.76371
5.52	0.00465	0.01471	0.29568	0.76811
5.53	0.00465	0.01471	0.28611	0.76565
5.54	0.00465	0.01471	0.3006	0.77084
5.55	0.00465	0.01471	0.28956	0.76791
5.56	0.00465	0.01471	0.3012	0.77257
5.57	0.00465	0.01471	0.29201	0.76982
5.58	0.00465	0.00401	0.30193	0.77352
5.59	0.00465	-4.44089e-16	0.29302	0.77124
5.6	0.00672	0.00802	0.30621	0.7756
5.61	0.00771	0.01471	0.3001	0.77353
5.62	0.00465	0.00936	0.31063	0.7771
5.63	0.00465	0.00401	0.29357	0.77128
5.64	0.00465	0.01471	0.30227	0.77372
5.65	0.00465	0.01337	0.28871	0.76896
5.66	0.00465	-4.44089e-16	0.29494	0.76951
5.67	0.00809	-4.44089e-16	0.27489	0.76226
5.68	0.00635	0.01203	0.28668	0.76463
5.69	0.00465	0.00401	0.27734	0.76036
5.7	0.00465	0.00936	0.28663	0.76196
5.71	0.00465	0.01471	0.27102	0.75513
5.72	0.00465	0.01471	0.27876	0.75523
5.73	0.00465	0.01471	0.26769	0.74936
5.74	0.00465	0.01471	0.27722	0.75002
5.75	0.00465	0.01203	0.26107	0.74247
5.76	0.00465	0.00134	0.26721	0.7417
5.77	0.00465	0.01471	0.25532	0.73542
5.78	0.00465	0.00134	0.2701	0.73826
5.79	0.00465	-4.44089e-16	0.25744	0.73169
5.8	0.00465	-4.44089e-16	0.25891	0.72926
5.81	0.00465	0.00936	0.24365	0.72215
5.82	0.00465	0.01471	0.2544	0.723
5.83	0.00465	0.01471	0.24628	0.71767
5.84	0.00465	0.00936	0.25412	0.71742
5.85	0.00465	0.00401	0.24416	0.71134
5.86	0.00465	0.01471	0.2585	0.71318
5.87	0.00465	0.01471	0.25769	0.71048
5.88	0.00465	0.01471	0.27248	0.71278
5.89	0.00465	0.00134	0.26582	0.70802
5.9	0.00465	-4.44089e-16	0.27663	0.7083
5.91	0.00465	0.0107	0.26768	0.70282
5.92	0.00564	0.00535	0.27755	0.70317
5.93	0.00879	0.00802	0.27023	0.69836
5.94	0.00465	0.01471	0.28177	0.69945
5.95	0.00465	0.01471	0.27101	0.69398
5.96	0.00465	0.01471	0.28057	0.69483
5.97	0.00465	0.01471	0.26436	0.68842
5.98	0.00465	0.01471	0.27738	0.69074
5.99	0.00465	0.01471	0.26823	0.68714
6	0.00465	0.01471	0.27713	0.68766
6.01	0.00465	0.00149	0.26477	0.6828
6.02	0.00465	0.01173	0.27115	0.6833
6.03	0.00465	0.00446	0.25719	0.67873
6.04	0.00465	0.00876	0.25942	0.67803
6.05	0.00465	0.00743	0.24428	0.67311
6.06	0.00465	-4.44089e-16	0.2474	0.67283
6.07	0.00465	0.00431	0.23587	0.67032
6.08	0.00465	0.01188	0.24007	0.67038
6.09	0.00465	0.00134	0.22009	0.6645
6.1	0.00465	0.01456	0.2276	0.66588
6.11	0.00465	0.01471	0.21902	0.66458
6.12	0.00465	0.00312	0.23061	0.66713
6.13	0.00465	-4.44089e-16	0.21686	0.66304
6.14	0.00465	0.00862	0.22965	0.66614
6.15	0.00465	0.00758	0.22516	0.66533
6.16	0.00672	0.00564	0.23801	0.66869
6.17	0.00748	0.01055	0.22713	0.66637
6.18	0.00465	-4.44089e-16	0.23915	0.66912
6.19	0.00465	0.00119	0.22943	0.66705
6.2	0.00465	0.01441	0.23771	0.66922
6.21	0.00465	0.01471	0.22908	0.6672
6.22	0.00465	0.01471	0.24106	0.67035
6.23	0.00508	0.01471	0.23022	0.66751
6.24	0.00912	0.00624	0.24279	0.67081
6.25	0.0047	0.00698	0.23135	0.66794
6.26	0.00465	0.01471	0.24187	0.67062
6.27	0.00465	0.01471	0.23018	0.66709
6.28	0.00856	0.01471	0.24928	0.67226
6.29	0.00564	0.01471	0.24173	0.67002
6.3	0.00465	0.01471	0.25198	0.67152
6.31	0.00465	0.01471	0.24058	0.66814
6.32	0.00465	0.01471	0.24808	0.66937
6.33	0.00465	0.01471	0.23187	0.66402
6.34	0.00465	0.00639	0.23981	0.66443
6.35	0.00691	-4.44089e-16	0.23185	0.6619
6.36	0.00729	-4.44089e-16	0.23291	0.6605
6.37	0.00465	-4.44089e-16	0.22326	0.65802
6.38	0.00465	-4.44089e-16	0.23564	0.65973
6.39	0.00465	0.000891266	0.22506	0.65648
6.4	0.00465	0.01411	0.23711	0.65901
6.41	0.0055	0.01471	0.22836	0.6562
6.42	0.0087	0.00357	0.24292	0.65937
6.43	0.00465	-4.44089e-16	0.23468	0.65727
6.44	0.00465	-4.44089e-16	0.24642	0.66077
6.45	0.00465	-4.44089e-16	0.23427	0.65843
6.46	0.00465	-4.44089e-16	0.24607	0.66151
6.47	0.00465	-4.44089e-16	0.23607	0.65958
6.48	0.00465	0.00223	0.25248	0.66398
6.49	0.00465	0.01396	0.2407	0.6613
6.5	0.00465	0.000742721	0.24689	0.66302
6.51	0.00465	0.01248	0.23904	0.66177
6.52	0.00465	0.00371	0.24879	0.66464
6.53	0.00465	0.00951	0.23989	0.66297
6.54	0.00465	0.01471	0.2566	0.66808
6.55	0.00465	0.00817	0.24305	0.66482
6.56	0.00465	-4.44089e-16	0.25434	0.66763
6.57	0.00465	0.00357	0.24622	0.66593
6.58	0.00465	0.01471	0.25633	0.66792
6.59	0.00465	0.01471	0.24398	0.66443
6.6	0.00465	0.01471	0.253	0.66618
6.61	0.00465	0.01471	0.23734	0.66163
6.62	0.00465	0.01471	0.24348	0.6621
6.63	0.00465	0.01471	0.22985	0.6577
6.64	0.00465	0.01471	0.24083	0.65916
6.65	0.00465	0.00832	0.23354	0.65694
6.66	0.00465	-4.44089e-16	0.23968	0.65726
6.67	0.00465	0.00342	0.23415	0.65578
6.68	0.00465	0.01471	0.2434	0.65706
6.69	0.00465	0.01471	0.23149	0.65311
6.7	0.00465	0.01471	0.24079	0.65503
6.71	0.00465	0.01471	0.23438	0.65344
6.72	0.00465	0.01471	0.24507	0.65631
6.73	0.00465	0.01471	0.23236	0.65257
6.74	0.00465	0.01471	0.23772	0.6537
6.75	0.00465	0.01471	0.22929	0.6512
6.76	0.00465	0.01471	0.23926	0.65223
6.77	0.00465	0.01471	0.2243	0.64846
6.78	0.00465	0.01292	0.24152	0.65391
6.79	0.00465	-4.44089e-16	0.23308	0.6525
6.8	0.00465	-4.44089e-16	0.24025	0.65475
6.81	0.00465	0.01203	0.23572	0.65462
6.82	0.00465	0.01471	0.24441	0.657
6.83	0.00465	0.00564	0.23298	0.65483
6.84	0.00465	0.00758	0.2426	0.65753
6.85	0.00465	0.01471	0.22967	0.65483
6.86	0.00465	0.0101	0.2432	0.65913
6.87	0.00465	-4.44089e-16	0.23546	0.65786
6.88	0.00465	0.00163	0.24204	0.65916
6.89	0.00818	0.01471	0.23231	0.65756
6.9	0.00602	0.01471	0.24498	0.66146
6.91	0.00465	0.00282	0.23621	0.65989
6.92	0.00465	-4.44089e-16	0.25145	0.66355
6.93	0.00465	0.00891	0.24459	0.6625
6.94	0.00465	0.00728	0.25717	0.66556
6.95	0.00465	-4.44089e-16	0.24879	0.66442
6.96	0.00465	-4.44089e-16	0.2575	0.66648
6.97	0.0063	0.00297	0.25034	0.665
6.98	0.0079	0.01322	0.25758	0.66611
6.99	0.00465	-4.44089e-16	0.25312	0.66529
7	0.00465	-4.44089e-16	0.26558	0.66846
7.01	0.00465	0.01381	0.25626	0.66606
7.02	0.00465	0.01471	0.26568	0.66801
7.03	0.00465	0.01471	0.25197	0.66379
7.04	0.00465	0.00357	0.25784	0.66506
7.05	0.00465	0.01025	0.2535	0.66423
7.06	0.00465	0.00535	0.26072	0.66543
7.07	0.00837	-4.44089e-16	0.25052	0.6641
7.08	0.00606	-4.44089e-16	0.2641	0.66828
7.09	0.00465	0.00668	0.25477	0.66623
7.1	0.00465	0.01471	0.25606	0.66583
7.11	0.00465	0.01471	0.24881	0.66459
7.12	0.00465	0.01471	0.25505	0.66632
7.13	0.00465	0.01471	0.24399	0.66449
7.14	0.00465	0.01248	0.25791	0.66865
7.15	0.00465	-4.44089e-16	0.25101	0.66756
7.16	0.00465	0.000445633	0.26191	0.67066
7.17	0.00465	0.01426	0.24345	0.66551
7.18	0.00465	0.00134	0.25084	0.66799
7.19	0.00465	0.01248	0.24346	0.66701
7.2	0.00465	0.01471	0.25927	0.6717
7.21	0.00465	0.01471	0.24392	0.66739
7.22	0.00465	0.01471	0.25381	0.66984
7.23	0.00465	0.01471	0.24639	0.66943
7.24	0.00465	0.00668	0.25483	0.67161
7.25	0.00465	0.00713	0.24196	0.66838
7.26	0.00465	0.00847	0.25362	0.67053
7.27	0.00827	0.00535	0.24647	0.66882
7.28	0.00616	0.01471	0.25665	0.67097
7.29	0.00465	0.01471	0.24806	0.66914
7.3	0.00686	0.01203	0.25819	0.67146
7.31	0.00757	0.00178	0.24318	0.66707
7.32	0.00465	0.01381	0.2509	0.66856
7.33	0.00465	-4.44089e-16	0.24028	0.66583
7.34	0.00465	0.01381	0.24882	0.66747
7.35	0.00465	0.01471	0.24147	0.66588
7.36	0.00465	0.01471	0.24878	0.66723
7.37	0.00465	0.01471	0.23639	0.66462
7.38	0.00776	0.00446	0.24749	0.66706
7.39	0.00668	-4.44089e-16	0.2402	0.66483
7.4	0.00465	0.00847	0.24413	0.66469
7.41	0.00635	0.01471	0.23802	0.66345
7.42	0.00931	0.01471	0.24916	0.66604
7.43	0.00856	0.01471	0.24095	0.66323
7.44	0.00465	0.01471	0.2511	0.66472
7.45	0.00465	0.01471	0.24179	0.66161
7.46	0.00865	0.01471	0.25143	0.6634
7.47	0.00578	0.01471	0.23985	0.65952
7.48	0.00465	0.01471	0.25694	0.6639
7.49	0.00724	0.01426	0.24722	0.66017
7.5	0.00719	0.000445633	0.25677	0.66142
7.51	0.00465	0.01337	0.24819	0.65845
7.52	0.00465	0.01471	0.26387	0.66201
7.53	0.00465	0.00312	0.25309	0.65803
7.54	0.00465	0.0107	0.25726	0.65745
7.55	0.00465	0.0049	0.24765	0.6542
7.56	0.0086	0.00891	0.25707	0.65527
7.57	0.00583	0.01471	0.25201	0.65391
7.58	0.00465	0.00758	0.2614	0.65542
7.59	0.00465	0.00624	0.25099	0.65196
7.6	0.00465	0.01471	0.25792	0.65256
7.61	0.00465	0.01471	0.24227	0.64754
7.62	0.00465	0.01827	0.25157	0.64918
7.63	0.00465	0.02674	0.24465	0.64689
7.64	0.00465	0.01471	0.25114	0.64745
7.65	0.00465	0.01381	0.24364	0.64572
7.66	0.00465	-4.44089e-16	0.25003	0.64643
7.67	0.00465	-4.44089e-16	0.23739	0.64232
7.68	0.00762	-4.44089e-16	0.243	0.64237
7.69	0.00682	-4.44089e-16	0.2318	0.63804
7.7	0.00465	0.01114	0.23672	0.63754
7.71	0.00465	0.00446	0.23119	0.63537
7.72	0.00465	0.00936	0.24137	0.63607
7.73	0.00465	0.01471	0.23107	0.63158
7.74	0.00465	0.01471	0.23842	0.63144
7.75	0.00465	0.01471	0.23506	0.62901
7.76	0.00465	0.01471	0.24181	0.62828
7.77	0.00465	0.0098	0.22412	0.62182
7.78	0.00465	-4.44089e-16	0.23146	0.62127
7.79	0.00465	-4.44089e-16	0.2202	0.61608
7.8	0.00465	0.00223	0.22859	0.61604
7.81	0.00465	0.01337	0.21551	0.61073
7.82	0.00465	0.000445633	0.22145	0.60952
7.83	0.00465	0.01426	0.21326	0.60652
7.84	0.00475	0.01471	0.22599	0.6087
7.85	0.00893	0.00223	0.21819	0.60567
7.86	0.0055	-4.44089e-16	0.2264	0.60584
7.87	0.00465	0.0107	0.22186	0.60414
7.88	0.00465	0.0049	0.22905	0.60411
7.89	0.00465	0.00891	0.2209	0.60061
7.9	0.00465	0.00668	0.2271	0.60056
7.91	0.00465	0.00713	0.21752	0.59738
7.92	0.00465	0.00847	0.22693	0.59848
7.93	0.00465	0.00535	0.21838	0.59636
7.94	0.00465	0.01471	0.22656	0.59787
7.95	0.00465	0.01114	0.21682	0.59524
7.96	0.00465	-4.44089e-16	0.22527	0.5971
7.97	0.00465	0.00178	0.21433	0.59427
7.98	0.00465	0.01471	0.21568	0.59394
7.99	0.00701	0.01471	0.20552	0.59102
8	0.00743	-4.44089e-16	0.21374	0.59326
8.01	0.00465	-4.44089e-16	0.20507	0.59165
8.02	0.00465	0.01203	0.21708	0.59438
8.03	0.00465	0.00401	0.20238	0.59081
8.04	0.00465	0.00936	0.20926	0.59234
8.05	0.00465	0.01471	0.20064	0.59124
8.06	0.00465	0.00802	0.2042	0.59214
8.07	0.00846	0.00535	0.19224	0.58964
8.08	0.00592	0.0107	0.20893	0.59377
8.09	0.00465	0.00267	0.2035	0.5933
8.1	0.00465	0.01471	0.20999	0.5944
8.11	0.00465	0.01471	0.20226	0.59314
8.12	0.00635	0.00134	0.2159	0.59639
8.13	0.00804	0.01203	0.20679	0.59447
8.14	0.00465	0.01471	0.21062	0.59368
8.15	0.00465	0.00535	0.19867	0.5894
8.16	0.00465	-4.44089e-16	0.2061	0.58879
8.17	0.00465	0.00668	0.19552	0.58421
8.18	0.00465	0.00936	0.20417	0.58259
8.19	0.00465	0.00401	0.19657	0.57801
8.2	0.00465	0.01471	0.20452	0.57601
8.21	0.00465	0.01471	0.19112	0.5689
8.22	0.00465	0.01471	0.19686	0.56495
8.23	0.00465	0.00134	0.18369	0.55661
8.24	0.00465	-4.44089e-16	0.18938	0.55126
8.25	0.00465	0.0107	0.17952	0.54234
8.26	0.00465	0.00535	0.19218	0.53865
8.27	0.00465	0.00802	0.18199	0.52921
8.28	0.00465	0.00802	0.187	0.52181
8.29	0.00465	0.00535	0.18183	0.51296
8.3	0.00465	0.0107	0.19202	0.5064
8.31	0.00465	-4.44089e-16	0.18478	0.49605
8.32	0.00465	0.00134	0.19497	0.4884
8.33	0.00465	0.01471	0.17878	0.47496
8.34	0.00465	0.00134	0.1903	0.46725
8.35	0.00465	0.01203	0.17893	0.45479
8.36	0.00465	0.01471	0.18671	0.44517
8.37	0.00465	0.00535	0.172	0.4309
8.38	0.00465	-4.44089e-16	0.17904	0.42074
8.39	0.00465	-4.44089e-16	0.16281	0.40602
8.4	0.00465	-4.44089e-16	0.16937	0.39594
8.41	0.00465	0.00401	0.1523	0.38087
8.42	0.00465	0.01203	0.15537	0.36977
8.43	0.00465	-4.44089e-16	0.14024	0.35562
8.44	0.00465	-4.44089e-16	0.14114	0.34428
8.45	0.00465	-4.44089e-16	0.12844	0.33139
8.46	0.00465	-4.44089e-16	0.13105	0.32035
8.47	0.00465	0.0107	0.11702	0.30701
8.48	0.00465	0.00535	0.12014	0.29691
8.49	0.00465	0.00802	0.10656	0.2845
8.5	0.00465	0.00802	0.10984	0.27499
8.51	0.00465	0.00535	0.09454	0.26211
8.52	0.00465	0.01471	0.10099	0.25403
8.53	0.00465	0.01471	0.08959	0.24268
8.54	0.00465	0.01337	0.10309	0.23784
8.55	0.00465	-4.44089e-16	0.09914	0.22942
8.56	0.00465	0.01337	0.11018	0.22421
8.57	0.00465	0.01471	0.09789	0.21411
8.58	0.00465	0.01471	0.10298	0.20657
8.59	0.00465	0.01471	0.09253	0.19719
8.6	0.00465	0.01471	0.0963	0.18954
8.61	0.00889	0.01471	0.08622	0.18084
8.62	0.0055	0.00936	0.0898	0.17352
8.63	0.00465	0.00401	0.0792	0.16501
8.64	0.00465	0.01203	0.08512	0.15871
8.65	0.00465	-4.44089e-16	0.07184	0.14996
8.66	0.00465	-4.44089e-16	0.08102	0.14512
8.67	0.00465	-4.44089e-16	0.06265	0.13433
8.68	0.00465	0.01203	0.07258	0.12992
8.69	0.00465	0.01471	0.06003	0.12173
8.7	0.00465	0.01471	0.06617	0.11681
8.71	0.00465	0.00668	0.05665	0.10993
8.72	0.00465	0.00668	0.06844	0.10733
8.73	0.00465	0.00936	0.05528	0.0999
8.74	0.00465	0.00401	0.0616	0.09577
8.75	0.00465	0.01471	0.0558	0.09039
8.76	0.00465	0.01337	0.06195	0.08623
8.77	0.00465	-4.44089e-16	0.05357	0.08106
8.78	0.00465	-4.44089e-16	0.06054	0.07859
8.79	0.00465	-4.44089e-16	0.05378	0.0742
8.8	0.00465	0.0107	0.06456	0.07248
8.81	0.00508	0.00535	0.0575	0.06819
8.82	0.00931	0.00802	0.0638	0.06561
8.83	0.00508	0.01471	0.05697	0.06105
8.84	0.00465	0.00936	0.0688	0.06031
8.85	0.00465	0.00401	0.05847	0.05404
8.86	0.00465	0.01203	0.06483	0.05141
8.87	0.00465	-4.44089e-16	0.05271	0.04586
8.88	0.00465	-4.44089e-16	0.05854	0.04363
8.89	0.00465	0.01337	0.04577	0.03852
8.9	0.00465	0.01471	0.05008	0.03568
8.91	0.00465	0.00401	0.04328	0.0324
8.92	0.00465	-4.44089e-16	0.0503	0.03076
8.93	0.00465	0.00802	0.04086	0.02659
8.94	0.00465	0.00802	0.04286	0.02267
8.95	0.00465	0.00535	0.03167	0.01799
8.96	0.00465	0.01471	0.03986	0.0162
8.97	0.00465	0.01471	0.02738	0.01113
8.98	0.00465	0.01337	0.03224	0.00891
8.99	0.00465	-4.44089e-16	0.01871	0.00329
9	0.00465	-4.44089e-16	0.02734	0.00253
9.01	0.00465	0.01381	0.02446	0.000924008
9.02	0.00465	0.00178	0.02948	-0.000882621
9.03	0.00465	-4.44089e-16	0.01983	-0.00368
9.04	0.00465	0.01114	0.03047	-0.00353
9.05	0.00465	0.01471	0.02052	-0.00611
9.06	0.00465	0.01471	0.03196	-0.00435
9.07	0.00465	0.01471	0.02545	-0.0064
9.08	0.00465	0.00713	0.03235	-0.00642
9.09	0.00465	0.00668	0.02621	-0.00796
9.1	0.00813	0.01471	0.03697	-0.00674
9.11	0.00606	0.0098	0.02869	-0.00796
9.12	0.00465	-4.44089e-16	0.03868	-0.00691
9.13	0.00465	0.00312	0.04015	-0.00488
9.14	0.00465	0.01471	0.05302	-0.00212
9.15	0.00465	0.01471	0.04502	-0.00297
9.16	0.00465	0.01426	0.05194	-0.00162
9.17	0.00465	0.000445633	0.04724	-0.00126
9.18	0.00465	0.01337	0.05487	0.000541983
9.19	0.00465	0.01471	0.04428	-0.00119
9.2	0.00353	0.01471	0.05833	0.00249
9.21	0.000893277	0.00401	0.052	0.00248
9.22	0.00465	-4.44089e-16	0.06015	0.00372
9.23	0.00465	0.00891	0.05087	0.0019
9.24	0.00465	0.00668	0.05823	0.00272
9.25	0.00465	0.00713	0.0529	0.003
9.26	0.00465	0.00847	0.06318	0.00516
9.27	0.00465	0.00535	0.04918	0.00274
9.28	0.00465	0.01025	0.04961	0.00167
9.29	0.00465	0.00357	0.039	-0.000597965
9.3	0.00465	0.01471	0.04845	0.00234
9.31	0.00785	0.01471	0.03606	0.00049632
9.32	0.00635	0.01381	0.04115	0.00192
9.33	0.00465	-4.44089e-16	0.03589	0.00307
9.34	0.00465	-4.44089e-16	0.04267	0.00481
9.35	0.00465	-4.44089e-16	0.03338	0.00497
9.36	0.00465	-4.44089e-16	0.04365	0.00757
9.37	0.00465	0.01114	0.02749	0.00472
9.38	0.00465	0.00446	0.03059	0.00625
9.39	0.00465	-4.44089e-16	0.0206	0.00574
9.4	0.00465	0.00847	0.02845	0.00822
9.41	0.00465	0.01471	0.02172	0.00877
9.42	0.00465	0.01471	0.03127	0.01134
9.43	0.00465	0.01471	0.01997	0.01088
9.44	0.00465	0.0098	0.02546	0.01238
9.45	0.00465	0.00401	0.00925	0.00986
9.46	0.00465	0.01471	0.0195	0.01264
9.47	0.00465	0.01471	0.01314	0.01306
9.48	0.00465	0.01471	0.01785	0.01508
9.49	0.00465	0.01426	0.01126	0.01593
9.5	0.00465	0.000445633	0.02614	0.02052
9.51	0.00465	-4.44089e-16	0.01564	0.01967
9.52	0.00465	0.01248	0.02488	0.02137
9.53	0.00465	0.00312	0.01715	0.02148
9.54	0.0071	-4.44089e-16	0.026	0.024
9.55	0.0071	-4.44089e-16	0.01614	0.02397
9.56	0.00465	-4.44089e-16	0.02307	0.02634
9.57	0.00465	0.00802	0.01068	0.02555
9.58	0.00465	0.01471	0.019	0.02794
9.59	0.00465	0.00847	0.01094	0.02813
9.6	0.00465	-4.44089e-16	0.02645	0.03433
9.61	0.00465	-4.44089e-16	0.01864	0.03483
9.62	0.00465	-4.44089e-16	0.03794	0.04213
9.63	0.00465	-4.44089e-16	0.03413	0.0448
9.64	0.00465	0.00178	0.03848	0.04665
9.65	0.00465	0.01381	0.02967	0.04752
9.66	0.00465	-4.44089e-16	0.04186	0.05208
9.67	0.000611189	0.01381	0.03407	0.05343
9.68	0.00762	0.01471	0.04116	0.05579
9.69	0.00574	0.01471	0.03623	0.05746
9.7	0.00465	0.01471	0.04913	0.06186
9.71	0.00465	0.01471	0.03936	0.06216
9.72	0.00465	0.00535	0.04294	0.06379
9.73	0.00465	0.00847	0.03761	0.06598
9.74	0.00465	0.01471	0.05255	0.07169
9.75	0.00465	0.00802	0.04585	0.07323
9.76	0.00465	0.00579	0.06087	0.07879
9.77	0.00296	0.01471	0.05367	0.08049
9.78	0.00146	0.01471	0.06494	0.08551
9.79	0.00465	0.01471	0.05909	0.08735
9.8	0.00465	0.01471	0.06726	0.09055
9.81	0.00465	0.01337	0.05586	0.09111
9.82	0.00465	-4.44089e-16	0.06263	0.09437
9.83	0.00465	-4.44089e-16	0.05844	0.0983
9.84	0.00465	0.01337	0.06373	0.10228
9.85	0.00465	0.00223	0.05384	0.10463
9.86	0.00465	0.01159	0.0668	0.11133
9.87	0.00465	0.00401	0.06138	0.11494
9.88	0.00465	-4.44089e-16	0.0746	0.12211
9.89	0.00465	0.00891	0.06799	0.12587
9.9	0.00465	0.00668	0.07779	0.13279
9.91	0.00465	0.00713	0.07011	0.13681
9.92	0.00465	0.01471	0.08251	0.14517
9.93	0.00465	0.00936	0.07279	0.14929
9.94	0.0023	0.00446	0.08012	0.15589
9.95	0.00212	0.01471	0.07714	0.16299
9.96	0.00465	0.01203	0.08653	0.17139
9.97	0.00465	0.00178	0.0766	0.17594
9.98	0.00465	0.01381	0.08271	0.18336
9.99	0.00465	-4.44089e-16	0.08025	0.19146
10	0.00465	0.01471	0.09501	0.20336
10.01	0.00465	0.01471	0.09016	0.21201
10.02	0.00465	0.00297	0.10356	0.22416
10.03	0.00465	0.01025	0.10045	0.23401
10.04	0.00465	0.01471	0.10661	0.24472
10.05	0.00465	0.01471	0.10148	0.255
10.06	0.00465	0.01471	0.11196	0.2688
10.07	0.00465	0.01471	0.1066	0.28013
10.08	0.00465	0.01471	0.1116	0.29267
10.09	0.00465	0.01471	0.10289	0.30375
10.1	0.00465	0.01471	0.11325	0.32005
10.11	0.00465	0.01471	0.11003	0.33454
10.12	0.00465	0.01471	0.12471	0.35251
10.13	0.00465	0.01471	0.12016	0.36727
10.14	0.00465	0.01471	0.1338	0.38589
10.15	0.00465	0.00758	0.13456	0.40318
10.16	0.00465	0.00564	0.15015	0.42238
10.17	0.00465	0.01471	0.14749	0.43833
10.18	0.00465	0.01471	0.15813	0.45565
10.19	0.00465	0.01352	0.15044	0.46862
10.2	0.00465	0.000297089	0.16153	0.48529
10.21	0.00465	0.01292	0.16302	0.50059
10.22	0.00465	0.01471	0.17825	0.51676
10.23	0.00465	0.01471	0.17502	0.52823
10.24	0.00465	0.00624	0.18555	0.54105
10.25	0.00465	-4.44089e-16	0.1827	0.55163
10.26	0.00465	0.0055	0.19334	0.56274
10.27	0.00465	0.01471	0.19117	0.57086
10.28	0.00465	0.01218	0.20168	0.58081
10.29	0.00465	0.00104	0.19822	0.58743
10.3	0.00465	0.01426	0.20811	0.59564
10.31	0.00465	0.01471	0.20246	0.59953
10.32	0.00465	0.00342	0.21054	0.60585
10.33	0.00465	0.0098	0.20039	0.60757
10.34	0.00465	0.00639	0.20789	0.61347
10.35	0.00465	-4.44089e-16	0.20023	0.61622
10.36	0.00465	0.00535	0.20699	0.62112
10.37	0.00465	0.01084	0.19345	0.62095
10.38	0.00465	0.00238	0.2011	0.62643
10.39	0.00465	0.01381	0.19023	0.62813
10.4	0.00465	0.000594177	0.19848	0.63405
10.41	0.00465	0.01263	0.19373	0.63708
10.42	0.00465	0.01471	0.20182	0.64293
10.43	0.00465	0.00505	0.19456	0.64576
10.44	0.00465	0.00817	0.20981	0.65436
10.45	0.00465	0.00802	0.20362	0.65742
10.46	0.00465	0.0052	0.20902	0.66198
10.47	0.00465	0.01099	0.20145	0.66502
10.48	0.00465	0.00223	0.20631	0.66963
10.49	0.00465	0.01396	0.19852	0.67145
10.5	0.00465	0.000742721	0.21029	0.67785
10.51	0.00465	0.01248	0.20745	0.68119
10.52	0.00465	0.00371	0.21875	0.68647
10.53	0.00465	0.00951	0.21149	0.68788
10.54	0.00465	0.01471	0.22065	0.69239
10.55	0.00465	0.00817	0.21238	0.69321
10.56	0.00465	0.00505	0.21691	0.69577
10.57	0.00465	0.01471	0.20834	0.69613
10.58	0.00465	0.01471	0.21823	0.70029
10.59	0.00465	0.01471	0.21104	0.69987
10.6	0.00465	0.01471	0.22023	0.7033
10.61	0.00625	0.01471	0.2123	0.70345
10.62	0.00818	0.00386	0.21493	0.70415
10.63	0.00465	-4.44089e-16	0.20357	0.70213
10.64	0.00465	-4.44089e-16	0.21013	0.70436
10.65	0.00465	0.00639	0.20043	0.70233
10.66	0.00465	0.01471	0.21311	0.70555
10.67	0.00465	0.01471	0.20089	0.7031
10.68	0.00762	0.01277	0.21332	0.7071
10.69	0.00682	0.000445633	0.20372	0.70485
10.7	0.00465	0.01367	0.21396	0.70736
10.71	0.00465	0.01471	0.20995	0.70693
10.72	0.00465	0.00401	0.221	0.70909
10.73	0.00465	-4.44089e-16	0.21592	0.70764
10.74	0.00465	0.00772	0.22613	0.70926
10.75	0.00465	0.00847	0.21986	0.70758
10.76	0.00465	0.00475	0.22798	0.70936
10.77	0.00465	0.01471	0.21983	0.70753
10.78	0.00757	0.01471	0.23178	0.71026
10.79	0.00686	0.01471	0.22564	0.7087
10.8	0.00663	0.01471	0.24007	0.71266
10.81	0.0078	0.01471	0.23577	0.71207
10.82	0.00465	0.01471	0.24781	0.71496
10.83	0.00465	0.00564	0.23794	0.71226
10.84	0.00465	0.00758	0.24905	0.71479
10.85	0.00465	0.01471	0.23897	0.71275
10.86	0.000846262	0.01471	0.24366	0.71373
10.87	0.00334	0.01159	0.23858	0.71314
10.88	0.00465	-4.44089e-16	0.24622	0.7143
10.89	0.00465	0.000148544	0.23801	0.71263
10.9	0.00465	0.01337	0.24689	0.7151
10.91	0.00465	0.00282	0.23496	0.71248
10.92	0.00465	0.0104	0.24196	0.71355
10.93	0.00465	0.01471	0.23582	0.71346
10.94	0.00465	0.01471	0.24468	0.71562
10.95	0.00465	0.00876	0.23653	0.71385
10.96	0.00465	-4.44089e-16	0.24458	0.71586
10.97	0.00465	0.00297	0.23313	0.7135
10.98	0.00465	0.01322	0.23923	0.71453
10.99	0.00465	-4.44089e-16	0.22673	0.71087
11	0.00465	0.01471	0.22974	0.71117
11.01	0.00465	0.01471	0.22375	0.70994
11.02	0.00465	0.01471	0.23294	0.7121
11.03	0.00465	0.01471	0.22213	0.70901
11.04	0.00465	0.01471	0.22924	0.71045
11.05	0.00465	0.01471	0.22119	0.70924
11.06	0.00465	0.00802	0.22739	0.71104
11.07	0.00465	-4.44089e-16	0.21399	0.70784
11.08	0.00465	0.00401	0.22127	0.71011
11.09	0.00465	0.01471	0.20781	0.70706
11.1	0.00719	0.01471	0.21809	0.70978
11.11	0.00719	0.01471	0.2102	0.70856
11.12	0.00465	0.01471	0.21767	0.71047
11.13	0.00592	0.00267	0.20674	0.70754
11.14	0.00846	-4.44089e-16	0.2124	0.7091
11.15	0.00465	-4.44089e-16	0.20502	0.70764
11.16	0.00465	-4.44089e-16	0.21266	0.70968
11.17	0.00465	0.00668	0.21166	0.7108
11.18	0.00465	0.01471	0.21923	0.71264
11.19	0.00804	0.01471	0.21199	0.71185
11.2	0.00635	0.01471	0.22159	0.71425
11.21	0.00465	0.01471	0.21168	0.71225
11.22	0.00465	0.01471	0.22179	0.71463
11.23	0.00465	0.00134	0.21856	0.7142
11.24	0.00465	-4.44089e-16	0.22679	0.71573
11.25	0.00465	0.0107	0.22034	0.71398
11.26	0.00465	0.01471	0.2242	0.71388
11.27	0.00465	0.01471	0.22009	0.71292
11.28	0.00465	0.00802	0.2254	0.71316
11.29	0.00465	-4.44089e-16	0.21935	0.71163
11.3	0.00465	0.00401	0.23224	0.71459
11.31	0.00465	0.01471	0.22396	0.71178
11.32	0.00465	0.01337	0.23376	0.71354
11.33	0.00465	-4.44089e-16	0.22786	0.71196
11.34	0.00465	0.01337	0.23751	0.71381
11.35	0.00465	0.01471	0.22692	0.71074
11.36	0.00465	0.01471	0.227	0.70975
11.37	0.00465	0.01471	0.21673	0.70702
11.38	0.00465	0.01471	0.22675	0.70969
11.39	0.00465	0.00802	0.2197	0.70784
11.4	0.00465	0.00535	0.22874	0.70977
11.41	0.00465	0.0107	0.22452	0.70937
11.42	0.00465	0.00267	0.22845	0.70933
11.43	0.00465	0.01337	0.22085	0.7078
11.44	0.00465	-4.44089e-16	0.224	0.70847
11.45	0.00465	-4.44089e-16	0.22029	0.7082
11.46	0.00465	0.01203	0.22236	0.70878
11.47	0.00465	0.01471	0.21326	0.70729
11.48	0.00465	0.00535	0.21992	0.70847
11.49	0.00465	0.00802	0.21304	0.70738
11.5	0.00465	0.01471	0.22006	0.70928
11.51	0.00465	0.01471	0.2092	0.70719
11.52	0.00465	0.01471	0.21533	0.70893
11.53	0.00465	0.01471	0.21078	0.70832
11.54	0.00465	0.01471	0.2135	0.70941
11.55	0.00465	0.01471	0.20952	0.70889
11.56	0.00465	0.00134	0.21644	0.71077
11.57	0.00592	-4.44089e-16	0.2126	0.71083
11.58	0.00846	0.0107	0.21778	0.71179
11.59	0.00465	0.00535	0.21031	0.71037
11.6	0.00465	-4.44089e-16	0.22336	0.7138
11.61	0.00465	0.00668	0.21461	0.71185
11.62	0.00465	0.01471	0.2273	0.71532
11.63	0.00465	0.01471	0.22384	0.71472
11.64	0.00465	0.01471	0.22951	0.71533
11.65	0.00465	0.01471	0.21788	0.712
11.66	0.00465	0.01471	0.22585	0.71385
11.67	0.00465	0.01471	0.22214	0.71302
11.68	0.00592	0.01471	0.23162	0.71483
11.69	0.00846	0.01471	0.22052	0.71087
11.7	0.00465	0.01471	0.22334	0.71048
11.71	0.00465	0.01471	0.21349	0.70749
11.72	0.00465	0.01471	0.21537	0.70636
11.73	0.00465	0.00936	0.20789	0.7043
11.74	0.00465	-4.44089e-16	0.20895	0.70292
11.75	0.00465	0.00267	0.20356	0.70081
11.76	0.00465	0.01337	0.20822	0.70053
11.77	0.00465	-4.44089e-16	0.20446	0.6987
11.78	0.00635	-4.44089e-16	0.20903	0.69782
11.79	0.00804	0.01203	0.19548	0.69351
11.8	0.00465	0.00401	0.19953	0.69298
11.81	0.00465	0.00936	0.1956	0.69186
11.82	0.00465	0.01471	0.20166	0.69229
11.83	0.00465	0.00802	0.19774	0.69072
11.84	0.00465	0.00535	0.20478	0.69206
11.85	0.00465	0.0107	0.19985	0.69042
11.86	0.00762	0.00267	0.2057	0.69175
11.87	0.00677	0.01471	0.2023	0.69136
11.88	0.00677	0.01471	0.21155	0.69337
11.89	0.00762	0.00134	0.20784	0.6931
11.9	0.00465	0.01203	0.22527	0.69805
11.91	0.00465	0.00401	0.22011	0.69723
11.92	0.00465	0.00936	0.23222	0.70023
11.93	0.00465	0.01471	0.22611	0.69966
11.94	0.00465	0.01471	0.23468	0.70215
11.95	0.00465	0.01471	0.22835	0.70105
11.96	0.00465	0.0107	0.23528	0.70281
11.97	0.00465	-4.44089e-16	0.22471	0.70031
11.98	0.00465	-4.44089e-16	0.22899	0.70154
11.99	0.00465	-4.44089e-16	0.21361	0.69786
12	0.00465	0.01471	0.21268	0.69766
12.01	0.00465	0.00134	0.20669	0.69764
12.02	0.00465	-4.44089e-16	0.21663	0.70074
12.03	0.00465	0.0107	0.20791	0.69895
12.04	0.00465	0.00535	0.20985	0.69875
12.05	0.00465	0.00802	0.2014	0.69672
12.06	0.00465	0.01471	0.20425	0.69733
12.07	0.00465	0.00936	0.1973	0.69638
12.08	0.00465	-4.44089e-16	0.2025	0.69778
12.09	0.00465	-4.44089e-16	0.19338	0.69644
12.1	0.00465	-4.44089e-16	0.207	0.70064
12.11	0.00465	-4.44089e-16	0.2015	0.7003
12.12	0.00465	0.01337	0.20434	0.70088
12.13	0.00465	0.01471	0.19733	0.70024
12.14	0.00465	0.00401	0.20631	0.70254
12.15	0.00465	0.00936	0.20246	0.70219
12.16	0.00465	0.01471	0.21566	0.7061
12.17	0.00465	0.01471	0.20859	0.70432
12.18	0.00465	0.01471	0.21491	0.70538
12.19	0.00465	0.0107	0.20819	0.70393
12.2	0.00465	-4.44089e-16	0.21684	0.70554
12.21	0.00465	-4.44089e-16	0.21015	0.70375
12.22	0.00465	-4.44089e-16	0.21647	0.70451
12.23	0.00465	0.01337	0.21234	0.70318
12.24	0.00465	0.01471	0.21642	0.70274
12.25	0.00465	0.01471	0.20562	0.69944
12.26	0.00465	0.01471	0.20599	0.69817
12.27	0.00776	0.01471	0.19939	0.69668
12.28	0.00649	0.01471	0.20765	0.69812
12.29	0.00465	0.01471	0.20044	0.69615
12.3	0.00465	0.01471	0.20564	0.6965
12.31	0.00465	0.01471	0.20336	0.69653
12.32	0.00465	0.01471	0.20897	0.69644
12.33	0.00465	0.01471	0.19796	0.69245
12.34	0.00465	0.00134	0.20188	0.69279
12.35	0.00465	0.01203	0.19549	0.69155
12.36	0.00465	0.00401	0.20722	0.69466
12.37	0.00465	0.00936	0.20205	0.69334
12.38	0.00465	0.01471	0.21156	0.69536
12.39	0.00903	0.01471	0.19971	0.6927
12.4	0.00522	0.00936	0.20984	0.69511
12.41	0.00465	0.00401	0.20061	0.69288
12.42	0.00465	0.01471	0.20394	0.69359
12.43	0.00465	0.01337	0.19757	0.69245
12.44	0.00465	-4.44089e-16	0.20704	0.69418
12.45	0.00465	0.01337	0.20015	0.69275
12.46	0.00465	0.01471	0.20109	0.6928
12.47	0.00465	0.01471	0.19105	0.69041
12.48	0.00465	0.00535	0.20184	0.69356
12.49	0.00465	0.00802	0.19255	0.69163
12.5	0.00465	0.01471	0.20157	0.6937
12.51	0.00465	0.01471	0.19984	0.69449
12.52	0.00465	0.01471	0.2098	0.69686
12.53	0.00465	0.01471	0.20601	0.69614
12.54	0.00465	0.01471	0.20899	0.69749
12.55	0.00465	0.01471	0.21073	0.70003
12.56	0.00465	0.00134	0.22121	0.70341
12.57	0.00465	-4.44089e-16	0.22462	0.70611
12.58	0.00465	-4.44089e-16	0.23532	0.7091
12.59	0.00465	-4.44089e-16	0.22295	0.70643
12.6	0.00465	0.00802	0.23344	0.70936
12.61	0.00465	0.01471	0.23247	0.71022
12.62	0.00719	0.00936	0.23896	0.71192
12.63	0.00705	0.00401	0.23459	0.71146
12.64	0.00465	0.01203	0.23993	0.71276
12.65	0.00465	0.00134	0.23419	0.71178
12.66	0.00465	0.01471	0.23995	0.71318
12.67	0.00353	0.01471	0.22579	0.70959
12.68	0.000846262	0.01471	0.23072	0.71107
12.69	0.00465	0.01471	0.21953	0.70901
12.7	0.00465	0.01471	0.22624	0.71101
12.71	0.00465	0.01471	0.21879	0.70957
12.72	0.00465	0.01471	0.22247	0.71082
12.73	0.00465	0.01471	0.21378	0.70942
12.74	0.00465	0.0107	0.21817	0.71056
12.75	0.00465	-4.44089e-16	0.20219	0.70686
12.76	0.00465	0.00134	0.20358	0.70764
12.77	0.00465	0.01471	0.20026	0.70769
12.78	0.00733	0.01471	0.20811	0.71074
12.79	0.00691	0.00267	0.19511	0.70739
12.8	0.00465	0.0107	0.20258	0.70985
12.81	0.00465	0.01471	0.19765	0.70982
12.82	0.00465	0.00668	0.20463	0.71242
12.83	0.00465	0.00668	0.19356	0.71037
12.84	0.00465	0.01471	0.20313	0.71493
12.85	0.00465	0.01471	0.20076	0.71646
12.86	0.00465	0.01203	0.20451	0.71744
12.87	0.00465	-4.44089e-16	0.19881	0.71722
12.88	0.00465	-4.44089e-16	0.21047	0.721
12.89	0.00465	-4.44089e-16	0.20278	0.72019
12.9	0.00465	0.01203	0.21923	0.72569
12.91	0.00465	0.00401	0.21352	0.72568
12.92	0.00465	-4.44089e-16	0.21884	0.72837
12.93	0.00465	0.00802	0.21417	0.72906
12.94	0.00748	0.00802	0.21843	0.73193
12.95	0.00677	0.00535	0.2108	0.7326
12.96	0.00465	0.0107	0.22168	0.73839
12.97	0.00465	-4.44089e-16	0.21808	0.74092
12.98	0.00465	-4.44089e-16	0.22891	0.74618
12.99	0.00465	-4.44089e-16	0.22894	0.74931
13	0.00465	-4.44089e-16	0.2344	0.75232
13.01	0.00465	0.01396	0.22805	0.75243
13.02	0.00465	0.00149	0.23788	0.75725
13.03	0.00465	-4.44089e-16	0.23015	0.75695
13.04	0.00465	0.01173	0.23724	0.75973
13.05	0.00465	0.00371	0.23071	0.75954
13.06	0.00465	0.01025	0.24242	0.76317
13.07	0.00465	0.01471	0.23793	0.76288
13.08	0.00465	0.01471	0.23864	0.7625
13.09	0.00465	0.00668	0.22378	0.75776
13.1	0.00465	-4.44089e-16	0.2302	0.7594
13.11	0.00465	-4.44089e-16	0.22201	0.75685
13.12	0.00465	-4.44089e-16	0.22549	0.75718
13.13	0.00465	0.00505	0.21971	0.7544
13.14	0.00465	0.01471	0.22763	0.7562
13.15	0.00465	0.01471	0.21791	0.75225
13.16	0.00465	0.01471	0.22422	0.75203
13.17	0.00465	0.01263	0.21713	0.74994
13.18	0.00465	0.00134	0.228	0.75151
13.19	0.00465	0.01471	0.22088	0.74893
13.2	0.00762	0.01471	0.22378	0.74846
13.21	0.00677	0.000891266	0.21492	0.74589
13.22	0.00465	-4.44089e-16	0.22292	0.7477
13.23	0.00465	0.01233	0.21879	0.74739
13.24	0.00465	0.00312	0.22499	0.74898
13.25	0.00465	0.01084	0.21912	0.74769
13.26	0.00465	0.01471	0.22993	0.75036
13.27	0.00465	0.00535	0.21861	0.74689
13.28	0.00465	0.00862	0.22593	0.7473
13.29	0.00465	0.01471	0.21698	0.74409
13.3	0.00465	0.00758	0.222	0.74374
13.31	0.00465	-4.44089e-16	0.21949	0.7422
13.32	0.00465	0.00564	0.2294	0.74331
13.33	0.00465	0.01471	0.21899	0.73846
13.34	0.00465	0.01055	0.22038	0.73585
13.35	0.00465	0.00342	0.20806	0.7299
13.36	0.00465	0.01471	0.20643	0.72526
13.37	0.00465	0.01277	0.19498	0.71898
13.38	0.00465	-4.44089e-16	0.19306	0.71351
13.39	0.00465	-4.44089e-16	0.1837	0.70759
13.4	0.00465	-4.44089e-16	0.1905	0.70549
13.41	0.00465	0.01367	0.18115	0.69849
13.42	0.00465	0.01471	0.18809	0.69483
13.43	0.00465	0.00253	0.17883	0.68729
13.44	0.00465	-4.44089e-16	0.18128	0.68212
13.45	0.00465	-4.44089e-16	0.17279	0.67384
13.46	0.00592	-4.44089e-16	0.17785	0.66943
13.47	0.00846	-4.44089e-16	0.16736	0.66064
13.48	0.00465	0.00847	0.17655	0.65638
13.49	0.00465	0.00698	0.16533	0.64729
13.5	0.00889	0.00698	0.16463	0.63976
13.51	0.0055	0.00847	0.16003	0.63242
13.52	0.00465	0.0055	0.16925	0.62799
13.53	0.00465	0.01471	0.15971	0.61868
13.54	0.00719	0.01471	0.16115	0.61142
13.55	0.00719	0.01144	0.15532	0.60296
13.56	0.00465	-4.44089e-16	0.15596	0.59514
13.57	0.00465	0.00178	0.15012	0.58723
13.58	0.00465	0.01471	0.15602	0.5812
13.59	0.00465	0.01471	0.14354	0.56998
13.6	0.00465	0.01471	0.15298	0.56409
13.61	0.00889	0.00119	0.14145	0.55292
13.62	0.0055	0.01277	0.14479	0.54429
13.63	0.00465	0.01471	0.13467	0.53138
13.64	0.00465	0.01471	0.13274	0.51891
13.65	0.00465	0.01471	0.1197	0.50383
13.66	0.00465	0.01471	0.12396	0.49172
13.67	0.00465	0.01471	0.11827	0.47708
13.68	0.00465	0.01471	0.11678	0.46095
13.69	0.00465	0.01471	0.10451	0.44182
13.7	0.00465	0.00787	0.10481	0.4241
13.71	0.00465	0.00609	0.09615	0.40331
13.72	0.00465	0.01471	0.09563	0.38293
13.73	0.00465	0.0101	0.08807	0.36184
13.74	0.00465	0.00386	0.09617	0.34302
13.75	0.00465	0.01159	0.0855	0.32017
13.76	0.00465	0.00238	0.08355	0.29812
13.77	0.00677	0.01471	0.07155	0.27424
13.78	0.00762	0.01471	0.07256	0.25353
13.79	0.00465	0.01471	0.0615	0.23073
13.8	0.00465	0.01471	0.06418	0.21047
13.81	0.00465	0.01471	0.0564	0.19017
13.82	0.00465	0.01471	0.06076	0.1733
13.83	0.00465	0.01471	0.0507	0.15447
13.84	0.00465	0.00357	0.0508	0.13809
13.85	0.00465	0.0104	0.04572	0.12332
13.86	0.00465	0.01471	0.0461	0.10951
13.87	0.00465	0.00579	0.04238	0.09799
13.88	0.00465	0.00817	0.04052	0.08628
13.89	0.00465	0.01471	0.03054	0.07424
13.9	0.00465	0.00802	0.03801	0.06843
13.91	0.00465	0.00594	0.02994	0.05995
13.92	0.00465	0.00951	0.03595	0.05484
13.93	0.00465	-4.44089e-16	0.02367	0.04662
13.94	0.00465	0.00371	0.02224	0.04064
13.95	0.00465	0.01173	0.01131	0.03463
13.96	0.00465	0.00223	0.01314	0.03086
13.97	0.00465	0.01322	-0.000326607	0.02435
13.98	0.00465	-4.44089e-16	-0.002	0.0199
13.99	0.00465	-4.44089e-16	-0.01109	0.01553
14	0.00465	-4.44089e-16	-0.00925	0.01314
14.01	0.00465	0.01322	-0.01406	0.01054
14.02	0.0055	0.01471	-0.01106	0.00945
14.03	0.00846	0.00446	-0.01342	0.00883
14.04	0	0.00876	-0.01208	0.00723
14.05	0.00465	0.00743	-0.02384	0.00338
14.06	0.00465	-4.44089e-16	-0.02404	0.00179
14.07	0.00465	-4.44089e-16	-0.0264	0.00141
14.08	0.00465	0.00282	-0.02167	0.00212
14.09	0.00465	0.01471	-0.02678	0.00124
14.1	0.00465	0.01471	-0.02231	0.00166
14.11	0.00465	0.00163	-0.02666	0.00257
14.12	0.00635	0.01159	-0.0207	0.00412
14.13	0.00804	0.0046	-0.021	0.00547
14.14	0.00465	0.00862	-0.01315	0.00747
14.15	0.00465	0.01471	-0.01499	0.00898
14.16	0.00465	0.01471	-0.00556	0.01188
14.17	0.00465	0.01471	-0.00271	0.01496
14.18	0.00465	0.01471	0.00899	0.01836
14.19	0.00465	0.01471	0.00821	0.01979
14.2	0.00465	0.01471	0.02015	0.02352
14.21	0.00465	0.01471	0.01305	0.02302
14.22	0.00465	0.01471	0.01872	0.02516
14.23	0.00465	0.00475	0.01024	0.02417
14.24	0.00465	0.00847	0.0161	0.02477
14.25	0.0055	0.01471	0.00487	0.02372
14.26	0.00931	0.01471	0.00763	0.02474
14.27	0.00931	0.01471	0.00393	0.02566
14.28	0.00508	0.01471	0.00982	0.0272
14.29	0.00846	0.01367	0.00695	0.02866
14.3	0.00592	0.000445633	0.00783	0.02902
14.31	0.00465	0.01277	0.00553	0.03109
14.32	0.00465	0.01471	0.01447	0.03433
14.33	0.00465	0.01471	0.00779	0.03405
14.34	0.00465	0.01471	0.01673	0.03675
14.35	0.00465	0.01471	0.00913	0.03599
14.36	0.0055	0.00936	0.01587	0.03881
14.37	0.00889	0.00386	0.01574	0.04118
14.38	0.00465	0.01471	0.01709	0.04238
14.39	0.00465	0.01381	0.01053	0.04233
14.4	0.00465	0.000594177	0.01778	0.04513
14.41	0.00465	0.01263	0.0163	0.04778
14.42	0.00465	0.00357	0.02239	0.04946
14.43	0.00465	0.00966	0.02624	0.05309
14.44	0.00465	0.00654	0.0285	0.0544
14.45	0.00465	-4.44089e-16	0.02129	0.05451
14.46	0.00465	-4.44089e-16	0.03133	0.05803
14.47	0.00465	0.00371	0.02891	0.05908
14.48	0.00465	0.01248	0.03752	0.06234
14.49	0.00465	-4.44089e-16	0.02474	0.06057
14.5	0.00465	-4.44089e-16	0.02984	0.06256
14.51	0.00465	0.01248	0.02157	0.06218
14.52	0.00465	0.01471	0.02667	0.06483
14.53	0.00465	0.01471	0.02097	0.06495
14.54	0.00465	0.00668	0.02653	0.06703
14.55	0.00465	-4.44089e-16	0.01444	0.06629
14.56	0.00465	0.00505	0.02248	0.06951
14.57	0.00465	0.01114	0.01935	0.07081
14.58	0.00465	0.00208	0.02443	0.07276
14.59	0.00465	0.01411	0.02003	0.07411
14.6	0.00465	0.000891266	0.02206	0.07515
14.61	0.00465	-4.44089e-16	0.01699	0.07588
14.62	0.00465	0.01084	0.01803	0.07632
14.63	0.00465	0.01471	0.00684	0.07431
14.64	0.00465	0.01471	0.01567	0.07729
14.65	0.00465	0.01471	0.00524	0.07561
14.66	0.00465	0.01471	0.01317	0.07878
14.67	0.00465	0.01129	0.00705	0.07848
14.68	0.00465	-4.44089e-16	0.01202	0.07964
14.69	0.00465	0.000445633	0.00871	0.08024
14.7	0.00465	0.01367	0.01776	0.08327
14.71	0.00465	0.01471	0.01546	0.08448
14.72	0.00465	0.00401	0.02119	0.08559
14.73	0.00846	-4.44089e-16	0.01876	0.08724
14.74	0.00592	0.00772	0.02013	0.08822
14.75	0.00762	0.01471	0.016	0.08909
14.76	0.00677	0.01471	0.02665	0.09251
14.77	0.00465	0.01471	0.02248	0.09283
14.78	0.00465	0.01292	0.02975	0.09567
14.79	0.00465	0.000297089	0.01711	0.09339
14.8	0.00465	0.01352	0.02869	0.09738
14.81	0.00465	0.00267	0.02147	0.09698
14.82	0.00465	-4.44089e-16	0.02609	0.0992
14.83	0.00465	0.01812	0.01874	0.09836
14.84	0.00465	0.02184	0.02413	0.10022
14.85	0.00465	0.01471	0.02096	0.10139
14.86	0.00465	0.01471	0.02913	0.10478
14.87	0.00465	0.01471	0.02024	0.10384
14.88	0.00465	0.01471	0.02479	0.10586
14.89	0.00465	0.01471	0.01502	0.10534
14.9	0.00465	0.01471	0.0154	0.10605
14.91	0.00465	0.00282	0.00807	0.1063
14.92	0.00465	0.0104	0.00957	0.10685
14.93	0.00465	0.00579	0.00875	0.10885
14.94	0.00465	0.00743	0.0171	0.11229
14.95	0.00465	0.00876	0.00775	0.11219
14.96	0.00465	-4.44089e-16	0.01901	0.11704
14.97	0.00465	-4.44089e-16	0.01625	0.11864
14.98	0.00465	0.00149	0.02003	0.12125
14.99	0.00465	0.01471	0.01386	0.12269
15	0.00465	0.01471	0.02055	0.12693
15.01	0.00465	0.01471	0.01906	0.12979
15.02	0.00465	0.01471	0.02645	0.13413
15.03	0.00465	0.00267	0.02511	0.13808
15.04	0.00465	0.01114	0.02945	0.14189
15.05	0.00465	0.00446	0.02506	0.14468
15.06	0.00465	0.00936	0.03036	0.14912
15.07	0.00465	0.01471	0.02329	0.15141
15.08	0.00465	0.01471	0.03382	0.15874
15.09	0.00465	0.00802	0.03367	0.1641
15.1	0.00465	0.00579	0.04344	0.17138
15.11	0.00465	0.01471	0.03509	0.17453
15.12	0.00465	0.0107	0.04598	0.18216
15.13	0.00465	-4.44089e-16	0.04508	0.18826
15.14	0.00465	0.00223	0.05887	0.19777
15.15	0.00465	0.01337	0.05652	0.20465
15.16	0.00465	0.000445633	0.06223	0.21218
15.17	0.00465	0.01426	0.0567	0.21791
15.18	0.00465	0.00134	0.06701	0.22746
15.19	0.00465	0.01248	0.06673	0.23566
15.2	0.00465	0.01471	0.07302	0.24447
15.21	0.00465	0.01471	0.07798	0.25528
15.22	0.00465	0.01471	0.08413	0.26547
15.23	0.00465	0.01471	0.08522	0.27625
15.24	0.00465	0.01471	0.09384	0.28813
15.25	0.00465	0.01471	0.09473	0.29981
15.26	0.00465	0.00847	0.10957	0.31419
15.27	0.00465	0.00535	0.10539	0.32501
15.28	0.00465	0.01471	0.11525	0.33979
15.29	0.00465	0.01471	0.11715	0.35358
15.3	0.00465	0.01471	0.12718	0.36892
15.31	0.00465	0.01292	0.12871	0.38364
15.32	0.00592	0.000891266	0.13321	0.39873
15.33	0.00851	0.01471	0.13503	0.4149
15.34	0.00465	0.01471	0.13965	0.43073
15.35	0.00465	0.01471	0.14119	0.44728
15.36	0.00465	0.00267	0.1472	0.46487
15.37	0.00465	0.01114	0.1477	0.48146
15.38	0.00465	0.00446	0.15851	0.50024
15.39	0.00729	0.00936	0.15303	0.51452
15.4	0.00715	0.00624	0.15621	0.5301
15.41	0.00465	0.00758	0.15619	0.54646
15.42	0.00588	0.00802	0.16539	0.56422
15.43	0.00856	0.00579	0.16423	0.5799
15.44	0.00465	0.01471	0.17539	0.59738
15.45	0.00465	0.01471	0.16867	0.61017
15.46	0.00465	0.01159	0.1789	0.62575
15.47	0.00465	0.00223	0.17606	0.63892
15.48	0.00465	0.01471	0.18787	0.65483
15.49	0.00465	0.01471	0.18658	0.66688
15.5	0.00465	0.01471	0.19348	0.67908
15.51	0.00465	0.01471	0.19601	0.69129
15.52	0.00583	0.00223	0.20277	0.70234
15.53	0.0086	0.01159	0.20626	0.71218
15.54	0.00465	0.01471	0.21903	0.72301
15.55	0.00465	0.0049	0.21627	0.72902
15.56	0.00465	0.00891	0.22689	0.73759
15.57	0.00465	0.01471	0.22157	0.74202
15.58	0.00465	0.00758	0.23059	0.74908
15.59	0.00465	0.00624	0.22823	0.75273
15.6	0.00672	0.01471	0.23203	0.75705
15.61	0.00771	0.01471	0.22586	0.75873
15.62	0.00465	0.01471	0.22603	0.76066
15.63	0.00465	0.01203	0.22629	0.76336
15.64	0.00484	0.00178	0.22897	0.76533
15.65	0.00903	0.01381	0.22185	0.76456
15.66	0.00541	-4.44089e-16	0.22558	0.76625
15.67	0.00465	0.01381	0.22021	0.76512
15.68	0.00465	0.00178	0.22585	0.76671
15.69	0.00465	-4.44089e-16	0.22276	0.76628
15.7	0.00465	0.01114	0.233	0.7691
15.71	0.00465	0.00446	0.234	0.77059
15.72	0.00465	0.00936	0.23976	0.77192
15.73	0.00465	0.01471	0.24343	0.77328
15.74	0.00465	0.01471	0.24955	0.77446
15.75	0.00465	0.01471	0.23877	0.7712
15.76	0.00465	0.01471	0.25129	0.77451
15.77	0.00465	0.01471	0.24529	0.77276
15.78	0.00465	0.0107	0.25062	0.77403
15.79	0.00465	0.00312	0.2463	0.77284
15.8	0.00465	0.01471	0.25239	0.77424
15.81	0.00465	0.01471	0.24442	0.7727
15.82	0.00465	0.01471	0.25217	0.7742
15.83	0.00465	0.01471	0.24854	0.7735
15.84	0.00465	0.01471	0.25018	0.77352
15.85	0.00465	0.01471	0.24461	0.77149
15.86	0.00465	0.00312	0.24637	0.77172
15.87	0.00465	0.0107	0.23409	0.7687
15.88	0.00465	0.01471	0.23528	0.76856
15.89	0.00465	0.01471	0.22416	0.76544
15.9	0.00465	0.00668	0.22143	0.76444
15.91	0.00465	-4.44089e-16	0.21492	0.76336
15.92	0.00465	0.00624	0.21889	0.76465
15.93	0.00517	0.01471	0.21085	0.7624
15.94	0.00926	0.01471	0.21269	0.76232
15.95	0.00508	0.01114	0.2035	0.75994
15.96	0.00465	-4.44089e-16	0.20966	0.76217
15.97	0.00795	-4.44089e-16	0.20571	0.76152
15.98	0.00649	-4.44089e-16	0.21597	0.76445
15.99	0.00465	-4.44089e-16	0.2136	0.76391
16	0.00465	-4.44089e-16	0.22415	0.76737
16.01	0.00465	0.01337	0.22283	0.76764
16.02	0.00465	0.00267	0.22841	0.76895
16.03	0.00465	0.0107	0.22725	0.76858
16.04	0.00465	0.00535	0.23335	0.76984
16.05	0.00465	0.00802	0.22749	0.76737
16.06	0.00465	0.01471	0.23827	0.77048
16.07	0.00884	0.00936	0.23395	0.76929
16.08	0.00536	0.00401	0.2403	0.77141
16.09	0.00465	0.01471	0.23637	0.77063
16.1	0.00465	0.01471	0.2408	0.77148
16.11	0.00465	0.01471	0.23558	0.7701
16.12	0.00465	0.01471	0.24471	0.77206
16.13	0.00465	0.00267	0.24104	0.77194
16.14	0.00465	0.0107	0.24692	0.77306
16.15	0.00465	0.00535	0.24505	0.77218
16.16	0.00672	0.00802	0.24534	0.77174
16.17	0.00748	0.00802	0.24018	0.77003
16.18	0.00465	0.00535	0.23923	0.76846
16.19	0.00602	0.0107	0.23455	0.76785
16.2	0.00818	0.00267	0.238	0.76827
16.21	0.00465	0.01471	0.23077	0.76634
16.22	0.00465	0.01471	0.23147	0.76567
16.23	0.00508	0.01471	0.22289	0.7626
16.24	0.00912	0.00267	0.22676	0.76279
16.25	0.0047	-4.44089e-16	0.21828	0.7607
16.26	0.00903	-4.44089e-16	0.21906	0.7597
16.27	0.00517	-4.44089e-16	0.21192	0.75682
16.28	0.00465	0.00668	0.21493	0.75682
16.29	0.00465	0.00936	0.20936	0.75432
16.3	0.00465	-4.44089e-16	0.215	0.7549
16.31	0.00465	-4.44089e-16	0.20915	0.75229
16.32	0.00465	-4.44089e-16	0.21394	0.75275
16.33	0.00465	-4.44089e-16	0.20764	0.74964
16.34	0.00465	0.01337	0.2135	0.75014
16.35	0.00465	0.01471	0.20449	0.74602
16.36	0.00465	0.01471	0.20827	0.74577
16.37	0.00644	0.01471	0.20259	0.74346
16.38	0.00776	0.00668	0.20779	0.744
16.39	0.00465	0.00668	0.20232	0.74198
16.4	0.00465	0.01471	0.20697	0.74219
16.41	0.00465	0.01471	0.20978	0.74333
16.42	0.00465	0.01471	0.22407	0.74683
16.43	0.00465	0.01471	0.22194	0.74635
16.44	0.00465	0.01471	0.23462	0.74927
16.45	0.00465	0.01471	0.23248	0.74871
16.46	0.00465	0.01471	0.23451	0.74804
16.47	0.00465	0.00401	0.23118	0.74698
16.48	0.00465	-4.44089e-16	0.23569	0.748
16.49	0.00465	-4.44089e-16	0.23452	0.74792
16.5	0.00465	0.00668	0.23738	0.74723
16.51	0.00465	0.00936	0.23588	0.74736
16.52	0.00465	0.00401	0.24052	0.74732
16.53	0.00465	0.01203	0.23376	0.74521
16.54	0.00465	0.00134	0.23732	0.74582
16.55	0.00465	0.01471	0.22747	0.74305
16.56	0.00663	0.01471	0.22933	0.74256
16.57	0.00757	0.01471	0.22481	0.74157
16.58	0.00465	0.01471	0.22902	0.74262
16.59	0.00465	0.00535	0.22478	0.74091
16.6	0.00465	0.00802	0.228	0.74147
16.61	0.00465	0.00802	0.22311	0.74042
16.62	0.00465	-4.44089e-16	0.2278	0.74118
16.63	0.00465	-4.44089e-16	0.22547	0.74031
16.64	0.00465	0.00267	0.23276	0.74188
16.65	0.00465	0.01337	0.2242	0.73907
16.66	0.00465	-4.44089e-16	0.22985	0.73986
16.67	0.00465	-4.44089e-16	0.22876	0.74026
16.68	0.00465	-4.44089e-16	0.23943	0.74295
16.69	0.00465	0.0107	0.23541	0.74138
16.7	0.00465	0.01471	0.24661	0.74402
16.71	0.00465	0.01471	0.24934	0.74509
16.72	0.00465	0.00802	0.25534	0.74529
16.73	0.00465	0.00535	0.25199	0.74394
16.74	0.00465	0.01471	0.26231	0.74602
16.75	0.00682	0.01203	0.25264	0.7426
16.76	0.00738	0.00134	0.25508	0.74184
16.77	0.00465	0.01471	0.25534	0.74156
16.78	0.00465	0.01471	0.25468	0.74035
16.79	0.00465	0.00267	0.25008	0.73798
16.8	0.00465	-4.44089e-16	0.25122	0.7368
16.81	0.00465	-4.44089e-16	0.2455	0.73425
16.82	0.00465	-4.44089e-16	0.24578	0.73229
16.83	0.00465	-4.44089e-16	0.23685	0.72976
16.84	0.00465	-4.44089e-16	0.23532	0.72793
16.85	0.00465	0.00401	0.22899	0.72555
16.86	0.00465	0.01471	0.23016	0.72514
16.87	0.00465	0.01471	0.21771	0.72116
16.88	0.00465	0.01471	0.21763	0.71977
16.89	0.00465	0.00134	0.21275	0.71769
16.9	0.00465	-4.44089e-16	0.21639	0.71836
16.91	0.00465	0.0107	0.21538	0.71812
16.92	0.00465	0.01471	0.22272	0.71972
16.93	0.00465	0.01471	0.21931	0.71871
16.94	0.00465	0.00802	0.21759	0.71713
16.95	0.00465	0.00535	0.21034	0.71496
16.96	0.00465	0.01471	0.22225	0.71772
16.97	0.00465	0.01471	0.21713	0.71631
16.98	0.00465	0.01337	0.21981	0.71619
16.99	0.00465	-4.44089e-16	0.21771	0.71549
17	0.00465	0.01471	0.22514	0.71732
17.01	0.00465	0.00134	0.22126	0.7163
17.02	0.00465	0.01203	0.22916	0.71812
17.03	0.00465	0.01471	0.22725	0.71763
17.04	0.00465	0.00535	0.22811	0.71728
17.05	0.00465	0.00802	0.21751	0.71441
17.06	0.00465	0.01471	0.22231	0.71512
17.07	0.00465	0.01471	0.22176	0.71503
17.08	0.00465	0.01471	0.22224	0.71397
17.09	0.00465	0.01203	0.22168	0.71326
17.1	0.00465	0.00134	0.22371	0.71262
17.11	0.00465	0.01471	0.22102	0.71136
17.12	0.00635	0.00134	0.21995	0.71024
17.13	0.00677	0.01203	0.21003	0.70754
17.14	0.000846262	0.00401	0.20785	0.70576
17.15	0.00465	0.00936	0.20183	0.7035
17.16	0.00465	0.01471	0.19852	0.70118
17.17	0.00465	0.01471	0.1913	0.69873
17.18	0.00465	0.00936	0.19792	0.69958
17.19	0.00465	0.00401	0.19612	0.69878
17.2	0.00465	0.01203	0.19884	0.69778
17.21	0.00465	0.00134	0.19784	0.69635
17.22	0.00465	0.01471	0.19777	0.69463
17.23	0.00465	0.01471	0.19357	0.69231
17.24	0.00465	0.01471	0.1997	0.69227
17.25	0.00465	0.01471	0.20063	0.69117
17.26	0.00465	0.01471	0.20561	0.69076
17.27	0.00465	0.00668	0.20114	0.68805
17.28	0.00465	0.00668	0.21223	0.68958
17.29	0.00465	0.01471	0.217	0.69048
17.3	0.00465	0.0107	0.22047	0.68967
17.31	0.00465	0.00267	0.21723	0.68754
17.32	0.00465	0.01471	0.22408	0.68797
17.33	0.00465	0.01471	0.22035	0.68583
17.34	0.00465	0.00134	0.22214	0.685
17.35	0.00465	-4.44089e-16	0.2186	0.68329
17.36	0.00465	0.0107	0.22355	0.6835
17.37	0.00465	0.01471	0.22121	0.68246
17.38	0.00465	0.00668	0.22033	0.68075
17.39	0.00889	0.00668	0.21666	0.67947
17.4	0.0055	0.01471	0.21294	0.67739
17.41	0.00465	0.0107	0.20451	0.67471
17.42	0.00465	-4.44089e-16	0.1991	0.67228
17.43	0.00465	0.00134	0.18697	0.66823
17.44	0.00465	0.01471	0.18286	0.66616
17.45	0.00465	0.01471	0.17846	0.66465
17.46	0.00592	0.00267	0.17918	0.66444
17.47	0.00846	0.0107	0.17934	0.66522
17.48	0.00508	0.01471	0.18393	0.66583
17.49	0.00931	0.01471	0.18551	0.66617
17.5	0.00508	0.01471	0.19052	0.66695
17.51	0.00465	0.00936	0.18828	0.66631
17.52	0.00465	0.00401	0.18647	0.66523
17.53	0.00465	0.01203	0.19097	0.66651
17.54	0.00465	0.00134	0.19712	0.6674
17.55	0.00465	0.01471	0.19473	0.66618
17.56	0.00465	0.01471	0.20295	0.66795
17.57	0.00465	0.00267	0.20614	0.66819
17.58	0.0055	0.0107	0.21582	0.67035
17.59	0.00889	0.01471	0.21226	0.66956
17.6	0.00465	0.01471	0.21483	0.66882
17.61	0.00465	0.00802	0.21315	0.66765
17.62	0.00465	0.00535	0.21669	0.66743
17.63	0.00465	0.0107	0.21058	0.66501
17.64	0.00465	-4.44089e-16	0.21246	0.66394
17.65	0.00465	0.00134	0.20979	0.66205
17.66	0.00465	0.01471	0.20695	0.65901
17.67	0.00465	0.00134	0.19956	0.6555
17.68	0.00465	0.01203	0.20212	0.65395
17.69	0.00465	0.00401	0.20099	0.65227
17.7	0.00465	0.00936	0.20004	0.65024
17.71	0.00465	0.01471	0.19562	0.64779
17.72	0.00465	0.01471	0.19449	0.64556
17.73	0.00465	0.01471	0.18766	0.6425
17.74	0.00465	0.0107	0.18857	0.64113
17.75	0.00465	-4.44089e-16	0.18494	0.63904
17.76	0.00465	0.00134	0.18867	0.63847
17.77	0.00465	0.01471	0.19438	0.63987
17.78	0.00465	0.00134	0.19857	0.63982
17.79	0.00465	-4.44089e-16	0.19773	0.63958
17.8	0.00465	0.0107	0.19947	0.63895
17.81	0.00465	0.01471	0.19231	0.63608
17.82	0.00465	0.01471	0.19783	0.63661
17.83	0.00465	0.01471	0.20154	0.63745
17.84	0.00846	0.01471	0.20212	0.63642
17.85	0.00592	0.01471	0.20167	0.6361
17.86	0.00465	0.01203	0.21144	0.63852
17.87	0.00465	0.00134	0.20715	0.6371
17.88	0.00465	0.01471	0.20889	0.63736
17.89	0.00465	0.00134	0.20333	0.63643
17.9	0.00465	0.01203	0.20426	0.63661
17.91	0.00465	0.00401	0.19954	0.63589
17.92	0.00465	0.00936	0.20165	0.6367
17.93	0.00465	0.00668	0.19837	0.63652
17.94	0.00465	-4.44089e-16	0.20721	0.63973
17.95	0.00465	0.00535	0.20515	0.64021
17.96	0.00465	0.0107	0.20876	0.64151
17.97	0.00465	0.00267	0.21254	0.64438
17.98	0.00465	0.01337	0.21861	0.64716
17.99	0.00465	-4.44089e-16	0.21634	0.64886
18	0.00465	0.01471	0.21756	0.65051
18.01	0.00465	0.01471	0.20955	0.64983
18.02	0.00465	0.00297	0.21022	0.65104
18.03	0.00508	0.01025	0.20278	0.65089
18.04	0.00931	0.00594	0.20672	0.65278
18.05	0.00465	0.00728	0.20737	0.65545
18.06	0.00465	0.01471	0.2105	0.65788
18.07	0.00465	0.01471	0.21228	0.66097
18.08	0.00465	0.01471	0.21515	0.66307
18.09	0.00465	0.01471	0.21531	0.66502
18.1	0.00465	0.01471	0.21676	0.66602
18.11	0.00465	0.01471	0.21159	0.66664
18.12	0.00465	0.01471	0.21698	0.66967
18.13	0.00465	0.0046	0.21162	0.67012
18.14	0.00465	-4.44089e-16	0.21534	0.67279
18.15	0.00465	-4.44089e-16	0.2161	0.67527
18.16	0.00465	0.00564	0.22297	0.67847
18.17	0.00465	0.01055	0.22027	0.67913
18.18	0.00465	0.00267	0.21985	0.67964
18.19	0.00465	0.01471	0.21588	0.67926
18.2	0.00465	0.01471	0.2187	0.67851
18.21	0.00465	0.00178	0.21517	0.67511
18.22	0.00465	-4.44089e-16	0.22117	0.67212
18.23	0.00465	0.00995	0.22038	0.66584
18.24	0.00465	0.00624	0.22596	0.65896
18.25	0.00465	-4.44089e-16	0.21795	0.6458
18.26	0.00465	0.0055	0.21956	0.63262
18.27	0.00465	0.0107	0.21113	0.61449
18.28	0.00465	0.00253	0.20217	0.59316
18.29	0.00465	0.01367	0.19287	0.56976
18.3	0.00465	0.000445633	0.18591	0.54367
18.31	0.00465	0.01277	0.16964	0.51424
18.32	0.00719	0.00342	0.15772	0.48353
18.33	0.00719	0.0098	0.14189	0.45114
18.34	0.00465	0.01471	0.13767	0.42099
18.35	0.00465	0.01471	0.12113	0.38702
18.36	0.00465	0.01471	0.1071	0.35208
18.37	0.00465	0.01471	0.09511	0.31901
18.38	0.00465	0.01471	0.0879	0.2865
18.39	0.00465	0.01471	0.07625	0.25527
18.4	0.00465	0.01471	0.06471	0.22481
18.41	0.00465	0.01471	0.05582	0.19693
18.42	0.00465	0.00357	0.05208	0.17087
18.43	0.00465	-4.44089e-16	0.03576	0.14434
18.44	0.00677	-4.44089e-16	0.03907	0.12567
18.45	0.00762	0.00668	0.03404	0.10705
18.46	0.00465	0.01471	0.03322	0.09123
18.47	0.00465	0.01471	0.02562	0.0761
18.48	0.00465	0.01248	0.02351	0.06346
18.49	0.00465	0.000742721	0.01742	0.05221
18.5	0.00465	0.01396	0.02243	0.04442
18.51	0.00465	0.01471	0.01635	0.03619
18.52	0.00465	0.01471	0.01897	0.03005
18.53	0.00465	0.0052	0.01339	0.02341
18.54	0.00465	-4.44089e-16	0.01375	0.01854
18.55	0.00465	0.00654	0.01041	0.0142
18.56	0.00465	0.01471	0.01512	0.01167
18.57	0.00465	0.01114	0.00837	0.00686
18.58	0.00465	0.00208	0.01072	0.0052
18.59	0.00465	0.01411	0.00383	0.00161
18.6	0.00465	0.000891266	0.00377	3.1232e-05
18.61	0.00465	0.01233	0.000518122	-0.00103
18.62	0.00465	0.00386	-0.000602273	-0.00238
18.63	0.00465	0.00936	0.00145	-0.00158
18.64	0.00465	0.00683	0.000210746	-0.00252
18.65	0.00465	0.00639	-0.0069	-0.00453
18.66	0.00465	0.0098	-0.00509	-0.00387
18.67	0.00465	-4.44089e-16	-0.00412	-0.00259
18.68	0.00465	0.00193	0.00218	-0.000399271
18.69	0.00465	0.01471	-0.0013	0.000378441
18.7	0.00465	0.01471	0.00214	0.00178
18.71	0.00465	0.01471	0.00287	0.00304
18.72	0.00465	0.00401	0.00332	0.00403
18.73	0.00465	0.00921	-0.0022	0.00383
18.74	0.00465	0.01471	0.00622	0.00719
18.75	0.00465	0.00847	-0.000690611	0.00653
18.76	0.00465	0.00475	-0.000356562	0.00725
18.77	0.00465	0.01471	-0.00625	0.00649
18.78	0.00635	0.01471	-0.00347	0.00832
18.79	0.00804	0.01471	-0.011	0.0081
18.8	0.0055	0.01471	-0.00947	0.00938
18.81	0.00889	0.00267	-0.0163	0.00934
18.82	0.00465	0.01055	-0.014	0.01041
18.83	0.00889	0.00564	-0.01912	0.01107
18.84	0.0055	0.00758	-0.01548	0.013
18.85	0.00465	0.01471	-0.01554	0.0152
18.86	0.00465	0.01471	-0.01012	0.01766
18.87	0.00465	0.01471	-0.01009	0.01981
18.88	0.00465	0.01471	-0.0027	0.0239
18.89	0.00465	0.01456	-0.00747	0.02393
18.9	0.00465	0.00134	-0.00109	0.02654
18.91	0.00465	0.01188	-0.000138842	0.02845
18.92	0.00508	0.01471	0.000577385	0.02942
18.93	0.00931	0.00579	0.000104955	0.03101
18.94	0.00508	0.00743	-0.00453	0.03059
18.95	0.00846	0.00876	-0.000504893	0.03417
18.96	0.00592	0.00446	0.00148	0.03588
18.97	0.00465	0.01173	0.00141	0.03754
18.98	0.00465	0.00149	0.00374	0.03987
18.99	0.00465	0.01471	0.00326	0.04203
19	0.00635	0.01471	0.01152	0.04564
19.01	0.00804	0.01471	0.00961	0.04716
19.02	0.0055	0.01471	0.01085	0.04873
19.03	0.00889	0.00267	0.00535	0.04874
19.04	0.00465	-4.44089e-16	0.01323	0.05335
19.05	0.00465	-4.44089e-16	0.0086	0.0547
19.06	0.00465	0.00936	0.01457	0.05862
19.07	0.00465	0.01471	0.01536	0.06233
19.08	0.00465	0.00713	0.02257	0.06754
19.09	0.00465	0.00668	0.02	0.07004
19.1	0.00813	0.01471	0.02636	0.07436
19.11	0.00606	0.01471	0.02368	0.07671
19.12	0.00465	0.0107	0.02592	0.0799
19.13	0.00465	0.00312	0.02167	0.0825
19.14	0.00465	0.01248	0.02476	0.08558
19.15	0.00465	-4.44089e-16	0.02733	0.09015
19.16	0.00465	0.000445633	0.03581	0.09525
19.17	0.00465	0.01426	0.03045	0.09716
19.18	0.00465	0.01471	0.02894	0.09928
19.19	0.00602	0.00223	0.02664	0.1018
19.2	0.00818	0.01159	0.03153	0.10688
19.21	0.00465	0.01471	0.02806	0.11057
19.22	0.00465	0.0049	0.02878	0.11476
19.23	0.00465	0.00891	0.02481	0.11835
19.24	0.00465	0.00668	0.02118	0.12071
19.25	0.00465	0.00713	0.02269	0.1265
19.26	0.00465	0.01471	0.02426	0.13173
19.27	0.00465	0.00936	0.02724	0.1383
19.28	0.00465	-4.44089e-16	0.03049	0.14458
19.29	0.00465	-4.44089e-16	0.03496	0.1518
19.3	0.00465	0.00267	0.03668	0.15744
19.31	0.00465	0.01471	0.03273	0.16265
19.32	0.00465	0.01471	0.03927	0.17059
19.33	0.00465	0.01471	0.04032	0.17817
19.34	0.00465	0.01471	0.0528	0.18844
19.35	0.00465	0.00178	0.05395	0.19597
19.36	0.00465	0.01203	0.06564	0.20643
19.37	0.00465	0.01471	0.0674	0.21464
19.38	0.00465	0.00446	0.07525	0.22433
19.39	0.00465	0.00936	0.07626	0.23283
19.4	0.00465	0.00624	0.08351	0.24234
19.41	0.00465	-4.44089e-16	0.08528	0.2515
19.42	0.00465	0.00668	0.08736	0.2598
19.43	0.00465	0.00891	0.08827	0.26884
19.44	0.00465	0.0049	0.09385	0.27851
19.45	0.00465	0.01471	0.10303	0.29072
19.46	0.00465	0.01471	0.11044	0.30182
19.47	0.00465	0.01248	0.10958	0.31184
19.48	0.00465	-4.44089e-16	0.11559	0.32322
19.49	0.00465	0.000445633	0.11701	0.33433
19.5	0.00465	0.01426	0.12121	0.34624
19.51	0.00465	0.01471	0.12095	0.35715
19.52	0.00465	0.01471	0.12572	0.36909
19.53	0.00465	0.01471	0.12401	0.37988
19.54	0.00465	0.01471	0.12766	0.39169
19.55	0.00465	0.01471	0.12944	0.40474
19.56	0.00465	0.01471	0.13506	0.4169
19.57	0.00465	0.01471	0.1328	0.42822
19.58	0.00616	0.01471	0.13679	0.4405
19.59	0.00804	0.01471	0.13802	0.45215
19.6	0.00465	0.01471	0.13645	0.46276
19.61	0.00465	0.01471	0.14034	0.47552
19.62	0.00465	0.01471	0.14919	0.48853
19.63	0.00465	0.01203	0.14807	0.49946
19.64	0.00465	0.00178	0.15293	0.51058
19.65	0.00465	0.01471	0.15315	0.52115
19.66	0.00465	0.01471	0.15921	0.53253
19.67	0.00465	0.01471	0.16151	0.54264
19.68	0.00465	0.01471	0.17193	0.5553
19.69	0.00465	0.01471	0.17151	0.56392
19.7	0.00465	0.01471	0.17709	0.57362
19.71	0.00465	0.01471	0.17804	0.58246
19.72	0.00465	0.01471	0.1816	0.59078
19.73	0.00465	0.00624	0.18416	0.59926
19.74	0.00465	0.00758	0.1895	0.60853
19.75	0.00465	0.00802	0.19517	0.61819
19.76	0.00465	0.00579	0.20107	0.62697
19.77	0.00465	0.0098	0.20047	0.63448
19.78	0.00465	0.00401	0.20242	0.64128
19.79	0.00588	0.01159	0.20741	0.65012
19.8	0.00832	0.00223	0.21447	0.65878
19.81	0.00465	0.01337	0.21701	0.66567
19.82	0.00465	0.000445633	0.22071	0.67294
19.83	0.00494	0.01426	0.21838	0.67863
19.84	0.00926	0.00134	0.21407	0.68241
19.85	0.00484	0.01248	0.21075	0.68685
19.86	0.00465	0.00312	0.2175	0.69358
19.87	0.00465	0.0107	0.21242	0.6976
19.88	0.00465	0.0049	0.21805	0.70383
19.89	0.00465	0.00891	0.2148	0.70794
19.9	0.00465	0.01471	0.21384	0.71285
19.91	0.00465	0.00758	0.2122	0.71756
19.92	0.00465	0.00624	0.2089	0.72071
19.93	0.00465	0.01471	0.20988	0.72689
19.94	0.00465	0.01471	0.21232	0.73225
19.95	0.00465	0.01471	0.21504	0.73803
19.96	0.00465	0.01471	0.22262	0.74507
19.97	0.00465	0.01471	0.2242	0.75053
19.98	0.00465	0.01381	0.2283	0.75675
[truncated: 24,002 more rows]

## Sheet: Figure 8f
Time(s)	Normalized ΔR	Normalized ΔU
0	0.0023	0.0311
0.01	0.00244	0.0269
0.02	0.00255	0.02285
0.03	0.00264	0.02107
0.04	0.0027	0.02292
0.05	0.00272	0.02839
0.06	0.00271	0.03591
0.07	0.00266	0.043
0.08	0.00259	0.04722
0.09	0.0025	0.04717
0.1	0.0024	0.04309
0.11	0.00231	0.03675
0.12	0.00222	0.03069
0.13	0.00216	0.02721
0.14	0.00211	0.02737
0.15	0.0021	0.03061
0.16	0.0021	0.03503
0.17	0.00213	0.03823
0.18	0.00218	0.03841
0.19	0.00225	0.03512
0.2	0.00231	0.02949
0.21	0.00238	0.02364
0.22	0.00244	0.01979
0.23	0.00248	0.01927
0.24	0.00251	0.02197
0.25	0.00251	0.02649
0.26	0.0025	0.03086
0.27	0.00247	0.03344
0.28	0.00243	0.03369
0.29	0.00238	0.03231
0.3	0.00234	0.03084
0.31	0.00229	0.03079
0.32	0.00226	0.03291
0.33	0.00224	0.03686
0.34	0.00224	0.04139
0.35	0.00225	0.045
0.36	0.00227	0.04668
0.37	0.0023	0.04633
0.38	0.00234	0.04466
0.39	0.00237	0.04275
0.4	0.00239	0.04136
0.41	0.00239	0.04056
0.42	0.00237	0.03976
0.43	0.00233	0.03817
0.44	0.00225	0.03537
0.45	0.00216	0.03167
0.46	0.00204	0.02808
0.47	0.0019	0.0258
0.48	0.00176	0.0256
0.49	0.00161	0.02735
0.5	0.00147	0.03007
0.51	0.00135	0.03231
0.52	0.00126	0.0329
0.53	0.00119	0.03144
0.54	0.00116	0.02846
0.55	0.00117	0.02507
0.56	0.00121	0.02234
0.57	0.00128	0.02081
0.58	0.00138	0.02027
0.59	0.0015	0.02009
0.6	0.00164	0.0197
0.61	0.00177	0.019
0.62	0.0019	0.01849
0.63	0.00202	0.01887
0.64	0.00211	0.02052
0.65	0.00219	0.02308
0.66	0.00224	0.02542
0.67	0.00226	0.02618
0.68	0.00226	0.02448
0.69	0.00224	0.02053
0.7	0.00221	0.01573
0.71	0.00216	0.01213
0.72	0.0021	0.01149
0.73	0.00203	0.01441
0.74	0.00197	0.01994
0.75	0.0019	0.02591
0.76	0.00183	0.02989
0.77	0.00177	0.03021
0.78	0.0017	0.02674
0.79	0.00163	0.02087
0.8	0.00156	0.01487
0.81	0.00149	0.01092
0.82	0.00141	0.01022
0.83	0.00133	0.01272
0.84	0.00125	0.01735
0.85	0.00117	0.02267
0.86	0.00111	0.02758
0.87	0.00105	0.03158
0.88	0.00102	0.03468
0.89	0.00101	0.03702
0.9	0.00103	0.03846
0.91	0.00108	0.03857
0.92	0.00117	0.03689
0.93	0.00129	0.03337
0.94	0.00144	0.02869
0.95	0.00161	0.02416
0.96	0.00181	0.02122
0.97	0.00201	0.02082
0.98	0.0022	0.02293
0.99	0.00239	0.02651
1	0.00254	0.02999
1.01	0.00267	0.03207
1.02	0.00275	0.03301
1.03	0.0028	0.03311
1.04	0.00279	0.03348
1.05	0.00274	0.03562
1.06	0.00265	0.04034
1.07	0.00253	0.04741
1.08	0.00238	0.05566
1.09	0.00223	0.06354
1.1	0.00207	0.06971
1.11	0.00193	0.07353
1.12	0.0018	0.07511
1.13	0.00171	0.07511
1.14	0.00166	0.07437
1.15	0.00164	0.07367
1.16	0.00166	0.0737
1.17	0.00172	0.0751
1.18	0.0018	0.07843
1.19	0.00191	0.08404
1.2	0.00204	0.09174
1.21	0.00216	0.10057
1.22	0.00229	0.10889
1.23	0.0024	0.1149
1.24	0.00249	0.11744
1.25	0.00257	0.11669
1.26	0.00261	0.11438
1.27	0.00264	0.11324
1.28	0.00265	0.11591
1.29	0.00263	0.1237
1.3	0.00261	0.1359
1.31	0.00258	0.14995
1.32	0.00256	0.16261
1.33	0.00253	0.1714
1.34	0.00251	0.17588
1.35	0.0025	0.17788
1.36	0.0025	0.18064
1.37	0.0025	0.18724
1.38	0.00251	0.19904
1.39	0.0025	0.21498
1.4	0.00249	0.23211
1.41	0.00245	0.24704
1.42	0.0024	0.25773
1.43	0.00231	0.26451
1.44	0.0022	0.27001
1.45	0.00207	0.27785
1.46	0.0019	0.29082
1.47	0.00172	0.30946
1.48	0.00152	0.3318
1.49	0.00131	0.35424
1.5	0.00111	0.3734
1.51	0.000911976	0.38769
1.52	0.000736331	0.39806
1.53	0.000585256	0.40742
1.54	0.000463213	0.41918
1.55	0.000372398	0.43557
1.56	0.000312602	0.45666
1.57	0.000281295	0.48049
1.58	0.000273928	0.50427
1.59	0.000284428	0.52578
1.6	0.000305837	0.54443
1.61	0.00033103	0.5613
1.62	0.000353454	0.57826
1.63	0.0003678	0.59668
1.64	0.000370561	0.61647
1.65	0.000360404	0.6361
1.66	0.000338333	0.65335
1.67	0.000307607	0.6666
1.68	0.000273435	0.67574
1.69	0.000242467	0.68229
1.7	0.00022212	0.68856
1.71	0.000219813	0.69642
1.72	0.00024218	0.70628
1.73	0.000294324	0.71682
1.74	0.000379199	0.72579
1.75	0.000497175	0.73126
1.76	0.000645826	0.73271
1.77	0.000819968	0.73143
1.78	0.00101	0.72984
1.79	0.00121	0.73021
1.8	0.00141	0.73344
1.81	0.00159	0.73856
1.82	0.00175	0.74325
1.83	0.00188	0.74511
1.84	0.00196	0.74303
1.85	0.002	0.7379
1.86	0.00199	0.73229
1.87	0.00194	0.7292
1.88	0.00185	0.73057
1.89	0.00172	0.73627
1.9	0.00157	0.74414
1.91	0.00141	0.75106
1.92	0.00125	0.75441
1.93	0.0011	0.75338
1.94	0.000969374	0.74921
1.95	0.000865268	0.74456
1.96	0.000793236	0.74202
1.97	0.000755265	0.74292
1.98	0.000750405	0.74665
1.99	0.000774973	0.75111
2	0.000822973	0.75393
2.01	0.000886708	0.75371
2.02	0.000957506	0.75081
2.03	0.00103	0.74714
2.04	0.00109	0.74518
2.05	0.00113	0.74664
2.06	0.00115	0.75152
2.07	0.00114	0.75802
2.08	0.00111	0.76333
2.09	0.00106	0.76494
2.1	0.000980506	0.76186
2.11	0.000890529	0.75514
2.12	0.000792231	0.74749
2.13	0.000692529	0.74218
2.14	0.000598172	0.74169
2.15	0.00051518	0.74674
2.16	0.000448375	0.75609
2.17	0.000401074	0.76706
2.18	0.00037493	0.77666
2.19	0.000369962	0.78272
2.2	0.000384732	0.78462
2.21	0.000416662	0.78339
2.22	0.000462438	0.78119
2.23	0.000518456	0.78037
2.24	0.000581266	0.78263
2.25	0.000647947	0.78842
2.26	0.000716392	0.79696
2.27	0.000785462	0.80668
2.28	0.000854996	0.81587
2.29	0.000925685	0.82341
2.3	0.000998818	0.82903
2.31	0.00108	0.83327
2.32	0.00116	0.837
2.33	0.00125	0.84087
2.34	0.00134	0.84483
2.35	0.00144	0.84822
2.36	0.00155	0.85008
2.37	0.00165	0.84986
2.38	0.00175	0.84796
2.39	0.00184	0.84576
2.4	0.00191	0.84518
2.41	0.00196	0.84778
2.42	0.00199	0.85376
2.43	0.00199	0.86158
2.44	0.00196	0.8683
2.45	0.0019	0.87068
2.46	0.00181	0.86666
2.47	0.00171	0.8564
2.48	0.00159	0.84255
2.49	0.00146	0.82926
2.5	0.00133	0.82051
2.51	0.00122	0.81843
2.52	0.00112	0.82235
2.53	0.00105	0.82914
2.54	0.001	0.8347
2.55	0.000989961	0.83591
2.56	0.00101	0.8321
2.57	0.00105	0.82538
2.58	0.00111	0.81951
2.59	0.00119	0.818
2.6	0.00127	0.82232
2.61	0.00136	0.83106
2.62	0.00143	0.84063
2.63	0.00148	0.847
2.64	0.00151	0.84778
2.65	0.00152	0.84345
2.66	0.0015	0.83718
2.67	0.00146	0.83334
2.68	0.00141	0.83536
2.69	0.00135	0.84404
2.7	0.00129	0.85722
2.71	0.00124	0.87081
2.72	0.00122	0.88082
2.73	0.00122	0.88524
2.74	0.00127	0.88491
2.75	0.00134	0.88289
2.76	0.00146	0.88278
2.77	0.00161	0.88688
2.78	0.00178	0.89497
2.79	0.00197	0.90453
2.8	0.00216	0.91198
2.81	0.00234	0.91452
2.82	0.00249	0.91136
2.83	0.00261	0.90399
2.84	0.00267	0.89528
2.85	0.00268	0.88805
2.86	0.00262	0.8839
2.87	0.00251	0.88281
2.88	0.00235	0.88372
2.89	0.00214	0.88552
2.9	0.00189	0.88792
2.91	0.00163	0.89148
2.92	0.00137	0.89696
2.93	0.00113	0.90427
2.94	0.000921854	0.91183
2.95	0.000757295	0.91676
2.96	0.000647717	0.91607
2.97	0.000598505	0.90816
2.98	0.000610432	0.894
2.99	0.000679634	0.87711
3	0.000797957	0.86242
3.01	0.000953657	0.85427
3.02	0.00113	0.85455
3.03	0.00132	0.86187
3.04	0.0015	0.87215
3.05	0.00165	0.88038
3.06	0.00177	0.88275
3.07	0.00184	0.8782
3.08	0.00187	0.86875
3.09	0.00184	0.85844
3.1	0.00177	0.85154
3.11	0.00165	0.85081
3.12	0.00151	0.85654
3.13	0.00136	0.86674
3.14	0.0012	0.87817
3.15	0.00105	0.88772
3.16	0.000927991	0.89345
3.17	0.000837743	0.89497
3.18	0.000787127	0.89313
3.19	0.000778658	0.88935
3.2	0.000810843	0.885
3.21	0.000878349	0.88104
3.22	0.000972509	0.87802
3.23	0.00108	0.87621
3.24	0.00119	0.87567
3.25	0.0013	0.87626
3.26	0.00138	0.87753
3.27	0.00142	0.87876
3.28	0.00143	0.87912
3.29	0.00139	0.87806
3.3	0.0013	0.87559
3.31	0.00118	0.87236
3.32	0.00102	0.86937
3.33	0.000833528	0.86746
3.34	0.000640096	0.86681
3.35	0.000450569	0.86677
3.36	0.000279359	0.86614
3.37	0.000139962	0.86377
3.38	4.39279e-05	0.85922
3.39	0	0.8531
3.4	1.3479e-05	0.84679
3.41	8.58653e-05	0.84184
3.42	0.000214794	0.83909
3.43	0.00039426	0.83822
3.44	0.000615104	0.8378
3.45	0.000865713	0.8359
3.46	0.00113	0.83102
3.47	0.0014	0.82273
3.48	0.00166	0.8119
3.49	0.0019	0.80023
3.5	0.0021	0.78954
3.51	0.00226	0.78093
3.52	0.00237	0.77452
3.53	0.00243	0.76955
3.54	0.00244	0.765
3.55	0.0024	0.76013
3.56	0.00231	0.75487
3.57	0.00219	0.74968
3.58	0.00204	0.74515
3.59	0.00187	0.74164
3.6	0.00168	0.73898
3.61	0.00149	0.73668
3.62	0.00129	0.73426
3.63	0.0011	0.73158
3.64	0.000911268	0.72892
3.65	0.000739166	0.72682
3.66	0.000582639	0.72565
3.67	0.000444097	0.72536
3.68	0.000325507	0.72546
3.69	0.00022853	0.72539
3.7	0.000154604	0.7249
3.71	0.000104971	0.72439
3.72	8.06268e-05	0.72477
3.73	8.22079e-05	0.72694
3.74	0.000109835	0.73118
3.75	0.000162931	0.73673
3.76	0.000240051	0.74194
3.77	0.000338751	0.74491
3.78	0.000455517	0.7445
3.79	0.000585803	0.74099
3.8	0.000724151	0.73624
3.81	0.000864439	0.73293
3.82	0.001	0.73349
3.83	0.00113	0.73886
3.84	0.00123	0.74802
3.85	0.00132	0.75827
3.86	0.00138	0.76644
3.87	0.00142	0.77019
3.88	0.00142	0.7691
3.89	0.00141	0.76478
3.9	0.00137	0.76015
3.91	0.00132	0.75805
3.92	0.00126	0.75993
3.93	0.0012	0.76526
3.94	0.00115	0.77178
3.95	0.00112	0.77651
3.96	0.00111	0.77714
3.97	0.00113	0.77295
3.98	0.00117	0.76504
3.99	0.00124	0.75581
4	0.00135	0.74792
4.01	0.00147	0.74335
4.02	0.00161	0.74277
4.03	0.00175	0.74574
4.04	0.0019	0.75113
4.05	0.00204	0.75781
4.06	0.00215	0.76498
4.07	0.00225	0.77213
4.08	0.00231	0.77876
4.09	0.00233	0.78403
4.1	0.00233	0.78678
4.11	0.00229	0.7859
4.12	0.00222	0.78102
4.13	0.00213	0.77304
4.14	0.00202	0.76423
4.15	0.00191	0.75769
4.16	0.0018	0.75626
4.17	0.00169	0.76137
4.18	0.0016	0.77226
4.19	0.00152	0.78607
4.2	0.00146	0.79869
4.21	0.00141	0.80626
4.22	0.00139	0.80655
4.23	0.00136	0.79977
4.24	0.00135	0.78837
4.25	0.00133	0.77607
4.26	0.0013	0.76628
4.27	0.00125	0.76088
4.28	0.00118	0.75963
4.29	0.00109	0.76053
4.3	0.000977664	0.76093
4.31	0.000845711	0.75879
4.32	0.000699511	0.75357
4.33	0.000546538	0.74637
4.34	0.000395944	0.73926
4.35	0.000257868	0.73419
4.36	0.000142639	0.73203
4.37	5.99182e-05	0.73223
4.38	1.78794e-05	0.73318
4.39	2.2474e-05	0.73312
4.4	7.68591e-05	0.73106
4.41	0.000181034	0.72735
4.42	0.000331718	0.72347
4.43	0.000522492	0.72128
4.44	0.000744179	0.72204
4.45	0.00098546	0.72578
4.46	0.00123	0.73126
4.47	0.00148	0.73665
4.48	0.0017	0.74038
4.49	0.00189	0.74196
4.5	0.00205	0.74212
4.51	0.00215	0.74237
4.52	0.00221	0.74408
4.53	0.00223	0.74776
4.54	0.0022	0.75278
4.55	0.00213	0.75776
4.56	0.00204	0.76139
4.57	0.00193	0.76329
4.58	0.00182	0.76434
4.59	0.00171	0.76629
4.6	0.00163	0.77087
4.61	0.00158	0.77874
4.62	0.00157	0.78899
4.63	0.00159	0.7993
4.64	0.00166	0.80694
4.65	0.00178	0.80992
4.66	0.00192	0.80799
4.67	0.0021	0.80273
4.68	0.00229	0.79694
4.69	0.00248	0.79337
4.7	0.00267	0.79361
4.71	0.00285	0.79747
4.72	0.00299	0.80321
4.73	0.0031	0.8084
4.74	0.00316	0.81097
4.75	0.00317	0.81
4.76	0.00314	0.80585
4.77	0.00305	0.79969
4.78	0.00292	0.7928
4.79	0.00276	0.78591
4.8	0.00256	0.7791
4.81	0.00234	0.772
4.82	0.00212	0.76435
4.83	0.00189	0.75632
4.84	0.00166	0.74856
4.85	0.00146	0.74189
4.86	0.00127	0.73681
4.87	0.00111	0.73322
4.88	0.000977994	0.7304
4.89	0.000876939	0.72742
4.9	0.000804956	0.72362
4.91	0.00075965	0.71894
4.92	0.000737388	0.71395
4.93	0.000733642	0.70951
4.94	0.000743381	0.70628
4.95	0.000761451	0.70444
4.96	0.000782937	0.70367
4.97	0.000803487	0.70345
4.98	0.000819573	0.70347
4.99	0.000828685	0.70381
5	0.000829449	0.70482
5.01	0.00082167	0.70672
5.02	0.000806291	0.70914
5.03	0.000785294	0.71098
5.04	0.000761531	0.71072
5.05	0.00073851	0.70706
5.06	0.000720145	0.69967
5.07	0.000710483	0.68963
5.08	0.000713423	0.67915
5.09	0.000732444	0.67082
5.1	0.000770352	0.66647
5.11	0.00082907	0.66637
5.12	0.000909467	0.66892
5.13	0.00101	0.67125
5.14	0.00113	0.67031
5.15	0.00127	0.6641
5.16	0.00142	0.65251
5.17	0.00159	0.63733
5.18	0.00175	0.62163
5.19	0.00191	0.60863
5.2	0.00207	0.60058
5.21	0.00221	0.59821
5.22	0.00233	0.60062
5.23	0.00243	0.60589
5.24	0.0025	0.61177
5.25	0.00255	0.61649
5.26	0.00257	0.61903
5.27	0.00256	0.61928
5.28	0.00252	0.61773
5.29	0.00247	0.61521
5.3	0.0024	0.61257
5.31	0.00232	0.61053
5.32	0.00224	0.60959
5.33	0.00215	0.61001
5.34	0.00207	0.61181
5.35	0.002	0.61479
5.36	0.00194	0.61862
5.37	0.0019	0.62298
5.38	0.00186	0.62761
5.39	0.00184	0.63244
5.4	0.00183	0.63746
5.41	0.00182	0.64266
5.42	0.00181	0.64782
5.43	0.00181	0.65253
5.44	0.00179	0.65622
5.45	0.00177	0.6585
5.46	0.00174	0.65934
5.47	0.0017	0.65924
5.48	0.00164	0.6592
5.49	0.00158	0.66031
5.5	0.00152	0.6634
5.51	0.00146	0.66863
5.52	0.00141	0.67539
5.53	0.00138	0.68252
5.54	0.00136	0.68871
5.55	0.00138	0.69306
5.56	0.00143	0.69533
5.57	0.00151	0.69601
5.58	0.00163	0.69593
5.59	0.00178	0.69588
5.6	0.00196	0.69617
5.61	0.00217	0.6965
5.62	0.00239	0.69619
5.63	0.00261	0.69463
5.64	0.00283	0.69171
5.65	0.00304	0.6881
5.66	0.00321	0.68505
5.67	0.00335	0.68393
5.68	0.00344	0.68552
5.69	0.00349	0.68952
5.7	0.00348	0.69444
5.71	0.00342	0.69803
5.72	0.00331	0.69811
5.73	0.00316	0.69357
5.74	0.00297	0.68497
5.75	0.00276	0.67459
5.76	0.00254	0.66572
5.77	0.00231	0.66153
5.78	0.0021	0.66369
5.79	0.0019	0.67164
5.8	0.00174	0.68257
5.81	0.00161	0.69241
5.82	0.00152	0.69728
5.83	0.00147	0.69496
5.84	0.00147	0.68573
5.85	0.0015	0.67223
5.86	0.00156	0.65836
5.87	0.00164	0.64778
5.88	0.00174	0.6425
5.89	0.00185	0.64233
5.9	0.00196	0.6452
5.91	0.00205	0.64831
5.92	0.00214	0.64942
5.93	0.0022	0.64772
5.94	0.00224	0.64392
5.95	0.00225	0.63955
5.96	0.00225	0.63598
5.97	0.00222	0.63366
5.98	0.00218	0.63198
5.99	0.00213	0.62986
6	0.00207	0.62668
6.01	0.00201	0.62287
6.02	0.00196	0.61996
6.03	0.00192	0.61985
6.04	0.00189	0.62377
6.05	0.00188	0.63137
6.06	0.00189	0.64068
6.07	0.00191	0.64886
6.08	0.00195	0.65346
6.09	0.002	0.65359
6.1	0.00206	0.65036
6.11	0.00212	0.6463
6.12	0.00218	0.64409
6.13	0.00224	0.64522
6.14	0.00229	0.6493
6.15	0.00233	0.65434
6.16	0.00236	0.65785
6.17	0.00237	0.65823
6.18	0.00237	0.65561
6.19	0.00236	0.65172
6.2	0.00233	0.6489
6.21	0.00229	0.64873
6.22	0.00225	0.65114
6.23	0.0022	0.65444
6.24	0.00215	0.65632
6.25	0.00211	0.65522
6.26	0.00208	0.65141
6.27	0.00206	0.64703
6.28	0.00206	0.645
6.29	0.00207	0.64752
6.3	0.0021	0.65466
6.31	0.00214	0.6641
6.32	0.0022	0.67202
6.33	0.00228	0.67483
6.34	0.00236	0.67085
6.35	0.00245	0.66114
6.36	0.00255	0.64893
6.37	0.00264	0.63818
6.38	0.00273	0.63177
6.39	0.00281	0.6303
6.4	0.00287	0.63215
6.41	0.00292	0.63453
6.42	0.00295	0.63498
6.43	0.00297	0.6326
6.44	0.00296	0.62822
6.45	0.00294	0.62375
6.46	0.0029	0.62086
6.47	0.00285	0.62008
6.48	0.0028	0.62054
6.49	0.00275	0.62067
6.5	0.0027	0.61919
6.51	0.00267	0.61601
6.52	0.00265	0.61231
6.53	0.00265	0.60988
6.54	0.00267	0.60999
6.55	0.00273	0.61261
6.56	0.00281	0.61627
6.57	0.00291	0.61885
6.58	0.00304	0.61869
6.59	0.00319	0.61557
6.6	0.00334	0.61086
6.61	0.00351	0.60683
6.62	0.00367	0.60541
6.63	0.00382	0.60714
6.64	0.00394	0.61078
6.65	0.00405	0.61389
6.66	0.00411	0.61397
6.67	0.00414	0.60969
6.68	0.00413	0.60144
6.69	0.00408	0.59109
6.7	0.00399	0.58107
6.71	0.00386	0.57329
6.72	0.0037	0.56847
6.73	0.00352	0.56613
6.74	0.00332	0.56519
6.75	0.00311	0.56466
6.76	0.00291	0.56413
6.77	0.00271	0.56369
6.78	0.00254	0.56354
6.79	0.00239	0.56352
6.8	0.00227	0.56298
6.81	0.00219	0.56115
6.82	0.00215	0.55762
6.83	0.00214	0.55287
6.84	0.00216	0.54817
6.85	0.00222	0.54509
6.86	0.0023	0.54465
6.87	0.00239	0.54679
6.88	0.0025	0.55025
6.89	0.00261	0.55327
6.9	0.00272	0.55444
6.91	0.00282	0.55345
6.92	0.0029	0.55125
6.93	0.00295	0.54944
6.94	0.00298	0.5494
6.95	0.00299	0.55145
6.96	0.00296	0.55475
6.97	0.00291	0.55778
6.98	0.00283	0.55929
6.99	0.00273	0.55909
7	0.00262	0.55815
7.01	0.00249	0.55798
7.02	0.00236	0.55965
7.03	0.00224	0.56291
7.04	0.00213	0.56612
7.05	0.00203	0.56703
7.06	0.00196	0.56402
7.07	0.00191	0.55715
7.08	0.0019	0.54851
7.09	0.00192	0.54133
7.1	0.00198	0.53857
7.11	0.00207	0.54146
7.12	0.0022	0.54883
7.13	0.00234	0.55761
7.14	0.00251	0.56425
7.15	0.00269	0.56635
7.16	0.00288	0.56365
7.17	0.00305	0.55802
7.18	0.0032	0.55233
7.19	0.00333	0.54897
7.2	0.00342	0.54877
7.21	0.00347	0.55073
7.22	0.00346	0.55285
7.23	0.00341	0.55335
7.24	0.0033	0.55167
7.25	0.00314	0.54874
7.26	0.00294	0.54633
7.27	0.00271	0.54601
7.28	0.00246	0.54828
7.29	0.0022	0.55235
7.3	0.00194	0.55673
7.31	0.00171	0.56016
7.32	0.00151	0.56238
7.33	0.00137	0.56415
7.34	0.00127	0.56668
7.35	0.00125	0.57062
7.36	0.00129	0.57549
7.37	0.0014	0.57973
7.38	0.00158	0.5815
7.39	0.00181	0.57989
7.4	0.00208	0.5756
7.41	0.00238	0.57088
7.42	0.00269	0.56856
7.43	0.003	0.57057
7.44	0.00328	0.57693
7.45	0.00353	0.5856
7.46	0.00372	0.59336
7.47	0.00385	0.59743
7.48	0.00391	0.59681
7.49	0.0039	0.5928
7.5	0.00383	0.58828
7.51	0.00369	0.58629
7.52	0.0035	0.58845
7.53	0.00328	0.59418
7.54	0.00304	0.60109
7.55	0.00279	0.60621
7.56	0.00256	0.60759
7.57	0.00235	0.60528
7.58	0.00217	0.60129
7.59	0.00205	0.59845
7.6	0.00198	0.599
7.61	0.00196	0.6034
7.62	0.002	0.61011
7.63	0.00209	0.61645
7.64	0.00221	0.61988
7.65	0.00236	0.61933
7.66	0.00252	0.61558
7.67	0.00269	0.61091
7.68	0.00285	0.60791
7.69	0.00298	0.60832
7.7	0.00309	0.61235
7.71	0.00316	0.61876
7.72	0.0032	0.62556
7.73	0.0032	0.63106
7.74	0.00318	0.63444
7.75	0.00313	0.63603
7.76	0.00307	0.63685
7.77	0.00301	0.63805
7.78	0.00295	0.64038
7.79	0.0029	0.64403
7.8	0.00288	0.64868
7.81	0.00289	0.65383
7.82	0.00293	0.65901
7.83	0.003	0.66389
7.84	0.00309	0.66825
7.85	0.00321	0.672
7.86	0.00334	0.67522
7.87	0.00347	0.67831
7.88	0.00361	0.682
7.89	0.00372	0.68722
7.9	0.00382	0.69466
7.91	0.00388	0.7043
7.92	0.00391	0.7151
7.93	0.0039	0.72511
7.94	0.00386	0.73207
7.95	0.00379	0.73429
7.96	0.00368	0.73142
7.97	0.00356	0.72478
7.98	0.00343	0.71693
7.99	0.0033	0.71082
8	0.00318	0.70861
8.01	0.00308	0.71092
8.02	0.003	0.71672
8.03	0.00295	0.72381
8.04	0.00294	0.72984
8.05	0.00296	0.73327
8.06	0.003	0.73379
8.07	0.00308	0.73232
8.08	0.00318	0.73042
8.09	0.00329	0.72951
8.1	0.0034	0.73037
8.11	0.00351	0.73294
8.12	0.00361	0.73653
8.13	0.0037	0.74019
8.14	0.00376	0.74305
8.15	0.00379	0.74457
8.16	0.0038	0.74449
8.17	0.00379	0.74285
8.18	0.00376	0.73988
8.19	0.00371	0.73606
8.2	0.00365	0.73209
8.21	0.00358	0.72878
8.22	0.00352	0.72682
8.23	0.00346	0.72651
8.24	0.00341	0.72752
8.25	0.00338	0.72893
8.26	0.00337	0.72957
8.27	0.00337	0.72848
8.28	0.00339	0.72533
8.29	0.00342	0.72058
8.3	0.00347	0.7153
8.31	0.00352	0.71063
8.32	0.00358	0.70735
8.33	0.00363	0.70549
8.34	0.00368	0.70445
8.35	0.00372	0.7034
8.36	0.00376	0.70168
8.37	0.00378	0.69919
8.38	0.0038	0.69633
8.39	0.00381	0.69372
8.4	0.00381	0.69174
8.41	0.00381	0.69027
8.42	0.00381	0.68878
8.43	0.00382	0.68662
8.44	0.00383	0.68348
8.45	0.00385	0.67965
8.46	0.00388	0.67596
8.47	0.00392	0.67337
8.48	0.00397	0.67242
8.49	0.00402	0.67291
8.5	0.00408	0.67381
8.51	0.00414	0.67372
8.52	0.0042	0.67144
8.53	0.00424	0.66651
8.54	0.00428	0.6595
8.55	0.00431	0.65173
8.56	0.00431	0.64479
8.57	0.0043	0.63996
8.58	0.00427	0.63777
8.59	0.00423	0.63793
8.6	0.00416	0.63963
8.61	0.00409	0.64192
8.62	0.00401	0.64413
8.63	0.00393	0.64601
8.64	0.00385	0.64768
8.65	0.00377	0.64934
8.66	0.00371	0.65099
8.67	0.00367	0.65225
8.68	0.00365	0.65242
8.69	0.00366	0.65072
8.7	0.00369	0.64661
8.71	0.00375	0.64021
8.72	0.00384	0.63238
8.73	0.00396	0.62465
8.74	0.00409	0.61878
8.75	0.00425	0.61616
8.76	0.00441	0.61722
8.77	0.00459	0.621
8.78	0.00476	0.62535
8.79	0.00493	0.62752
8.8	0.00509	0.62522
8.81	0.00522	0.61759
8.82	0.00534	0.60579
8.83	0.00543	0.5928
8.84	0.00549	0.58235
8.85	0.00551	0.5775
8.86	0.00551	0.57926
8.87	0.00547	0.58608
8.88	0.0054	0.59439
8.89	0.0053	0.60006
8.9	0.00519	0.60023
8.91	0.00505	0.59463
8.92	0.00491	0.58571
8.93	0.00476	0.57763
8.94	0.00462	0.57426
8.95	0.00448	0.57743
8.96	0.00436	0.58606
8.97	0.00427	0.59661
8.98	0.0042	0.60484
8.99	0.00415	0.60781
9	0.00414	0.60524
9.01	0.00416	0.59967
9.02	0.00422	0.59509
9.03	0.00429	0.59496
9.04	0.00439	0.60048
9.05	0.00451	0.61001
9.06	0.00465	0.61994
9.07	0.00478	0.62649
9.08	0.00491	0.62757
9.09	0.00504	0.62373
9.1	0.00515	0.61773
9.11	0.00523	0.61298
9.12	0.00529	0.61171
9.13	0.00532	0.61385
9.14	0.00531	0.61713
9.15	0.00528	0.61847
9.16	0.00521	0.6158
9.17	0.00512	0.60939
9.18	0.00501	0.6019
9.19	0.00488	0.59722
9.2	0.00474	0.5985
9.21	0.00461	0.60657
9.22	0.00449	0.61941
9.23	0.00439	0.63305
9.24	0.00431	0.64335
9.25	0.00427	0.64791
9.26	0.00427	0.64695
9.27	0.00431	0.64303
9.28	0.00439	0.63951
9.29	0.00451	0.63887
9.3	0.00467	0.64154
9.31	0.00486	0.64587
9.32	0.00507	0.64931
9.33	0.0053	0.64994
9.34	0.00552	0.64772
9.35	0.00574	0.64466
9.36	0.00593	0.64389
9.37	0.00609	0.64809
9.38	0.00621	0.65807
9.39	0.00629	0.67219
9.4	0.0063	0.68696
9.41	0.00627	0.69848
9.42	0.00617	0.70407
9.43	0.00603	0.70336
9.44	0.00585	0.69842
9.45	0.00564	0.69285
9.46	0.0054	0.69034
9.47	0.00516	0.69325
9.48	0.00493	0.70184
9.49	0.00471	0.71434
9.5	0.00454	0.72765
9.51	0.00441	0.73856
9.52	0.00433	0.74477
9.53	0.00431	0.74557
9.54	0.00435	0.74195
9.55	0.00445	0.73615
9.56	0.00461	0.73089
9.57	0.00481	0.72843
9.58	0.00504	0.72992
9.59	0.00528	0.73495
9.6	0.00554	0.74178
9.61	0.00578	0.74791
9.62	0.006	0.75098
9.63	0.00618	0.74968
9.64	0.00632	0.7442
9.65	0.0064	0.73614
9.66	0.00643	0.72787
9.67	0.00641	0.72149
9.68	0.00634	0.71805
9.69	0.00623	0.71718
9.7	0.00609	0.71745
9.71	0.00593	0.71722
9.72	0.00577	0.71547
9.73	0.00561	0.71233
9.74	0.00548	0.70886
9.75	0.00538	0.70627
9.76	0.00531	0.70506
9.77	0.0053	0.70446
9.78	0.00532	0.70268
9.79	0.00539	0.69788
9.8	0.0055	0.68933
9.81	0.00563	0.67823
9.82	0.00579	0.66765
9.83	0.00595	0.66141
9.84	0.0061	0.66253
9.85	0.00624	0.67173
9.86	0.00635	0.68689
9.87	0.00643	0.70368
9.88	0.00647	0.71713
9.89	0.00647	0.72358
9.9	0.00643	0.72197
9.91	0.00635	0.71413
9.92	0.00626	0.70387
9.93	0.00614	0.69541
9.94	0.00602	0.69178
9.95	0.0059	0.69386
9.96	0.00579	0.70046
9.97	0.00571	0.70908
9.98	0.00566	0.71707
9.99	0.00565	0.7225
10	0.00567	0.72462
10.01	0.00573	0.72371
10.02	0.00581	0.72075
10.03	0.00593	0.71695
10.04	0.00606	0.71356
10.05	0.00619	0.71174
10.06	0.00633	0.71244
10.07	0.00645	0.71616
10.08	0.00655	0.72267
10.09	0.00662	0.73086
10.1	0.00666	0.73892
10.11	0.00667	0.74491
10.12	0.00664	0.74752
10.13	0.00658	0.74671
10.14	0.0065	0.74385
10.15	0.0064	0.74117
10.16	0.00629	0.74081
10.17	0.00618	0.74372
10.18	0.00607	0.74922
10.19	0.00598	0.75524
10.2	0.00591	0.75926
10.21	0.00586	0.75951
10.22	0.00584	0.75585
10.23	0.00585	0.74983
10.24	0.00589	0.74391
10.25	0.00594	0.74036
10.26	0.00602	0.74015
10.27	0.0061	0.74262
10.28	0.0062	0.74593
10.29	0.00629	0.748
10.3	0.00638	0.74754
10.31	0.00646	0.74457
10.32	0.00653	0.7402
10.33	0.00659	0.73594
10.34	0.00663	0.73285
10.35	0.00666	0.73104
10.36	0.00667	0.72985
10.37	0.00667	0.72838
10.38	0.00666	0.72611
10.39	0.00665	0.72328
10.4	0.00663	0.72061
10.41	0.00661	0.71879
10.42	0.00659	0.71792
10.43	0.00657	0.71729
10.44	0.00655	0.71577
10.45	0.00653	0.71246
10.46	0.00652	0.70735
10.47	0.0065	0.70151
10.48	0.00649	0.69662
10.49	0.00649	0.69414
10.5	0.00648	0.69457
10.51	0.00649	0.69708
10.52	0.0065	0.69991
10.53	0.00652	0.70126
10.54	0.00654	0.70008
10.55	0.00658	0.69663
10.56	0.00663	0.69214
10.57	0.0067	0.68807
10.58	0.00677	0.68526
10.59	0.00685	0.68349
10.6	0.00693	0.68169
10.61	0.00702	0.67874
10.62	0.0071	0.67427
10.63	0.00717	0.66915
10.64	0.00722	0.66513
10.65	0.00726	0.66403
10.66	0.00727	0.66674
10.67	0.00726	0.67266
10.68	0.00722	0.67998
10.69	0.00716	0.68649
10.7	0.00707	0.69069
10.71	0.00696	0.69246
10.72	0.00685	0.69292
10.73	0.00672	0.69366
10.74	0.0066	0.6957
10.75	0.0065	0.69878
10.76	0.00641	0.70153
10.77	0.00635	0.70226
10.78	0.00632	0.7001
10.79	0.00632	0.69574
10.8	0.00635	0.69127
10.81	0.00642	0.68919
10.82	0.00651	0.69107
10.83	0.00663	0.69656
10.84	0.00676	0.70335
10.85	0.0069	0.70817
10.86	0.00704	0.70836
10.87	0.00716	0.70316
10.88	0.00727	0.69417
10.89	0.00736	0.68452
10.9	0.00742	0.67737
10.91	0.00746	0.67432
10.92	0.00747	0.67469
10.93	0.00746	0.676
10.94	0.00744	0.6753
10.95	0.00741	0.67082
10.96	0.00739	0.66291
10.97	0.00737	0.65384
10.98	0.00737	0.64658
10.99	0.00739	0.64316
11	0.00744	0.64357
11.01	0.00752	0.64565
11.02	0.00763	0.64621
11.03	0.00776	0.64263
11.04	0.00791	0.63421
11.05	0.00807	0.62259
11.06	0.00822	0.61089
11.07	0.00837	0.60227
11.08	0.0085	0.59836
11.09	0.0086	0.59864
11.1	0.00867	0.60084
11.11	0.00869	0.60218
11.12	0.00867	0.60083
11.13	0.0086	0.5967
11.14	0.0085	0.59137
11.15	0.00836	0.58708
11.16	0.00819	0.5855
11.17	0.008	0.58687
11.18	0.00781	0.58999
11.19	0.00762	0.59296
11.2	0.00745	0.5943
11.21	0.0073	0.59372
11.22	0.00718	0.59225
11.23	0.00709	0.59156
11.24	0.00705	0.59298
11.25	0.00705	0.59673
11.26	0.00708	0.60174
11.27	0.00716	0.60628
11.28	0.00726	0.6089
11.29	0.00739	0.60921
11.3	0.00753	0.60812
11.31	0.00769	0.60731
11.32	0.00784	0.60834
11.33	0.008	0.61178
11.34	0.00814	0.61693
11.35	0.00828	0.62222
11.36	0.00839	0.62613
11.37	0.00849	0.6281
11.38	0.00857	0.62898
11.39	0.00862	0.63077
11.4	0.00866	0.63565
11.41	0.00868	0.64494
11.42	0.00867	0.65833
11.43	0.00865	0.67384
11.44	0.00861	0.6885
11.45	0.00856	0.6995
11.46	0.00849	0.70527
11.47	0.00841	0.70604
11.48	0.00832	0.70372
11.49	0.00822	0.7012
11.5	0.00812	0.70129
11.51	0.00802	0.70584
11.52	0.00793	0.71528
11.53	0.00785	0.7286
11.54	0.00779	0.74384
11.55	0.00775	0.75874
11.56	0.00775	0.77138
11.57	0.00778	0.78055
11.58	0.00785	0.78593
11.59	0.00795	0.78796
11.6	0.00809	0.78755
11.61	0.00826	0.78583
11.62	0.00846	0.78381
11.63	0.00868	0.78223
11.64	0.0089	0.78148
11.65	0.00912	0.78161
11.66	0.00932	0.78246
11.67	0.0095	0.78374
11.68	0.00965	0.78511
11.69	0.00975	0.78622
11.7	0.0098	0.78672
11.71	0.0098	0.78622
11.72	0.00975	0.78439
11.73	0.00965	0.78107
11.74	0.00951	0.77632
11.75	0.00933	0.77055
11.76	0.00914	0.7644
11.77	0.00893	0.75861
11.78	0.00873	0.75379
11.79	0.00855	0.75024
11.8	0.00839	0.74795
11.81	0.00827	0.74669
11.82	0.0082	0.74622
11.83	0.00817	0.74643
11.84	0.0082	0.74737
11.85	0.00826	0.74906
11.86	0.00837	0.75134
11.87	0.00851	0.75364
11.88	0.00867	0.75513
11.89	0.00884	0.75487
11.9	0.00901	0.75226
11.91	0.00917	0.74731
11.92	0.00932	0.74066
11.93	0.00944	0.73337
11.94	0.00954	0.72648
11.95	0.0096	0.72061
11.96	0.00964	0.71584
11.97	0.00966	0.71185
11.98	0.00965	0.70832
11.99	0.00963	0.70534
12	0.0096	0.70346
12.01	0.00957	0.7035
12.02	0.00955	0.70598
12.03	0.00954	0.71058
12.04	0.00954	0.71597
12.05	0.00955	0.7201
12.06	0.00957	0.72089
12.07	0.00961	0.7171
12.08	0.00965	0.7089
12.09	0.00969	0.69791
12.1	0.00972	0.68663
12.11	0.00975	0.67758
12.12	0.00977	0.67243
12.13	0.00978	0.67156
12.14	0.00977	0.67414
12.15	0.00975	0.67861
12.16	0.00972	0.68332
12.17	0.00968	0.68697
12.18	0.00965	0.68882
12.19	0.00962	0.68856
12.2	0.00961	0.68621
12.21	0.00961	0.68212
12.22	0.00964	0.67711
12.23	0.0097	0.67256
12.24	0.00979	0.67032
12.25	0.00991	0.67223
12.26	0.01006	0.67936
12.27	0.01022	0.69133
12.28	0.01039	0.70607
12.29	0.01057	0.72032
12.3	0.01074	0.73068
12.31	0.01089	0.73497
12.32	0.01103	0.73315
12.33	0.01113	0.7274
12.34	0.01119	0.72128
12.35	0.01122	0.71819
12.36	0.01121	0.71997
12.37	0.01116	0.72612
12.38	0.01108	0.73413
12.39	0.01098	0.74068
12.4	0.01087	0.74318
12.41	0.01074	0.74095
12.42	0.01062	0.73542
12.43	0.01051	0.72947
12.44	0.01042	0.72602
12.45	0.01036	0.72687
12.46	0.01032	0.7321
12.47	0.01031	0.74027
12.48	0.01032	0.74937
12.49	0.01035	0.7578
12.5	0.0104	0.76498
12.51	0.01046	0.77125
12.52	0.01052	0.77738
12.53	0.01057	0.78378
12.54	0.01061	0.79018
12.55	0.01063	0.79575
12.56	0.01063	0.79967
12.57	0.01061	0.80174
12.58	0.01056	0.80267
12.59	0.01048	0.80373
12.6	0.0104	0.80614
12.61	0.0103	0.81025
12.62	0.0102	0.81526
12.63	0.01011	0.81944
12.64	0.01002	0.82096
12.65	0.00996	0.81877
12.66	0.00992	0.81316
12.67	0.00991	0.80572
12.68	0.00992	0.79859
12.69	0.00997	0.79361
12.7	0.01003	0.79142
12.71	0.01011	0.79134
12.72	0.01021	0.79171
12.73	0.0103	0.79074
12.74	0.01039	0.78731
12.75	0.01047	0.78146
12.76	0.01053	0.77429
12.77	0.01056	0.76747
12.78	0.01056	0.76254
12.79	0.01053	0.76042
12.8	0.01047	0.76115
12.81	0.01038	0.76401
12.82	0.01027	0.76788
12.83	0.01015	0.77148
12.84	0.01002	0.77369
12.85	0.0099	0.77367
12.86	0.00979	0.77096
12.87	0.0097	0.76555
12.88	0.00963	0.75797
12.89	0.00961	0.74915
12.9	0.00962	0.74031
12.91	0.00967	0.73258
12.92	0.00976	0.72669
12.93	0.00989	0.72276
12.94	0.01004	0.72039
12.95	0.01022	0.71897
12.96	0.01041	0.7181
12.97	0.0106	0.7178
12.98	0.01079	0.71854
12.99	0.01096	0.72085
13	0.01111	0.7249
13.01	0.01123	0.73014
13.02	0.01132	0.73537
13.03	0.01137	0.73912
13.04	0.01139	0.74031
13.05	0.01137	0.73877
13.06	0.01133	0.73537
13.07	0.01127	0.73171
13.08	0.01119	0.72941
13.09	0.01111	0.72941
13.1	0.01102	0.73156
13.11	0.01095	0.73468
13.12	0.0109	0.73704
13.13	0.01086	0.7371
13.14	0.01085	0.73409
13.15	0.01087	0.72821
13.16	0.0109	0.72051
13.17	0.01096	0.71249
13.18	0.01103	0.70561
13.19	0.01111	0.70093
13.2	0.01119	0.6989
13.21	0.01126	0.6993
13.22	0.01132	0.70127
13.23	0.01135	0.70339
13.24	0.01136	0.704
13.25	0.01134	0.70157
13.26	0.01129	0.6953
13.27	0.01121	0.68563
13.28	0.01111	0.67435
13.29	0.01099	0.66431
13.3	0.01086	0.6584
13.31	0.01073	0.6585
13.32	0.01061	0.66452
13.33	0.01051	0.67417
13.34	0.01043	0.68373
13.35	0.01039	0.68941
13.36	0.01039	0.68892
13.37	0.01043	0.68244
13.38	0.01051	0.67255
13.39	0.01062	0.66315
13.4	0.01077	0.65774
13.41	0.01093	0.65795
13.42	0.01111	0.66292
13.43	0.01128	0.66983
13.44	0.01144	0.67532
13.45	0.01158	0.67696
13.46	0.01168	0.67436
13.47	0.01174	0.66902
13.48	0.01176	0.6635
13.49	0.01173	0.66001
13.5	0.01167	0.65936
13.51	0.01157	0.6609
13.52	0.01144	0.66296
13.53	0.01131	0.66395
13.54	0.01118	0.6632
13.55	0.01106	0.6612
13.56	0.01098	0.65914
13.57	0.01094	0.65807
13.58	0.01095	0.65819
13.59	0.01103	0.65879
13.6	0.01116	0.6587
13.61	0.01136	0.6572
13.62	0.01162	0.65452
13.63	0.01192	0.65195
13.64	0.01226	0.65109
13.65	0.01262	0.65298
13.66	0.01299	0.65736
13.67	0.01334	0.66265
13.68	0.01367	0.66671
13.69	0.01396	0.66786
13.7	0.0142	0.6658
13.71	0.01439	0.66177
13.72	0.01451	0.65794
13.73	0.01458	0.65634
13.74	0.01459	0.65786
13.75	0.01456	0.66194
13.76	0.0145	0.66701
13.77	0.01441	0.67147
13.78	0.01433	0.67466
13.79	0.01425	0.67716
13.8	0.01419	0.68042
13.81	0.01416	0.68573
13.82	0.01416	0.69338
13.83	0.01421	0.7023
13.84	0.01429	0.71055
13.85	0.01441	0.71638
13.86	0.01455	0.71928
13.87	0.01471	0.7204
13.88	0.01488	0.72207
13.89	0.01504	0.72659
13.9	0.01519	0.73499
13.91	0.01531	0.74631
13.92	0.01539	0.75789
13.93	0.01543	0.76657
13.94	0.01543	0.77013
13.95	0.01539	0.7683
13.96	0.01531	0.76296
13.97	0.01521	0.75716
13.98	0.01508	0.75382
13.99	0.01494	0.75444
14	0.01481	0.7586
14.01	0.01469	0.76442
14.02	0.01459	0.76953
14.03	0.01453	0.7722
14.04	0.01449	0.77198
14.05	0.0145	0.76954
14.06	0.01454	0.7661
14.07	0.01461	0.76261
14.08	0.01471	0.75932
14.09	0.01482	0.75581
14.1	0.01495	0.75147
14.11	0.01507	0.74597
14.12	0.01518	0.73948
14.13	0.01527	0.73256
14.14	0.01534	0.72571
14.15	0.01538	0.71899
14.16	0.01539	0.71207
14.17	0.01538	0.70447
14.18	0.01533	0.6962
14.19	0.01527	0.68799
14.2	0.0152	0.68125
14.21	0.01513	0.67745
14.22	0.01505	0.67731
14.23	0.01499	0.68025
14.24	0.01494	0.68432
14.25	0.01491	0.68687
14.26	0.0149	0.68557
14.27	0.01491	0.67933
14.28	0.01495	0.66875
14.29	0.015	0.65582
14.3	0.01506	0.64307
14.31	0.01513	0.63254
14.32	0.0152	0.62509
14.33	0.01526	0.62027
14.34	0.01532	0.61676
14.35	0.01536	0.61315
14.36	0.01538	0.60857
14.37	0.01539	0.60301
14.38	0.01538	0.59718
14.39	0.01536	0.59208
14.4	0.01532	0.58851
14.41	0.01528	0.58678
14.42	0.01523	0.58662
14.43	0.01519	0.58737
14.44	0.01515	0.58821
14.45	0.01511	0.58838
14.46	0.01509	0.58734
14.47	0.01507	0.58492
14.48	0.01506	0.58142
14.49	0.01505	0.57756
14.5	0.01505	0.57443
14.51	0.01505	0.57311
14.52	0.01505	0.57431
14.53	0.01505	0.57794
14.54	0.01504	0.58306
14.55	0.01502	0.58815
14.56	0.015	0.59171
14.57	0.01498	0.593
14.58	0.01495	0.5924
14.59	0.01492	0.59134
14.6	0.0149	0.59164
14.61	0.01489	0.59461
14.62	0.01489	0.60038
14.63	0.0149	0.60776
14.64	0.01493	0.61482
14.65	0.01498	0.61988
14.66	0.01503	0.6224
14.67	0.0151	0.62334
14.68	0.01517	0.62463
14.69	0.01525	0.62818
14.7	0.01532	0.63475
14.71	0.01538	0.64346
14.72	0.01543	0.65209
14.73	0.01546	0.65826
14.74	0.01546	0.66071
14.75	0.01543	0.66009
14.76	0.01538	0.65887
14.77	0.01531	0.66019
14.78	0.01521	0.66641
14.79	0.0151	0.67784
14.8	0.01498	0.6926
14.81	0.01485	0.70738
14.82	0.01473	0.71905
14.83	0.01461	0.72599
14.84	0.01451	0.7288
14.85	0.01444	0.72975
14.86	0.01438	0.73151
14.87	0.01435	0.73574
14.88	0.01435	0.74225
14.89	0.01437	0.74933
14.9	0.01442	0.75481
14.91	0.01448	0.75747
14.92	0.01455	0.7579
14.93	0.01463	0.75829
14.94	0.01471	0.76131
14.95	0.01479	0.76859
14.96	0.01486	0.77964
14.97	0.01492	0.79173
14.98	0.01497	0.80099
14.99	0.015	0.8041
15	0.01502	0.79979
15.01	0.01503	0.78955
15.02	0.01503	0.777
15.03	0.01503	0.76634
15.04	0.01501	0.76066
15.05	0.015	0.76071
15.06	0.01499	0.76471
15.07	0.01499	0.76938
15.08	0.01498	0.77133
15.09	0.01498	0.76852
15.1	0.01499	0.76095
15.11	0.015	0.75048
15.12	0.01501	0.73998
15.13	0.01503	0.73216
15.14	0.01504	0.72876
15.15	0.01506	0.73012
15.16	0.01507	0.73539
15.17	0.01508	0.74293
15.18	0.01509	0.75087
15.19	0.01509	0.75747
15.2	0.0151	0.76141
15.21	0.0151	0.76197
15.22	0.0151	0.75916
15.23	0.0151	0.75381
15.24	0.0151	0.74759
15.25	0.0151	0.74263
15.26	0.0151	0.74099
15.27	0.0151	0.74401
15.28	0.0151	0.75173
15.29	0.01509	0.76282
15.3	0.01508	0.7749
15.31	0.01506	0.78535
15.32	0.01503	0.79219
15.33	0.015	0.79479
15.34	0.01496	0.79398
15.35	0.01493	0.79172
15.36	0.01489	0.79027
15.37	0.01486	0.79144
15.38	0.01484	0.79598
15.39	0.01483	0.80348
15.4	0.01484	0.81272
15.41	0.01488	0.8222
15.42	0.01493	0.8307
15.43	0.01501	0.83761
15.44	0.01511	0.84291
15.45	0.01523	0.84695
15.46	0.01537	0.85008
15.47	0.01552	0.85247
15.48	0.01566	0.85401
15.49	0.01581	0.85449
15.5	0.01594	0.85382
15.51	0.01604	0.8522
15.52	0.01611	0.85015
15.53	0.01615	0.84831
15.54	0.01615	0.84721
15.55	0.0161	0.84689
15.56	0.01601	0.84688
15.57	0.01588	0.84623
15.58	0.01572	0.84393
15.59	0.01554	0.83934
15.6	0.01534	0.8326
15.61	0.01514	0.82469
15.62	0.01495	0.8172
15.63	0.01478	0.81182
15.64	0.01464	0.80965
15.65	0.01454	0.81084
15.66	0.01449	0.81451
15.67	0.01448	0.81912
15.68	0.01453	0.82311
15.69	0.01461	0.82548
15.7	0.01474	0.82613
15.71	0.0149	0.82568
15.72	0.01508	0.82503
15.73	0.01527	0.82479
15.74	0.01546	0.82491
15.75	0.01563	0.82479
15.76	0.01577	0.82373
15.77	0.01589	0.82141
15.78	0.01596	0.81831
15.79	0.01599	0.81552
15.8	0.01597	0.81428
15.81	0.01591	0.81522
15.82	0.01582	0.81801
15.83	0.01569	0.82137
15.84	0.01554	0.82365
15.85	0.01538	0.82374
15.86	0.01521	0.82159
15.87	0.01505	0.81835
15.88	0.0149	0.81572
15.89	0.01477	0.81502
15.9	0.01467	0.81635
15.91	0.0146	0.81845
15.92	0.01456	0.81921
15.93	0.01455	0.81683
15.94	0.01456	0.81084
15.95	0.0146	0.80256
15.96	0.01465	0.79458
15.97	0.01472	0.78963
15.98	0.01478	0.78921
15.99	0.01485	0.79281
16	0.01491	0.7981
16.01	0.01496	0.80201
16.02	0.01501	0.80228
16.03	0.01503	0.79853
16.04	0.01505	0.79247
16.05	0.01506	0.78699
16.06	0.01505	0.78478
16.07	0.01505	0.78692
16.08	0.01503	0.79244
16.09	0.01502	0.79879
16.1	0.01502	0.80321
16.11	0.01501	0.80403
16.12	0.01502	0.80142
16.13	0.01503	0.79711
16.14	0.01505	0.79339
16.15	0.01508	0.79185
16.16	0.01511	0.79265
16.17	0.01515	0.7946
16.18	0.01519	0.79606
16.19	0.01523	0.79601
16.2	0.01526	0.79473
16.21	0.01529	0.7936
16.22	0.01532	0.79423
16.23	0.01533	0.79736
16.24	0.01534	0.80214
16.25	0.01534	0.8064
16.26	0.01533	0.80761
16.27	0.01531	0.80426
16.28	0.01528	0.79679
16.29	0.01525	0.78756
16.3	0.01522	0.77989
16.31	0.01518	0.77659
16.32	0.01514	0.77873
16.33	0.0151	0.78521
16.34	0.01506	0.79337
16.35	0.01502	0.80029
16.36	0.01499	0.8041
16.37	0.01495	0.80464
16.38	0.01492	0.80328
16.39	0.01489	0.80202
16.4	0.01486	0.80246
16.41	0.01484	0.80515
16.42	0.01481	0.80964
16.43	0.01479	0.81511
16.44	0.01476	0.82105
16.45	0.01474	0.82761
16.46	0.01471	0.8354
16.47	0.01469	0.84481
16.48	0.01466	0.85547
16.49	0.01464	0.86601
16.5	0.01462	0.87456
16.51	0.01459	0.87957
16.52	0.01457	0.88061
16.53	0.01455	0.87863
16.54	0.01454	0.87548
16.55	0.01453	0.87293
16.56	0.01453	0.8718
16.57	0.01453	0.87151
16.58	0.01455	0.87047
16.59	0.01457	0.86703
16.6	0.01461	0.86048
16.61	0.01466	0.85156
16.62	0.01471	0.84211
16.63	0.01478	0.83415
16.64	0.01486	0.8288
16.65	0.01495	0.82567
16.66	0.01504	0.82302
16.67	0.01514	0.81871
16.68	0.01523	0.81135
16.69	0.01532	0.8011
16.7	0.0154	0.78962
16.71	0.01547	0.77933
16.72	0.01553	0.7722
16.73	0.01556	0.76881
16.74	0.01559	0.76815
16.75	0.01559	0.76814
16.76	0.01557	0.76665
16.77	0.01554	0.76245
16.78	0.01549	0.75563
16.79	0.01543	0.74733
16.8	0.01536	0.73903
16.81	0.01529	0.73183
16.82	0.01521	0.72609
16.83	0.01515	0.7216
16.84	0.01509	0.71807
16.85	0.01505	0.71552
16.86	0.01502	0.71441
16.87	0.01502	0.71528
16.88	0.01503	0.71826
16.89	0.01506	0.72274
16.9	0.01511	0.72744
16.91	0.01518	0.73093
16.92	0.01526	0.73235
16.93	0.01535	0.73179
16.94	0.01545	0.73019
16.95	0.01555	0.72878
16.96	0.01565	0.72835
16.97	0.01574	0.72872
16.98	0.01582	0.72893
16.99	0.01589	0.7278
17	0.01596	0.7248
17.01	0.01601	0.72055
17.02	0.01606	0.7166
17.03	0.01609	0.71471
17.04	0.01613	0.7158
17.05	0.01616	0.71937
17.06	0.01619	0.72359
17.07	0.01622	0.72622
17.08	0.01627	0.72581
17.09	0.01631	0.72258
17.1	0.01637	0.71844
17.11	0.01644	0.71614
17.12	0.01652	0.71782
17.13	0.0166	0.7239
17.14	0.01669	0.73278
17.15	0.01678	0.74154
17.16	0.01688	0.74747
17.17	0.01697	0.7494
17.18	0.01706	0.74835
17.19	0.01714	0.74697
17.2	0.0172	0.74818
17.21	0.01726	0.75365
17.22	0.0173	0.76291
17.23	0.01733	0.77358
17.24	0.01734	0.7827
17.25	0.01735	0.7882
17.26	0.01734	0.79
17.27	0.01732	0.78999
17.28	0.0173	0.79092
17.29	0.01727	0.79487
17.3	0.01725	0.80203
17.31	0.01723	0.81056
17.32	0.01721	0.81749
17.33	0.0172	0.82029
17.34	0.01719	0.81816
17.35	0.01719	0.81246
17.36	0.01721	0.80595
17.37	0.01723	0.80127
17.38	0.01725	0.79959
17.39	0.01728	0.79995
17.4	0.01731	0.79985
17.41	0.01734	0.79666
17.42	0.01737	0.78908
17.43	0.0174	0.77791
17.44	0.01742	0.76562
17.45	0.01744	0.75504
17.46	0.01744	0.74777
17.47	0.01744	0.74325
17.48	0.01743	0.73899
17.49	0.01742	0.73186
17.5	0.01739	0.7198
17.51	0.01736	0.70311
17.52	0.01733	0.68453
17.53	0.01729	0.66813
17.54	0.01725	0.65753
17.55	0.01722	0.65428
17.56	0.01718	0.6572
17.57	0.01715	0.66302
17.58	0.01712	0.66796
17.59	0.0171	0.66942
17.6	0.01708	0.66702
17.61	0.01706	0.66255
17.62	0.01704	0.65878
17.63	0.01703	0.65803
17.64	0.01702	0.66092
17.65	0.017	0.66615
17.66	0.01699	0.67121
17.67	0.01697	0.67362
17.68	0.01695	0.67208
17.69	0.01692	0.667
17.7	0.0169	0.66014
17.71	0.01687	0.65369
17.72	0.01684	0.6493
17.73	0.01682	0.64748
17.74	0.0168	0.64761
17.75	0.01679	0.64862
17.76	0.01679	0.64961
17.77	0.0168	0.65043
17.78	0.01683	0.65162
17.79	0.01688	0.65401
17.8	0.01695	0.65811
17.81	0.01704	0.66372
17.82	0.01714	0.66991
17.83	0.01726	0.67535
17.84	0.0174	0.67892
17.85	0.01754	0.68018
17.86	0.01769	0.67953
17.87	0.01783	0.67807
17.88	0.01797	0.67716
17.89	0.0181	0.67797
17.9	0.01821	0.6811
17.91	0.01829	0.6864
17.92	0.01835	0.69302
17.93	0.01837	0.69972
17.94	0.01836	0.70519
17.95	0.01831	0.70847
17.96	0.01823	0.70932
17.97	0.01812	0.70834
17.98	0.01797	0.7069
17.99	0.01781	0.70669
18	0.01763	0.70909
18.01	0.01744	0.71454
18.02	0.01725	0.72217
18.03	0.01706	0.73001
18.04	0.0169	0.73566
18.05	0.01675	0.73727
18.06	0.01664	0.73443
18.07	0.01656	0.72845
18.08	0.01653	0.72196
18.09	0.01653	0.71784
18.1	0.01658	0.71798
18.11	0.01667	0.72244
18.12	0.01679	0.72946
18.13	0.01695	0.73622
18.14	0.01713	0.74019
18.15	0.01732	0.74024
18.16	0.01753	0.7371
18.17	0.01773	0.73288
18.18	0.01793	0.7299
18.19	0.0181	0.72952
18.2	0.01825	0.7315
18.21	0.01836	0.73428
18.22	0.01844	0.736
18.23	0.01847	0.73571
18.24	0.01845	0.73404
18.25	0.01839	0.73296
18.26	0.01829	0.73467
18.27	0.01815	0.7402
18.28	0.01797	0.74854
18.29	0.01777	0.75678
18.3	0.01756	0.7613
18.31	0.01734	0.75959
18.32	0.01711	0.75152
18.33	0.0169	0.73969
18.34	0.01671	0.72826
18.35	0.01654	0.72109
18.36	0.0164	0.71983
18.37	0.0163	0.72309
18.38	0.01624	0.72707
18.39	0.01621	0.72744
18.4	0.01622	0.72147
18.41	0.01626	0.70954
18.42	0.01633	0.69504
18.43	0.01643	0.68292
18.44	0.01653	0.67736
18.45	0.01665	0.67984
18.46	0.01677	0.68843
18.47	0.01688	0.69866
18.48	0.01698	0.70554
18.49	0.01707	0.70572
18.5	0.01714	0.69877
18.51	0.01719	0.68708
18.52	0.01721	0.67449
18.53	0.01722	0.66441
18.54	0.0172	0.65835
18.55	0.01717	0.65561
18.56	0.01713	0.65397
18.57	0.01708	0.65115
18.58	0.01702	0.64605
18.59	0.01695	0.63916
18.6	0.01689	0.63216
18.61	0.01683	0.62683
18.62	0.01676	0.62412
18.63	0.01671	0.62366
18.64	0.01665	0.62425
18.65	0.0166	0.62459
18.66	0.01654	0.62409
18.67	0.01649	0.6231
18.68	0.01644	0.62249
18.69	0.01638	0.6229
18.7	0.01632	0.62413
18.71	0.01626	0.62511
18.72	0.01621	0.62449
18.73	0.01615	0.62163
18.74	0.01611	0.6172
18.75	0.01607	0.61314
18.76	0.01605	0.61186
18.77	0.01604	0.61493
18.78	0.01606	0.62211
18.79	0.0161	0.63117
18.8	0.01616	0.63872
18.81	0.01624	0.64173
18.82	0.01634	0.63896
18.83	0.01646	0.63159
18.84	0.01659	0.62279
18.85	0.01673	0.61623
18.86	0.01686	0.61443
18.87	0.01698	0.61763
18.88	0.01709	0.62371
18.89	0.01717	0.62929
18.9	0.01722	0.63134
18.91	0.01724	0.62863
18.92	0.01722	0.62224
18.93	0.01715	0.615
18.94	0.01706	0.61016
18.95	0.01693	0.60995
18.96	0.01677	0.61465
18.97	0.01659	0.62264
18.98	0.0164	0.63124
18.99	0.01621	0.63788
19	0.01602	0.64108
19.01	0.01585	0.64081
19.02	0.0157	0.63816
19.03	0.01559	0.63466
19.04	0.0155	0.63157
19.05	0.01545	0.6295
19.06	0.01544	0.62843
19.07	0.01547	0.628
19.08	0.01552	0.62779
19.09	0.0156	0.62752
19.1	0.0157	0.62702
19.11	0.01581	0.62621
19.12	0.01592	0.62502
19.13	0.01603	0.62354
19.14	0.01613	0.62213
19.15	0.01621	0.62143
19.16	0.01627	0.62209
19.17	0.01631	0.62441
19.18	0.01633	0.62796
19.19	0.01632	0.63149
19.2	0.01629	0.63329
19.21	0.01624	0.63186
19.22	0.01618	0.62662
19.23	0.01612	0.61833
19.24	0.01604	0.60887
19.25	0.01597	0.60053
19.26	0.01591	0.59502
19.27	0.01585	0.59272
19.28	0.0158	0.59259
19.29	0.01577	0.5927
19.3	0.01574	0.59125
19.31	0.01573	0.58747
19.32	0.01573	0.58203
19.33	0.01574	0.57672
19.34	0.01575	0.57348
19.35	0.01577	0.57346
19.36	0.01579	0.57632
19.37	0.01581	0.58039
19.38	0.01583	0.58337
19.39	0.01585	0.58342
19.4	0.01587	0.5799
19.41	0.01589	0.57365
19.42	0.01591	0.56648
19.43	0.01592	0.56037
19.44	0.01594	0.5566
19.45	0.01597	0.55535
19.46	0.01599	0.55582
19.47	0.01602	0.55676
19.48	0.01604	0.55706
19.49	0.01607	0.55622
19.5	0.0161	0.55429
19.51	0.01612	0.55162
19.52	0.01613	0.54856
19.53	0.01613	0.5453
19.54	0.01612	0.54193
19.55	0.0161	0.5387
19.56	0.01606	0.53616
19.57	0.016	0.53508
19.58	0.01593	0.53614
19.59	0.01584	0.53953
19.6	0.01573	0.54467
19.61	0.01561	0.55031
19.62	0.01548	0.55502
19.63	0.01535	0.55774
19.64	0.01521	0.55825
19.65	0.01508	0.55729
19.66	0.01496	0.55615
19.67	0.01486	0.55614
19.68	0.01477	0.55794
19.69	0.0147	0.56144
19.7	0.01466	0.56583
19.71	0.01464	0.57011
19.72	0.01464	0.57352
19.73	0.01467	0.57585
19.74	0.01472	0.57738
19.75	0.01479	0.57854
19.76	0.01487	0.57958
19.77	0.01496	0.58045
19.78	0.01505	0.58089
19.79	0.01514	0.58074
19.8	0.01523	0.58022
19.81	0.0153	0.57995
19.82	0.01535	0.58073
19.83	0.01539	0.58309
19.84	0.0154	0.58695
19.85	0.0154	0.59151
19.86	0.01537	0.59557
19.87	0.01533	0.598
19.88	0.01528	0.59835
19.89	0.01521	0.597
19.9	0.01515	0.5951
19.91	0.01509	0.59407
19.92	0.01503	0.59502
19.93	0.015	0.59839
19.94	0.01498	0.60378
19.95	0.01498	0.61024
19.96	0.01501	0.61663
19.97	0.01507	0.62197
19.98	0.01515	0.62564
[truncated: 3,202 more rows]

## Sheet: Figure 8g
Time(s)	Normalized ΔR of FBSS I	Normalized ΔR of FBSS II	Normalized ΔU of FBSS I	Normalized ΔU of FBSS II
0	-0.000264441		-0.00403
0.02	0.000985559		-0.00534
0.04	0.00136		-0.0064
0.06	0.000806987		-0.0069
0.08	0.000916114		-0.0064
0.1	0.00121		-0.00611
0.12	0.00127		-0.00653
0.14	0.00116		-0.00594
0.16	0.00116		-0.00569
0.18	0.000985559		-0.00577
0.2	0.000928741		-0.00552
0.22	0.00116		-0.0056
0.24	0.00138		-0.00535
0.26	0.00133		-0.00576
0.28	0.00116		-0.00551
0.3	0.00116		-0.00526
0.32	0.000928741		-0.005
0.34	0.000928741		-0.00275
0.36	0.000871923		-0.00316
0.38	0.000871923		-0.00291
0.4	0.000871923		-0.00266
0.42	0.000928741		-0.0024
0.44	0.000758286		-0.00248
0.46	0.000815104		-0.000894933
0.48	0.000985559		-0.00097637
0.5	0.00116		-0.000389466
0.52	0.00127		-0.000136679
0.54	0.0011		0.000116108
0.56	0.00116		-0.0013
0.58	0.00144		-0.000715002
0.6	0.00133		0.00020602
0.62	0.00138		0.000792925
0.64	0.00164		0.000711487
0.66	0.00264		0.0013
0.68	0.00278		-0.000119623
0.7	0.00276		0.000467281
0.72	0.00279		-0.000282498
0.74	0.00288		-0.00069816
0.76	0.00292		-0.000779598
0.78	0.00295		-0.000861036
0.8	0.00281		-0.000608356
0.82	0.00296		-0.00102
0.84	0.00284		-0.00144
0.86	0.00193		-0.00186
0.88	0.00125		-0.00194
0.9	0.0012		-0.00135
0.92	0.00125		-0.00143
0.94	0.00114		-0.000510076
0.96	0.000912245		0.000745171
0.98	0.00125		0.000997851
1	0.00176		0.00125
1.02	0.00188		0.000500858
1.04	0.00199		0.000753538
1.06	0.00188		0.00167
1.08	0.00182		0.0026
1.1	0.00182		0.00251
1.12	0.00176		0.0031
1.14	0.00193		0.00269
1.16	0.00239		0.00194
1.18	0.00233		0.00119
1.2	0.00216		0.00278
1.22	0.00176		0.00269
1.24	0.00165		0.00328
1.26	0.00176		0.00353
1.28	0.00211		0.00312
1.3	0.00205		0.0037
1.32	0.00182		0.00429
1.34	0.00159		0.00388
1.36	0.00137		0.0048
1.38	0.00114		0.00538
1.4	0.00142		0.0053
1.42	0.00142		0.00355
1.44	0.00125		0.00347
1.46	0.00131		0.00339
1.48	0.000969063		0.00297
1.5	0.000628154		0.00322
1.52	0.000855427		0.00247
1.54	0.00114		0.00239
1.56	0.0012		0.00265
1.58	0.00125		0.00223
1.6	0.000855427		0.00215
1.62	0.000684972		0.00173
1.64	0.000684972		0.00199
1.66	0.000741791		0.00257
1.68	0.000798609		0.00182
1.7	0.00114		0.00174
1.72	0.00103		0.00233
1.74	0.000628154		0.00225
1.76	0.0004577		0.0035
1.78	0.000684972		0.00409
1.8	0.000855427		0.00501
1.82	0.00103		0.00526
1.84	0.000855427		0.00618
1.86	0.000912245		0.00644
1.88	0.000912245		0.00636
1.9	0.000855427		0.00761
1.92	0.000628154		0.00753
1.94	0.000855427		0.00711
1.96	0.00108		0.00803
1.98	0.00108		0.00695
2	0.000684972		0.00654
2.02	0.000400881		0.00579
2.04	0.000798609		0.00604
2.06	0.00125		0.00562
2.08	0.00125		0.00521
2.1	0.00108		0.00513
2.12	0.00108		0.00571
2.14	0.0012		0.00563
2.16	0.00125		0.00655
2.18	0.0012		0.00614
2.2	0.00142		0.00605
2.22	0.00176		0.00597
2.24	0.00182		0.00556
2.26	0.00137		0.00581
2.28	0.000798609		0.00573
2.3	0.000855427		0.00598
2.32	0.00142		0.00523
2.34	0.00142		0.00381
2.36	0.00125		0.00273
2.38	0.000855427		0.00165
2.4	0.000969063		0.00156
2.42	0.000741791		0.00148
2.44	0.000571336		0.00174
2.46	0.000684972		0.00232
2.48	0.000912245		0.00224
2.5	0.0012		0.00249
2.52	0.00108		0.00141
2.54	0.000514518		0.00267
2.56	0.000287245		0.00359
2.58	0.000684972		0.00551
2.6	0.000969063		0.00576
2.62	0.000912245		0.00568
2.64	0.000741791		0.00627
2.66	0.000514518		0.00585
2.68	0.000287245		0.00611
2.7	0.000173609		0.00602
2.72	0.000400881		0.00728
2.74	0.000514518		0.00853
2.76	0.000741791		0.00778
2.78	0.000912245		0.00804
2.8	0.0004577		0.00762
2.82	0.000514518		0.00754
2.84	0.000571336		0.00813
2.86	0.00103		0.00805
2.88	0.00137		0.00863
2.9	0.00165		0.00855
2.92	0.00137		0.00814
2.94	0.00103		0.00672
2.96	0.000855427		0.00697
2.98	0.000969063		0.00722
3	0.0012		0.00681
3.02	0.00125		0.00739
3.04	0.00108		0.00731
3.06	0.000798609		0.00857
3.08	0.000514518		0.00849
3.1	0.0004577		0.00774
3.12	0.000344063		0.00766
3.14	0.000855427		0.00891
3.16	0.000912245		0.01017
3.18	0.000855427		0.01109
3.2	0.000741791		0.01167
3.22	0.000514518		0.01159
3.24	0.000628154		0.01084
3.26	0.000741791		0.01076
3.28	0.00114		0.00934
3.3	0.00108		0.00826
3.32	0.00103		0.00885
3.34	0.000798609		0.0091
3.36	0.000400881		0.00935
3.38	0.0004577		0.00827
3.4	0.000855427		0.00685
3.42	0.000741791		0.00643
3.44	0.000684972		0.00635
3.46	0.000400881		0.00761
3.48	0.000230427		0.0092
3.5	3.1542e-06		0.01012
3.52	0.000116791		0.01104
3.54	0.000173609		0.01129
3.56	0.000344063		0.01121
3.58	0.000400881		0.01046
3.6	0.000230427		0.01071
3.62	-0.000224119		0.01063
3.64	-0.000110482		0.01022
3.66	-5.3664e-05		0.0098
3.68	0.000116791		0.00938
3.7	0.000173609		0.00763
3.72	0.000230427		0.00722
3.74	3.1542e-06		0.00881
3.76	-5.3664e-05		0.00939
3.78	0.000116791		0.00931
3.8	0.0004577		0.00923
3.82	0.000741791		0.01015
3.84	0.000855427		0.01099
3.86	0.000628154		0.01183
3.88	0.000514518		0.01201
3.9	0.000571336		0.01218
3.92	0.000855427		0.01202
3.94	0.000969063		0.01185
3.96	0.0012		0.01069
3.98	0.00114		0.00919
4	0.000798609		0.0097
4.02	0.0004577		0.00987
4.04	0.000344063		0.00971
4.06	0.000514518		0.00888
4.08	0.000855427		0.00872
4.1	0.000912245		0.00889
4.12	0.000684972		0.00806
4.14	0.000571336		0.0089
4.16	0.000287245		0.00807
4.18	0.000400881		0.00858
4.2	0.000514518		0.00942
4.22	0.000571336		0.00859
4.24	0.000571336		0.00843
4.26	0.000514518		0.00793
4.28	0.000287245		0.00777
4.3	0.000173609		0.00827
4.32	0.000514518		0.00811
4.34	0.000684972		0.00829
4.36	0.000684972		0.00679
4.38	0.000798609		0.00729
4.4	0.000628154		0.0068
4.42	0.0004577		0.00597
4.44	0.000741791		0.00547
4.46	0.00114		0.00631
4.48	0.00114		0.00582
4.5	0.00131		0.00632
4.52	0.00108		0.00516
4.54	0.000628154		0.00433
4.56	0.000855427		0.00417
4.58	0.000798609		0.00467
4.6	0.000855427		0.00451
4.62	0.000912245		0.00402
4.64	0.000969063		0.00419
4.66	0.000741791		0.00536
4.68	0.000684972		0.0042
4.7	0.000684972		0.00471
4.72	0.000798609		0.00454
4.74	0.000969063		0.00438
4.76	0.00108		0.00556
4.78	0.000912245		0.00573
4.8	0.000855427		0.00657
4.82	0.000741791		0.00607
4.84	0.000684972		0.00558
4.86	0.00114		0.00575
4.88	0.00137		0.00525
4.9	0.000855427		0.00476
4.92	0.000684972		0.0046
4.94	0.000514518		0.0051
4.96	0.000798609		0.00628
4.98	0.000912245		0.00578
5	0.000855427		0.00529
5.02	0.000969063		0.00512
5.04	0.000969063		0.00563
5.06	0.00108		0.0058
5.08	0.000514518		0.00631
5.1	0.000230427		0.00682
5.12	0.000798609		0.00799
5.14	0.00131		0.00716
5.16	0.00114		0.00633
5.18	0.000798609		0.0055
5.2	0.000628154		0.00668
5.22	0.000628154		0.00618
5.24	0.000912245		0.00635
5.26	0.000969063		0.00552
5.28	0.000855427		0.00536
5.3	0.000969063		0.00486
5.32	0.00108		0.00403
5.34	0.000571336		0.00287
5.36	0.000344063		0.00338
5.38	0.000798609		0.00355
5.4	0.00103		0.00472
5.42	0.00108		0.00323
5.44	0.000855427		0.0054
5.46	0.0004577		0.00491
5.48	0.000400881		0.00541
5.5	0.000628154		0.00592
5.52	0.000969063		0.00542
5.54	0.000855427		0.0056
5.56	0.00108		0.00544
5.58	0.00103		0.00694
5.6	0.000798609		0.00712
5.62	0.000571336		0.00528
5.64	0.000628154		0.00579
5.66	0.00114		0.00429
5.68	0.00108		0.0038
5.7	0.00103		0.0033
5.72	0.000798609		0.00314
5.74	0.000400881		0.00365
5.76	0.000514518		0.00415
5.78	0.000741791		0.00466
5.8	0.000855427		0.00249
5.82	0.000969063		0.00166
5.84	0.00103		0.00217
5.86	0.000798609		0.00167
5.88	0.000571336		0.00118
5.9	0.000741791		0.00235
5.92	0.0012		0.00386
5.94	0.0012		0.00403
5.96	0.00114		0.00387
5.98	0.00108		0.00304
6	0.000798609		0.00355
6.02	0.000628154		0.00339
6.04	0.000514518		0.00356
6.06	0.000798609		0.00306
6.08	0.00108		0.0039
6.1	0.000912245		0.00307
6.12	0.000912245		0.00191
6.14	0.0004577		0.000410343
6.16	0.000514518		-0.000419759
6.18	0.000969063		-0.000581518
6.2	0.00114		-0.00141
6.22	0.00103		-0.00224
6.24	0.00108		-0.00107
6.26	0.000855427		-0.00123
6.28	0.000514518		-0.000721972
6.3	0.000628154		-0.00189
6.32	0.000855427		0.000291194
6.34	0.000912245		0.000129435
6.36	0.000855427		0.000636018
6.38	0.000855427		0.00114
6.4	0.000344063		0.00132
6.42	0.0004577		0.00216
6.44	0.000684972		0.00199
6.46	0.000741791		0.00116
6.48	0.00103		0.000667923
6.5	0.000855427		0.000171939
6.52	0.000571336		0.000344298
6.54	0.000514518		-0.000819921
6.56	0.0004577		-0.000981681
6.58	0.000741791		-0.00181
6.6	0.000741791		-0.00264
6.62	0.000798609		-0.00247
6.64	0.000344063		-0.0023
6.66	0.000400881		-0.00179
6.68	0.000116791		-0.000615551
6.7	0.000230427		-0.000108968
6.72	0.000628154		6.34971e-05
6.74	0.000741791		-0.00043238
6.76	0.000571336		-0.000928363
6.78	0.000514518		-0.00142
6.8	0.000400881		-0.00159
6.82	0.000287245		-0.00175
6.84	0.000628154		-0.00291
6.86	0.000855427		-0.00241
6.88	0.000684972		-0.00324
6.9	0.000798609		-0.00407
6.92	0.000344063		-0.00423
6.94	0.000230427		-0.00472
6.96	0.000287245		-0.00489
6.98	0.000684972		-0.00538
7	0.000798609		-0.00454
7.02	0.00125		-0.00437
7.04	0.00131		-0.00386
7.06	0.00159		-0.00369
7.08	0.00128		-0.00508
7.1	0.00116		-0.00374
7.12	0.0011		-0.00408
7.14	0.00143		-0.00441
7.16	0.0016		-0.00441
7.18	0.0017		-0.0024
7.2	0.0017		-0.00174
7.22	0.00186		-0.00174
7.24	0.00169		-0.00107
7.26	0.00185		-0.00073403
7.28	0.00162		-0.00073403
7.3	0.00133		-0.00073403
7.32	0.000642058		-0.00174
7.34	-0.000102303		-0.00174
7.36	-0.000559472		0.00026843
7.38	-0.000499594		-6.56878e-05
7.4	-0.000439716		-0.00207
7.42	-0.000550293		-0.0024
7.44	-0.00066087		-0.00274
7.46	-0.000771446		-0.00307
7.48	-0.000768387		-0.00341
7.5	-0.000708509		-0.00174
7.52	-0.000591813		-0.00073403
7.54	-0.000531935		-0.00073403
7.56	-0.000472057		-0.000399912
7.58	-0.000582634		-0.00073403
7.6	-0.00069321		-6.56878e-05
7.62	-0.000633332		0.00127
7.64	-0.000516636		0.00194
7.66	-0.000343122		0.00294
7.68	-0.000396881		0.00294
7.7	-0.000337003		0.00261
7.72	-0.000447579		0.00194
7.74	-0.000558156		0.00194
7.76	-0.00044146		0.000936558
7.78	-0.000267946		0.000268216
7.8	-0.00015125		-6.60086e-05
7.82	-0.00014819		0.000602227
7.84	-0.000258767		-0.000734351
7.86	-0.000255707		-0.0014
7.88	-0.000309465		-0.00207
7.9	-0.000135951		-0.00241
7.92	-0.00018971		-0.00207
7.94	-0.00018665		-0.00374
7.96	4.36825e-05		-0.00441
7.98	-1.0076e-05		-0.00307
8	-0.000120653		-0.00307
8.02	-0.000117593		-0.00408
8.04	-8.96889e-07		-0.00474
8.06	0.000229436		-0.00408
8.08	0.000118859		-0.00374
8.1	6.51004e-05		-0.00441
8.12	6.81601e-05		-0.00441
8.14	7.12198e-05		-0.00508
8.16	0.000301552		-0.00408
8.18	0.000134157		-0.00274
8.2	0.000137217		-0.00307
8.22	0.000197095		-0.00274
8.24	0.000143336		-0.00274
8.26	0.000146396		-0.00307
8.28	3.58195e-05		-0.00307
8.3	0.000209334		-0.00341
8.32	0.00032603		-0.00307
8.34	0.000272271		-0.00307
8.36	0.000218513		-0.00274
8.38	0.000107936		-0.00274
8.4	0.000451905		-0.00341
8.42	0.000625419		-0.00341
8.44	0.000628479		-0.00374
8.46	0.00057472		-0.00441
8.48	0.00057778		-0.00341
8.5	0.000524022		-0.00307
8.52	0.000299809		-0.00241
8.54	0.00024605		-0.00241
8.56	0.000362746		-0.000400019
8.58	0.000593079		-6.57947e-05
8.6	0.00053932		0.000936665
8.62	0.000258289		0.00127
8.64	9.08941e-05		0.00127
8.66	0.000150772		0.00261
8.68	0.000267468		0.00361
8.7	0.000270528		0.00361
8.72	0.000330406		0.00261
8.74	0.000447102		0.00227
8.76	0.000393343		0.00394
8.78	0.000225948		0.00261
8.8	0.000115372		0.00261
8.82	0.00017525		0.00161
8.84	0.000121491		0.00127
8.86	6.77327e-05		0.00127
8.88	-0.000213299		-6.56878e-05
8.9	-0.000380693		-6.56878e-05
8.92	-0.000548088		-0.0014
8.94	-0.000601847		-0.000399805
8.96	-0.000655605		-6.56878e-05
8.98	-0.000652545		-0.0014
9	-0.000706304		-0.00207
9.02	-0.000816881		-0.0014
9.04	-0.000870639		-0.00107
9.06	-0.000867579		-0.000734137
9.08	-0.000694065		-6.59017e-05
9.1	-0.000463733		-6.59017e-05
9.12	-0.000347037		-0.000400126
9.14	-0.000173522		0.000268216
9.16	-0.000113645		-6.59017e-05
9.18	3.05152e-06		-6.59017e-05
9.2	0.000119748		0.000936558
9.22	6.59891e-05		0.00127
9.24	-4.45876e-05		0.000602548
9.26	-0.000382437		0.000936665
9.28	-0.00060665		0.00026843
9.3	-0.000717227		0.000936772
9.32	-0.000884621		0.00161
9.34	-0.000881562		0.00161
9.36	-0.00093532		0.00194
9.38	-0.000989079		0.00194
9.4	-0.000986019		0.00227
9.42	-0.00115		0.00194
9.44	-0.0009799		0.00227
9.46	-0.000863204		0.00227
9.48	-0.000803326		0.00227
9.5	-0.00125		0.00261
9.52	-0.00131		0.0016
9.54	-0.00153		0.00194
9.56	-0.00153		0.00227
9.58	-0.00141		0.00194
9.6	-0.00124		0.00227
9.62	-0.00129		0.00194
9.64	-0.00146		0.00127
9.66	-0.00174		0.000602548
9.68	-0.00168		0.000602548
9.7	-0.00122		-6.56878e-05
9.72	-0.0004257		-6.56878e-05
9.74	-0.000309004		-6.56878e-05
9.76	9.17828e-05		-0.00107
9.78	9.48425e-05		0.00026843
9.8	-1.57341e-05		0.00194
9.82	-0.000239947		0.00194
9.84	-0.000350524		0.00161
9.86	-6.33732e-05		0.00228
9.88	0.000110141		0.0027
9.9	-0.000227708		0.00345
9.92	-0.00079283		0.0032
9.94	-0.00102		0.00329
9.96	-0.00113		0.0027
9.98	-0.00124		0.00446
10	-0.00124		0.00354
10.02	-0.00129		0.00229
10.04	-0.0014		0.00204
10.06	-0.00145		0.00246
10.08	-0.00162		0.00254
10.1	-0.0015		0.00296
10.12	-0.00127		0.00271
10.14	-0.000815992		0.00414
10.16	-0.000812932		0.00456
10.18	-0.000866691		0.00498
10.2	-0.000977267		0.00372
10.22	-0.00103		0.00381
10.24	-0.00103		0.00456
10.26	-0.000797634		0.00565
10.28	-0.000680938		0.0054
10.3	-0.000734696		0.00515
10.32	-0.000902091		0.00557
10.34	-0.000955849		0.00499
10.36	-0.00112		0.00441
10.38	-0.000892912		0.00416
10.4	-0.00094667		0.00391
10.42	-0.000943611		0.00433
10.44	-0.000997369		0.00441
10.46	-0.00105		0.00349
10.48	-0.0011		0.00291
10.5	-0.0011		0.00366
10.52	-0.000928312		0.00308
10.54	-0.000811616		0.0025
10.56	-0.00069492		0.00425
10.58	-0.000748679		0.00434
10.6	-0.000972892		0.00442
10.62	-0.000856195		0.00451
10.64	-0.000682681		0.00393
10.66	-0.000679622		0.00401
10.68	-0.000562925		0.0041
10.7	-0.00073032		0.00418
10.72	-0.000897715		0.0046
10.74	-0.00101		0.00602
10.76	-0.00101		0.00577
10.78	-0.000888536		0.00486
10.8	-0.000658204		0.00528
10.82	-0.000711962		0.00503
10.84	-0.000822539		0.00545
10.86	-0.000876297		0.00587
10.88	-0.000873238		0.00629
10.9	-0.000870178		0.00637
10.92	-0.000753482		0.00579
10.94	-0.000693604		0.0052
10.96	-0.000576908		0.00429
10.98	-0.000630666		0.00504
11	-0.000741243		0.00513
11.02	-0.000795001		0.00454
11.04	-0.000564669		0.00496
11.06	-0.000334337		0.00538
11.08	-0.000501731		0.0058
11.1	-0.000498672		0.00488
11.12	-0.000609248		0.00497
11.14	-0.000492552		0.00539
11.16	-0.000375856		0.00547
11.18	-0.000486433		0.00589
11.2	-0.000426555		0.00598
11.22	-0.00059395		0.0064
11.24	-0.00059089		0.00782
11.26	-0.000758285		0.00724
11.28	-0.00092568		0.00632
11.3	-0.000581711		0.00607
11.32	-0.000408197		0.00716
11.34	-0.000405137		0.00724
11.36	-0.00062935		0.00766
11.38	-0.00062629		0.00674
11.4	-0.000566413		0.00616
11.42	-0.000449717		0.00625
11.44	-0.00033302		0.00533
11.46	-0.000386779		0.00475
11.48	-0.000270083		0.0055
11.5	-0.000267023		0.00592
11.52	-0.000491236		0.006
11.54	-0.000601813		0.00542
11.56	-0.000314662		0.00617
11.58	-0.000197966		0.00592
11.6	-0.000194906		0.00668
11.62	-0.000305483		0.00743
11.64	-0.000472878		0.00752
11.66	-0.000413		0.00794
11.68	-0.000353122		0.00702
11.7	-0.000350063		0.0071
11.72	-0.000347003		0.00786
11.74	-0.000230307		0.00761
11.76	-0.000340883		0.00769
11.78	-0.000565096		0.00711
11.8	-0.000505219		0.00753
11.82	-0.000331704		0.00695
11.84	-0.00015819		0.0067
11.86	-0.000211949		0.00678
11.88	-0.000322525		0.0072
11.9	-0.000433102		0.00762
11.92	-0.000430042		0.00771
11.94	-0.000540619		0.00779
11.96	-0.000537559		0.00888
11.98	-0.000364045		0.00897
12	-0.000417803		0.00938
12.02	-0.00052838		0.00947
12.04	-0.000809411		0.00989
12.06	-0.00086317		0.00964
12.08	-0.000689655		0.01006
12.1	-0.000572959		0.00981
12.12	-0.000626718		0.01023
12.14	-0.000680476		0.01031
12.16	-0.000620598		0.00973
12.18	-0.000674357		0.00881
12.2	-0.000728115		0.00857
12.22	-0.000611419		0.00798
12.24	-0.00060836		0.0084
12.26	-0.0006053		0.00882
12.28	-0.000829513		0.00924
12.3	-0.000826453		0.00899
12.32	-0.000880212		0.00908
12.34	-0.000763516		0.00883
12.36	-0.00064682		0.00858
12.38	-0.000530124		0.00866
12.4	-0.0006407		0.01042
12.42	-0.000637641		0.01117
12.44	-0.000748217		0.01193
12.46	-0.000745158		0.01101
12.48	-0.000628461		0.01143
12.5	-0.000454947		0.01118
12.52	-0.000565524		0.0106
12.54	-0.000505646		0.01168
12.56	-0.000445768		0.01244
12.58	-0.000669981		0.01252
12.6	-0.000610103		0.01294
12.62	-0.000436589		0.01169
12.64	-0.000603984		0.01144
12.66	-0.000600924		0.01119
12.68	-0.000654683		0.01295
12.7	-0.000708441		0.0127
12.72	-0.000648563		0.01278
12.74	-0.000645504		0.01387
12.76	-0.000699262		0.01329
12.78	-0.000696202		0.01271
12.8	-0.000636324		0.01332
12.82	-0.000803719		0.0146
12.84	-0.000857478		0.01588
12.86	-0.000740782		0.01749
12.88	-0.000624086		0.01943
12.9	-0.000677844		0.01971
12.92	-0.000731603		0.02099
12.94	-0.000842179		0.02394
12.96	-0.00083912		0.02521
12.98	-0.00083606		0.02783
13	-0.000776182		0.03011
13.02	-0.000716304		0.03138
13.04	-0.000713244		0.033
13.06	-0.000767003		0.03494
13.08	-0.000763943		0.03722
13.1	-0.000931338		0.03984
13.12	-0.000644187		0.04245
13.14	-0.000470673		0.0454
13.16	-0.000297159		0.04667
13.18	-0.000350917		0.04895
13.2	-0.000291039		0.0509
13.22	-0.000344798		0.05385
13.24	-0.000228102		0.05747
13.26	-5.45877e-05		0.06075
13.28	5.29021e-06		0.06303
13.3	6.51681e-05		0.06497
13.32	6.82278e-05		0.06625
13.34	-0.000155985		0.06853
13.36	-0.00032338		0.07215
13.38	-0.000377139		0.07476
13.4	-0.000260442		0.07804
13.42	-0.000257383		0.08133
13.44	-0.000424778		0.08494
13.46	-0.000705809		0.08689
13.48	-0.000759567		0.0885
13.5	-0.000756508		0.09245
13.52	-0.000810266		0.0954
13.54	-0.000636752		0.09801
13.56	-0.000633692		0.10163
13.58	-0.000630632		0.10324
13.6	-0.000798027		0.10686
13.62	-0.000851786		0.1088
13.64	-0.000905544		0.11075
13.66	-0.000675212		0.11203
13.68	-0.000615334		0.11564
13.7	-0.000669092		0.11959
13.72	-0.000722851		0.12154
13.74	-0.000833428		0.12482
13.76	-0.001		0.13044
13.78	-0.000940945		0.13306
13.8	-0.00076743		0.13634
13.82	-0.000707552		0.13895
13.84	-0.000647675		0.1429
13.86	-0.000701433		0.14619
13.88	-0.000868828		0.15014
13.9	-0.000752132		0.15409
13.92	-0.000749072		0.15904
13.94	-0.00051874		0.16567
13.96	-0.000458862		0.17195
13.98	-0.00051262		0.17791
14	-0.000566379		0.18788
14.02	-0.000790592		0.19784
14.04	-0.000617078		0.20981
14.06	-0.000614018		0.22345
14.08	-0.000667776		0.23877
14.1	-0.000948808		0.25575
14.12	-0.001		0.27541
14.14	-0.000999506		0.29773
14.16	-0.00111		0.3214
14.18	-0.00105		0.3464
14.2	-0.0011		0.37375
14.22	-0.0011		0.40075
14.24	-0.00092739		0.43177
14.26	-0.00109		0.46346
14.28	-0.00126		0.49481
14.3	-0.00109		0.52583
14.32	-0.000858333		0.55751
14.34	-0.000855273		0.58887
14.36	-0.000909031		0.61721
14.38	-0.00108		0.64555
14.4	-0.00102		0.67323
14.42	-0.000899852		0.6989
14.44	-0.000896793		0.7239
14.46	-0.00106		0.74724
14.48	-0.00106		0.76723
14.5	-0.000887613		0.78588
14.52	-0.000941372		0.80453
14.54	-0.000938312		0.82118
14.56	-0.000992071		0.83549
14.58	-0.000989011		0.8498
14.6	-0.000929133		0.86244
14.62	-0.000982892		0.87475
14.64	-0.00104		0.88505
14.66	-0.000863136		0.89468
14.68	-0.000860076		0.90297
14.7	-0.000913835		0.9106
14.72	-0.000967593		0.91789
14.74	-0.000964533		0.92351
14.76	-0.000961474		0.92847
14.78	-0.000901596		0.93141
14.8	-0.00101		0.93336
14.82	-0.00107		0.93497
14.84	-0.00112		0.93491
14.86	-0.00106		0.93485
14.88	-0.00106		0.93379
14.9	-0.000996874		0.93072
14.92	-0.000993814		0.92833
14.94	-0.0011		0.92559
14.96	-0.00116		0.92253
14.98	-0.00104		0.91812
15	-0.000981576		0.91472
15.02	-0.000978516		0.91065
15.04	-0.000975456		0.90625
15.06	-0.00103		0.90084
15.08	-0.00103		0.89577
15.1	-0.00108		0.8907
15.12	-0.000963217		0.88563
15.14	-0.000960158		0.88056
15.16	-0.00113		0.87582
15.18	-0.00101		0.87108
15.2	-0.00106		0.86668
15.22	-0.000947919		0.86294
15.24	-0.000717586		0.85954
15.26	-0.000714527		0.85581
15.28	-0.000654649		0.85308
15.3	-0.000822044		0.84934
15.32	-0.000818984		0.8446
15.34	-0.000872742		0.83953
15.36	-0.000699228		0.83513
15.38	-0.000468896		0.82939
15.4	-0.000465836		0.82432
15.42	-0.000462776		0.81925
15.44	-0.000516535		0.81384
15.46	-0.000456657		0.80977
15.48	-0.000339961		0.80537
15.5	-0.000280083		0.8023
15.52	-0.000106569		0.80024
15.54	-4.66909e-05		0.79917
15.56	1.3187e-05		0.80045
15.58	0.000129883		0.80106
15.6	0.000189761		0.80167
15.62	7.91843e-05		0.80295
15.64	0.000139062		0.80289
15.66	0.00019894		0.80249
15.68	0.000145182		0.79943
15.7	0.000205059		0.79402
15.72	0.000321756		0.78527
15.74	0.000324815		0.77452
15.76	0.00015742		0.76009
15.78	0.000217298		0.74299
15.8	0.000106722		0.72453
15.82	0.000109781		0.70622
15.84	0.000169659		0.68322
15.86	5.90825e-05		0.66023
15.88	-0.000108312		0.63456
15.9	-0.000105253		0.60922
15.92	-0.000159011		0.58355
15.94	-8.45666e-08		0.55922
15.96	0.000870326		0.53389
15.98	0.00168		0.51023
16	0.00233		0.4869
16.02	0.00308		0.46424
16.04	0.00361		0.44258
16.06	0.00375		0.42426
16.08	0.00337		0.40728
16.1	0.0031		0.39297
16.12	0.00266		0.38034
16.14	0.0024		0.37104
16.16	0.00213		0.36342
16.18	0.00187		0.35947
16.2	0.00154		0.3582
16.22	0.00105		0.35859
16.24	0.000400057		0.36133
16.26	-0.000665209		0.36573
16.28	-0.00093502		0.37148
16.3	-0.000807104		0.37956
16.32	-0.000792825		0.39031
16.34	-0.000892182		0.40207
16.36	-0.00105		0.41617
16.38	-0.0012		0.42993
16.4	-0.00102		0.44603
16.42	-0.00106		0.46046
16.44	-0.000991239		0.47623
16.46	-0.00115		0.494
16.48	-0.00108		0.51211
16.5	-0.00101		0.53155
16.52	-0.000820485		0.54933
16.54	-0.000863024		0.56509
16.56	-0.000791926		0.57852
16.58	-0.000664011		0.58894
16.6	-0.000649731		0.60037
16.62	-0.000805906		0.60611
16.64	-0.000507536		0.61252
16.66	-0.000436438		0.61826
16.68	-0.000365341		0.62067
16.7	-0.000180607		0.6224
16.72	-0.000223145		0.62213
16.74	-0.000492957		0.62219
16.76	-0.000365041		0.62192
16.78	-0.000180307		0.62365
16.8	-0.0003933		0.62639
16.82	-0.000322203		0.62945
16.84	-0.000648832		0.63553
16.86	-0.000577735		0.64228
16.88	-0.000336183		0.64802
16.9	-0.000265085		0.65577
16.92	-0.000648533		0.66285
16.94	-0.000918344		0.66993
16.96	-0.000847247		0.67634
16.98	-0.000719331		0.68241
17	-0.000705052		0.68816
17.02	-0.000690772		0.6929
17.04	-0.000960584		0.69797
17.06	-0.000605395		0.70071
17.08	-0.000932025		0.70344
17.1	-0.000860927		0.70518
17.12	-0.000846648		0.70691
17.14	-0.000434641		0.70864
17.16	-0.000306725		0.71104
17.18	-0.000235628		0.71511
17.2	-0.000334984		0.72119
17.22	-0.000207069		0.72861
17.24	9.13016e-05		0.73802
17.26	0.000276036		0.74644
17.28	6.30423e-05		0.75619
17.3	2.05036e-05		0.76595
17.32	3.4783e-05		0.7767
17.34	0.000276335		0.78679
17.36	0.00012016		0.79587
17.38	-9.28332e-05		0.80496
17.4	-0.000305827		0.8127
17.42	-0.000348365		0.81845
17.44	-0.000447722		0.82252
17.46	-0.000660716		0.82492
17.48	-0.000646436		0.82598
17.5	-0.000688975		0.82672
17.52	-0.000617877		0.82711
17.54	-0.001		0.82784
17.56	-0.00116		0.82657
17.58	-0.00103		0.82596
17.6	-0.00084485		0.82569
17.62	-0.000944207		0.82609
17.64	-0.00104		0.82715
17.66	-0.0012		0.82855
17.68	-0.00113		0.82995
17.7	-0.000943908		0.83335
17.72	-0.00104		0.83542
17.74	-0.00126		0.83916
17.76	-0.00124		0.84122
17.78	-0.00157		0.84396
17.8	-0.0015		0.84703
17.82	-0.00131		0.84843
17.84	-0.00113		0.84815
17.86	-0.0014		0.84788
17.88	-0.0015		0.84661
17.9	-0.0016		0.84533
17.92	-0.00141		0.84272
17.94	-0.00123		0.84312
17.96	-0.0011		0.84184
17.98	-0.0012		0.84224
18	-0.00118		0.8423
18.02	-0.000999528		0.8427
18.04	-0.00127		0.8451
18.06	-0.00126		0.8475
18.08	-0.00118		0.85024
18.1	-0.00106		0.85464
18.12	-0.00116		0.85972
18.14	-0.00125		0.86579
18.16	-0.00124		0.87154
18.18	-0.00123		0.87761
18.2	-0.00116		0.88369
18.22	-0.00108		0.8901
18.24	-0.00141		0.89551
18.26	-0.0014		0.89791
18.28	-0.00098435		0.90065
18.3	-0.000742798		0.90104
18.32	-0.000898973		0.89977
18.34	-0.000884693		0.89716
18.36	-0.00104		0.89288
18.38	-0.000799316		0.88659
18.4	-0.000728219		0.87963
18.42	-0.000827576		0.87201
18.44	-0.000870114		0.86439
18.46	-0.000855835		0.85643
18.48	-0.000784737		0.8478
18.5	-0.000997731		0.83918
18.52	-0.000983451		0.83022
18.54	-0.000969172		0.82025
18.56	-0.000898074		0.80929
18.58	-0.000883795		0.79431
18.6	-0.00121		0.77499
18.62	-0.00108		0.74999
18.64	-0.000840956		0.71731
18.66	-0.000769859		0.6766
18.68	-0.000982852		0.63022
18.7	-0.00103		0.57748
18.72	-0.00112		0.52007
18.74	-0.00111		0.45931
18.76	-0.000925734		0.39655
18.78	-0.000911455		0.33346
18.8	-0.000953994		0.27404
18.82	-0.00111		0.21796
18.84	-0.00121		0.16823
18.86	-0.00102		0.12519
18.88	-0.00118		0.09183
18.9	-0.000996233		0.06416
18.92	-0.000981953		0.04484
18.94	-0.00108		0.0312
18.96	-0.000953394		0.02291
18.98	-0.000825479		0.01765
19	-0.000811199		0.00947
19.02	-0.00102		0.00262
19.04	-0.000839459		-0.00189
19.06	-0.000711543		-0.00607
19.08	-0.000697263		-0.00824
19.1	-0.000285257		-0.01108
19.12	-0.000270977		-0.01259
19.14	-0.000313516		-0.01242
19.16	-0.000356055		-0.01326
19.18	-0.000569048		-0.01275
19.2	-0.000611587		-0.01259
19.22	-0.000426853		-0.01275
19.24	-0.000355755		-0.01259
19.26	-0.000398294		-0.01175
19.28	-0.000724924		-0.01192
19.3	-0.000937917		-0.01242
19.32	-0.000582728		-0.01158
19.34	-0.000397994		-0.01075
19.36	-0.000610988		-0.01192
19.38	-0.00053989		-0.01142
19.4	-0.000468792		-0.01092
19.42	-0.000454513		-0.01075
19.44	-0.000212961		-0.00925
19.46	-0.000369136		-0.00941
19.48	-0.000184402		-0.00925
19.5	-0.000226941		-0.00808
19.52	-0.000155843		-0.00691
19.54	-0.000596109		-0.00741
19.56	-0.000525012		-0.00757
19.58	-0.000169823		-0.00707
19.6	-0.000325998		-0.00724
19.62	-0.000425355		-0.00841
19.64	-0.000354257		-0.00824
19.66	-0.000567251		-0.00975
19.68	-0.000155244		-0.00824
19.7	-2.73282e-05		-0.00808
19.72	4.37694e-05		-0.00724
19.74	-5.55875e-05		-0.00808
19.76	1.55101e-05		-0.00757
19.78	-0.000140665		-0.00707
19.8	4.40689e-05		-0.0059
19.82	0.000171985		-0.0054
19.84	0.000129446		-0.00457
19.86	-2.67291e-05		-0.00407
19.88	-1.24497e-05		-0.00323
19.9	-0.000111807		-0.00306
19.92	-0.000211164		-0.00189
19.94	-0.000253702		-0.00206
19.96	-0.000182605		0.000111652
19.98	-0.000395598		0.00162
20	-0.000381319		0.00312
20.02	-0.000537494		0.00429
20.04	-0.000295942		0.00613
20.06	-0.000111208		0.00796
20.08	-0.000267383		0.01014
20.1	-0.000423558		0.01331
20.12	-0.000409278		0.01682
20.14	-0.000281363		0.01933
20.16	1.70078e-05		0.02283
20.18	-2.55309e-05		0.02634
20.2	-1.12515e-05		0.03019
20.22	3.02792e-06		0.03403
20.24	-3.95108e-05		0.03854
20.26	8.8405e-05		0.04405
20.28	-6.77702e-05		0.05124
20.3	6.01456e-05		0.05943
20.32	7.44251e-05		0.07101
20.34	-2.49319e-05		0.08421
20.36	-0.000124289		0.09975
20.38	-0.000280464		0.11662
20.4	-0.000209366		0.1355
20.42	-0.000308723		0.15572
20.44	-0.000351262		0.1776
20.46	-0.000393801		0.20049
20.48	-0.000606794		0.22539
20.5	-0.000365242		0.25095
20.52	-0.000294144		0.27751
20.54	-0.000450319		0.30441
20.56	-0.00043604		0.33198
20.58	-0.000364942		0.36021
20.6	-0.000237027		0.38945
20.62	-0.000165929		0.41835
20.64	-9.48313e-05		0.44826
20.66	-8.05519e-05		0.48017
20.68	-9.45424e-06		0.51208
20.7	4.82519e-06		0.54399
20.72	1.91046e-05		0.5759
20.74	9.02022e-05		0.60848
20.76	0.0001613		0.63973
20.78	5.12474e-06		0.67064
20.8	-9.42322e-05		0.69921
20.82	-0.000364044		0.72711
20.84	-6.56733e-05		0.75467
20.86	0.000175879		0.77957
20.88	7.65219e-05		0.80045
20.9	-0.00019329		0.821
20.92	-0.000349465		0.84021
20.94	-0.000278367		0.85776
20.96	-0.000264088		0.87329
20.98	-0.000136172		0.88816
21	-0.000121892		0.90103
21.02	-0.000334886		0.91489
21.04	-0.000150152		0.92709
21.06	-0.000476781		0.93694
21.08	-0.000462502		0.94747
21.1	-0.000505041		0.95666
21.12	-0.000263489		0.96417
21.14	-0.000362845		0.96935
21.16	-0.000575839		0.97219
21.18	-0.000618378		0.97269
21.2	-0.00054728		0.97185
21.22	-0.000305728		0.97035
21.24	-0.00023463		0.96617
21.26	-0.000390805		0.95999
21.28	-0.000603799		0.9528
21.3	-0.000362246		0.94294
21.32	-0.000120694		0.93242
21.34	-0.000163233		0.92155
21.36	-0.000319408		0.90969
21.38	-0.000361947		0.89816
21.4	-0.000404486		0.8883
21.42	-0.000333388		0.87811
21.44	-0.000489563		0.86825
21.46	-0.00058892		0.85939
21.48	-0.000574641		0.85087
21.5	-0.000333088		0.84235
21.52	-0.000773354		0.83616
21.54	-0.000645439		0.82965
21.56	-0.000574341		0.82313
21.58	-0.000162334		0.81728
21.6	-0.000204873		0.81143
21.62	-0.000361048		0.80458
21.64	-0.000460405		0.80007
21.66	-0.000218853		0.79522
21.68	7.95174e-05		0.79004
21.7	9.37968e-05		0.78519
21.72	-5.56014e-06		0.78035
21.74	0.000235992		0.77583
21.76	2.29987e-05		0.77099
21.78	9.40963e-05		0.76581
21.8	0.000108376		0.76096
21.82	0.000179473		0.75578
21.84	8.01164e-05		0.75093
21.86	3.75777e-05		0.74441
21.88	-4.96105e-06		0.7389
21.9	0.000122955		0.73305
21.92	0.000364507		0.72754
21.94	0.000151514		0.72202
21.96	-0.000175116		0.7155
21.98	-4.72003e-05		0.70999
22	8.07155e-05		0.70447
22.02	-1.86414e-05		0.70063
22.04	-4.36196e-06		0.69678
22.06	9.91747e-06		0.69261
22.08	2.41969e-05		0.6891
22.1	0.000152113		0.68559
22.12	0.000241681		0.68308
22.14	5.9916e-05		0.68091
22.16	0.000559969		0.67907
22.18	0.000435022		0.67689
22.2	-8.76522e-05		0.67639
22.22	-0.000894417		0.67656
22.24	-0.00102		0.67505
22.26	-0.000576129		0.67522
22.28	0.000208014		0.67471
22.3	0.000992158		0.67488
22.32	0.00144		0.67438
22.34	0.00188		0.67354
22.36	0.00238		0.67304
22.38	0.00248		0.6722
22.4	0.00309		0.67203
22.42	0.00365		0.67086
22.44	0.00449		0.66969
22.46	0.00494		0.66819
22.48	0.0047		0.66534
22.5	0.00434		0.66284
22.52	0.00354		0.66066
22.54	0.00302		0.6605
22.56	0.00227		0.65932
22.58	0.0014		0.65815
22.6	0.000595226		0.65765
22.62	0.000358574		0.65715
22.64	0.000242073		0.65564
22.66	6.87536e-05		0.6538
22.68	-4.77472e-05		0.65263
22.7	6.2065e-06		0.65213
22.72	6.01602e-05		0.65129
22.74	0.000170932		0.64812
22.76	0.000168068		0.64394
22.78	0.000165203		0.63976
22.8	0.000219157		0.63391
22.82	0.00027311		0.62873
22.84	0.000213428		0.62221
22.86	0.0003242		0.6157
22.88	0.000321335		0.60918
22.9	0.000318471		0.60266
22.92	0.000258788		0.59548
22.94	0.000199105		0.58896
22.96	0.000366695		0.58378
22.98	0.000477467		0.57659
23	0.000474603		0.57175
23.02	0.000471738		0.56723
23.04	0.000639328		0.56172
23.06	0.000806918		0.55821
23.08	0.000804054		0.55737
23.1	0.000858008		0.5562
23.12	0.000684689		0.5557
23.14	0.000738642		0.55653
23.16	0.000792596		0.55837
23.18	0.00084655		0.56188
23.2	0.000843685		0.56705
23.22	0.000897639		0.57323
23.24	0.00107		0.57808
23.26	0.00089191		0.58493
23.28	0.000832227		0.59011
23.3	0.000999817		0.59528
23.32	0.00105		0.60146
23.34	0.00122		0.60664
23.36	0.00128		0.61048
23.38	0.00127		0.61299
23.4	0.00127		0.61316
23.42	0.00138		0.61299
23.44	0.00143		0.61048
23.46	0.00126		0.60998
23.48	0.00137		0.6078
23.5	0.00143		0.60596
23.52	0.00131		0.60312
23.54	0.00142		0.59995
23.56	0.00153		0.59777
23.58	0.00147		0.5956
23.6	0.00153		0.59376
23.62	0.00152		0.59259
23.64	0.00146		0.59142
23.66	0.00163		0.59025
23.68	0.0018		0.59008
23.7	0.00162		0.58924
23.72	0.00168		0.58807
23.74	0.00168		0.58623
23.76	0.00173		0.5854
23.78	0.00173		0.58322
23.8	0.00184		0.58138
23.82	0.00178		0.57921
23.84	0.00177		0.57771
23.86	0.00183		0.57553
23.88	0.00177		0.57302
23.9	0.00182		0.56718
23.92	0.00182		0.55932
23.94	0.00159		0.54946
23.96	0.0017		0.53726
23.98	0.00164		0.51939
24	0.00152		0.49783
24.02	0.00141		0.47059
24.04	0.00141		0.43902
24.06	0.00118		0.40276
24.08	0.00112		0.36483
24.1	0.000885238		0.3249
24.12	0.000711919		0.28596
24.14	0.000709054		0.24804
24.16	0.000649372		0.21111
24.18	0.000476053		0.17619
24.2	0.000302734		0.14528
24.22	0.000413506		0.11737
24.24	0.000410641		0.09448
24.26	0.000180504		0.0756
24.28	0.000120821		0.06106
24.3	4.32037e-06		0.04786
24.32	0.000228729		0.03867
24.34	0.0003395		0.02948
24.36	0.000336636		0.02129
24.38	0.000447408		0.01544
24.4	0.000501362		0.01026
24.42	0.000612133		0.00675
24.44	0.000552451		0.00491
24.46	0.000606404		0.00374
24.48	0.00060354		0.00324
24.5	0.000657494		0.00307
24.52	0.000597811		0.00424
24.54	0.000140401		0.00441
24.56	2.39002e-05		0.00658
24.58	-0.000263055		0.01075
24.6	-0.000663647		0.01359
24.62	-0.00123		0.01591
24.64	-0.00215		0.01485
24.66	-0.00249		0.01412
24.68	-0.00255		0.01373
24.7	-0.00267		0.014
24.72	-0.00284		0.01394
24.74	-0.00335		0.01421
24.76	-0.00347		0.01549
24.78	-0.00387		0.0151
24.8	-0.00393		0.0137
24.82	-0.00422		0.01297
24.84	-0.00411		0.01191
24.86	-0.00377		0.01118
24.88	-0.00383		0.01011
24.9	-0.00417		0.00972
24.92	-0.00406		0.00832
24.94	-0.00412		0.00759
24.96	-0.00384		0.00686
24.98	-0.0039		0.00513
25	-0.00407		0.00574
25.02	-0.00413		0.00501
25.04	-0.00408		0.00629
25.06	-0.00414		0.00589
25.08	-0.00391		0.0065
25.1	-0.00369		0.00611
25.12	-0.00358		0.00504
25.14	-0.00387		0.00532
25.16	-0.00393		0.00592
25.18	-0.00393		0.00653
25.2	-0.00393		0.00714
25.22	-0.00388		0.00675
25.24	-0.00354		0.00769
25.26	-0.00314		0.00829
25.28	-0.00309		0.01124
25.3	-0.00315		0.01385
25.32	-0.00344		0.01714
25.34	-0.00361		0.02276
25.36	-0.00333		0.02938
25.38	-0.00328		0.03991
25.4	-0.00339		0.05307
25.42	-0.00328		0.06756
25.44	-0.00345		0.08373
25.46	-0.00391		0.10223
25.48	-0.00369		0.12207
25.5	-0.00358		0.14325
25.52	-0.00352		0.16644
25.54	-0.00336		0.19296
25.56	-0.00324		0.22049
25.58	-0.00336		0.24902
25.6	-0.00336		0.27956
25.62	-0.00337		0.31109
25.64	-0.00365		0.3443
25.66	-0.00349		0.37952
25.68	-0.00338		0.41339
25.7	-0.00343		0.44694
25.72	-0.00332		0.47948
25.74	-0.00333		0.51135
25.76	-0.00339		0.54355
25.78	-0.00345		0.57309
25.8	-0.00339		0.60128
25.82	-0.00351		0.62781
25.84	-0.00334		0.653
25.86	-0.00317		0.67651
25.88	-0.00312		0.69736
25.9	-0.00301		0.7182
25.92	-0.00324		0.73771
25.94	-0.00319		0.75655
25.96	-0.00307		0.77539
25.98	-0.00302		0.79156
26	-0.00314		0.80839
26.02	-0.00337		0.82523
26.04	-0.00348		0.84072
26.06	-0.00332		0.85489
26.08	-0.00309		0.86838
26.1	-0.00309		0.88054
26.12	-0.00304		0.89236
26.14	-0.0031		0.90218
26.16	-0.00299		0.91166
26.18	-0.00299		0.91813
26.2	-0.003		0.92394
26.22	-0.00277		0.92774
26.24	-0.00289		0.93021
26.26	-0.00266		0.93201
26.28	-0.00284		0.9328
26.3	-0.0029		0.93259
26.32	-0.00301		0.93172
26.34	-0.00284		0.92984
26.36	-0.00279		0.92796
26.38	-0.00291		0.92475
26.4	-0.00302		0.92153
26.42	-0.00291		0.91865
26.44	-0.00303		0.91577
26.46	-0.00303		0.91189
26.48	-0.00304		0.90867
26.5	-0.00298		0.90646
26.52	-0.0027		0.90391
26.54	-0.00225		0.9017
26.56	-0.00259		0.89982
26.58	-0.00248		0.89794
26.6	-0.00248		0.89573
26.62	-0.00237		0.89352
26.64	-0.00238		0.89164
26.66	-0.00238		0.8901
26.68	-0.00238		0.88855
26.7	-0.00244		0.88634
26.72	-0.0025		0.88312
26.74	-0.00256		0.88024
26.76	-0.00251		0.87636
26.78	-0.00228		0.87348
26.8	-0.0024		0.8696
26.82	-0.00263		0.86638
26.84	-0.00275		0.86383
26.86	-0.00269		0.85928
26.88	-0.00275		0.8564
26.9	-0.00247		0.85385
26.92	-0.00236		0.85131
26.94	-0.00231		0.84876
26.96	-0.00231		0.84555
26.98	-0.0022		0.84367
27	-0.00209		0.84045
27.02	-0.00203		0.83857
27.04	-0.00192		0.83536
27.06	-0.00187		0.83181
27.08	-0.00187		0.8296
27.1	-0.00182		0.82471
27.12	-0.00176		0.8215
27.14	-0.00177		0.81695
27.16	-0.00166		0.8134
27.18	-0.00189		0.81018
27.2	-0.00206		0.80697
27.22	-0.00206		0.80409
27.24	-0.00201		0.80087
27.26	-0.00207		0.79966
27.28	-0.00213		0.79878
27.3	-0.00224		0.79757
27.32	-0.00219		0.79804
27.34	-0.00197		0.7985
27.36	-0.0018		0.79996
27.38	-0.00191		0.80243
27.4	-0.00169		0.80489
27.42	-0.00169		0.80736
27.44	-0.0017		0.80949
27.46	-0.00158		0.81129
27.48	-0.00153		0.81308
27.5	-0.00165		0.81488
27.52	-0.00148		0.81668
27.54	-0.00137		0.81747
27.56	-0.00149		0.81793
27.58	-0.00132		0.8194
27.6	-0.00121		0.81919
27.62	-0.00121		0.81865
27.64	-0.00133		0.81777
27.66	-0.00127		0.8169
27.68	-0.00122		0.81702
27.7	-0.00105		0.81648
27.72	-0.000769598		0.8156
27.74	-0.00082928		0.8154
27.76	-0.000832145		0.81586
27.78	-0.000721373		0.81532
27.8	-0.000894692		0.81411
27.82	-0.000897556		0.81223
27.84	-0.000843603		0.81102
27.86	-0.000732831		0.81014
27.88	-0.000962968		0.80993
27.9	-0.000852196		0.80872
27.92	-0.000855061		0.80852
27.94	-0.000744289		0.80831
27.96	-0.00086079		0.80877
27.98	-0.000863654		0.80823
28	-0.0008097		0.80836
28.02	-0.00064211		0.80948
28.04	-0.000588157		0.81095
28.06	-0.000647839		0.81408
28.08	-0.000650704		0.81621
28.1	-0.000426296		0.81734
28.12	-0.000542796		0.82014
28.14	-0.000432025		0.82194
28.16	-0.000491707		0.82441
28.18	-0.000324117		0.8252
28.2	-0.000326982		0.82666
28.22	-0.000386664		0.82779
28.24	-0.000446347		0.82892
28.26	-0.000449211		0.83038
28.28	-0.000395258		0.83151
28.3	-0.00045494		0.83231
28.32	-0.000514623		0.83411
28.34	-0.000631124		0.83457
28.36	-0.000747625		0.83536
28.38	-0.000864126		0.83649
28.4	-0.000753354		0.83662
28.42	-0.0006994		0.83641
28.44	-0.000702265		0.8362
28.46	-0.000648311		0.83566
28.48	-0.000594357		0.83512
28.5	-0.00065404		0.83357
28.52	-0.000600086		0.8337
28.54	-0.000602951		0.83349
28.56	-0.000662633		0.83429
28.58	-0.000495043		0.83575
28.6	-0.000384271		0.83488
28.62	-0.000500772		0.83567
28.64	-0.000560455		0.83747
28.66	-0.000620138		0.83793
28.68	-0.000793457		0.83973
28.7	-0.000739503		0.84019
28.72	-0.000571913		0.83931
28.74	-0.000574777		0.83643
28.76	-0.00063446		0.83155
28.78	-0.000750961		0.82332
28.8	-0.00109		0.81075
28.82	-0.000870326		0.79483
28.84	-0.000873191		0.77257
28.86	-0.000876055		0.74329
28.88	-0.000935738		0.71
28.9	-0.000938602		0.6707
28.92	-0.000941467		0.62839
28.94	-0.000944331		0.58273
28.96	-0.00117		0.53507
28.98	-0.00112		0.48574
29	-0.000952925		0.43508
29.02	-0.000728516		0.38541
29.04	-0.000958654		0.33842
29.06	-0.000961518		0.29478
29.08	-0.000793928		0.25614
29.1	-0.000739974		0.22085
29.12	-0.000799657		0.19056
29.14	-0.00103		0.16262
29.16	-0.00115		0.13802
29.18	-0.00080825		0.11542
29.2	-0.000811115		0.09617
29.22	-0.000870798		0.08193
29.24	-0.000873662		0.06869
29.26	-0.000819708		0.05712
29.28	-0.000538482		0.04789
29.3	-0.000541346		0.03966
29.32	-0.000601029		0.03377
29.34	-0.000490257		0.02755
29.36	-0.000322667		0.02467
29.38	-0.000325532		0.02145
29.4	-0.000555669		0.02091
29.42	-0.000558533		0.02004
29.44	-0.000447762		0.01425
29.46	-0.000450626		0.01055
29.48	-0.000567127		0.00751
29.5	-0.000797264		0.00548
29.52	-0.00074331		0.00345
29.54	-0.000859811		0.00142
29.56	-0.000862676		-0.000950329
29.58	-0.00115		-0.00432
29.6	-0.0011		-0.00602
29.62	-0.000871269		-0.00772
29.64	-0.000703679		-0.00741
29.66	-0.000763362		-0.00744
29.68	-0.000766226		-0.00713
29.7	-0.000712273		-0.00682
29.72	-0.000771955		-0.00752
29.74	-0.000718002		-0.00688
29.76	-0.000436775		-0.00657
29.78	-0.00043964		-0.00559
29.8	-0.000328868		-0.00395
29.82	-0.00038855		-0.00231
29.84	-0.000448233		-0.00166
29.86	-0.000394279		-0.00236
29.88	-0.000226689		-0.00239
29.9	-0.000400008		-0.00275
29.92	-0.000516509		-0.00278
29.94	-0.000405737		-0.00079847
29.96	-0.00046542		-0.00049144
29.98	-0.000638739		0.000149708
30	-0.000641603		0.000456631
30.02	-0.000530832		0.0021
30.04	-0.000590514		0.00207
30.06	-0.000536561		0.00271
30.08	-0.000766698		0.00369
30.1	-0.000883199		0.00433
30.12	-0.000886063		0.00497
30.14	-0.000775291		0.00561
30.16	-0.00094861		0.00458
30.18	-0.00101		0.00489
30.2	-0.000897521		0.00653
30.22	-0.000786749		0.00751
30.24	-0.000789614		0.00648
30.26	-0.000792478		0.00846
30.28	-0.000852161		0.00843
30.3	-0.000741389		0.00874
30.32	-0.000573799		0.00804
30.34	-0.000349391		0.00801
30.36	-0.000465892		0.00832
30.38	-0.000411938		0.00863
30.4	-0.000414802		0.00894
30.42	-0.000417667		0.00791
30.44	-0.000534168		0.00788
30.46	-0.00059385		0.00752
30.48	-0.000539897		0.00582
30.5	-0.000599579		0.00613
30.52	-0.000488807		0.0061
30.54	-0.000775763		0.00707
30.56	-0.000835445		0.00638
30.58	-0.000781492		0.00535
30.6	-0.000727538		0.00566
30.62	-0.000844039		0.0063
30.64	-0.000846903		0.00761
30.66	-0.000736132		0.00892
30.68	-0.000852632		0.00989
30.7	-0.000855497		0.01187
30.72	-0.00114		0.01667
30.74	-0.00126		0.02341
30.76	-0.00103		0.03148
30.78	-0.000980591		0.04055
30.8	-0.000983456		0.04996
30.82	-0.00098632		0.0597
30.84	-0.000932366		0.06877
30.86	-0.000992049		0.07785
30.88	-0.000994914		0.08759
30.9	-0.000827324		0.099
30.92	-0.000716552		0.11041
30.94	-0.000378507		0.12316
30.96	-0.00043819		0.13658
30.98	-0.000497872		0.151
31	-0.000387101		0.16676
31.02	-0.000276329		0.18352
31.04	-0.000392829		0.20161
31.06	-0.000395694		0.22205
31.08	-0.000398558		0.24415
31.1	-0.000458241		0.26793
31.12	-0.000290651		0.29338
31.14	-0.000350334		0.32083
31.16	-0.000466835		0.34962
31.18	-0.000412881		0.37874
31.2	-0.000529382		0.4082
31.22	-0.000645883		0.43933
31.24	-0.000648747		0.46945
31.26	-0.000594793		0.49925
31.28	-0.000654476		0.5287
31.3	-0.000600522		0.55749
31.32	-0.000773841		0.58561
31.34	-0.000890342		0.61407
31.36	-0.000950025		0.63985
31.38	-0.000782435		0.66463
31.4	-0.00101		0.68841
31.42	-0.000958618		0.71218
31.44	-0.00102		0.73295
31.46	-0.00102		0.75472
31.48	-0.00102		0.77482
31.5	-0.000970076		0.79593
31.52	-0.00109		0.81469
31.54	-0.000862169		0.83212
31.56	-0.000808215		0.84721
31.58	-0.000697443		0.86196
31.6	-0.000700308		0.87371
31.62	-0.0004759		0.88512
31.64	-0.000365128		0.89353
31.66	-0.00042481		0.89993
31.68	-0.000314038		0.90432
31.7	-0.000146448		0.90638
31.72	-3.56765e-05		0.90442
31.74	1.82772e-05		0.90281
31.76	-0.000325496		0.90018
31.78	-0.000569031		0.89556
31.8	-0.000245169		0.89059
31.82	-0.000489489		0.88597
31.84	-0.000563354		0.87967
31.86	-0.000750856		0.87337
31.88	-0.00088154		0.86808
31.9	-0.00107		0.86278
31.92	-0.00114		0.85882
31.94	-0.00127		0.85587
31.96	-0.00135		0.8509
31.98	-0.00125		0.84561
32	-0.000699733		0.83931
32.02	0.000135493		0.83301
32.04	0.000628154		0.82705
32.06	0.000741791		0.82075
32.08	0.000798609		0.81345
32.1	0.000798609		0.80582
32.12	0.00103		0.79718
32.14	0.000969063		0.78854
32.16	0.0012		0.7789
32.18	0.00131		0.76993
32.2	0.00131		0.76063
32.22	0.0012		0.75266
32.24	0.000912245		0.74436
32.26	0.0012		0.73605
32.28	0.00114		0.72808
32.3	0.00114		0.72078
32.32	0.00125		0.71415
32.34	0.00114		0.70785
32.36	0.00103		0.70089
32.38	0.00108		0.69426
32.4	0.000855427		0.68829
32.42	0.000628154		0.68233
32.44	0.000628154		0.67703
32.46	0.000684972		0.67174
32.48	0.0004577		0.66611
32.5	0.000400881		0.65981
32.52	0.000173609		0.65452
32.54	0.000173609		0.64788
32.56	3.1542e-06		0.64259
32.58	0.000116791		0.63763
32.6	-0.000224119		0.63333
32.62	3.1542e-06		0.63105
32.64	0.000400881		0.62876
32.66	0.000287245		0.6268
32.68	-5.3664e-05		0.62452
32.7	-0.000224119		0.62457
32.72	-0.0001673		0.62562
32.74	-5.3664e-05		0.62667
32.76	-0.0001673		0.6284
32.78	-0.0001673		0.63212
32.8	-0.000280937		0.63451
32.82	-0.0001673		0.63824
32.84	-0.000110482		0.64063
32.86	-0.000280937		0.64603
32.88	-0.0001673		0.65009
32.9	5.99724e-05		0.65449
32.92	-0.000110482		0.65855
32.94	-5.3664e-05		0.66361
32.96	0.000116791		0.66767
32.98	0.000230427		0.67274
33	0.000230427		0.67479
33.02	0.000116791		0.67885
33.04	0.000173609		0.68124
33.06	5.99724e-05		0.68363
33.08	0.000173609		0.68335
33.1	3.1542e-06		0.68307
33.12	3.1542e-06		0.68312
33.14	3.1542e-06		0.68116
33.16	5.99724e-05		0.67787
33.18	0.000230427		0.67458
33.2	5.99724e-05		0.67129
33.22	5.99724e-05		0.66667
33.24	3.1542e-06		0.66204
33.26	-0.000110482		0.65641
33.28	-0.000224119		0.64978
33.3	-0.000110482		0.64448
33.32	5.99724e-05		0.63852
33.34	-0.000110482		0.63289
33.36	-0.000224119		0.62826
33.38	-0.000508209		0.62364
33.4	-0.000621846		0.61968
33.42	-0.000337755		0.61505
33.44	-0.000224119		0.61209
33.46	-0.0001673		0.60914
33.48	-0.000337755		0.60752
33.5	-0.000280937		0.60824
33.52	-0.000110482		0.60729
33.54	3.1542e-06		0.60867
33.56	5.99724e-05		0.60872
33.58	0.000173609		0.61045
33.6	-0.000110482		0.61183
33.62	5.99724e-05		0.61389
33.64	5.99724e-05		0.61428
33.66	3.1542e-06		0.61533
33.68	0.000173609		0.61739
33.7	5.99724e-05		0.61844
33.72	-0.0001673		0.61816
33.74	-0.000394573		0.61988
33.76	-0.000280937		0.62093
33.78	-0.0001673		0.62332
33.8	-0.000280937		0.62538
33.82	-0.000110482		0.6281
33.84	-0.000394573		0.62949
33.86	-0.000280937		0.63422
33.88	-0.000224119		0.63895
33.9	-0.000394573		0.64268
33.92	-0.000280937		0.64807
33.94	3.1542e-06		0.65347
33.96	-0.0001673		0.65854
33.98	-0.0001673		0.66427
34	-0.000110482		0.671
34.02	5.99724e-05		0.67607
34.04	0.000173609		0.68013
34.06	3.1542e-06		0.68553
34.08	-0.000280937		0.68758
34.1	-0.000224119		0.68864
34.12	5.99724e-05		0.68869
34.14	5.99724e-05		0.6874
34.16	-0.000224119		0.68612
34.18	-0.000280937		0.68416
34.2	-0.000280937		0.68121
34.22	-5.3664e-05		0.67758
34.24	3.1542e-06		0.67262
34.26	-0.000280937		0.66899
34.28	-0.000110482		0.6647
34.3	-0.0001673		0.66141
34.32	-0.000110482		0.65745
34.34	-0.000280937		0.65483
34.36	-0.0001673		0.65221
34.38	0.000116791		0.64892
34.4	0.000116791		0.64563
34.42	-0.0001673		0.64267
34.44	-0.000451391		0.63704
34.46	-0.000394573		0.63308
34.48	-0.000110482		0.62812
34.5	-0.000224119		0.62249
34.52	-0.000110482		0.61686
34.54	-0.000280937		0.61123
34.56	-0.000110482		0.60427
34.58	-0.000110482		0.59396
34.6	-0.000337755		0.58232
34.62	-0.000280937		0.56566
34.64	-0.000224119		0.54499
34.66	-0.000110482		0.52065
34.68	0.000173609		0.49096
34.7	0.000116791		0.45659
34.72	0.000230427		0.41855
34.74	-0.000110482		0.37783
34.76	-0.000280937		0.33411
34.78	-0.000337755		0.28805
34.8	-0.000110482		0.24499
34.82	5.99724e-05		0.20294
34.84	-5.3664e-05		0.16423
34.86	3.1542e-06		0.12852
34.88	5.99724e-05		0.09783
34.9	-0.000337755		0.07248
34.92	-0.0001673		0.05215
34.94	-0.000224119		0.03583
34.96	-5.3664e-05		0.02352
34.98	0.000116791		0.01488
35	-5.3664e-05		0.00958
35.02	-0.000110482		0.00496
35.04	5.99724e-05		0.00133
35.06	0.000116791		-0.000621092
35.08	-0.000110482		-0.00157
35.1	-0.0001673		-0.00219
35.12	-0.000224119		-0.000801654
35.14	-5.3664e-05		-0.000750469
35.16	5.99724e-05		0.000303282
35.18	5.99724e-05		0.000354467
35.2	3.1542e-06		0.00341
35.22	0.000230427		0.00222
35.24	5.99724e-05		0.000280745
35.26	5.99724e-05		-0.00233
35.28	0.000173609		-0.0046
35.3	0.000230427		-0.00654
35.32	0.000116791		-0.00648
35.34	0.000173609		-0.00942
35.36	0.000116791		-0.00969
35.38	0.000230427		-0.01063
35.4	0.000287245		-0.0109
35.42	0.000116791		-0.01284
35.44	5.99724e-05		-0.01345
35.46	5.99724e-05		-0.01472
35.48	0.000173609		-0.01399
35.5	0.000230427		-0.01359
35.52	0.000344063		-0.01319
35.54	0.000116791		-0.01379
35.56	0.000230427		-0.01206
35.58	5.99724e-05		-0.01066
35.6	5.99724e-05		-0.00859
35.62	0.000116791		-0.00552
35.64	0.000287245		-0.00178
35.66	3.1542e-06		0.0023
35.68	0.000116791		0.00671
35.7	5.99724e-05		0.01145
35.72	0.000116791		0.01719
35.74	0.000173609		0.02361
35.76	0.000116791		0.03269
35.78	-0.0001673		0.04145
35.8	-5.3664e-05		0.05154
35.82	-5.3664e-05		0.0633
35.84	0.000116791		0.07539
35.86	0.000116791		0.08849
35.88	0.000287245		0.10589
35.9	3.1542e-06		0.12597
35.92	3.1542e-06		0.14605
35.94	-5.3664e-05		0.16781
35.96	3.1542e-06		0.19023
35.98	0.000173609		0.21265
36	0.000173609		0.23674
36.02	0.000116791		0.26217
36.04	0.000116791		0.2886
36.06	0.000173609		0.31737
36.08	0.000287245		0.34748
36.1	0.000230427		0.37759
36.12	0.000230427		0.4077
36.14	0.000173609		0.43847
36.16	0.000230427		0.46858
36.18	0.000287245		0.50002
36.2	0.0004577		0.5298
36.22	0.000400881		0.56057
36.24	0.000287245		0.59001
36.26	0.000116791		0.61845
36.28	0.000116791		0.64555
36.3	0.000116791		0.67065
36.32	5.99724e-05		0.69607
36.34	0.000116791		0.7205
36.36	-0.000110482		0.74326
36.38	3.1542e-06		0.76501
36.4	-0.000110482		0.78443
36.42	-0.000280937		0.8025
36.44	-5.3664e-05		0.81657
36.46	-0.0001673		0.82964
36.48	-0.000280937		0.83969
36.5	-0.000394573		0.84641
36.52	-0.000451391		0.85112
36.54	-0.000394573		0.85416
36.56	-0.000337755		0.85486
36.58	-0.000451391		0.85523
36.6	-0.000678664		0.85293
36.62	-0.000508209		0.84962
36.64	-0.000224119		0.84531
36.66	-0.000280937		0.84066
36.68	-0.000224119		0.83368
36.7	-0.000224119		0.82636
36.72	-0.000337755		0.82071
36.74	-0.000110482		0.81473
36.76	-0.000110482		0.80808
36.78	3.1542e-06		0.80143
36.8	0.000173609		0.79411
36.82	5.99724e-05		0.78846
36.84	-5.3664e-05		0.78315
36.86	5.99724e-05		0.7785
36.88	0.000230427		0.77453
36.9	0.000173609		0.77189
36.92	0.000173609		0.77159
36.94	0.000230427		0.76961
36.96	0.000173609		0.76965
36.98	0.000344063		0.77035
37	5.99724e-05		0.77005
37.02	-0.000110482		0.77208
37.04	5.99724e-05		0.77345
37.06	0.000116791		0.77382
37.08	-0.000110482		0.77452
37.1	-0.0001673		0.77489
37.12	5.99724e-05		0.77526
37.14	0.000173609		0.77562
37.16	0.000173609		0.77833
37.18	-0.0001673		0.7777
37.2	-0.000394573		0.7774
37.22	-5.3664e-05		0.77977
37.24	0.000230427		0.7808
37.26	-5.3664e-05		0.78284
37.28	-0.000224119		0.78555
37.3	-0.0001673		0.78759
37.32	5.99724e-05		0.79029
37.34	0.000173609		0.79233
37.36	-5.3664e-05		0.79337
37.38	-0.0001673		0.79106
37.4	5.99724e-05		0.79143
37.42	0.0004577		0.79012
37.44	0.0004577		0.78782
37.46	0.000287245		0.78484
37.48	0.000514518		0.78153
37.5	0.000628154		0.77722
37.52	0.000344063		0.77358
37.54	0.000230427		0.76894
37.56	0.000173609		0.76496
37.58	0.0004577		0.75998
37.6	0.000514518		0.75834
37.62	0.000173609		0.75403
37.64	-0.000110482		0.75072
37.66	3.1542e-06		0.74741
37.68	-5.3664e-05		0.74511
37.7	-0.0001673		0.74347
37.72	-0.000394573		0.74283
37.74	-0.0001673		0.74287
37.76	-0.000224119		0.74123
37.78	-0.000224119		0.73926
37.8	-0.000337755		0.73795
37.82	-0.000337755		0.73498
37.84	-0.000337755		0.73368
37.86	-0.000337755		0.73237
37.88	-0.000508209		0.73107
37.9	-5.3664e-05		0.72809
37.92	3.1542e-06		0.72412
37.94	-5.3664e-05		0.72081
37.96	-0.000110482		0.7155
37.98	-0.0001673		0.71419
38	3.1542e-06		0.71155
38.02	0.000173609		0.70925
38.04	0.000230427		0.70794
38.06	0.0004577		0.70697
38.08	0.000741791		0.706
38.1	0.00103		0.70637
38.12	0.000969063		0.70741
38.14	0.000855427		0.70844
38.16	0.000368433		0.70948
38.18	-0.000476338		0.71085
38.2	-0.000525655		0.71121
38.22	-0.000688608		0.71292
38.24	-0.00056747		0.71395
38.26	-0.000332696		0.71499
38.28	7.25332e-05		0.71536
38.3	0.000250489		0.71572
38.32	0.000371627		0.71442
38.34	0.000435947		0.71245
38.36	0.00107		0.71148
38.38	0.00142		0.70917
38.4	0.00171		0.7082
38.42	0.00109		0.70556
38.44	0.000530273		0.70459
38.46	0.000420395		0.70329
38.48	0.000602248		0.70065
38.5	0.000443192		0.69801
38.52	0.000284136		0.69704
38.54	0.000238716		0.69774
38.56	0.000250115		0.69744
38.58	0.000147877		0.69547
38.6	0.000102457		0.69483
38.62	0.000227492		0.69353
38.64	0.000352527		0.69256
38.66	0.000193471		0.68959
38.68	0.00020487		0.68795
38.7	0.00015945		0.68665
38.72	0.000341303		0.68467
38.74	0.00040952		0.6817
38.76	0.000307282		0.67705
38.78	0.000432317		0.67408
38.8	0.000557352		0.67177
38.82	0.000682387		0.6688
38.84	0.000580149		0.66549
38.86	0.000648366		0.66185
38.88	0.000830219		0.65887
38.9	0.000955254		0.65557
38.92	0.00108		0.65226
38.94	0.00109		0.65028
38.96	0.00122		0.64932
38.98	0.00134		0.64835
39	0.0013		0.64804
39.02	0.00131		0.64841
39.04	0.00138		0.65012
39.06	0.0015		0.65182
39.08	0.00151		0.65486
39.1	0.00152		0.65924
39.12	0.00142		0.66328
39.14	0.00138		0.66699
39.16	0.00144		0.6707
39.18	0.00146		0.67307
39.2	0.00141		0.67511
39.22	0.00154		0.67514
39.24	0.00155		0.67484
39.26	0.0015		0.6732
39.28	0.00151		0.66956
39.3	0.00158		0.66458
39.32	0.00165		0.65626
39.34	0.00172		0.64493
39.36	0.00179		0.63126
39.38	0.00174		0.61593
39.4	0.00175		0.59791
39.42	0.00188		0.5789
39.44	0.00183		0.55955
39.46	0.00184		0.5382
39.48	0.00214		0.51517
39.5	0.00226		0.49248
39.52	0.00216		0.47213
39.54	0.00212		0.45245
39.56	0.00213		0.43177
39.58	0.00214		0.41375
39.6	0.00226		0.39574
39.62	0.00227		0.37807
39.64	0.00217		0.35939
39.66	0.00213		0.3397
39.68	0.00208		0.31735
39.7	0.00187		0.29198
39.72	0.00188		0.26328
39.74	0.00189		0.23023
39.76	0.00184		0.19484
39.78	0.0018		0.16246
39.8	0.0017		0.12941
39.82	0.00159		0.09837
39.84	0.00155		0.07167
39.86	0.00145		0.04898
39.88	0.00134		0.03307
39.9	0.00135		0.02348
39.92	0.0012		0.01957
39.94	0.00104		0.02234
39.96	0.000991197		0.02778
[truncated: 19,108 more rows]
