# Supplementary material for: Touchless interactive teaching of soft robots through flexible bimodal sensory interfaces
Source: Nat Commun. 2022 Aug 26;13:5030. doi: 10.1038/s41467-022-32702-5 (PMC9412806; doi:10.1038/s41467-022-32702-5)
Supplement: Supplementary file 26 — Source Data [file 41467_2022_32702_MOESM26_ESM.zip › Supplementary Source Data/Source Data Figure S10.xlsx]

## Sheet: Figure S10A
Time(s)	Air pressure(kPa)
0.01299	4.81172	3.14893	2.51852	0.80706	1.14907	2.23772	4.14656	-63.1481	-0.461	-0.06811
0.02597	4.80389	3.15064	2.52483	0.79335	1.15967	2.22421	4.14356	-63.1448	-0.46133	-0.06862
0.03896	4.79611	3.15236	2.53109	0.77971	1.17022	2.21075	4.14059	-63.1416	-0.46167	-0.06913
0.05195	4.78839	3.15408	2.5373	0.76614	1.18072	2.19736	4.13764	-63.1384	-0.46199	-0.06965
0.06494	4.78071	3.1558	2.54348	0.75264	1.19117	2.18402	4.1347	-63.1351	-0.46231	-0.07018
0.07792	4.77309	3.15753	2.54961	0.7392	1.20158	2.17073	4.13179	-63.1319	-0.46262	-0.07072
0.09091	4.76551	3.15927	2.55569	0.72584	1.21194	2.15751	4.12891	-63.1286	-0.46293	-0.07126
0.1039	4.75799	3.161	2.56173	0.71254	1.22225	2.14434	4.12604	-63.1253	-0.46323	-0.07181
0.11688	4.75051	3.16274	2.56773	0.69931	1.23251	2.13123	4.12319	-63.122	-0.46353	-0.07236
0.12987	4.74308	3.16448	2.57368	0.68615	1.24273	2.11818	4.12037	-63.1187	-0.46382	-0.07293
0.14286	4.73571	3.16623	2.57959	0.67306	1.2529	2.10519	4.11756	-63.1154	-0.46411	-0.07349
0.15584	4.72838	3.16798	2.58545	0.66004	1.26302	2.09226	4.11478	-63.1121	-0.46439	-0.07407
0.16883	4.72111	3.16974	2.59127	0.64709	1.2731	2.07938	4.11202	-63.1087	-0.46466	-0.07465
0.18182	4.71388	3.17149	2.59704	0.6342	1.28312	2.06656	4.10928	-63.1054	-0.46492	-0.07524
0.19481	4.70671	3.17326	2.60277	0.62139	1.2931	2.0538	4.10656	-63.102	-0.46519	-0.07583
0.20779	4.69958	3.17502	2.60846	0.60864	1.30304	2.0411	4.10386	-63.0987	-0.46544	-0.07643
0.22078	4.69251	3.17679	2.6141	0.59597	1.31292	2.02845	4.10118	-63.0953	-0.46569	-0.07704
0.23377	4.68548	3.17856	2.6197	0.58336	1.32276	2.01586	4.09852	-63.0919	-0.46593	-0.07765
0.24675	4.67851	3.18034	2.62526	0.57082	1.33255	2.00333	4.09589	-63.0886	-0.46617	-0.07827
0.25974	4.67158	3.18212	2.63076	0.55835	1.3423	1.99086	4.09327	-63.0852	-0.4664	-0.0789
0.27273	4.6647	3.1839	2.63623	0.54595	1.35199	1.97845	4.09068	-63.0817	-0.46663	-0.07954
0.28571	4.65788	3.18569	2.64165	0.53361	1.36164	1.96609	4.08811	-63.0783	-0.46685	-0.08018
0.2987	4.6511	3.18748	2.64703	0.52135	1.37124	1.95379	4.08556	-63.0749	-0.46706	-0.08082
0.31169	4.64438	3.18928	2.65236	0.50915	1.3808	1.94155	4.08303	-63.0715	-0.46727	-0.08148
0.32468	4.6377	3.19107	2.65765	0.49703	1.39031	1.92937	4.08052	-63.068	-0.46748	-0.08214
0.33766	4.63108	3.19288	2.66289	0.48497	1.39977	1.91725	4.07803	-63.0646	-0.46767	-0.0828
0.35065	4.6245	3.19468	2.66809	0.47298	1.40918	1.90518	4.07557	-63.0611	-0.46786	-0.08348
0.36364	4.61798	3.19649	2.67325	0.46106	1.41854	1.89317	4.07312	-63.0576	-0.46805	-0.08416
0.37662	4.6115	3.1983	2.67836	0.44921	1.42786	1.88122	4.0707	-63.0541	-0.46823	-0.08484
0.38961	4.60508	3.20012	2.68343	0.43743	1.43713	1.86933	4.06829	-63.0506	-0.4684	-0.08554
0.4026	4.5987	3.20194	2.68845	0.42571	1.44636	1.85749	4.06591	-63.0471	-0.46857	-0.08624
0.41558	4.59238	3.20376	2.69343	0.41407	1.45553	1.84572	4.06355	-63.0436	-0.46873	-0.08694
0.42857	4.5861	3.20559	2.69837	0.40249	1.46466	1.834	4.06121	-63.0401	-0.46889	-0.08765
0.44156	4.57988	3.20742	2.70326	0.39099	1.47374	1.82234	4.05889	-63.0366	-0.46904	-0.08837
0.45455	4.5737	3.20926	2.7081	0.37955	1.48278	1.81073	4.0566	-63.033	-0.46918	-0.0891
0.46753	4.56758	3.21109	2.71291	0.36818	1.49176	1.79919	4.05432	-63.0295	-0.46932	-0.08983
0.48052	4.5615	3.21294	2.71766	0.35688	1.5007	1.7877	4.05206	-63.0259	-0.46945	-0.09057
0.49351	4.55548	3.21478	2.72238	0.34565	1.5096	1.77627	4.04983	-63.0223	-0.46958	-0.09132
0.50649	4.5495	3.21663	2.72705	0.33449	1.51844	1.7649	4.04762	-63.0187	-0.4697	-0.09207
0.51948	4.54358	3.21848	2.73167	0.32339	1.52724	1.75358	4.04543	-63.0151	-0.46981	-0.09283
0.53247	4.5377	3.22034	2.73625	0.31237	1.53599	1.74233	4.04326	-63.0115	-0.46992	-0.09359
0.54545	4.53188	3.2222	2.74079	0.30141	1.54469	1.73113	4.04111	-63.0079	-0.47002	-0.09436
0.55844	4.5261	3.22406	2.74528	0.29052	1.55335	1.71999	4.03898	-63.0043	-0.47012	-0.09514
0.57143	4.52038	3.22593	2.74973	0.2797	1.56196	1.70891	4.03687	-63.0007	-0.47021	-0.09593
0.58442	4.5147	3.2278	2.75413	0.26895	1.57052	1.69788	4.03478	-62.997	-0.4703	-0.09672
0.5974	4.50908	3.22968	2.75849	0.25827	1.57903	1.68692	4.03272	-62.9934	-0.47038	-0.09752
0.61039	4.5035	3.23156	2.76281	0.24766	1.5875	1.67601	4.03068	-62.9897	-0.47045	-0.09832
0.62338	4.49798	3.23344	2.76708	0.23712	1.59592	1.66516	4.02865	-62.986	-0.47052	-0.09913
0.63636	4.4925	3.23532	2.77131	0.22664	1.60429	1.65436	4.02665	-62.9824	-0.47058	-0.09995
0.64935	4.48708	3.23721	2.77549	0.21624	1.61261	1.64363	4.02467	-62.9787	-0.47064	-0.10077
0.66234	4.4817	3.23911	2.77963	0.2059	1.62089	1.63295	4.02271	-62.975	-0.47069	-0.1016
0.67532	4.47638	3.241	2.78373	0.19563	1.62912	1.62233	4.02077	-62.9713	-0.47073	-0.10244
0.68831	4.4711	3.2429	2.78778	0.18543	1.6373	1.61177	4.01886	-62.9676	-0.47077	-0.10329
0.7013	4.46588	3.24481	2.79178	0.1753	1.64544	1.60127	4.01696	-62.9638	-0.4708	-0.10414
0.71429	4.46071	3.24672	2.79574	0.16524	1.65353	1.59082	4.01509	-62.9601	-0.47083	-0.10499
0.72727	4.45558	3.24863	2.79966	0.15525	1.66157	1.58043	4.01323	-62.9563	-0.47085	-0.10586
0.74026	4.45051	3.25054	2.80354	0.14533	1.66956	1.5701	4.0114	-62.9526	-0.47086	-0.10673
0.75325	4.44548	3.25246	2.80736	0.13547	1.67751	1.55983	4.00959	-62.9488	-0.47087	-0.1076
0.76623	4.44051	3.25438	2.81115	0.12569	1.68541	1.54962	4.0078	-62.945	-0.47088	-0.10849
0.77922	4.43558	3.25631	2.81489	0.11597	1.69326	1.53946	4.00603	-62.9412	-0.47088	-0.10938
0.79221	4.43071	3.25824	2.81859	0.10632	1.70106	1.52936	4.00428	-62.9374	-0.47087	-0.11027
0.80519	4.42588	3.26017	2.82224	0.09674	1.70882	1.51932	4.00255	-62.9336	-0.47085	-0.11118
0.81818	4.42111	3.26211	2.82585	0.08723	1.71653	1.50934	4.00085	-62.9298	-0.47083	-0.11209
0.83117	4.41638	3.26405	2.82941	0.07779	1.72419	1.49942	3.99916	-62.926	-0.47081	-0.113
0.84416	4.41171	3.26599	2.83293	0.06842	1.73181	1.48955	3.9975	-62.9222	-0.47077	-0.11393
0.85714	4.40709	3.26794	2.83641	0.05911	1.73938	1.47974	3.99586	-62.9183	-0.47074	-0.11485
0.87013	4.40251	3.26989	2.83984	0.04988	1.7469	1.46999	3.99424	-62.9145	-0.47069	-0.11579
0.88312	4.39799	3.27185	2.84323	0.04071	1.75437	1.4603	3.99263	-62.9106	-0.47064	-0.11673
0.8961	4.39351	3.27381	2.84657	0.03161	1.7618	1.45066	3.99106	-62.9067	-0.47059	-0.11768
0.90909	4.38909	3.27577	2.84987	0.02258	1.76918	1.44108	3.9895	-62.9028	-0.47053	-0.11864
0.92208	4.38471	3.27773	2.85312	0.01362	1.77651	1.43156	3.98796	-62.8989	-0.47046	-0.1196
0.93506	4.38039	3.2797	2.85633	0.00473	1.78379	1.4221	3.98645	-62.895	-0.47039	-0.12057
0.94805	4.37611	3.28168	2.8595	-0.00409	1.79103	1.4127	3.98495	-62.8911	-0.47031	-0.12154
0.96104	4.37189	3.28365	2.86262	-0.01284	1.79822	1.40335	3.98348	-62.8872	-0.47023	-0.12253
0.97403	4.36772	3.28563	2.8657	-0.02153	1.80536	1.39407	3.98202	-62.8832	-0.47013	-0.12351
0.98701	4.36359	3.28762	2.86873	-0.03015	1.81245	1.38484	3.98059	-62.8793	-0.47004	-0.12451
1	4.35952	3.28961	2.87172	-0.03869	1.8195	1.37566	3.97918	-62.8753	-0.46994	-0.12551
1.01299	4.35549	3.2916	2.87466	-0.04717	1.8265	1.36655	3.97779	-62.8714	-0.46983	-0.12652
1.02597	4.35152	3.29359	2.87756	-0.05558	1.83345	1.35749	3.97643	-62.8674	-0.46971	-0.12753
1.03896	4.3476	3.29559	2.88042	-0.06392	1.84036	1.34849	3.97508	-62.8634	-0.4696	-0.12855
1.05195	4.34372	3.2976	2.88323	-0.07219	1.84722	1.33955	3.97375	-62.8594	-0.46947	-0.12958
1.06494	4.3399	3.2996	2.886	-0.08039	1.85403	1.33067	3.97245	-62.8554	-0.46934	-0.13062
1.07792	4.33612	3.30161	2.88873	-0.08853	1.86079	1.32185	3.97117	-62.8514	-0.4692	-0.13166
1.09091	4.3324	3.30362	2.8914	-0.09659	1.86751	1.31308	3.9699	-62.8474	-0.46906	-0.13271
1.1039	4.32873	3.30564	2.89404	-0.10459	1.87418	1.30437	3.96866	-62.8434	-0.46891	-0.13376
1.11688	4.3251	3.30766	2.89663	-0.11252	1.8808	1.29572	3.96744	-62.8393	-0.46875	-0.13482
1.12987	4.32153	3.30969	2.89918	-0.12038	1.88737	1.28713	3.96624	-62.8353	-0.46859	-0.13589
1.14286	4.318	3.31172	2.90168	-0.12817	1.8939	1.27859	3.96507	-62.8312	-0.46843	-0.13696
1.15584	4.31453	3.31375	2.90414	-0.13589	1.90038	1.27011	3.96391	-62.8271	-0.46825	-0.13804
1.16883	4.31111	3.31578	2.90655	-0.14354	1.90681	1.26169	3.96277	-62.8231	-0.46808	-0.13913
1.18182	4.30773	3.31782	2.90892	-0.15112	1.9132	1.25333	3.96166	-62.819	-0.46789	-0.14022
1.19481	4.30441	3.31986	2.91125	-0.15864	1.91954	1.24503	3.96057	-62.8149	-0.4677	-0.14132
1.20779	4.30113	3.32191	2.91353	-0.16608	1.92583	1.23678	3.9595	-62.8108	-0.46751	-0.14243
1.22078	4.29791	3.32396	2.91577	-0.17346	1.93207	1.22859	3.95844	-62.8066	-0.4673	-0.14354
1.23377	4.29474	3.32601	2.91796	-0.18077	1.93827	1.22046	3.95741	-62.8025	-0.4671	-0.14466
1.24675	4.29161	3.32807	2.92011	-0.18801	1.94442	1.21239	3.95641	-62.7984	-0.46688	-0.14579
1.25974	4.28854	3.33013	2.92222	-0.19518	1.95052	1.20438	3.95542	-62.7942	-0.46666	-0.14692
1.27273	4.28552	3.3322	2.92428	-0.20228	1.95657	1.19642	3.95445	-62.7901	-0.46644	-0.14806
1.28571	4.28254	3.33427	2.92629	-0.20931	1.96258	1.18852	3.95351	-62.7859	-0.46621	-0.14921
1.2987	4.27962	3.33634	2.92826	-0.21627	1.96854	1.18068	3.95258	-62.7817	-0.46597	-0.15036
1.31169	4.27674	3.33841	2.93019	-0.22317	1.97445	1.1729	3.95168	-62.7775	-0.46573	-0.15152
1.32468	4.27392	3.34049	2.93208	-0.23	1.98032	1.16517	3.9508	-62.7733	-0.46548	-0.15269
1.33766	4.27115	3.34257	2.93391	-0.23675	1.98613	1.15751	3.94994	-62.7691	-0.46523	-0.15386
1.35065	4.26842	3.34466	2.93571	-0.24344	1.9919	1.1499	3.9491	-62.7649	-0.46497	-0.15504
1.36364	4.26575	3.34675	2.93746	-0.25006	1.99763	1.14235	3.94828	-62.7607	-0.4647	-0.15622
1.37662	4.26313	3.34884	2.93917	-0.25661	2.0033	1.13485	3.94748	-62.7565	-0.46443	-0.15741
1.38961	4.26055	3.35094	2.94083	-0.26309	2.00893	1.12742	3.9467	-62.7522	-0.46415	-0.15861
1.4026	4.25803	3.35304	2.94245	-0.26951	2.01451	1.12004	3.94595	-62.748	-0.46387	-0.15982
1.41558	4.25556	3.35515	2.94402	-0.27585	2.02005	1.11272	3.94521	-62.7437	-0.46358	-0.16103
1.42857	4.25313	3.35726	2.94555	-0.28213	2.02553	1.10546	3.9445	-62.7394	-0.46328	-0.16225
1.44156	4.25076	3.35937	2.94704	-0.28833	2.03097	1.09825	3.94381	-62.7351	-0.46298	-0.16347
1.45455	4.24843	3.36148	2.94848	-0.29447	2.03636	1.09111	3.94314	-62.7308	-0.46267	-0.1647
1.46753	4.24616	3.3636	2.94988	-0.30054	2.04171	1.08402	3.94249	-62.7265	-0.46236	-0.16594
1.48052	4.24394	3.36573	2.95123	-0.30654	2.04701	1.07699	3.94186	-62.7222	-0.46204	-0.16719
1.49351	4.24176	3.36785	2.95254	-0.31247	2.05226	1.07002	3.94125	-62.7179	-0.46172	-0.16844
1.50649	4.23964	3.36998	2.9538	-0.31833	2.05746	1.0631	3.94067	-62.7135	-0.46139	-0.1697
1.51948	4.23757	3.37212	2.95502	-0.32413	2.06261	1.05625	3.9401	-62.7092	-0.46105	-0.17096
1.53247	4.23554	3.37426	2.9562	-0.32985	2.06772	1.04945	3.93956	-62.7049	-0.46071	-0.17223
1.54545	4.23357	3.3764	2.95733	-0.33551	2.07278	1.04271	3.93904	-62.7005	-0.46036	-0.17351
1.55844	4.23165	3.37854	2.95842	-0.3411	2.0778	1.03602	3.93853	-62.6961	-0.46	-0.17479
1.57143	4.22977	3.38069	2.95946	-0.34661	2.08276	1.0294	3.93805	-62.6917	-0.45964	-0.17608
1.58442	4.22795	3.38284	2.96046	-0.35206	2.08768	1.02283	3.93759	-62.6874	-0.45928	-0.17738
1.5974	4.22618	3.385	2.96142	-0.35744	2.09255	1.01632	3.93716	-62.6829	-0.45891	-0.17868
1.61039	4.22445	3.38716	2.96233	-0.36276	2.09738	1.00987	3.93674	-62.6785	-0.45853	-0.17999
1.62338	4.22278	3.38932	2.96319	-0.368	2.10215	1.00348	3.93634	-62.6741	-0.45815	-0.18131
1.63636	4.22116	3.39149	2.96402	-0.37317	2.10688	0.99714	3.93597	-62.6697	-0.45776	-0.18264
1.64935	4.21959	3.39366	2.96479	-0.37828	2.11157	0.99086	3.93561	-62.6652	-0.45736	-0.18397
1.66234	4.21806	3.39583	2.96553	-0.38331	2.1162	0.98464	3.93528	-62.6608	-0.45696	-0.1853
1.67532	4.21659	3.39801	2.96622	-0.38828	2.12079	0.97848	3.93497	-62.6563	-0.45655	-0.18665
1.68831	4.21517	3.40019	2.96686	-0.39318	2.12533	0.97238	3.93468	-62.6519	-0.45614	-0.18799
1.7013	4.21379	3.40238	2.96746	-0.39801	2.12982	0.96633	3.93441	-62.6474	-0.45572	-0.18935
1.71429	4.21247	3.40456	2.96802	-0.40277	2.13427	0.96034	3.93416	-62.6429	-0.4553	-0.19071
1.72727	4.2112	3.40676	2.96853	-0.40746	2.13867	0.95441	3.93393	-62.6384	-0.45487	-0.19208
1.74026	4.20997	3.40895	2.969	-0.41209	2.14302	0.94854	3.93373	-62.6339	-0.45443	-0.19346
1.75325	4.2088	3.41115	2.96943	-0.41664	2.14732	0.94273	3.93354	-62.6294	-0.45399	-0.19484
1.76623	4.20768	3.41336	2.96981	-0.42113	2.15158	0.93697	3.93338	-62.6248	-0.45354	-0.19623
1.77922	4.20661	3.41556	2.97014	-0.42554	2.15579	0.93127	3.93324	-62.6203	-0.45309	-0.19763
1.79221	4.20558	3.41777	2.97043	-0.42989	2.15995	0.92563	3.93311	-62.6157	-0.45263	-0.19903
1.80519	4.20461	3.41999	2.97068	-0.43417	2.16407	0.92005	3.93301	-62.6112	-0.45216	-0.20044
1.81818	4.20369	3.42221	2.97088	-0.43838	2.16813	0.91452	3.93294	-62.6066	-0.45169	-0.20185
1.83117	4.20281	3.42443	2.97104	-0.44252	2.17215	0.90905	3.93288	-62.602	-0.45122	-0.20328
1.84416	4.20199	3.42665	2.97116	-0.4466	2.17613	0.90364	3.93284	-62.5975	-0.45073	-0.2047
1.85714	4.20122	3.42888	2.97123	-0.4506	2.18005	0.89829	3.93282	-62.5929	-0.45024	-0.20614
1.87013	4.2005	3.43111	2.97126	-0.45453	2.18393	0.893	3.93283	-62.5883	-0.44975	-0.20758
1.88312	4.19982	3.43335	2.97124	-0.4584	2.18776	0.88776	3.93286	-62.5836	-0.44925	-0.20903
1.8961	4.1992	3.43559	2.97118	-0.4622	2.19154	0.88259	3.9329	-62.579	-0.44874	-0.21048
1.90909	4.19863	3.43783	2.97107	-0.46593	2.19528	0.87747	3.93297	-62.5744	-0.44823	-0.21194
1.92208	4.1981	3.44008	2.97092	-0.46959	2.19897	0.8724	3.93306	-62.5697	-0.44771	-0.21341
1.93506	4.19763	3.44233	2.97072	-0.47318	2.20261	0.8674	3.93317	-62.5651	-0.44719	-0.21489
1.94805	4.19721	3.44459	2.97048	-0.4767	2.20621	0.86245	3.9333	-62.5604	-0.44666	-0.21637
1.96104	4.19684	3.44684	2.9702	-0.48015	2.20975	0.85756	3.93346	-62.5557	-0.44612	-0.21786
1.97403	4.19651	3.4491	2.96987	-0.48354	2.21325	0.85273	3.93363	-62.5511	-0.44558	-0.21935
1.98701	4.19624	3.45137	2.9695	-0.48685	2.2167	0.84796	3.93383	-62.5464	-0.44503	-0.22085
2	4.19602	3.45364	2.96909	-0.4901	2.22011	0.84325	3.93404	-62.5417	-0.44448	-0.22236
2.01299	4.19585	3.45591	2.96863	-0.49328	2.22347	0.83859	3.93428	-62.5369	-0.44392	-0.22387
2.02597	4.19572	3.45819	2.96812	-0.49639	2.22678	0.83399	3.93454	-62.5322	-0.44336	-0.22539
2.03896	4.19565	3.46047	2.96757	-0.49943	2.23004	0.82945	3.93482	-62.5275	-0.44279	-0.22692
2.05195	4.19563	3.46275	2.96698	-0.5024	2.23326	0.82497	3.93512	-62.5228	-0.44221	-0.22845
2.06494	4.19566	3.46504	2.96634	-0.5053	2.23643	0.82054	3.93544	-62.518	-0.44163	-0.22999
2.07792	4.19573	3.46733	2.96566	-0.50813	2.23955	0.81617	3.93579	-62.5132	-0.44104	-0.23154
2.09091	4.19586	3.46962	2.96494	-0.5109	2.24262	0.81186	3.93615	-62.5085	-0.44045	-0.23309
2.1039	4.19604	3.47192	2.96417	-0.51359	2.24565	0.80761	3.93654	-62.5037	-0.43985	-0.23465
2.11688	4.19627	3.47422	2.96335	-0.51622	2.24863	0.80342	3.93694	-62.4989	-0.43924	-0.23622
2.12987	4.19654	3.47653	2.9625	-0.51878	2.25156	0.79928	3.93737	-62.4941	-0.43863	-0.23779
2.14286	4.19687	3.47884	2.96159	-0.52127	2.25445	0.7952	3.93782	-62.4893	-0.43801	-0.23937
2.15584	4.19725	3.48115	2.96065	-0.52369	2.25728	0.79118	3.93829	-62.4845	-0.43739	-0.24096
2.16883	4.19768	3.48347	2.95966	-0.52604	2.26007	0.78722	3.93878	-62.4796	-0.43676	-0.24255
2.18182	4.19815	3.48579	2.95862	-0.52833	2.26282	0.78332	3.93929	-62.4748	-0.43612	-0.24415
2.19481	4.19868	3.48811	2.95754	-0.53054	2.26551	0.77947	3.93983	-62.4699	-0.43548	-0.24576
2.20779	4.19926	3.49044	2.95642	-0.53268	2.26816	0.77568	3.94038	-62.4651	-0.43483	-0.24737
2.22078	4.19989	3.49277	2.95525	-0.53476	2.27076	0.77195	3.94096	-62.4602	-0.43418	-0.24899
2.23377	4.20057	3.49511	2.95404	-0.53677	2.27331	0.76828	3.94155	-62.4553	-0.43352	-0.25061
2.24675	4.20129	3.49744	2.95278	-0.53871	2.27582	0.76466	3.94217	-62.4504	-0.43286	-0.25225
2.25974	4.20207	3.49979	2.95148	-0.54058	2.27828	0.76111	3.94281	-62.4455	-0.43219	-0.25388
2.27273	4.2029	3.50213	2.95014	-0.54238	2.28069	0.75761	3.94347	-62.4406	-0.43151	-0.25553
2.28571	4.20378	3.50448	2.94875	-0.54411	2.28306	0.75417	3.94415	-62.4357	-0.43083	-0.25718
2.2987	4.2047	3.50683	2.94732	-0.54577	2.28537	0.75078	3.94485	-62.4308	-0.43014	-0.25884
2.31169	4.20568	3.50919	2.94584	-0.54737	2.28764	0.74746	3.94558	-62.4258	-0.42945	-0.26051
2.32468	4.20671	3.51155	2.94432	-0.5489	2.28987	0.74419	3.94632	-62.4209	-0.42875	-0.26218
2.33766	4.20779	3.51391	2.94275	-0.55035	2.29204	0.74098	3.94709	-62.4159	-0.42804	-0.26385
2.35065	4.20892	3.51628	2.94114	-0.55174	2.29417	0.73783	3.94787	-62.411	-0.42733	-0.26554
2.36364	4.21009	3.51865	2.93949	-0.55306	2.29625	0.73473	3.94868	-62.406	-0.42661	-0.26723
2.37662	4.21132	3.52103	2.93779	-0.55431	2.29828	0.7317	3.94951	-62.401	-0.42589	-0.26893
2.38961	4.2126	3.52341	2.93605	-0.55549	2.30027	0.72872	3.95036	-62.396	-0.42516	-0.27063
2.4026	4.21393	3.52579	2.93426	-0.5566	2.30221	0.7258	3.95123	-62.391	-0.42443	-0.27234
2.41558	4.21531	3.52817	2.93243	-0.55765	2.3041	0.72294	3.95213	-62.386	-0.42368	-0.27406
2.42857	4.21674	3.53056	2.93056	-0.55862	2.30594	0.72013	3.95304	-62.381	-0.42294	-0.27579
2.44156	4.21821	3.53296	2.92864	-0.55953	2.30774	0.71739	3.95397	-62.3759	-0.42219	-0.27752
2.45455	4.21974	3.53535	2.92667	-0.56037	2.30949	0.7147	3.95493	-62.3709	-0.42143	-0.27925
2.46753	4.22132	3.53775	2.92467	-0.56114	2.31119	0.71207	3.95591	-62.3658	-0.42066	-0.281
2.48052	4.22295	3.54016	2.92261	-0.56184	2.31285	0.70949	3.95691	-62.3608	-0.41989	-0.28275
2.49351	4.22463	3.54257	2.92052	-0.56247	2.31446	0.70698	3.95792	-62.3557	-0.41912	-0.2845
2.50649	4.22635	3.54498	2.91838	-0.56303	2.31602	0.70452	3.95897	-62.3506	-0.41834	-0.28627
2.51948	4.22813	3.54739	2.91619	-0.56352	2.31753	0.70212	3.96003	-62.3455	-0.41755	-0.28804
2.53247	4.22996	3.54981	2.91396	-0.56395	2.31899	0.69978	3.96111	-62.3404	-0.41675	-0.28981
2.54545	4.23184	3.55223	2.91169	-0.5643	2.32041	0.6975	3.96221	-62.3353	-0.41596	-0.2916
2.55844	4.23377	3.55466	2.90937	-0.56459	2.32178	0.69527	3.96334	-62.3302	-0.41515	-0.29339
2.57143	4.23575	3.55709	2.90701	-0.56481	2.32311	0.6931	3.96448	-62.325	-0.41434	-0.29518
2.58442	4.23777	3.55952	2.90461	-0.56496	2.32438	0.69099	3.96565	-62.3199	-0.41352	-0.29699
2.5974	4.23985	3.56196	2.90216	-0.56504	2.32561	0.68894	3.96684	-62.3147	-0.4127	-0.2988
2.61039	4.24198	3.5644	2.89966	-0.56505	2.3268	0.68695	3.96805	-62.3096	-0.41187	-0.30061
2.62338	4.25984	3.56224	2.85968	-0.53569	2.29212	0.65295	4.08783	-62.3554	-0.38877	-0.32178
2.63636	4.26057	3.58978	2.82823	-0.53205	2.31679	0.60661	4.11881	-62.3879	-0.27819	-0.41082
2.64935	4.29009	3.57155	2.797	-0.50341	2.37456	0.61054	4.12944	-62.4241	-0.22293	-0.43761
2.66234	4.3399	3.5708	2.79928	-0.51218	2.35615	0.6266	4.15364	-62.4142	-0.22286	-0.48479
2.67532	4.35153	3.57072	2.79712	-0.51212	2.33767	0.65073	4.13272	-62.4338	-0.18475	-0.47687
2.68831	4.3592	3.54996	2.77339	-0.46942	2.32677	0.65007	4.12941	-62.4207	-0.18709	-0.47338
2.7013	4.37184	3.52934	2.79116	-0.49296	2.33665	0.72926	4.05027	-62.3876	-0.1967	-0.47452
2.71429	4.3598	3.54651	2.75844	-0.49096	2.33453	0.72861	4.05498	-62.263	-0.2613	-0.455
2.72727	4.3524	3.57563	2.7807	-0.44727	2.26058	0.74103	4.0638	-62.2855	-0.24712	-0.4735
2.74026	4.3453	3.59152	2.75321	-0.43737	2.23641	0.70369	4.15542	-62.2776	-0.24563	-0.47091
2.75325	4.31692	3.64489	2.74316	-0.46145	2.25468	0.6588	4.19993	-62.2767	-0.24626	-0.43884
2.76623	4.30043	3.63589	2.81224	-0.40174	2.18887	0.64346	4.2274	-62.283	-0.24953	-0.42289
2.77922	4.28722	3.65339	2.8045	-0.42982	2.20717	0.69884	4.1495	-62.2682	-0.27431	-0.41436
2.79221	4.30706	3.68496	2.74098	-0.41951	2.20973	0.70681	4.11409	-62.179	-0.28221	-0.40504
2.80519	4.29306	3.71772	2.71874	-0.38346	2.17403	0.70546	4.11775	-62.1583	-0.29408	-0.39505
2.81818	4.28753	3.73385	2.70512	-0.37152	2.17027	0.73418	4.03666	-62.151	-0.29654	-0.40638
2.83117	4.3192	3.7797	2.67814	-0.40466	2.19077	0.71783	4.02613	-62.136	-0.30617	-0.40148
2.84416	4.30884	3.79615	2.66734	-0.33604	2.19343	0.67266	4.04085	-62.1378	-0.30246	-0.44342
2.85714	4.3499	3.80789	2.65708	-0.34607	2.19911	0.68691	4.08871	-62.2202	-0.28539	-0.44851
2.87013	4.37518	3.7757	2.64756	-0.32642	2.17056	0.70181	4.09827	-62.2275	-0.26793	-0.46683
2.88312	4.35098	3.80037	2.64719	-0.44695	2.20933	0.67503	4.10332	-62.2388	-0.3008	-0.43482
2.8961	4.33506	3.83796	2.62206	-0.42199	2.23215	0.64804	4.14236	-62.2505	-0.27905	-0.44476
2.90909	4.3359	3.81724	2.61747	-0.37618	2.24349	0.65859	4.15202	-62.3084	-0.24457	-0.46709
2.92208	4.39179	3.82218	2.58643	-0.33863	2.20093	0.67755	4.14453	-62.3325	-0.19312	-0.51799
2.93506	4.4266	3.79018	2.5921	-0.35114	2.11702	0.70554	4.18253	-62.302	-0.18326	-0.54281
2.94805	4.49519	3.76683	2.60587	-0.33354	2.09211	0.75128	4.16087	-62.2964	-0.1646	-0.5509
2.96104	4.52221	3.75161	2.59881	-0.34049	2.08794	0.79373	4.13057	-62.2991	-0.18765	-0.57193
2.97403	4.50742	3.74007	2.62558	-0.39334	2.13417	0.78218	4.10044	-62.2396	-0.22294	-0.55942
2.98701	4.45115	3.84894	2.61867	-0.44193	2.18508	0.758	4.12131	-62.2098	-0.25401	-0.51733
3	4.43282	3.91067	2.56584	-0.43575	2.28266	0.62317	4.1635	-62.2345	-0.25141	-0.50422
3.01299	4.43945	3.93493	2.53875	-0.4	2.28819	0.61298	4.23511	-62.2713	-0.26605	-0.5118
3.02597	4.5005	3.92192	2.4817	-0.37295	2.23568	0.61575	4.27642	-62.2862	-0.23127	-0.55253
3.03896	4.52337	3.90089	2.46613	-0.37544	2.22975	0.61904	4.25766	-62.2874	-0.13079	-0.53804
3.05195	4.46544	3.85939	2.50916	-0.35292	2.23203	0.6185	4.24282	-62.2709	-0.14056	-0.52744
3.06494	4.42771	3.8729	2.53115	-0.40587	2.25527	0.6556	4.23636	-62.191	-0.20872	-0.52158
3.07792	4.40695	3.9156	2.5288	-0.41692	2.29969	0.60881	4.23371	-62.1525	-0.2513	-0.46176
3.09091	4.34469	4.00324	2.51465	-0.43284	2.34486	0.58339	4.28984	-62.1812	-0.3024	-0.44825
3.1039	4.35427	4.01824	2.46756	-0.36539	2.35284	0.5872	4.33	-62.2952	-0.27816	-0.45552
3.11688	4.37209	4.02927	2.48415	-0.35268	2.31864	0.59463	4.34164	-62.2885	-0.2836	-0.46211
3.12987	4.46412	4.03269	2.45452	-0.32687	2.28458	0.59729	4.35826	-62.3155	-0.24719	-0.47195
3.14286	4.44526	3.99481	2.48317	-0.33413	2.26733	0.64225	4.33724	-62.3252	-0.21579	-0.51535
3.15584	4.43839	3.95358	2.49846	-0.29459	2.25819	0.65446	4.31621	-62.3011	-0.21854	-0.48331
3.16883	4.42351	4.00915	2.47135	-0.26249	2.22791	0.66657	4.33282	-62.3151	-0.21228	-0.46408
3.18182	4.40498	4.04311	2.45765	-0.27205	2.25643	0.64955	4.31529	-62.2625	-0.24359	-0.42873
3.19481	4.35749	4.02972	2.4277	-0.31146	2.31878	0.60402	4.32732	-62.2482	-0.30405	-0.37695
3.20779	4.36067	4.05299	2.44899	-0.38591	2.32277	0.57976	4.33125	-62.2503	-0.28502	-0.35061
3.22078	4.33872	4.07984	2.42915	-0.37337	2.37336	0.55622	4.33486	-62.2857	-0.31205	-0.36227
3.23377	4.40849	4.13588	2.38392	-0.36434	2.39835	0.52075	4.38897	-62.2917	-0.37241	-0.31931
3.24675	4.41062	4.16649	2.35126	-0.34213	2.37639	0.51982	4.39683	-62.3263	-0.34508	-0.285
3.25974	4.38803	4.19644	2.33167	-0.30279	2.30238	0.48663	4.3997	-62.3139	-0.35969	-0.26388
3.27273	4.39124	4.22904	2.32931	-0.28428	2.28604	0.54283	4.36421	-62.3308	-0.36572	-0.29371
3.28571	4.41184	4.20125	2.32334	-0.18333	2.25334	0.57891	4.34935	-62.3308	-0.30885	-0.32814
3.2987	4.4325	4.16856	2.32715	-0.17694	2.2471	0.5177	4.35033	-62.3297	-0.29433	-0.33304
3.31169	4.50747	4.13531	2.3317	-0.19252	2.28413	0.53943	4.34623	-62.3068	-0.32661	-0.3417
3.32468	4.49769	4.11945	2.33159	-0.20808	2.2881	0.53521	4.35105	-62.3005	-0.34223	-0.33212
3.33766	4.47874	4.11767	2.36	-0.24382	2.42574	0.52195	4.3314	-62.2653	-0.38713	-0.29996
3.35065	4.45106	4.15495	2.33719	-0.2449	2.44063	0.47113	4.34576	-62.1972	-0.39411	-0.2844
3.36364	4.44429	4.20103	2.31004	-0.22438	2.46395	0.43772	4.34768	-62.2132	-0.4423	-0.16073
3.37662	4.44631	4.22145	2.24196	-0.09581	2.44084	0.42575	4.40777	-62.2502	-0.39273	-0.19355
3.38961	4.45318	4.20731	2.22149	-0.09454	2.42182	0.43979	4.41715	-62.287	-0.3431	-0.19363
3.4026	4.47329	4.17157	2.26429	-0.04316	2.39442	0.47568	4.43058	-62.3148	-0.30222	-0.21519
3.41558	4.50177	4.15726	2.27732	-0.05096	2.36748	0.49496	4.42255	-62.3203	-0.29975	-0.2524
3.42857	4.55396	4.15152	2.26985	-0.0471	2.37094	0.50146	4.38509	-62.3163	-0.3026	-0.25457
3.44156	4.57511	4.13745	2.29235	-0.07764	2.38398	0.52007	4.37303	-62.3116	-0.33152	-0.20138
3.45455	4.58689	4.12812	2.31083	-0.10068	2.39416	0.53376	4.35747	-62.2981	-0.34015	-0.19796
3.46753	4.63195	4.04285	2.31667	-0.10337	2.37606	0.555	4.30531	-62.2389	-0.33637	-0.21498
3.48052	4.63956	4.03715	2.31828	-0.19064	2.36234	0.5337	4.3385	-62.2397	-0.36145	-0.2151
3.49351	4.62248	4.04862	2.2946	-0.17295	2.3814	0.51695	4.38083	-62.2369	-0.36	-0.22395
3.50649	4.71003	4.04718	2.29571	-0.18778	2.39114	0.53035	4.39828	-62.2092	-0.40825	-0.24588
3.51948	4.7426	4.02485	2.26666	-0.16048	2.39208	0.54435	4.39459	-62.219	-0.41039	-0.25145
3.53247	4.77975	3.99427	2.27941	-0.12496	2.28716	0.60096	4.35657	-62.224	-0.36228	-0.31169
3.54545	4.81255	3.96384	2.28823	-0.14343	2.25306	0.7038	4.2332	-62.1992	-0.33547	-0.35887
3.55844	4.74704	3.94217	2.30112	-0.14869	2.24895	0.71009	4.20158	-62.1453	-0.32984	-0.35517
3.57143	4.709	4.02578	2.30116	-0.17943	2.27884	0.68278	4.20002	-62.1339	-0.3623	-0.33832
3.58442	4.6836	4.03863	2.25061	-0.12262	2.29599	0.6425	4.23714	-62.1355	-0.36088	-0.27908
3.5974	4.62949	4.10213	2.22113	-0.1082	2.30879	0.6021	4.27912	-62.1499	-0.35025	-0.266
3.61039	4.67296	4.0092	2.19622	-0.09819	2.25896	0.69118	4.3042	-62.1768	-0.3016	-0.2993
3.62338	4.64602	4.06095	2.20555	-0.10112	2.24336	0.7085	4.29536	-62.157	-0.2653	-0.37556
3.63636	4.67829	4.02325	2.22371	-0.11261	2.21968	0.78491	4.24452	-62.1373	-0.28263	-0.33645
3.64935	4.69345	3.98154	2.26324	-0.14532	2.23871	0.84463	4.17687	-62.0758	-0.2868	-0.36136
3.66234	4.68278	3.99506	2.26079	-0.14866	2.23753	0.8662	4.14779	-62.0434	-0.32171	-0.39345
3.67532	4.60886	4.00955	2.30739	-0.18046	2.28674	0.84121	4.1411	-61.9987	-0.36619	-0.32745
3.68831	4.59786	4.01685	2.31439	-0.17261	2.27869	0.82037	4.14798	-61.9843	-0.38083	-0.31104
3.7013	4.57877	4.02906	2.27878	-0.17155	2.27174	0.85503	4.1509	-62	-0.37393	-0.31581
3.71429	4.60592	4.10469	2.2348	-0.1494	2.24747	0.86958	4.19143	-62.0412	-0.3374	-0.34185
3.72727	4.60796	4.10052	2.20794	-0.13552	2.23615	0.92104	4.18953	-62.0317	-0.33854	-0.36409
3.74026	4.62732	4.06602	2.19821	-0.09173	2.20845	0.93808	4.19995	-62.0389	-0.31855	-0.38689
3.75325	4.62615	4.06421	2.18871	-0.0817	2.19329	0.96375	4.19387	-61.9954	-0.31901	-0.4148
3.76623	4.63814	4.05737	2.15496	-0.06759	2.23265	0.93882	4.15832	-61.9891	-0.32748	-0.45198
3.77922	4.64598	4.03367	2.17671	-0.0831	2.2099	0.95103	4.16008	-61.9571	-0.34447	-0.46359
3.79221	4.63267	3.98938	2.21878	-0.09483	2.22158	0.93763	4.17871	-61.9546	-0.33214	-0.4745
3.80519	4.61499	3.99138	2.23069	-0.11928	2.2544	0.92839	4.2021	-61.9267	-0.37014	-0.46356
3.81818	4.58859	4.02307	2.22966	-0.1301	2.30411	0.8557	4.2009	-61.9032	-0.3868	-0.44757
3.83117	4.57121	4.02961	2.21568	-0.14356	2.31939	0.83393	4.24625	-61.9484	-0.3731	-0.44033
3.84416	4.57602	3.96359	2.21033	-0.1521	2.32502	0.84764	4.24948	-61.9693	-0.38347	-0.4346
3.85714	4.60323	3.951	2.24762	-0.22015	2.3045	0.87515	4.23579	-61.9397	-0.38475	-0.45971
3.87013	4.60628	3.95897	2.23963	-0.23063	2.33905	0.83972	4.19285	-61.8398	-0.39415	-0.45572
3.88312	4.54233	4.00409	2.17817	-0.21247	2.37008	0.82088	4.22962	-61.8496	-0.40389	-0.41785
3.8961	4.56216	3.99843	2.18092	-0.18621	2.31235	0.82743	4.23226	-61.8506	-0.40154	-0.4132
3.90909	4.60165	4.00152	2.20091	-0.20627	2.32585	0.85929	4.129	-61.8301	-0.41241	-0.40794
3.92208	4.61033	3.93882	2.3077	-0.22227	2.30618	0.91613	4.09674	-61.7799	-0.51717	-0.43568
3.93506	4.57637	3.94481	2.32875	-0.22931	2.37507	0.86304	4.10302	-61.7377	-0.55605	-0.43732
3.94805	4.54209	3.95582	2.31975	-0.23146	2.38973	0.84282	4.12701	-61.7376	-0.55703	-0.42571
3.96104	4.53776	3.9822	2.31069	-0.21222	2.40429	0.82705	4.15565	-61.742	-0.54924	-0.41071
3.97403	4.53083	3.98121	2.29856	-0.15647	2.38422	0.83337	4.15884	-61.7636	-0.51983	-0.40954
3.98701	4.5463	3.97538	2.29198	-0.13586	2.3683	0.84456	4.15256	-61.7769	-0.50664	-0.42967
4	4.59514	3.94832	2.32391	-0.14477	2.36173	0.87689	4.14542	-61.7394	-0.51933	-0.45759
4.01299	4.61814	3.9718	2.28453	-0.17118	2.38514	0.87148	4.15919	-61.7386	-0.55002	-0.48429
4.02597	4.61956	3.96224	2.31664	-0.20181	2.38645	0.88679	4.14773	-61.7034	-0.56045	-0.48074
4.03896	4.59929	3.98258	2.32773	-0.23978	2.41161	0.8434	4.11561	-61.6263	-0.58369	-0.44735
4.05195	4.55785	3.94842	2.32973	-0.20958	2.39871	0.86326	4.09238	-61.6301	-0.5936	-0.40591
4.06494	4.53766	3.95214	2.2936	-0.12014	2.42751	0.80709	4.10344	-61.639	-0.60232	-0.39883
4.07792	4.55167	3.97237	2.25793	-0.08543	2.35967	0.84703	4.15232	-61.6862	-0.5554	-0.43418
4.09091	4.5918	3.90251	2.21037	-0.07587	2.33383	0.85366	4.163	-61.6997	-0.50407	-0.41565
4.1039	4.59502	3.88959	2.21376	-0.05777	2.33309	0.85272	4.17365	-61.7044	-0.47758	-0.46891
4.11688	4.62777	3.8598	2.25565	-0.02708	2.26494	0.88557	4.16727	-61.7004	-0.44241	-0.50074
4.12987	4.62608	3.83522	2.26812	-0.03388	2.27259	0.88045	4.17597	-61.6795	-0.4666	-0.48519
4.14286	4.61483	3.82882	2.26299	-0.06552	2.28511	0.88797	4.17074	-61.6412	-0.52974	-0.46045
4.15584	4.58604	3.87016	2.22791	-0.03066	2.28964	0.87442	4.19121	-61.6315	-0.53072	-0.45254
4.16883	4.56148	3.89971	2.1715	0.00394	2.27322	0.93593	4.24151	-61.6562	-0.50199	-0.44103
4.18182	4.55496	3.9242	2.18635	0.00986	2.25648	0.94703	4.25872	-61.75	-0.45992	-0.45123
4.19481	4.58753	3.89738	2.2228	0.01573	2.21369	0.9968	4.24253	-61.7652	-0.41228	-0.49122
4.20779	4.59509	3.87017	2.23087	0.02475	2.19567	1.02657	4.23398	-61.7794	-0.39349	-0.5101
4.22078	4.61839	3.90147	2.23992	0.04128	2.21611	1.04888	4.17355	-61.7712	-0.41323	-0.51158
4.23377	4.62361	3.87868	2.23697	0.09073	2.18304	1.0882	4.15456	-61.7245	-0.50995	-0.51247
4.24675	4.64054	3.90352	2.13221	0.08102	2.13419	1.19708	4.14457	-61.7154	-0.47328	-0.53371
4.25974	4.62312	3.91296	2.13924	0.07179	2.16155	1.18618	4.13963	-61.6986	-0.47824	-0.52492
4.27273	4.65237	3.83812	2.16224	0.02995	2.16306	1.18764	4.127	-61.674	-0.49048	-0.5706
4.28571	4.68285	3.81287	2.21451	-0.07062	2.13799	1.21089	4.1104	-61.6754	-0.46782	-0.59984
4.2987	4.68389	3.8459	2.19992	-0.05004	2.12024	1.23531	4.11875	-61.6687	-0.45701	-0.60031
4.31169	4.66749	3.82337	2.22799	-0.07557	2.10661	1.32332	4.09273	-61.615	-0.52652	-0.5803
4.32468	4.66788	3.84233	2.21482	-0.02515	2.02514	1.34427	4.1039	-61.611	-0.53355	-0.57724
4.33766	4.6186	3.8694	2.22294	-0.03337	2.01848	1.33216	4.11875	-61.6193	-0.54084	-0.51936
4.35065	4.59897	3.86248	2.21418	-0.02943	2.05037	1.30765	4.1456	-61.635	-0.55318	-0.51108
4.36364	4.67844	3.90577	2.17643	-0.01767	2.04117	1.26189	4.19315	-61.6752	-0.52824	-0.50604
4.37662	4.70626	3.95377	2.1809	0.02743	2.03703	1.1897	4.20325	-61.7153	-0.49092	-0.54634
4.38961	4.75107	3.90568	2.15552	0.02238	1.97074	1.29999	4.19715	-61.7095	-0.43705	-0.58999
4.4026	4.7624	3.88293	2.15091	0.0512	1.92609	1.35035	4.15392	-61.6501	-0.38323	-0.61191
4.41558	4.75735	3.8767	2.19214	0.06784	1.89382	1.38021	4.11947	-61.6249	-0.37527	-0.63802
4.42857	4.72805	3.857	2.18726	0.05592	1.95669	1.39434	4.08457	-61.5781	-0.42189	-0.66087
4.44156	4.71183	3.90432	2.19983	-0.04408	1.98911	1.35086	4.14025	-61.518	-0.4642	-0.62572
4.45455	4.77471	3.90926	2.22591	-0.05227	2.02139	1.37192	4.13937	-61.542	-0.48082	-0.61592
4.46753	4.77818	3.86651	2.18588	-0.06541	2.0331	1.38948	4.16717	-61.5366	-0.48526	-0.6266
4.48052	4.80239	3.86538	2.22241	-0.13888	2.02073	1.43971	4.14455	-61.5344	-0.48219	-0.6281
4.49351	4.818	3.86915	2.2009	-0.10033	2.01372	1.34095	4.15219	-61.4784	-0.46278	-0.62061
4.50649	4.83788	3.86062	2.15879	-0.02836	1.98615	1.36268	4.13151	-61.52	-0.40163	-0.66306
4.51948	4.89168	3.82236	2.13328	-0.00642	1.94163	1.3722	4.17799	-61.5285	-0.38666	-0.68026
4.53247	4.91658	3.77095	2.20859	-0.04271	1.93449	1.39088	4.1191	-61.516	-0.33026	-0.68964
4.54545	4.91704	3.71489	2.29636	-0.07449	1.98537	1.41072	4.06359	-61.4782	-0.34097	-0.69993
4.55844	4.93101	3.69628	2.30816	-0.12251	2.10618	1.41048	4.07897	-61.4569	-0.38903	-0.68975
4.57143	4.95808	3.71553	2.26109	-0.13211	2.11247	1.36878	4.13185	-61.4522	-0.39959	-0.66688
4.58442	5.00581	3.73894	2.23935	-0.08725	2.0896	1.40322	4.0362	-61.4598	-0.38946	-0.66024
4.5974	4.92985	3.70814	2.20552	-0.02223	2.07987	1.39973	4.05727	-61.4671	-0.37977	-0.64028
4.61039	4.92347	3.76272	2.17543	-0.02955	2.07095	1.38255	4.0665	-61.4745	-0.36586	-0.65292
4.62338	4.91245	3.76808	2.18237	-0.03651	2.09208	1.33457	4.05983	-61.4449	-0.38516	-0.6483
4.63636	4.93951	3.74018	2.18923	-0.02994	2.06289	1.36592	4.06663	-61.5305	-0.37379	-0.63183
4.64935	4.93768	3.73749	2.21737	-0.12484	2.07109	1.37686	4.06159	-61.5086	-0.41117	-0.6205
4.66234	4.94842	3.74313	2.25829	-0.15718	2.09129	1.376	4.02738	-61.4747	-0.41808	-0.6224
4.67532	4.90018	3.72722	2.2701	-0.18886	2.11518	1.37629	4.00112	-61.4782	-0.37506	-0.62489
4.68831	4.89003	3.71537	2.35711	-0.18287	2.11354	1.37764	3.98228	-61.4594	-0.37936	-0.59809
4.7013	4.85055	3.73745	2.34688	-0.1728	2.06488	1.33338	3.97978	-61.3557	-0.40931	-0.56657
4.71429	4.73009	3.81337	2.34126	-0.16291	2.04491	1.31049	3.98172	-61.3565	-0.41856	-0.55552
4.72727	4.71757	3.80066	2.34492	-0.09608	2.07137	1.33383	3.93768	-61.3146	-0.44081	-0.52264
4.74026	4.75047	3.77989	2.35774	-0.11072	2.07291	1.34038	3.94421	-61.2931	-0.44682	-0.5098
4.75325	4.73607	3.77627	2.3622	-0.11682	2.09983	1.28761	3.95973	-61.3219	-0.36142	-0.47969
4.76623	4.71659	3.80722	2.35373	-0.15243	2.10619	1.28863	3.9719	-61.3296	-0.35248	-0.47834
4.77922	4.69691	3.82234	2.33648	-0.15451	2.10849	1.23064	3.9853	-61.3046	-0.35186	-0.44727
4.79221	4.68211	3.82082	2.31894	-0.13456	2.10578	1.2615	4.02108	-61.3531	-0.3834	-0.37965
4.80519	4.66411	3.83135	2.29356	-0.05619	2.1274	1.2347	4.04046	-61.348	-0.38374	-0.40271
4.81818	4.66406	3.82843	2.31551	-0.06727	2.10307	1.24242	4.04217	-61.3466	-0.38328	-0.41483
4.83117	4.6439	3.83321	2.33417	-0.12061	2.17609	1.1487	4.02591	-61.3067	-0.42867	-0.41859
4.84416	4.65371	3.82092	2.30672	-0.1738	2.29057	1.14649	4.02601	-61.2914	-0.45315	-0.39252
4.85714	4.65066	3.86364	2.29143	-0.15529	2.2747	1.098	4.03915	-61.2554	-0.42748	-0.37819
4.87013	4.63806	3.88204	2.25935	-0.116	2.26423	1.10753	4.04045	-61.2786	-0.44831	-0.28353
4.88312	4.62909	3.8505	2.23612	-0.04007	2.23759	1.12468	4.02132	-61.2808	-0.41878	-0.28957
4.8961	4.63712	3.82285	2.25117	-0.05741	2.21935	1.16729	4.03129	-61.2453	-0.42204	-0.37207
4.90909	4.6914	3.83235	2.24975	-0.07045	2.20471	1.15638	4.03636	-61.2517	-0.3992	-0.37632
4.92208	4.68731	3.79522	2.32746	-0.09151	2.23974	1.16337	4.0411	-61.2324	-0.44762	-0.37741
4.93506	4.68407	3.74931	2.34151	-0.14537	2.26935	1.20911	4.01595	-61.1916	-0.44134	-0.35375
4.94805	4.6854	3.74948	2.34336	-0.14008	2.27314	1.201	4.01545	-61.1591	-0.45614	-0.34225
4.96104	4.67823	3.74086	2.32502	-0.15673	2.28191	1.20571	4.01472	-61.1725	-0.49235	-0.25539
4.97403	4.67916	3.72345	2.32082	-0.09578	2.30874	1.12917	3.98441	-61.1386	-0.49946	-0.2654
4.98701	4.63736	3.73149	2.30494	-0.13299	2.2994	1.14319	3.97928	-61.0956	-0.52395	-0.23281
5	4.6413	3.73624	2.28791	-0.14878	2.31599	1.16047	3.93711	-61.0817	-0.49031	-0.2416
5.01299	4.59962	3.73803	2.33994	-0.13764	2.23853	1.15239	3.95507	-61.0809	-0.49021	-0.23339
5.02597	4.62151	3.71508	2.35724	-0.15825	2.30071	1.16583	3.94428	-61.102	-0.45967	-0.25922
5.03896	4.63116	3.6876	2.36243	-0.14905	2.28158	1.21355	3.94187	-61.1022	-0.36071	-0.37478
5.05195	4.64125	3.72649	2.33457	-0.12351	2.27563	1.21094	3.94751	-61.1313	-0.33239	-0.38658
5.06494	4.64315	3.75162	2.30766	-0.09842	2.23309	1.32481	3.98589	-61.13	-0.37617	-0.42372
5.07792	4.67844	3.71726	2.31552	-0.08634	2.17863	1.37104	3.95621	-61.1107	-0.34118	-0.42709
5.09091	4.68377	3.69548	2.34911	-0.0827	2.16191	1.37959	3.93024	-61.0864	-0.34428	-0.47548
5.1039	4.67604	3.62333	2.38241	-0.16255	2.28278	1.40853	3.88786	-61.0407	-0.37271	-0.48067
5.11688	4.66345	3.60638	2.40213	-0.18292	2.29404	1.38217	3.87626	-60.9916	-0.37566	-0.54044
5.12987	4.62918	3.61952	2.40019	-0.20291	2.30605	1.36801	3.88257	-60.9894	-0.39886	-0.47543
5.14286	4.57802	3.67075	2.33958	-0.1062	2.31444	1.33265	3.95668	-60.9786	-0.43038	-0.43649
5.15584	4.58224	3.72201	2.25347	-0.07734	2.28531	1.32287	4.00132	-61.0056	-0.44079	-0.41471
5.16883	4.62474	3.7479	2.25549	-0.03958	2.20081	1.30974	4.0198	-61.0241	-0.41723	-0.42676
5.18182	4.62493	3.70685	2.32865	-0.06883	2.19127	1.34333	3.99563	-60.983	-0.41911	-0.42578
5.19481	4.63704	3.68772	2.33783	-0.11873	2.24478	1.41037	3.88227	-60.9964	-0.42602	-0.45324
5.20779	4.61909	3.69508	2.37615	-0.17675	2.25215	1.46856	3.84405	-60.9557	-0.43349	-0.49255
5.22078	4.61795	3.72362	2.39748	-0.1928	2.25539	1.46346	3.81492	-60.9447	-0.45323	-0.47258
5.23377	4.60873	3.73541	2.40958	-0.20827	2.26682	1.44111	3.83316	-60.922	-0.46793	-0.45659
5.24675	4.62503	3.70131	2.41236	-0.18487	2.26115	1.45222	3.8741	-61.036	-0.45217	-0.46604
5.25974	4.60827	3.70477	2.47725	-0.19033	2.27613	1.42193	3.89883	-61.051	-0.40213	-0.46776
5.27273	4.63011	3.6952	2.46232	-0.19593	2.26156	1.46378	3.906	-61.0612	-0.38137	-0.52873
5.28571	4.6309	3.76022	2.45261	-0.22292	2.26422	1.47709	3.83131	-61.0326	-0.39445	-0.48896
5.2987	4.623	3.75745	2.44365	-0.20018	2.23393	1.50779	3.85166	-61.0318	-0.43755	-0.44592
5.31169	4.61469	3.7593	2.41843	-0.08666	2.20034	1.5088	3.8471	-61.0382	-0.40593	-0.43651
5.32468	4.62204	3.75384	2.43087	-0.10019	2.21799	1.49618	3.83505	-61.0404	-0.42092	-0.41313
5.33766	4.62442	3.75797	2.43834	-0.11725	2.21906	1.46983	3.85409	-61.0434	-0.3393	-0.42305
5.35065	4.62702	3.72067	2.46614	-0.10767	2.16041	1.49352	3.84118	-61.0555	-0.3162	-0.4832
5.36364	4.62187	3.73412	2.47642	-0.12982	2.17619	1.55098	3.78209	-61.06	-0.32185	-0.48427
5.37662	4.54529	3.73082	2.46153	-0.10905	2.14978	1.55003	3.7604	-60.9898	-0.3186	-0.48984
5.38961	4.52762	3.75234	2.42655	-0.02629	2.15645	1.54989	3.75121	-60.9493	-0.42946	-0.47036
5.4026	4.50186	3.75253	2.43867	-0.01987	2.15834	1.56279	3.73731	-60.9166	-0.43605	-0.45517
5.41558	4.5546	3.74437	2.45568	-0.043	2.13578	1.55854	3.73155	-60.9251	-0.41802	-0.46033
5.42857	4.58079	3.67341	2.48951	-0.0621	2.135	1.57478	3.72638	-60.9455	-0.33036	-0.47723
5.44156	4.54767	3.64097	2.57239	-0.09769	2.15549	1.54443	3.72636	-60.9072	-0.35276	-0.44346
5.45455	4.53934	3.6348	2.59089	-0.13266	2.18523	1.50365	3.71043	-60.8988	-0.36203	-0.43046
5.46753	4.51869	3.65396	2.57583	-0.12502	2.18169	1.48262	3.73326	-60.8118	-0.42121	-0.43056
5.48052	4.49464	3.64338	2.5274	-0.1176	2.19029	1.49193	3.6849	-60.7758	-0.43397	-0.43993
5.49351	4.48812	3.63667	2.54641	-0.10583	2.10473	1.52724	3.67372	-60.7564	-0.4252	-0.45411
5.50649	4.51012	3.60001	2.57063	-0.09418	2.08511	1.49977	3.67844	-60.7696	-0.39947	-0.46003
5.51948	4.49282	3.60495	2.57083	-0.14621	2.12896	1.48075	3.70747	-60.7348	-0.42035	-0.48703
5.53247	4.48765	3.61821	2.56797	-0.15295	2.10211	1.49539	3.68575	-60.7111	-0.39969	-0.50152
5.54545	4.43998	3.62725	2.57426	-0.18595	2.13127	1.4883	3.71925	-60.7375	-0.45954	-0.44036
5.55844	4.40879	3.63226	2.56419	-0.10688	2.13618	1.50553	3.70356	-60.7346	-0.45215	-0.42537
5.57143	4.40696	3.61699	2.5582	-0.10393	2.07029	1.5763	3.70536	-60.7449	-0.45683	-0.43497
5.58442	4.42193	3.60662	2.55999	-0.08739	2.02141	1.62588	3.57644	-60.7643	-0.38565	-0.4527
5.5974	4.39149	3.59234	2.58607	-0.0782	2.00549	1.65531	3.58112	-60.7377	-0.38139	-0.49203
5.61039	4.40805	3.58689	2.61973	-0.12314	1.98511	1.64802	3.64369	-60.7236	-0.381	-0.51087
5.62338	4.37463	3.60698	2.63247	-0.13448	2.06126	1.56137	3.64637	-60.7384	-0.32269	-0.47127
5.63636	4.33345	3.61858	2.65427	-0.19622	2.09957	1.54176	3.66557	-60.7744	-0.35786	-0.47369
5.64935	4.33873	3.55336	2.63857	-0.2081	2.12161	1.51796	3.68069	-60.777	-0.38061	-0.45448
5.66234	4.31425	3.59257	2.61822	-0.18266	2.11972	1.49773	3.68808	-60.7296	-0.35333	-0.45965
5.67532	4.31859	3.59893	2.58079	-0.12363	2.0856	1.54858	3.6245	-60.7713	-0.34692	-0.40213
5.68831	4.31453	3.61009	2.53902	-0.03982	2.07701	1.56589	3.63666	-60.7459	-0.40008	-0.40799
5.7013	4.31526	3.59203	2.54776	-0.06125	2.0428	1.60473	3.63591	-60.6998	-0.45847	-0.39665
5.71429	4.29545	3.58611	2.59427	-0.09852	2.08378	1.59386	3.57983	-60.662	-0.42897	-0.3896
5.72727	4.28075	3.52483	2.66515	-0.10933	2.09074	1.58761	3.58652	-60.6789	-0.44141	-0.38723
5.74026	4.28772	3.53459	2.71491	-0.25059	2.10611	1.61088	3.56338	-60.6451	-0.45783	-0.37266
5.75325	4.28204	3.51076	2.73247	-0.23777	2.11393	1.54916	3.53561	-60.5689	-0.43708	-0.37459
5.76623	4.28944	3.50154	2.72954	-0.25961	2.11462	1.57469	3.52043	-60.5722	-0.4509	-0.38006
5.77922	4.26303	3.50745	2.70953	-0.23189	2.10839	1.53246	3.58907	-60.5833	-0.41501	-0.45264
5.79221	4.33978	3.4974	2.72304	-0.26339	2.10757	1.54418	3.57801	-60.5861	-0.38776	-0.49134
5.80519	4.3481	3.4547	2.82751	-0.2612	2.14939	1.47071	3.57155	-60.5683	-0.40637	-0.48744
5.81818	4.37386	3.43317	2.86337	-0.35482	2.14498	1.51797	3.56567	-60.6111	-0.42397	-0.5008
5.83117	4.3507	3.4448	2.87429	-0.4611	2.17334	1.50264	3.57704	-60.6135	-0.44897	-0.48154
5.84416	4.32499	3.50921	2.90279	-0.4968	2.19279	1.44941	3.54998	-60.6075	-0.45211	-0.5096
5.85714	4.3469	3.50018	2.91943	-0.49883	2.18717	1.45438	3.55624	-60.6015	-0.49666	-0.54248
5.87013	4.4156	3.46544	2.92357	-0.49685	2.16114	1.48884	3.53745	-60.6073	-0.48671	-0.56658
5.88312	4.39151	3.44377	2.96085	-0.44491	2.09759	1.45997	3.54815	-60.6207	-0.49455	-0.54352
5.8961	4.31931	3.40604	2.96862	-0.46859	2.09305	1.48517	3.54666	-60.6085	-0.48253	-0.59443
5.90909	4.28713	3.45335	2.95085	-0.47559	2.08044	1.47597	3.55839	-60.5964	-0.48342	-0.58522
5.92208	4.27964	3.43877	2.94515	-0.47412	2.08462	1.46618	3.53771	-60.519	-0.47978	-0.5968
5.93506	4.26004	3.44928	2.96035	-0.50977	2.10944	1.44835	3.56447	-60.6125	-0.49597	-0.59183
5.94805	4.26637	3.43843	2.9502	-0.48571	2.10004	1.40194	3.69166	-60.6489	-0.44334	-0.61709
5.96104	4.38139	3.43568	2.95701	-0.42692	2.09458	1.43635	3.64923	-60.6686	-0.41499	-0.63483
5.97403	4.36609	3.44494	2.9476	-0.43418	2.0885	1.42975	3.66471	-60.6795	-0.44526	-0.65304
5.98701	4.36844	3.4454	2.93431	-0.45316	2.05244	1.48218	3.67558	-60.6688	-0.44187	-0.63346
6	4.35392	3.44596	2.92947	-0.43793	1.95685	1.49213	3.64046	-60.5915	-0.44287	-0.65509
6.01299	4.32221	3.47183	2.90447	-0.3944	1.98682	1.51457	3.66068	-60.6243	-0.47398	-0.64648
6.02597	4.32817	3.46837	2.93491	-0.43602	2.00051	1.5077	3.66032	-60.6027	-0.47153	-0.68448
6.03896	4.3921	3.48596	2.98644	-0.56632	2.00142	1.50088	3.64788	-60.5859	-0.46839	-0.68127
6.05195	4.38016	3.47817	2.97488	-0.57468	2.05624	1.49038	3.66941	-60.6327	-0.39383	-0.67025
6.06494	4.35623	3.48676	2.97975	-0.59001	2.0644	1.48054	3.69961	-60.6417	-0.44178	-0.69723
6.07792	4.34529	3.49069	2.97235	-0.57527	2.05139	1.50497	3.69575	-60.6417	-0.45668	-0.71099
6.09091	4.37659	3.44372	3.00326	-0.58575	2.00904	1.52229	3.6574	-60.612	-0.40878	-0.73715
6.1039	4.37423	3.41749	3.00105	-0.53405	2.01292	1.56612	3.6608	-60.6454	-0.41141	-0.73817
6.11688	4.35903	3.42093	3.01633	-0.62703	2.02987	1.585	3.64776	-60.6243	-0.43958	-0.73883
6.12987	4.36824	3.41682	3.03985	-0.64113	2.03085	1.58609	3.63583	-60.6245	-0.47629	-0.71352
6.14286	4.31369	3.50085	3.04611	-0.66303	2.03245	1.59872	3.63733	-60.6297	-0.46243	-0.72538
6.15584	4.33924	3.50464	3.00099	-0.65041	2.0131	1.61535	3.66524	-60.644	-0.48966	-0.62481
6.16883	4.34481	3.50409	2.98453	-0.62411	2.00971	1.63276	3.68947	-60.6334	-0.50259	-0.59708
6.18182	4.34712	3.51516	2.96035	-0.60997	1.9557	1.72571	3.71686	-60.6516	-0.49793	-0.60321
6.19481	4.33733	3.53382	2.9412	-0.59998	1.93164	1.75122	3.70159	-60.6901	-0.44769	-0.57983
6.20779	4.29419	3.56048	2.93942	-0.61553	1.98358	1.69768	3.72805	-60.6733	-0.45669	-0.5988
6.22078	4.28862	3.56602	2.91279	-0.65276	2.01094	1.65737	3.78755	-60.6684	-0.47444	-0.59697
6.23377	4.26575	3.55106	2.90715	-0.66088	2.03913	1.65912	3.82212	-60.7649	-0.51784	-0.52353
6.24675	4.22156	3.52059	2.90974	-0.64902	2.0976	1.64338	3.82443	-60.7324	-0.54874	-0.50031
6.25974	4.18568	3.53765	2.92459	-0.66735	2.13233	1.55799	3.82787	-60.7385	-0.55416	-0.50159
6.27273	4.18332	3.54697	2.94746	-0.68943	2.15164	1.54168	3.84932	-60.7747	-0.5389	-0.50216
6.28571	4.16874	3.52324	3.01983	-0.68145	2.11609	1.52115	3.8718	-60.7863	-0.52399	-0.4899
6.2987	4.17598	3.52495	2.99901	-0.69328	2.20443	1.53022	3.89425	-60.8193	-0.50413	-0.48213
6.31169	4.15378	3.51383	3.008	-0.67526	2.18659	1.54792	3.90328	-60.8475	-0.484	-0.4998
6.32468	4.14819	3.57718	2.98417	-0.66182	2.17758	1.54493	3.91997	-60.8665	-0.46795	-0.48773
6.33766	4.13454	3.56413	2.96547	-0.58681	2.18123	1.56313	3.88571	-60.8388	-0.47287	-0.48357
6.35065	4.14228	3.50146	3.00156	-0.60928	2.18456	1.58169	3.84291	-60.7812	-0.57946	-0.48347
6.36364	4.14568	3.52002	2.92683	-0.63549	2.1878	1.57934	3.84261	-60.8072	-0.52362	-0.4748
6.37662	4.1439	3.50275	2.93849	-0.65215	2.27835	1.57567	3.84311	-60.8079	-0.56105	-0.46074
6.38961	4.14588	3.50792	2.92394	-0.66299	2.28367	1.53315	3.88672	-60.8056	-0.55206	-0.42887
6.4026	4.14011	3.47506	2.91729	-0.66481	2.29688	1.52436	3.8849	-60.8043	-0.5964	-0.36841
6.41558	4.12681	3.51304	2.85198	-0.56626	2.31363	1.48689	3.9295	-60.8499	-0.58872	-0.34323
6.42857	4.12297	3.51289	2.84612	-0.58156	2.29691	1.50431	3.94006	-60.8581	-0.57163	-0.3442
6.44156	4.18325	3.4996	2.80689	-0.58836	2.27616	1.53068	3.93296	-60.8661	-0.56257	-0.37112
6.45455	4.19794	3.46113	2.86763	-0.56113	2.17029	1.57898	3.92562	-60.861	-0.5325	-0.419
6.46753	4.21639	3.44841	2.86897	-0.58367	2.2354	1.62328	3.88445	-60.8808	-0.53245	-0.43246
6.48052	4.23414	3.44474	2.88713	-0.65254	2.24131	1.6052	3.88493	-60.8543	-0.5203	-0.42862
6.49351	4.2429	3.40822	2.88043	-0.62167	2.27337	1.54848	3.87303	-60.8661	-0.52542	-0.43257
6.50649	4.25575	3.33376	2.903	-0.63321	2.2812	1.56135	3.86204	-60.8492	-0.54736	-0.43167
6.51948	4.27714	3.33024	2.89561	-0.64838	2.30978	1.53195	3.8897	-60.8834	-0.51791	-0.42228
6.53247	4.23595	3.35659	2.9206	-0.63335	2.32925	1.4861	3.93039	-60.918	-0.52104	-0.37091
6.54545	4.13579	3.38274	2.88608	-0.63034	2.30591	1.47887	3.97499	-60.9439	-0.50285	-0.37825
6.55844	4.13167	3.42849	2.88177	-0.62286	2.31982	1.46462	3.97248	-60.9141	-0.54369	-0.35274
6.57143	4.10685	3.453	2.84855	-0.62057	2.33375	1.46378	3.99046	-60.913	-0.56789	-0.34052
6.58442	4.09035	3.46146	2.84927	-0.61123	2.31526	1.47405	3.97887	-60.903	-0.56309	-0.33225
6.5974	4.103	3.4574	2.84234	-0.58985	2.29379	1.48277	4.00987	-60.9274	-0.54632	-0.34048
6.61039	4.07773	3.51982	2.89932	-0.69208	2.29393	1.4828	4.01679	-60.9153	-0.56349	-0.3232
6.62338	4.06078	3.53135	2.8771	-0.63671	2.31949	1.46564	4.03708	-60.9119	-0.57211	-0.31008
6.63636	3.9976	3.54291	2.87606	-0.64842	2.32755	1.46137	4.04096	-60.9301	-0.57132	-0.30195
6.64935	4.00205	3.53293	2.87525	-0.68427	2.32172	1.48762	4.03621	-60.8896	-0.64129	-0.29923
6.66234	3.95716	3.58499	2.85309	-0.70724	2.3322	1.49825	4.02624	-60.8988	-0.65687	-0.29278
6.67532	3.98415	3.5818	2.85988	-0.70968	2.29293	1.52602	4.01572	-60.9277	-0.67262	-0.29432
6.68831	3.99809	3.5322	2.85052	-0.7171	2.29673	1.53257	4.00527	-60.9262	-0.6512	-0.30779
6.7013	3.99855	3.53313	2.85425	-0.76724	2.3268	1.50927	4.02849	-60.9359	-0.61014	-0.359
6.71429	3.98989	3.4975	2.90786	-0.77143	2.42577	1.41661	4.02318	-60.9283	-0.62431	-0.34718
6.72727	4.00624	3.47591	2.88475	-0.78754	2.3708	1.50582	4.02759	-60.9551	-0.61259	-0.3812
6.74026	3.98911	3.47178	2.89836	-0.8193	2.38326	1.49333	4.03312	-60.9452	-0.58256	-0.3693
6.75325	3.97699	3.47576	2.94123	-0.82097	2.34463	1.50254	4.04287	-60.9567	-0.57247	-0.36219
6.76623	4.00378	3.45383	2.97179	-0.85986	2.36803	1.52133	3.98849	-60.9427	-0.56616	-0.38506
6.77922	3.98943	3.46096	2.97324	-0.88111	2.39093	1.48261	4.02988	-60.9159	-0.63559	-0.37902
6.79221	4.00061	3.48501	2.86575	-0.86036	2.38877	1.47794	4.02935	-60.9389	-0.6553	-0.30197
6.80519	3.97759	3.48453	2.84268	-0.78633	2.3322	1.47671	4.03354	-60.9278	-0.66326	-0.31679
6.81818	3.97862	3.51032	2.82398	-0.75937	2.28458	1.47892	4.08852	-60.9541	-0.63011	-0.32196
6.83117	3.94047	3.44511	2.90058	-0.77408	2.23771	1.53507	4.07244	-60.9466	-0.63072	-0.3432
6.84416	3.99813	3.42753	2.84486	-0.80431	2.20319	1.58213	4.04408	-60.948	-0.59311	-0.38093
6.85714	4.00169	3.41029	2.8469	-0.82508	2.18899	1.62539	4.00729	-60.8498	-0.60076	-0.37647
6.87013	3.94307	3.49622	2.87457	-0.85414	2.19937	1.62423	3.99513	-60.8614	-0.66163	-0.33874
6.88312	3.88944	3.50439	2.84016	-0.89573	2.29302	1.59918	4.03279	-60.8644	-0.70503	-0.31005
6.8961	3.88653	3.51621	2.86145	-1.00949	2.29833	1.55789	4.09891	-60.8629	-0.71075	-0.27742
6.90909	3.90054	3.52008	2.84118	-0.99811	2.33374	1.42745	4.15587	-60.9448	-0.60413	-0.25277
6.92208	3.88957	3.53653	2.79127	-0.96112	2.30633	1.44293	4.20045	-60.9973	-0.57368	-0.26565
6.93506	3.90816	3.53175	2.7874	-0.94497	2.25364	1.45874	4.17844	-60.95	-0.52171	-0.27843
6.94805	3.89711	3.50585	2.80097	-0.91233	2.17535	1.49574	4.1648	-60.9702	-0.54516	-0.27887
6.96104	3.9235	3.48817	2.80284	-0.89669	2.10535	1.55859	4.09418	-60.9729	-0.49721	-0.31758
6.97403	4.00755	3.45829	2.82141	-0.91463	2.10327	1.5967	4.06383	-60.9334	-0.54646	-0.34322
6.98701	4.00595	3.48475	2.897	-0.93692	2.11882	1.59212	4.07617	-60.94	-0.53749	-0.35113
7	3.97452	3.47081	2.90821	-0.98035	2.1351	1.59111	4.07665	-60.9217	-0.541	-0.35822
7.01299	3.98573	3.44352	2.87297	-0.96892	2.15966	1.54389	4.13651	-60.9543	-0.53989	-0.34872
7.02597	3.93071	3.47846	2.84647	-1.02977	2.2088	1.50521	4.1675	-60.9745	-0.53404	-0.32731
7.03896	3.9311	3.50077	2.85453	-1.04116	2.23668	1.49623	4.18135	-60.9905	-0.53622	-0.32738
7.05195	3.93639	3.47633	2.87141	-1.06488	2.2517	1.49194	4.17317	-61.014	-0.44274	-0.34073
7.06494	3.95041	3.45192	2.89226	-1.03385	2.21188	1.50065	4.16442	-61.0073	-0.41743	-0.32475
7.07792	3.95585	3.43646	2.87091	-1.00686	2.09615	1.57192	4.15564	-61.021	-0.38385	-0.33345
7.09091	3.93973	3.44663	2.85851	-1.00952	2.08971	1.59656	4.12609	-60.9639	-0.39718	-0.33323
7.1039	3.90663	3.51924	2.89704	-1.0296	2.10099	1.59605	4.11785	-60.9365	-0.3899	-0.38766
7.11688	3.92374	3.51204	2.93559	-1.11769	2.09184	1.5992	4.1018	-60.9423	-0.39062	-0.40437
7.12987	4.02371	3.4805	2.94026	-1.08405	2.0998	1.52109	4.11588	-60.9654	-0.353	-0.42907
7.14286	4.02644	3.47907	2.92327	-1.07497	2.10774	1.51777	4.15596	-60.9556	-0.40727	-0.42019
7.15584	4.00857	3.47394	2.93087	-1.10725	2.12364	1.51511	4.12932	-60.8675	-0.41459	-0.40718
7.16883	3.96245	3.5471	2.95126	-1.14708	2.13041	1.53033	4.11071	-60.8558	-0.42524	-0.38206
7.18182	3.92164	3.55546	2.93487	-1.1698	2.18641	1.55535	4.10823	-60.8524	-0.45624	-0.34918
7.19481	3.90638	3.5595	2.92785	-1.17572	2.17065	1.5098	4.19289	-60.8613	-0.41541	-0.39243
7.20779	3.95303	3.58505	2.9167	-1.17759	2.18506	1.48492	4.23106	-60.8947	-0.39991	-0.38084
7.22078	3.9435	3.55693	2.96312	-1.13819	2.16267	1.48039	4.23632	-60.9322	-0.35552	-0.39766
7.23377	3.95389	3.56805	2.94505	-1.1494	2.16631	1.49184	4.25929	-60.9527	-0.2986	-0.42154
7.24675	3.95954	3.59694	2.95147	-1.13009	2.09372	1.49026	4.22489	-60.9198	-0.29582	-0.44417
7.25974	3.92799	3.66755	2.96164	-1.15545	2.10395	1.5357	4.11454	-60.8967	-0.31327	-0.44163
7.27273	3.91433	3.63244	2.9593	-1.10106	2.09664	1.57403	4.07008	-60.8488	-0.31289	-0.48619
7.28571	3.88866	3.63936	2.98292	-1.1657	2.0975	1.57549	4.09192	-60.8339	-0.31616	-0.47272
7.2987	3.93799	3.64228	2.98636	-1.15941	2.12843	1.51789	4.117	-60.8646	-0.30275	-0.48012
7.31169	3.94058	3.65385	2.95623	-1.18172	2.22134	1.5101	4.15064	-60.9161	-0.2849	-0.49158
7.32468	3.93034	3.69937	2.93857	-1.21583	2.24601	1.4481	4.20558	-60.9096	-0.26219	-0.45714
7.33766	3.91992	3.73208	2.93837	-1.21198	2.21593	1.44546	4.22285	-60.9366	-0.28055	-0.38592
7.35065	3.91888	3.73901	2.93893	-1.21184	2.21415	1.46483	4.17214	-60.9464	-0.27672	-0.38338
7.36364	3.92742	3.75781	2.90644	-1.18151	2.17378	1.48984	4.15828	-60.9555	-0.28619	-0.38625
7.37662	3.96141	3.76391	2.8021	-1.20975	2.229	1.51977	4.165	-61.0014	-0.26356	-0.40625
7.38961	3.99532	3.72838	2.81474	-1.18778	2.19981	1.57514	4.17561	-61.0555	-0.21212	-0.45498
7.4026	3.98697	3.76382	2.82366	-1.22087	2.20516	1.59259	4.17404	-61.0422	-0.203	-0.52479
7.41558	4.00313	3.75296	2.84981	-1.25457	2.19891	1.62179	4.14359	-61.0159	-0.21091	-0.55273
7.42857	3.96002	3.76383	2.87162	-1.29272	2.21507	1.65383	4.15592	-60.9683	-0.30398	-0.55872
7.44156	3.95862	3.8177	2.80394	-1.3012	2.21983	1.59651	4.15276	-60.9835	-0.26383	-0.54274
7.45455	3.92378	3.83908	2.83975	-1.27514	2.15262	1.58922	4.19206	-61.0027	-0.27017	-0.54722
7.46753	3.92703	3.85232	2.80806	-1.28991	2.22217	1.59057	4.22238	-61.0216	-0.25962	-0.52653
7.48052	3.92628	3.85183	2.80636	-1.27915	2.18977	1.63034	4.22672	-61.0524	-0.25739	-0.5568
7.49351	3.92983	3.83759	2.82645	-1.25625	2.15779	1.64931	4.2138	-61.1113	-0.23828	-0.50829
7.50649	3.9501	3.82725	2.83038	-1.2715	2.17735	1.56192	4.18807	-61.1146	-0.23589	-0.50659
7.51948	3.91588	3.84206	2.81795	-1.26994	2.20168	1.5488	4.21662	-61.1216	-0.26286	-0.50439
7.53247	3.92359	3.8615	2.79703	-1.2556	2.18423	1.52264	4.28784	-61.1453	-0.26518	-0.50957
7.54545	4.06479	3.87312	2.72062	-1.17395	2.14178	1.53395	4.30988	-61.1898	-0.2052	-0.53913
7.55844	4.08326	3.87725	2.71037	-1.15011	2.04374	1.54944	4.33262	-61.2259	-0.12908	-0.55576
7.57143	4.09318	3.86112	2.72075	-1.1504	2.04947	1.55666	4.32628	-61.2282	-0.14162	-0.5886
7.58442	4.09052	3.82389	2.74388	-1.20488	2.05932	1.57212	4.3198	-61.188	-0.16694	-0.57894
7.5974	4.0507	3.81969	2.75914	-1.22935	2.14465	1.45705	4.2919	-61.1352	-0.19215	-0.5487
7.61039	4.02423	3.85691	2.73272	-1.27869	2.17533	1.43025	4.31426	-61.1328	-0.25876	-0.46498
7.62338	4.03204	3.7711	2.73587	-1.28643	2.18537	1.42442	4.31531	-61.1089	-0.27903	-0.46996
7.63636	4.01907	3.79741	2.68914	-1.26978	2.17924	1.37651	4.35384	-61.126	-0.25712	-0.45338
7.64935	3.98096	3.89821	2.66792	-1.22792	2.16078	1.37508	4.39244	-61.1555	-0.24322	-0.43682
7.66234	3.93865	3.90616	2.61767	-1.1317	2.15081	1.3862	4.40612	-61.1344	-0.30587	-0.44516
7.67532	3.97157	3.93606	2.54572	-1.10357	2.07884	1.509	4.38638	-61.1547	-0.27327	-0.47778
7.68831	4.01294	3.88713	2.54788	-1.08327	2.0413	1.55446	4.38796	-61.1418	-0.26569	-0.4847
7.7013	4.00896	3.86367	2.58279	-1.08708	2.01618	1.59603	4.40268	-61.1718	-0.24889	-0.50004
7.71429	3.99323	3.85685	2.61736	-1.12434	2.05398	1.57106	4.43011	-61.1474	-0.26508	-0.57079
7.72727	3.99488	3.84926	2.62725	-1.1491	2.09623	1.45779	4.4319	-61.1519	-0.26802	-0.55427
7.74026	3.98436	3.86162	2.61691	-1.16128	2.10073	1.43248	4.46651	-61.1805	-0.26642	-0.53416
7.75325	3.95679	3.84894	2.6157	-1.13247	2.10967	1.41964	4.49693	-61.1622	-0.24794	-0.52259
7.76623	3.9416	3.87034	2.61138	-1.12168	2.06065	1.48934	4.54009	-61.2108	-0.25064	-0.50191
7.77922	3.93902	3.88339	2.60799	-1.1071	2.07125	1.49882	4.47828	-61.1881	-0.21997	-0.50997
7.79221	3.95754	3.84632	2.60045	-1.07112	2.06099	1.51238	4.50573	-61.1999	-0.25631	-0.55135
7.80519	4.03938	3.80547	2.59205	-1.07178	2.00416	1.54702	4.4921	-61.1825	-0.21272	-0.60913
7.81818	4.18827	3.78552	2.61257	-1.0928	2.00589	1.57373	4.46142	-61.1605	-0.22795	-0.63315
7.83117	4.17288	3.76582	2.64572	-1.12643	2.0498	1.58442	4.33322	-61.0964	-0.25149	-0.61086
7.84416	4.12844	3.77998	2.65814	-1.12693	2.08508	1.58335	4.33863	-61.0485	-0.35553	-0.58436
7.85714	4.08014	3.81917	2.66278	-1.14046	2.03925	1.5534	4.35663	-61.0084	-0.40995	-0.5496
7.87013	4.01906	3.86266	2.63838	-1.12863	2.08475	1.49	4.38318	-61.0103	-0.48504	-0.46033
7.88312	3.98749	3.89356	2.62663	-1.13313	2.09217	1.4478	4.42691	-60.9992	-0.48801	-0.45528
7.8961	4.05635	3.92452	2.61891	-1.12908	2.06578	1.4521	4.45431	-61.0512	-0.43586	-0.48396
7.90909	4.04949	3.96394	2.59002	-1.09532	2.08126	1.36382	4.50283	-61.0865	-0.40853	-0.51245
7.92208	4.07246	3.94464	2.61152	-1.13637	2.09683	1.38424	4.51387	-61.1733	-0.41028	-0.53672
7.93506	4.09985	3.93732	2.59133	-1.13567	2.07102	1.39587	4.49149	-61.1389	-0.38741	-0.54412
7.94805	4.12723	3.9085	2.61779	-1.15236	2.06719	1.44932	4.3887	-61.1247	-0.39434	-0.50551
7.96104	4.12938	3.87527	2.6404	-1.14805	2.08057	1.48228	4.35657	-61.0512	-0.52762	-0.51806
7.97403	4.11906	3.9178	2.58212	-1.22322	2.11488	1.45701	4.35745	-61.0069	-0.57313	-0.48471
7.98701	4.08374	3.91508	2.63506	-1.22181	2.14077	1.39362	4.37113	-60.9925	-0.58044	-0.47647
8	4.06539	3.95091	2.60316	-1.2444	2.24153	1.33367	4.44875	-61.0759	-0.56231	-0.43891
8.01299	4.05562	3.96586	2.60942	-1.26633	2.24439	1.24483	4.51802	-61.0811	-0.58157	-0.41019
8.02597	4.03826	3.98449	2.59928	-1.24974	2.23355	1.23699	4.54037	-61.1284	-0.57018	-0.37424
8.03896	3.96663	4.01502	2.53905	-1.21537	2.17202	1.30052	4.59586	-61.1589	-0.54527	-0.3688
8.05195	3.99203	4.01947	2.52547	-1.20594	2.13132	1.33866	4.55477	-61.1224	-0.52012	-0.38038
8.06494	4.00516	3.99838	2.54174	-1.15458	2.07361	1.35589	4.51779	-61.1194	-0.50746	-0.4295
8.07792	4.05153	3.91836	2.54586	-1.19524	2.10807	1.37687	4.48066	-61.0911	-0.51166	-0.45303
8.09091	4.11031	3.86774	2.57537	-1.21003	2.08341	1.36854	4.56439	-61.0711	-0.46979	-0.4888
8.1039	4.17238	3.87204	2.59636	-1.22862	2.09659	1.37311	4.55059	-61.0558	-0.48261	-0.4992
8.11688	4.17521	3.90574	2.57503	-1.26821	2.11826	1.34411	4.53664	-61.044	-0.51634	-0.43423
8.12987	4.1406	3.91876	2.5656	-1.29086	2.16524	1.32355	4.5269	-61.0063	-0.55832	-0.37757
8.14286	4.11416	3.95778	2.52629	-1.26702	2.20071	1.33651	4.45002	-61.0109	-0.52073	-0.34964
8.15584	4.10822	3.96804	2.4995	-1.22624	2.19535	1.31995	4.47357	-61.032	-0.52542	-0.39264
8.16883	4.09354	3.96613	2.49799	-1.2271	2.18605	1.28268	4.5799	-61.0316	-0.49222	-0.3724
8.18182	4.22463	3.95196	2.48785	-1.19339	2.14741	1.30858	4.58084	-61.0782	-0.47524	-0.4066
8.19481	4.29596	3.80729	2.47727	-1.12976	2.13386	1.34654	4.57003	-61.0751	-0.43697	-0.45294
8.20779	4.29212	3.76709	2.53396	-1.13711	2.08194	1.37147	4.5093	-61.0388	-0.44469	-0.47772
8.22078	4.28435	3.77296	2.54895	-1.15664	2.10083	1.35454	4.47361	-60.9895	-0.4648	-0.43948
8.23377	4.18055	3.89957	2.54298	-1.18463	2.16202	1.32998	4.42407	-60.9606	-0.51453	-0.38042
8.24675	4.12788	3.93694	2.50402	-1.17048	2.19791	1.31874	4.42807	-60.9144	-0.63247	-0.36336
8.25974	4.12589	3.9832	2.44026	-1.1567	2.16226	1.31625	4.48593	-60.9513	-0.61279	-0.37576
8.27273	4.19502	3.98784	2.43495	-1.09259	2.12298	1.28817	4.48026	-61.0334	-0.53833	-0.41761
8.28571	4.22619	3.93779	2.49225	-1.07042	2.08402	1.32721	4.45774	-61.056	-0.48469	-0.47649
8.2987	4.28318	3.83657	2.49487	-1.05287	2.07885	1.30833	4.55109	-61.0654	-0.44376	-0.48935
8.31169	4.41056	3.81431	2.53169	-1.08225	2.03646	1.31478	4.52958	-61.0572	-0.42032	-0.51426
8.32468	4.40594	3.8175	2.52278	-1.0785	2.02435	1.34096	4.52939	-61.0653	-0.41042	-0.50455
8.33766	4.32418	3.82966	2.5015	-1.0745	2.03431	1.32413	4.50044	-60.9732	-0.42206	-0.47733
8.35065	4.29581	3.85111	2.49244	-1.04918	2.03649	1.34871	4.44325	-60.9194	-0.51391	-0.40441
8.36364	4.2969	3.87408	2.46541	-1.06953	2.03462	1.35601	4.45839	-60.9123	-0.51324	-0.41623
8.37662	4.31107	3.83042	2.49652	-1.06401	2.0457	1.28785	4.47295	-60.8888	-0.5287	-0.44103
8.38961	4.32173	3.82373	2.51537	-1.07471	2.04837	1.29617	4.49897	-60.9664	-0.44376	-0.44584
8.4026	4.36248	3.76626	2.52623	-1.00573	2.01286	1.31822	4.51611	-60.9892	-0.38864	-0.48936
8.41558	4.37825	3.73819	2.54993	-0.98368	1.99455	1.34902	4.49547	-60.9984	-0.38864	-0.56214
8.42857	4.36502	3.79267	2.55703	-0.95804	1.95579	1.38857	4.47478	-60.9816	-0.33043	-0.56724
8.44156	4.33438	3.7493	2.58091	-0.9281	1.90436	1.43264	4.42895	-60.956	-0.33044	-0.63489
8.45455	4.34055	3.70161	2.60904	-0.93562	1.91159	1.45209	4.44548	-60.8963	-0.35133	-0.67314
8.46753	4.38055	3.63715	2.65396	-0.95957	1.88094	1.50602	4.40243	-60.8988	-0.28062	-0.7077
8.48052	4.39558	3.56784	2.66507	-0.96645	1.89256	1.52228	4.38909	-60.8799	-0.27767	-0.73785
8.49351	4.38161	3.62296	2.68469	-1.05874	1.90084	1.52553	4.37197	-60.8567	-0.30463	-0.73798
8.50649	4.38425	3.61028	2.72578	-1.10215	1.95224	1.52013	4.30864	-60.8035	-0.36958	-0.73349
8.51948	4.30665	3.61049	2.71244	-1.15755	1.98266	1.47706	4.31627	-60.7921	-0.37953	-0.70789
8.53247	4.27511	3.66568	2.68221	-1.14042	2.00009	1.40926	4.42348	-60.7972	-0.37231	-0.64014
8.54545	4.26474	3.70038	2.63891	-1.08883	1.90694	1.38839	4.44985	-60.8567	-0.27742	-0.63528
8.55844	4.27564	3.71012	2.60805	-1.0657	1.92531	1.41892	4.45917	-60.9037	-0.26719	-0.64756
8.57143	4.29081	3.66918	2.60727	-1.02584	1.88475	1.46287	4.44303	-60.896	-0.18949	-0.77853
8.58442	4.3061	3.66529	2.67079	-1.1306	1.89476	1.47786	4.36338	-60.85	-0.19561	-0.77175
8.5974	4.31747	3.63136	2.70611	-1.12761	1.90079	1.50587	4.35056	-60.8285	-0.26501	-0.76576
8.61039	4.30409	3.6521	2.69488	-1.18349	1.9239	1.49216	4.32067	-60.7433	-0.30936	-0.76865
8.62338	4.26148	3.6567	2.69526	-1.20553	1.96833	1.48265	4.29062	-60.6746	-0.35385	-0.70345
8.63636	4.15118	3.66154	2.71255	-1.24021	2.00061	1.45236	4.2739	-60.5561	-0.39436	-0.67128
8.64935	4.11574	3.67482	2.68412	-1.20384	2.02074	1.43882	4.28294	-60.5596	-0.4262	-0.6067
8.66234	4.09221	3.6844	2.65186	-1.11043	2.01669	1.433	4.29245	-60.5332	-0.41206	-0.62274
8.67532	4.09305	3.69455	2.60343	-1.07767	1.98931	1.46766	4.34079	-60.6036	-0.39445	-0.62533
8.68831	4.08102	3.69706	2.64729	-1.07837	1.9842	1.50101	4.33538	-60.5906	-0.34351	-0.66496
8.7013	4.09887	3.66665	2.6819	-1.08234	1.97035	1.55101	4.27165	-60.5862	-0.33388	-0.70391
8.71429	4.02369	3.62829	2.68644	-1.07268	1.96413	1.56748	4.25038	-60.5739	-0.3192	-0.72962
8.72727	4.01476	3.65354	2.67377	-1.11711	1.97851	1.53414	4.22916	-60.5155	-0.33349	-0.72583
8.74026	3.98051	3.67902	2.65716	-1.13227	2.00146	1.50979	4.24126	-60.4904	-0.38972	-0.60948
8.75325	3.93765	3.7256	2.63672	-1.11338	2.01278	1.53402	4.26181	-60.486	-0.42515	-0.56068
8.76623	3.89436	3.75552	2.59139	-1.08564	2.02096	1.52324	4.29537	-60.528	-0.38993	-0.57017
8.77922	3.88858	3.74701	2.56741	-1.08732	2.02103	1.50061	4.33313	-60.5407	-0.38473	-0.55014
8.79221	3.96232	3.77971	2.5734	-1.12298	2.03724	1.48739	4.35363	-60.5447	-0.37916	-0.54778
8.80519	3.99416	3.7156	2.60096	-1.10501	2.01961	1.50451	4.32752	-60.5233	-0.36492	-0.56712
8.81818	4.00121	3.71469	2.63711	-1.11698	2.0284	1.49928	4.30095	-60.4969	-0.37241	-0.57352
8.83117	4.05431	3.6125	2.66071	-1.12488	2.03873	1.52571	4.26603	-60.4743	-0.36823	-0.60017
8.84416	4.03576	3.61922	2.67135	-1.11596	2.05826	1.50917	4.24497	-60.4522	-0.37187	-0.73168
8.85714	3.99999	3.6352	2.65648	-1.1691	2.16144	1.46655	4.22574	-60.4436	-0.39545	-0.69536
8.87013	3.98082	3.61442	2.68297	-1.19971	2.19252	1.39454	4.33328	-60.3943	-0.44843	-0.64156
8.88312	3.99173	3.62385	2.6156	-1.1576	2.18531	1.39029	4.37773	-60.438	-0.44235	-0.59639
8.8961	3.97414	3.64648	2.55558	-1.03955	2.09252	1.38247	4.4013	-60.4735	-0.43124	-0.60239
8.90909	3.98653	3.68159	2.52147	-0.98908	2.045	1.48337	4.42857	-60.4918	-0.41986	-0.61693
8.92208	3.95278	3.67795	2.51391	-1.01033	2.04017	1.46175	4.38809	-60.4673	-0.40086	-0.59375
8.93506	3.96092	3.65287	2.5449	-0.99379	2.06963	1.40162	4.36841	-60.4547	-0.39104	-0.65397
8.94805	3.96897	3.63633	2.54675	-1.00251	2.05384	1.40757	4.37369	-60.4625	-0.3734	-0.68373
8.96104	3.98936	3.5908	2.58622	-1.01991	2.05576	1.39637	4.33756	-60.4035	-0.36845	-0.7214
8.97403	3.98467	3.56644	2.63024	-1.03291	2.03679	1.39341	4.33178	-60.3826	-0.40055	-0.64216
8.98701	3.9549	3.60526	2.62024	-1.04971	2.12707	1.36084	4.31778	-60.3494	-0.45249	-0.58474
9	3.96713	3.63198	2.5758	-1.07839	2.15416	1.33683	4.30809	-60.3169	-0.47834	-0.56519
9.01299	3.93355	3.6297	2.61801	-1.06432	2.15974	1.33009	4.31525	-60.314	-0.46172	-0.55366
9.02597	3.92165	3.63574	2.5673	-1.03641	2.23092	1.32392	4.35992	-60.3406	-0.44453	-0.53779
9.03896	3.94016	3.67032	2.56729	-0.97798	2.19938	1.37339	4.34937	-60.3713	-0.42262	-0.56861
9.05195	3.94707	3.6788	2.50951	-0.8574	2.17974	1.38207	4.37569	-60.3594	-0.39183	-0.61284
9.06494	3.94654	3.69519	2.49061	-0.82212	2.13507	1.40368	4.39305	-60.3805	-0.36917	-0.62829
9.07792	3.93016	3.66101	2.53484	-0.80007	2.14999	1.40833	4.44399	-60.4904	-0.33826	-0.64355
9.09091	3.99821	3.6056	2.60062	-0.80399	2.0982	1.42995	4.40239	-60.4952	-0.30811	-0.72106
9.1039	3.98208	3.58797	2.61694	-0.81667	2.11812	1.43484	4.36077	-60.4159	-0.31638	-0.72643
9.11688	3.90219	3.66233	2.62474	-0.82484	2.12151	1.41853	4.36195	-60.3795	-0.34148	-0.71889
9.12987	3.85548	3.71206	2.51327	-0.74098	2.1628	1.40549	4.36436	-60.3606	-0.3494	-0.7066
9.14286	3.86354	3.71715	2.48824	-0.72031	2.11177	1.41688	4.38851	-60.3592	-0.34419	-0.68928
9.15584	3.85117	3.72695	2.47945	-0.69905	2.14032	1.39909	4.37946	-60.3747	-0.29702	-0.67603
9.16883	3.85262	3.66004	2.48329	-0.72345	2.15544	1.39486	4.37877	-60.3566	-0.32122	-0.7265
9.18182	3.88074	3.65454	2.51314	-0.82795	2.25645	1.3795	4.38998	-60.3468	-0.33218	-0.72331
9.19481	3.88471	3.6527	2.52711	-0.84914	2.29323	1.34016	4.36257	-60.3034	-0.34276	-0.71207
9.20779	3.85042	3.6593	2.49544	-0.81594	2.28893	1.34713	4.35171	-60.3311	-0.35784	-0.64198
9.22078	3.8571	3.62434	2.49371	-0.76705	2.26863	1.37862	4.32849	-60.2825	-0.34414	-0.63402
9.23377	3.85868	3.6362	2.48802	-0.71022	2.16877	1.47123	4.32234	-60.2882	-0.33515	-0.6459
9.24675	3.88474	3.61075	2.47774	-0.68588	2.16933	1.49982	4.35039	-60.3322	-0.33035	-0.65749
9.25974	3.86105	3.61521	2.52071	-0.69817	2.20272	1.46193	4.37063	-60.3434	-0.31625	-0.68665
9.27273	3.87221	3.61171	2.53358	-0.78557	2.3136	1.46653	4.39125	-60.3257	-0.32177	-0.675
9.28571	3.86732	3.60357	2.54323	-0.78924	2.35578	1.40442	4.35678	-60.3122	-0.32234	-0.65137
9.2987	3.85052	3.63164	2.57091	-0.78063	2.35658	1.4183	4.35525	-60.2728	-0.34867	-0.67869
9.31169	3.86785	3.59585	2.57825	-0.78046	2.34511	1.4534	4.31616	-60.2583	-0.36239	-0.581
9.32468	3.83905	3.63174	2.55654	-0.78482	2.39262	1.42947	4.29849	-60.2228	-0.40104	-0.55489
9.33766	3.88874	3.65585	2.5513	-0.75562	2.38184	1.44304	4.22147	-60.2377	-0.36881	-0.56135
9.35065	3.87828	3.66445	2.55774	-0.7468	2.4091	1.41489	4.23202	-60.2353	-0.29175	-0.56742
9.36364	3.8472	3.68637	2.56396	-0.79672	2.43177	1.4	4.24252	-60.245	-0.29955	-0.58211
9.37662	3.85087	3.67453	2.57907	-0.81724	2.47069	1.34712	4.22321	-60.2172	-0.35695	-0.58077
9.38961	3.87282	3.66975	2.55269	-0.79116	2.46315	1.34034	4.20811	-60.1279	-0.35497	-0.58028
9.4026	3.84564	3.68492	2.55595	-0.81543	2.5179	1.29661	4.22666	-60.1232	-0.36516	-0.55068
9.41558	3.90204	3.69161	2.5679	-0.85251	2.53428	1.28727	4.20689	-60.0631	-0.38359	-0.53355
9.42857	3.87289	3.6438	2.58865	-0.81916	2.53427	1.29936	4.2159	-60.0731	-0.37729	-0.5244
9.44156	3.83058	3.68874	2.59704	-0.86676	2.56869	1.261	4.23326	-60.0658	-0.37933	-0.50667
9.45455	3.78827	3.79198	2.59732	-0.83926	2.60437	1.14128	4.24271	-60.0837	-0.38567	-0.48853
9.46753	3.77956	3.80237	2.55995	-0.79503	2.5738	1.10827	4.33579	-60.1224	-0.35038	-0.49082
9.48052	3.87101	3.80057	2.53478	-0.73353	2.51409	1.1257	4.33613	-60.1649	-0.28559	-0.49664
9.49351	3.89858	3.77021	2.57552	-0.66327	2.47563	1.14316	4.34111	-60.1863	-0.23358	-0.51003
9.50649	3.8878	3.71928	2.58191	-0.673	2.45427	1.18566	4.30843	-60.1657	-0.21148	-0.56065
9.51948	3.88936	3.70167	2.59688	-0.65727	2.47531	1.15166	4.24274	-60.0871	-0.21035	-0.61076
9.53247	3.89944	3.66326	2.63277	-0.67072	2.45912	1.17121	4.19061	-60.0598	-0.24191	-0.54809
9.54545	3.93557	3.62075	2.62666	-0.60936	2.48521	1.1741	4.14299	-60.0074	-0.26436	-0.54559
9.55844	3.91398	3.62005	2.61648	-0.62851	2.47387	1.25637	4.12436	-59.9589	-0.27431	-0.52247
9.57143	3.79523	3.62695	2.63656	-0.63122	2.50917	1.24599	4.0841	-59.8766	-0.28046	-0.47842
9.58442	3.79302	3.62049	2.58219	-0.58079	2.52404	1.22364	4.1148	-59.8611	-0.30398	-0.44246
9.5974	3.85655	3.63533	2.57882	-0.5442	2.56949	1.1161	4.1244	-59.8743	-0.30338	-0.41375
9.61039	3.86812	3.62999	2.59647	-0.56654	2.59951	1.09921	4.13489	-59.9383	-0.32907	-0.35506
9.62338	3.86312	3.59161	2.54658	-0.46812	2.62568	1.10694	4.13808	-59.9106	-0.33801	-0.35931
9.63636	3.87618	3.60749	2.55567	-0.44595	2.56671	1.0609	4.21619	-59.9084	-0.34627	-0.35536
9.64935	3.8734	3.60577	2.561	-0.4186	2.56526	1.07963	4.14501	-59.9562	-0.2038	-0.35235
9.66234	3.80313	3.59463	2.55013	-0.43667	2.51745	1.16601	4.12666	-59.9614	-0.18808	-0.33346
9.67532	3.87418	3.57014	2.59482	-0.44637	2.54967	1.14677	4.10326	-59.9367	-0.18951	-0.32276
9.68831	3.84331	3.52131	2.71423	-0.43545	2.5907	1.10963	4.07173	-59.8782	-0.22083	-0.31546
9.7013	3.89954	3.5281	2.76507	-0.50865	2.65723	1.08436	4.07904	-59.905	-0.26047	-0.29113
9.71429	3.82535	3.63445	2.80357	-0.53594	2.66931	1.00947	4.12445	-59.8905	-0.29218	-0.25807
9.72727	3.81867	3.63868	2.79633	-0.51774	2.68627	1.01924	4.06861	-59.8839	-0.2868	-0.25392
9.74026	3.82403	3.62657	2.79303	-0.52828	2.64527	1.13688	4.07172	-59.8566	-0.34121	-0.29143
9.75325	3.82961	3.64033	2.74221	-0.54983	2.64988	1.08213	4.11241	-59.7968	-0.34515	-0.27044
9.76623	3.7984	3.63338	2.83633	-0.48626	2.58052	1.05006	4.12277	-59.8008	-0.34799	-0.25452
9.77922	3.80112	3.63477	2.84147	-0.46844	2.56837	1.07372	4.06919	-59.8002	-0.3712	-0.27238
9.79221	3.76931	3.59389	2.89316	-0.51369	2.58607	1.08085	4.04874	-59.7699	-0.39009	-0.28949
9.80519	3.74911	3.62065	2.91998	-0.59309	2.60852	1.01679	4.16946	-59.7312	-0.40105	-0.28075
9.81818	3.71192	3.63937	2.88853	-0.59745	2.58596	1.12355	4.22075	-59.7303	-0.40388	-0.25042
9.83117	3.71258	3.63304	2.90728	-0.58037	2.58952	1.12334	4.20481	-59.7217	-0.39389	-0.26569
9.84416	3.68411	3.64811	2.87978	-0.61662	2.72194	1.09788	4.22286	-59.7182	-0.37046	-0.2855
9.85714	3.68126	3.63408	2.81973	-0.46896	2.71839	1.10619	4.22419	-59.7487	-0.31669	-0.30178
9.87013	3.63673	3.63265	2.81038	-0.46473	2.74728	1.07754	4.24239	-59.7918	-0.20458	-0.26019
9.88312	3.66396	3.60999	2.80103	-0.4093	2.69985	1.11294	4.1937	-59.7465	-0.18325	-0.28225
9.8961	3.66651	3.62118	2.76552	-0.44616	2.70279	1.10289	4.13296	-59.6347	-0.20562	-0.29993
9.90909	3.68204	3.61562	2.775	-0.45743	2.68893	1.07768	4.23072	-59.6628	-0.18197	-0.26752
9.92208	3.68545	3.56248	2.77243	-0.46042	2.63825	1.20786	4.23876	-59.6491	-0.17131	-0.27315
9.93506	3.70566	3.55903	2.82067	-0.56973	2.63879	1.19811	4.24274	-59.6478	-0.17767	-0.31141
9.94805	3.62883	3.58528	2.82691	-0.58741	2.68493	1.18419	4.23436	-59.6465	-0.25062	-0.26109
9.96104	3.61876	3.60721	2.84952	-0.53794	2.65514	1.20394	4.22193	-59.6572	-0.3322	-0.18702
9.97403	3.56267	3.72446	2.87553	-0.5474	2.67595	1.19826	4.22235	-59.6294	-0.36427	-0.14756
9.98701	3.57024	3.71462	2.88848	-0.55211	2.68802	1.20987	4.25231	-59.6818	-0.36267	-0.19611
10	3.59513	3.68411	2.8474	-0.39416	2.67415	1.23474	4.26951	-59.722	-0.28488	-0.26651
10.013	3.6165	3.65768	2.89976	-0.50306	2.68441	1.25607	4.25663	-59.6868	-0.319	-0.334
10.026	3.63447	3.64737	2.91895	-0.49948	2.72368	1.27822	4.21357	-59.66	-0.33083	-0.34299
10.039	3.69039	3.6032	2.92994	-0.5039	2.78284	1.31704	4.19091	-59.6668	-0.26275	-0.35995
10.0519	3.67094	3.61361	2.94934	-0.51517	2.67171	1.4301	4.1723	-59.6152	-0.28688	-0.35563
10.0649	3.73456	3.64843	2.95195	-0.54212	2.74015	1.41664	4.18302	-59.6567	-0.31072	-0.31377
10.0779	3.6836	3.76935	3.02995	-0.54867	2.75435	1.39925	4.18534	-59.6354	-0.28876	-0.37331
10.0909	3.72058	3.76319	3.0783	-0.63242	2.76503	1.39793	4.18797	-59.6472	-0.28415	-0.43656
10.1039	3.71112	3.73242	3.0599	-0.5334	2.78835	1.3963	4.15679	-59.6425	-0.27095	-0.41509
10.1169	3.66788	3.71416	3.04236	-0.55688	2.88548	1.42868	4.14582	-59.6379	-0.26161	-0.44441
10.1299	3.6876	3.70426	3.0073	-0.55021	2.85879	1.4616	4.08031	-59.5914	-0.26452	-0.50308
10.1429	3.68691	3.72812	3.02129	-0.50902	2.83054	1.41542	4.09038	-59.6083	-0.22524	-0.49477
10.1558	3.63263	3.85107	3.05602	-0.52612	2.85143	1.42484	4.07462	-59.6088	-0.25328	-0.47018
10.1688	3.65013	3.79199	3.12842	-0.56451	2.80576	1.418	4.03366	-59.6173	-0.1228	-0.54317
10.1818	3.62958	3.76711	3.15958	-0.55929	2.86131	1.40276	4.00586	-59.5664	-0.15296	-0.51207
10.1948	3.62585	3.76357	3.18724	-0.55225	2.90836	1.34149	3.99527	-59.6287	-0.0167	-0.50233
10.2078	3.70922	3.76053	3.18061	-0.53641	2.88835	1.347	4.01071	-59.6067	-0.04233	-0.50929
10.2208	3.74584	3.75011	3.14257	-0.53613	2.87601	1.31912	4.03943	-59.5442	-0.04295	-0.52432
10.2338	3.74495	3.74455	3.14095	-0.47199	2.77367	1.32993	4.05517	-59.5665	-0.03475	-0.53106
10.2468	3.76058	3.75576	3.12722	-0.46302	2.76683	1.30745	4.062	-59.5589	-0.048	-0.53345
10.2597	3.77592	3.69083	3.16454	-0.56326	2.91407	1.31017	4.00983	-59.4924	-0.07431	-0.53147
10.2727	3.74941	3.65013	3.15711	-0.46328	2.98438	1.21105	3.96542	-59.459	-0.09646	-0.51684
10.2857	3.71867	3.65926	3.18466	-0.46237	3.00879	1.18677	3.96218	-59.4708	-0.10668	-0.56017
10.2987	3.6751	3.68506	3.2616	-0.47453	2.99985	1.18757	3.94214	-59.4485	-0.10508	-0.50953
10.3117	3.66526	3.7152	3.25696	-0.43556	2.90135	1.12105	3.95653	-59.4808	-0.12836	-0.41273
10.3247	3.74637	3.73764	3.21781	-0.39182	2.89816	1.11777	4.02194	-59.5554	-0.09666	-0.40884
10.3377	3.75056	3.71849	3.22868	-0.41909	2.88256	1.20602	4.01603	-59.5213	-0.09802	-0.46445
10.3506	3.772	3.68657	3.28594	-0.51418	2.91283	1.1806	3.98876	-59.5209	-0.09459	-0.48366
10.3636	3.81069	3.6539	3.2771	-0.55142	3.0212	1.19417	3.96855	-59.5241	-0.06169	-0.52029
10.3766	3.77352	3.61228	3.30284	-0.55527	3.00258	1.2294	3.85542	-59.3727	-0.06268	-0.53171
10.3896	3.85657	3.61326	3.28548	-0.57593	3.01761	1.19785	3.83947	-59.3404	-0.08086	-0.51346
10.4026	3.77477	3.75244	3.2667	-0.52462	2.97318	1.13269	3.86976	-59.3462	-0.10359	-0.44896
10.4156	3.77712	3.76903	3.23521	-0.53967	3.07374	1.10047	3.90857	-59.3649	-0.09312	-0.43855
10.4286	3.76282	3.71004	3.24927	-0.54133	3.05086	1.11386	3.87283	-59.3297	-0.10315	-0.46513
10.4416	3.76153	3.70153	3.25351	-0.57128	3.03167	1.04811	3.9799	-59.3089	-0.09521	-0.47065
10.4545	3.752	3.70184	3.2441	-0.53756	2.98703	1.05876	3.96877	-59.3602	-0.06992	-0.4889
10.4675	3.79694	3.6647	3.20412	-0.55019	2.8926	1.08671	3.99467	-59.3438	-0.09521	-0.52807
10.4805	3.75422	3.66106	3.2349	-0.57515	2.9241	1.00276	3.9562	-59.2399	-0.13312	-0.46655
10.4935	3.79502	3.57257	3.26614	-0.57481	2.92155	1.0457	3.90458	-59.2246	-0.1373	-0.49356
10.5065	3.93809	3.59242	3.29753	-0.60433	2.93183	1.03812	3.86117	-59.1711	-0.13306	-0.55934
10.5195	3.84075	3.74041	3.37055	-0.72792	2.98024	1.00127	3.87232	-59.1339	-0.1878	-0.51654
10.5325	3.82321	3.73202	3.36709	-0.73082	2.96153	0.98128	3.87552	-59.1803	-0.03867	-0.51137
10.5455	3.83808	3.72054	3.37095	-0.68739	2.91781	0.99454	3.87979	-59.1927	-0.08085	-0.53542
10.5584	3.82751	3.73075	3.34033	-0.71021	3.05272	0.99076	3.91832	-59.1887	-0.10246	-0.46259
10.5714	3.82582	3.72448	3.28011	-0.67268	3.08347	0.95738	3.91913	-59.2017	-0.08183	-0.48606
10.5844	3.84971	3.67655	3.32499	-0.69342	3.06289	0.99105	3.89531	-59.2781	-0.09039	-0.43465
10.5974	3.96108	3.66627	3.34526	-0.75762	3.02105	1.02075	3.90108	-59.3002	-0.06512	-0.45549
10.6104	3.8919	3.77978	3.34538	-0.73941	2.99538	0.98385	3.89372	-59.3136	-0.06478	-0.44332
10.6234	3.81835	3.76172	3.3831	-0.78	3.01203	0.92276	3.98987	-59.2473	-0.11096	-0.42283
10.6364	3.76466	3.79056	3.36116	-0.77393	2.99954	0.9001	3.99273	-59.2021	-0.23396	-0.40603
10.6494	3.76538	3.81208	3.26638	-0.73416	2.97421	0.89876	4.02521	-59.266	-0.19827	-0.48509
10.6623	3.68281	3.9505	3.2997	-0.71078	2.98631	0.83017	4.03692	-59.2463	-0.22922	-0.46727
10.6753	3.67715	3.94834	3.3112	-0.71632	2.99324	0.79202	4.05719	-59.3786	-0.1215	-0.41749
10.6883	3.76384	3.93306	3.32733	-0.73067	2.96139	0.80588	4.04819	-59.3895	-0.1276	-0.42379
10.7013	3.91136	3.93432	3.35173	-0.72429	2.91214	0.80745	4.01437	-59.3839	-0.12493	-0.45949
10.7143	3.82149	3.91449	3.37579	-0.75606	2.92139	0.81767	3.95543	-59.3235	-0.22237	-0.34096
10.7273	3.8189	3.84091	3.50776	-0.68798	2.85506	0.84514	3.91294	-59.3252	-0.19368	-0.37046
10.7403	3.82812	3.78928	3.54618	-0.72577	2.84392	0.85576	3.87901	-59.2845	-0.23276	-0.38664
10.7532	3.82425	3.74661	3.53856	-0.78429	2.97051	0.849	3.89585	-59.2648	-0.22991	-0.41976
10.7662	3.79986	3.75864	3.53147	-0.87681	2.9029	0.93289	3.93785	-59.2703	-0.22255	-0.43252
10.7792	3.88785	3.77508	3.53693	-0.87365	2.94122	0.88419	3.91304	-59.2758	-0.22344	-0.48202
10.7922	3.83605	3.77945	3.54986	-0.90345	2.95044	0.82267	3.88966	-59.157	-0.28733	-0.47185
10.8052	3.79007	3.78408	3.57346	-0.89904	2.93399	0.79169	3.88813	-59.1739	-0.29663	-0.47034
10.8182	3.79544	3.75176	3.56978	-0.89835	2.91324	0.83292	3.79345	-59.2115	-0.22274	-0.4357
10.8312	3.75103	3.85709	3.59442	-0.90151	2.85832	0.86249	3.76943	-59.1769	-0.31845	-0.465
10.8442	3.76274	3.83472	3.59762	-0.87915	2.82325	0.86784	3.76175	-59.209	-0.30981	-0.51094
10.8571	3.75372	3.77479	3.55501	-0.78681	2.82119	0.89046	3.73288	-59.1734	-0.30537	-0.52239
10.8701	3.73194	3.7449	3.57537	-0.82222	2.85258	0.89611	3.72967	-59.2141	-0.34744	-0.52901
10.8831	3.70996	3.71984	3.5746	-0.88313	2.87181	0.9468	3.76055	-59.2215	-0.34768	-0.5947
10.8961	3.72956	3.70389	3.59513	-0.94934	2.83262	0.95004	3.74556	-59.2203	-0.39826	-0.58122
10.9091	3.73226	3.66353	3.61124	-0.96981	2.82285	0.89101	3.8339	-59.2034	-0.38959	-0.5846
10.9221	3.73518	3.66948	3.53882	-0.90567	2.75404	0.87549	3.87408	-59.2335	-0.43127	-0.60505
10.9351	3.78042	3.64614	3.45731	-0.87905	2.70594	0.8903	3.82205	-59.2714	-0.31073	-0.63831
10.9481	3.73371	3.7023	3.44634	-0.84774	2.70363	0.84273	3.80392	-59.2666	-0.34652	-0.63015
10.961	3.67946	3.75292	3.51876	-0.86712	2.69288	0.84175	3.79853	-59.3169	-0.37012	-0.62237
10.974	3.68059	3.6012	3.61422	-0.84595	2.68699	0.83231	3.79757	-59.2958	-0.39885	-0.63092
10.987	3.63166	3.60062	3.60737	-0.89725	2.72775	0.82715	3.72909	-59.2703	-0.51961	-0.48502
11	3.53555	3.60063	3.57124	-0.86941	2.7101	0.80969	3.765	-59.3198	-0.5643	-0.49481
11.013	3.53451	3.60197	3.45801	-0.888	2.63024	0.90858	3.73805	-59.3478	-0.53357	-0.52017
11.026	3.52912	3.59156	3.43097	-0.85917	2.58448	0.84274	3.85729	-59.364	-0.53586	-0.53717
11.039	3.51244	3.63897	3.42026	-0.84988	2.56305	0.84506	3.84088	-59.3643	-0.53705	-0.54675
11.0519	3.53954	3.51212	3.39705	-0.81962	2.51143	0.84409	3.75769	-59.2734	-0.4794	-0.57814
11.0649	3.55888	3.45585	3.40718	-0.83567	2.51017	0.83093	3.74253	-59.3175	-0.33947	-0.54259
11.0779	3.48988	3.45864	3.36656	-0.86028	2.53835	0.8096	3.71938	-59.2893	-0.43952	-0.39934
11.0909	3.47117	3.46626	3.30877	-0.86931	2.53345	0.7969	3.72982	-59.3478	-0.4556	-0.34614
11.1039	3.43122	3.44162	3.32165	-0.87488	2.53747	0.79252	3.6404	-59.3089	-0.44395	-0.31335
11.1169	3.39956	3.43892	3.296	-0.88062	2.52478	0.75839	3.65292	-59.3501	-0.45016	-0.33375
11.1299	3.45956	3.44915	3.25351	-0.85345	2.50785	0.73734	3.73666	-59.4721	-0.45237	-0.34532
11.1429	3.49778	3.38002	3.24437	-0.83058	2.43202	0.78402	3.70313	-59.465	-0.42887	-0.38188
11.1558	3.46925	3.35348	3.2387	-0.8368	2.4521	0.8106	3.60571	-59.475	-0.46749	-0.38515
11.1688	3.2939	3.36039	3.19535	-0.85157	2.39224	0.90429	3.62388	-59.4636	-0.49327	-0.37235
11.1818	3.31194	3.30814	3.20278	-0.84522	2.36183	0.90945	3.58677	-59.4476	-0.52695	-0.42239
11.1948	3.29286	3.26881	3.20996	-0.83	2.37299	0.89368	3.51627	-59.4316	-0.59714	-0.32632
11.2078	3.24496	3.20954	3.32028	-0.79833	2.38002	0.85658	3.54717	-59.5171	-0.62887	-0.31507
11.2208	3.23957	3.15955	3.30397	-0.77388	2.35761	0.84915	3.5198	-59.5109	-0.64809	-0.31997
11.2338	3.23004	3.13937	3.27988	-0.7725	2.34341	0.84205	3.51367	-59.5342	-0.65862	-0.34994
11.2468	3.12332	3.08617	3.23825	-0.80742	2.37836	0.88121	3.52881	-59.5539	-0.68525	-0.33832
11.2597	3.13409	3.07106	3.18396	-0.73234	2.24452	1.0448	3.54766	-59.5737	-0.72083	-0.39439
11.2727	3.13696	2.99761	3.19229	-0.74914	2.22817	0.98984	3.63173	-59.5054	-0.74452	-0.37888
11.2857	3.12365	2.9832	3.18765	-0.74873	2.20313	0.95774	3.5674	-59.3926	-0.75539	-0.3505
11.2987	3.07301	2.9938	3.14952	-0.75715	2.2368	0.94413	3.59517	-59.4364	-0.82922	-0.36802
11.3117	3.0519	2.95893	3.1367	-0.71739	2.21138	0.94839	3.55151	-59.4296	-0.85674	-0.3685
11.3247	3.03099	2.94182	3.14482	-0.7635	2.21928	0.91514	3.50901	-59.4191	-0.89643	-0.3647
11.3377	2.95977	2.94653	3.08514	-0.81283	2.35132	0.87774	3.53497	-59.4511	-0.88928	-0.35661
11.3506	2.98932	2.82548	3.04619	-0.8273	2.45093	0.91926	3.51948	-59.4793	-0.88642	-0.37752
11.3636	2.96867	2.78451	3.04022	-0.87827	2.419	0.98442	3.51739	-59.4702	-0.87467	-0.47068
11.3766	2.96956	2.76077	3.03789	-0.87812	2.36994	0.99888	3.47353	-59.4701	-0.85724	-0.50679
11.3896	2.96682	2.69897	3.06513	-0.91168	2.37985	0.86259	3.54913	-59.4241	-0.8645	-0.53873
11.4026	2.95618	2.67462	3.06336	-0.92026	2.36538	0.84855	3.489	-59.2912	-0.93952	-0.5579
11.4156	2.95891	2.63304	3.07013	-0.9584	2.34227	0.85704	3.42548	-59.3144	-0.86463	-0.56076
11.4286	2.92855	2.63314	3.04364	-0.93807	2.31034	0.84677	3.38644	-59.3451	-0.88735	-0.60953
11.4416	2.90688	2.62941	2.972	-0.90603	2.34495	0.82531	3.36784	-59.3417	-0.8764	-0.67062
11.4545	2.91092	2.60661	2.97608	-1.03814	2.44829	0.84998	3.36679	-59.3598	-0.89428	-0.69012
11.4675	2.91971	2.60644	2.93747	-1.03556	2.45321	0.79033	3.37064	-59.3707	-0.91135	-0.65516
11.4805	3.01144	2.58988	2.89423	-1.00779	2.42476	0.79785	3.38748	-59.3984	-0.93704	-0.67876
11.4935	3.01833	2.57436	2.78714	-0.90579	2.40038	0.82672	3.34608	-59.3969	-0.94659	-0.69788
11.5065	3.00085	2.55552	2.79672	-0.90934	2.286	0.81824	3.28002	-59.3749	-1.014	-0.71739
11.5195	2.98794	2.56603	2.75616	-0.91713	2.26692	0.78123	3.27641	-59.3941	-1.03467	-0.77006
11.5325	2.97119	2.45416	2.73762	-0.85139	2.25648	0.78713	3.23008	-59.3661	-1.05962	-0.77158
11.5455	2.96772	2.45965	2.70794	-0.98122	2.31604	0.77672	3.24651	-59.3843	-1.08024	-0.77723
11.5584	2.95637	2.50391	2.65351	-0.94835	2.26084	0.78349	3.25891	-59.4279	-1.03794	-0.812
11.5714	2.9532	2.50337	2.61944	-0.95744	2.17271	0.80288	3.31324	-59.4085	-1.09729	-0.84196
11.5844	2.99046	2.53385	2.58872	-0.92803	2.07134	0.75462	3.317	-59.4269	-1.11105	-0.82078
11.5974	2.96394	2.57769	2.53635	-0.90635	2.03956	0.74894	3.3293	-59.4836	-1.12431	-0.82478
11.6104	2.99663	2.54605	2.52996	-0.89749	1.95285	0.77775	3.31229	-59.5155	-1.06541	-0.93038
11.6234	2.98795	2.53129	2.56964	-1.01967	1.9118	0.79926	3.2662	-59.5057	-1.07671	-1.02394
11.6364	2.94332	2.57428	2.62576	-1.02484	1.89981	0.77148	3.23238	-59.5129	-1.09145	-1.04626
11.6494	2.93333	2.51221	2.60178	-0.9431	1.83374	0.80712	3.20243	-59.5282	-1.07281	-1.08123
11.6623	2.94813	2.5022	2.54757	-0.9676	1.80182	0.81335	3.16879	-59.5223	-1.13828	-1.04008
11.6753	2.87457	2.52693	2.51333	-0.97504	1.74817	0.77754	3.16931	-59.5289	-1.21165	-0.94064
11.6883	2.86385	2.53132	2.4748	-0.95297	1.68925	0.8098	3.13659	-59.6103	-1.13064	-0.95536
11.7013	2.83994	2.5578	2.46982	-1.00738	1.67258	0.80457	3.12973	-59.6286	-1.16445	-0.96943
11.7143	2.83272	2.57267	2.44313	-1.04109	1.63906	0.77387	3.13236	-59.6435	-1.18085	-0.95786
11.7273	2.82114	2.56721	2.41557	-1.01988	1.5133	0.79827	3.19765	-59.6673	-1.14644	-1.00495
11.7403	2.85185	2.56237	2.35737	-1.05719	1.45457	0.78238	3.1115	-59.5743	-1.15809	-1.03117
11.7532	2.84182	2.5405	2.34476	-1.06074	1.3995	0.81455	3.01772	-59.4415	-1.15708	-1.04503
11.7662	2.96545	2.47983	2.32456	-1.05644	1.33171	0.8731	2.99937	-59.4691	-1.12727	-1.12617
11.7792	2.95385	2.46124	2.27594	-1.01673	1.29311	0.89457	2.97233	-59.4713	-1.12679	-1.14455
11.7922	2.93046	2.44781	2.24088	-1.08396	1.39235	0.8358	2.94554	-59.461	-1.16406	-1.15867
11.8052	2.89494	2.43913	2.22333	-1.18451	1.40672	0.88934	2.9528	-59.5269	-1.19324	-1.16416
11.8182	2.90589	2.36726	2.18502	-1.18886	1.30431	1.02885	2.98114	-59.5554	-1.1767	-1.20282
11.8312	2.88377	2.35819	2.18028	-1.27009	1.26957	0.99936	2.98837	-59.6049	-1.17281	-1.22455
11.8442	2.87972	2.35758	2.13396	-1.24289	1.18783	0.97998	2.983	-59.5547	-1.14329	-1.27199
11.8571	2.86448	2.30684	2.19618	-1.19083	1.10977	1.01643	2.96502	-59.6104	-1.09251	-1.33238
11.8701	2.90515	2.18555	2.20217	-1.16077	1.06921	1.01599	2.90508	-59.5736	-1.11698	-1.34663
11.8831	2.84608	2.19474	2.12407	-1.06625	1.12069	0.98707	2.93333	-59.5534	-1.12007	-1.32322
11.8961	2.83741	2.20429	2.13495	-1.10022	1.09241	0.98378	2.94452	-59.5824	-1.16545	-1.36212
11.9091	2.79898	2.20205	2.12882	-1.1096	1.05603	1.00591	2.89717	-59.5517	-1.23281	-1.36636
11.9221	2.76926	2.26395	2.07945	-1.16925	0.99879	0.94862	2.98425	-59.5632	-1.25412	-1.36198
11.9351	2.75249	2.31014	2.02075	-1.15298	1.00086	0.79096	3.09119	-59.5546	-1.2413	-1.36153
11.9481	2.77781	2.29011	1.98662	-1.14477	0.9321	0.83082	3.02224	-59.473	-1.2156	-1.40285
11.961	2.87427	2.25821	1.94752	-1.16576	0.91342	0.82535	3.00458	-59.4896	-1.22753	-1.42767
11.974	2.86153	2.26016	1.9079	-1.13228	0.84775	0.8463	2.99094	-59.5642	-1.23497	-1.36135
11.987	2.82506	2.28712	1.96369	-1.14054	0.78986	0.90623	2.94792	-59.5881	-1.22933	-1.38025
12	2.82324	2.2969	1.98559	-1.1952	0.78193	0.8668	2.98013	-59.6405	-1.09913	-1.37975
12.013	2.78388	2.30299	1.92105	-1.14004	0.78231	0.85327	2.99542	-59.6872	-1.11804	-1.36752
12.026	2.74898	2.31005	1.91193	-1.20565	0.83735	0.83586	2.96432	-59.6788	-1.20845	-1.38356
12.039	2.70588	2.37731	1.81728	-1.21262	0.83383	0.79331	2.97529	-59.7203	-1.23111	-1.41926
12.0519	2.6837	2.42512	1.76319	-1.18561	0.80111	0.75879	2.98272	-59.7577	-1.25768	-1.40774
12.0649	2.70339	2.39842	1.75889	-1.21264	0.75981	0.78725	2.98246	-59.8551	-1.23351	-1.44596
12.0779	2.73252	2.30394	1.73721	-1.23109	0.70134	0.83348	2.89934	-59.7325	-1.16231	-1.48021
12.0909	2.87942	2.26703	1.74097	-1.21192	0.58317	0.87676	2.87136	-59.7707	-1.12426	-1.54441
12.1039	2.86218	2.2265	1.69522	-1.12682	0.5484	0.92527	2.78797	-59.7875	-1.12825	-1.5752
12.1169	2.82483	2.22084	1.65014	-1.17726	0.58821	0.95796	2.74581	-59.7407	-1.23827	-1.59342
12.1299	2.81786	2.1989	1.63913	-1.26513	0.70478	0.991	2.73263	-59.7644	-1.2651	-1.59068
12.1429	2.80312	2.21907	1.60732	-1.28611	0.66059	0.99909	2.70345	-59.7227	-1.25466	-1.60036
12.1558	2.80527	2.21042	1.61746	-1.34598	0.63825	0.98658	2.67538	-59.7662	-1.14123	-1.63096
12.1688	2.77392	2.19866	1.6231	-1.41052	0.65852	0.99121	2.59273	-59.7544	-1.21367	-1.62795
12.1818	2.66643	2.23429	1.5445	-1.45804	0.72854	0.97917	2.61112	-59.7934	-1.21886	-1.61163
12.1948	2.65037	2.25895	1.4226	-1.52598	0.71343	1.0335	2.6133	-59.8323	-1.2326	-1.60709
12.2078	2.68871	2.27676	1.40402	-1.54715	0.7062	1.04107	2.6201	-59.8465	-1.27946	-1.57287
12.2208	2.68151	2.27799	1.36424	-1.58904	0.62692	1.01248	2.70535	-59.8778	-1.30012	-1.59803
12.2338	2.73423	2.2541	1.39192	-1.62719	0.5179	1.02394	2.68001	-59.8465	-1.27448	-1.64877
12.2468	2.71269	2.30538	1.44819	-1.6615	0.46312	1.06175	2.62114	-59.8492	-1.29502	-1.67439
12.2597	2.65112	2.27669	1.53541	-1.6623	0.43676	1.06286	2.60817	-59.8386	-1.41692	-1.67116
12.2727	2.64956	2.27486	1.46116	-1.58544	0.39746	1.0901	2.59921	-59.8693	-1.42244	-1.68915
12.2857	2.62724	2.28722	1.46218	-1.62428	0.40517	1.04567	2.57394	-59.8701	-1.5203	-1.67341
12.2987	2.61783	2.28806	1.45481	-1.73038	0.47534	1.08873	2.59965	-59.9597	-1.559	-1.65359
12.3117	2.61772	2.23826	1.39705	-1.77329	0.38587	1.2226	2.61714	-59.9826	-1.56842	-1.67541
12.3247	2.60555	2.26838	1.34706	-1.79937	0.3312	1.19167	2.72212	-59.993	-1.586	-1.66711
12.3377	2.5707	2.35788	1.31305	-1.83381	0.30614	1.1825	2.72151	-60.0245	-1.62001	-1.65005
12.3506	2.5641	2.4097	1.24514	-1.84788	0.22235	1.19529	2.67123	-59.9529	-1.55744	-1.67909
12.3636	2.60411	2.37866	1.23956	-1.85786	0.15542	1.24664	2.6474	-60.0978	-1.45377	-1.70382
12.3766	2.64117	2.38417	1.20381	-1.85887	0.08802	1.27774	2.63267	-60.13	-1.45975	-1.74573
12.3896	2.6218	2.49112	1.26006	-1.88075	-0.00567	1.33474	2.60135	-60.1665	-1.45227	-1.77993
12.4026	2.6334	2.50035	1.26947	-1.93202	-0.02029	1.3633	2.51483	-60.1651	-1.49884	-1.82643
12.4156	2.56073	2.50178	1.24055	-1.97502	-0.04324	1.36778	2.5157	-60.1841	-1.53705	-1.84654
12.4286	2.53798	2.5628	1.1059	-2.03602	-0.11962	1.51386	2.58715	-60.2231	-1.56752	-1.84047
12.4416	2.51091	2.57901	1.07115	-2.06418	-0.16512	1.43654	2.67392	-60.2362	-1.60302	-1.79971
12.4545	2.51725	2.55869	1.04793	-2.10853	-0.19789	1.4071	2.71029	-60.2467	-1.62166	-1.78731
12.4675	2.51223	2.51325	0.98194	-2.09754	-0.2562	1.42106	2.67254	-60.1977	-1.58941	-1.79581
12.4805	2.65448	2.50166	0.97851	-2.20457	-0.28177	1.45665	2.6654	-60.2475	-1.58187	-1.83361
12.4935	2.63294	2.60762	0.95367	-2.24102	-0.28311	1.48036	2.61637	-60.2765	-1.61148	-1.82532
12.5065	2.52848	2.7076	0.97431	-2.27759	-0.32677	1.49666	2.59191	-60.2842	-1.62421	-1.81314
12.5195	2.52537	2.66486	1.05162	-2.24305	-0.48088	1.52626	2.57989	-60.308	-1.62038	-1.83005
12.5325	2.4977	2.6111	1.00592	-2.17181	-0.51463	1.6031	2.53831	-60.3406	-1.64571	-1.85967
12.5455	2.47949	2.62043	0.92776	-2.21506	-0.46182	1.60998	2.54257	-60.3647	-1.63239	-1.92419
12.5584	2.55452	2.56698	0.91327	-2.26223	-0.43309	1.7265	2.50482	-60.409	-1.58911	-1.98972
12.5714	2.54216	2.56427	0.91962	-2.35469	-0.4897	1.86296	2.50099	-60.3817	-1.67619	-2.00948
12.5844	2.52618	2.59923	0.86366	-2.39196	-0.64294	1.91847	2.50098	-60.3873	-1.70066	-2.00007
12.5974	2.51436	2.64305	0.81258	-2.44623	-0.68261	1.85684	2.61647	-60.4129	-1.74695	-1.9565
12.6104	2.49031	2.58652	0.82819	-2.50484	-0.70079	1.85914	2.60899	-60.409	-1.78092	-1.99169
12.6234	2.47901	2.63538	0.77588	-2.53398	-0.72724	1.8404	2.61905	-60.4515	-1.84767	-1.82193
12.6364	2.49322	2.6513	0.71883	-2.563	-0.74484	1.80042	2.62148	-60.5567	-1.72212	-1.8004
12.6494	2.49539	2.64702	0.69445	-2.59167	-0.77069	1.8488	2.61667	-60.5523	-1.78708	-1.80369
12.6623	2.51519	2.68943	0.60611	-2.61596	-0.78873	1.83527	2.60371	-60.5938	-1.81826	-1.78595
12.6753	2.50253	2.60702	0.59297	-2.54441	-0.90907	1.88988	2.52741	-60.5844	-1.84479	-1.86032
12.6883	2.47017	2.59254	0.63793	-2.59984	-0.92993	1.87802	2.50982	-60.587	-1.87517	-1.83808
12.7013	2.51804	2.66537	0.59396	-2.65181	-0.95052	1.88782	2.50884	-60.5589	-1.89697	-1.91325
12.7143	2.54836	2.63762	0.59162	-2.72074	-0.99562	1.88558	2.61178	-60.5136	-1.92698	-1.93412
12.7273	2.51656	2.73979	0.5969	-2.77654	-1.04925	1.90104	2.56241	-60.5067	-1.94373	-1.91282
12.7403	2.52788	2.74479	0.51815	-2.78241	-1.1194	1.9339	2.50116	-60.5207	-1.89	-1.91197
12.7532	2.43307	2.72575	0.52752	-2.88996	-1.126	1.92959	2.47043	-60.5463	-1.83933	-1.87279
12.7662	2.39214	2.75432	0.43585	-2.80148	-1.1206	1.93863	2.46545	-60.5293	-1.96682	-1.85042
12.7792	2.38538	2.79636	0.38212	-2.83177	-1.17484	1.95674	2.46486	-60.5498	-2.02236	-1.8317
12.7922	2.39992	2.7849	0.34889	-2.89049	-1.08424	2.02487	2.42282	-60.5702	-2.03935	-1.86669
12.8052	2.42821	2.79532	0.33596	-2.91417	-1.17699	2.09751	2.39015	-60.6041	-2.06391	-1.91425
12.8182	2.4579	2.79711	0.27273	-2.9081	-1.24557	2.13402	2.39972	-60.6425	-2.04088	-1.99233
12.8312	2.50497	2.78665	0.23925	-2.9569	-1.30998	2.11313	2.49557	-60.6264	-2.03829	-2.00377
12.8442	2.47711	2.78508	0.23128	-3.02728	-1.31982	2.15264	2.45964	-60.6185	-2.07739	-1.98568
12.8571	2.59229	2.71949	0.21099	-3.06045	-1.3677	2.18089	2.4361	-60.6435	-2.09514	-2.01429
12.8701	2.63991	2.70425	0.22855	-3.20376	-1.41542	2.16396	2.53711	-60.6183	-2.10896	-2.01315
12.8831	2.58721	2.71966	0.17894	-3.28912	-1.37849	2.01679	2.51551	-60.5312	-2.19839	-1.97761
12.8961	2.57707	2.77817	0.0997	-3.28242	-1.42465	1.99508	2.50734	-60.5341	-2.18259	-1.97941
12.9091	2.64288	2.79992	0.0323	-3.30942	-1.47457	2.03649	2.47891	-60.5341	-2.22922	-1.97686
12.9221	2.65906	2.83054	-0.01518	-3.33633	-1.53315	2.04532	2.42586	-60.5802	-2.16243	-1.94935
12.9351	2.70121	2.81092	-0.04624	-3.36727	-1.61727	2.10649	2.39402	-60.6461	-2.02203	-1.95607
12.9481	2.69385	2.87449	-0.05218	-3.41479	-1.68876	2.18132	2.33267	-60.6181	-2.06342	-1.99287
12.961	2.63375	2.92917	-0.01276	-3.52576	-1.68097	2.19784	2.33006	-60.6567	-2.10842	-1.97971
12.974	2.66754	2.88416	-0.00762	-3.59546	-1.66925	2.14255	2.27688	-60.6898	-2.01613	-1.96676
12.987	2.68083	2.86978	-0.04429	-3.55765	-1.70762	2.16206	2.28743	-60.7181	-2.06392	-1.96626
13	2.66967	2.92356	-0.09354	-3.60941	-1.73791	2.16936	2.30332	-60.7345	-2.1148	-1.94014
13.013	2.65873	2.96172	-0.17248	-3.60661	-1.78073	2.1937	2.33202	-60.7926	-2.13568	-1.9671
13.026	2.58784	2.9798	-0.2306	-3.6209	-1.90213	2.36757	2.35206	-60.8248	-2.14431	-1.98398
13.039	2.59203	3.04892	-0.29331	-3.64375	-1.93506	2.36435	2.39757	-60.8906	-2.17739	-1.98374
13.0519	2.66019	3.04714	-0.32286	-3.67983	-2.0526	2.42525	2.37222	-60.9103	-2.15103	-2.04634
13.0649	2.73727	3.04974	-0.34838	-3.74148	-2.11994	2.4784	2.34726	-60.922	-2.16175	-2.05439
13.0779	2.86007	3.04405	-0.36976	-3.79447	-2.1797	2.53272	2.32672	-60.9383	-2.1291	-2.10539
13.0909	2.97778	3.10494	-0.42039	-3.80977	-2.24857	2.59256	2.32283	-60.9585	-2.11651	-2.13587
13.1039	2.92254	3.08992	-0.45017	-3.87146	-2.29637	2.62805	2.23575	-60.8161	-2.14599	-2.12405
13.1169	2.95152	3.06713	-0.45112	-3.93309	-2.3402	2.70214	2.19571	-60.8178	-2.19213	-2.15732
13.1299	2.93104	3.12449	-0.51541	-3.93139	-2.37219	2.69307	2.21442	-60.8649	-2.22071	-2.18085
13.1429	2.96127	3.10231	-0.53343	-3.9681	-2.43307	2.73865	2.19161	-60.8862	-2.26615	-2.19504
13.1558	2.94525	3.14793	-0.54769	-4.04289	-2.43852	2.73361	2.23678	-60.8988	-2.28637	-2.23849
13.1688	2.95079	3.16907	-0.60039	-4.13771	-2.49047	2.82893	2.24459	-60.9451	-2.2634	-2.24462
13.1818	2.97385	3.20315	-0.69515	-4.09754	-2.59287	2.88628	2.17336	-60.8882	-2.19374	-2.27193
13.1948	3.03941	3.17978	-0.6748	-4.09503	-2.6782	2.96498	2.16628	-60.9214	-2.16634	-2.31977
13.2078	3.0553	3.17495	-0.73208	-4.03425	-2.78993	3.01058	2.13863	-60.9255	-2.22672	-2.3215
13.2208	3.07637	3.20813	-0.78038	-4.05786	-2.84895	3.096	2.09766	-60.9634	-2.24795	-2.31206
13.2338	3.13631	3.18259	-0.81596	-4.13517	-2.80112	3.19551	2.04356	-60.959	-2.23002	-2.38373
13.2468	3.19303	3.15326	-0.81768	-4.21545	-2.85495	3.27664	1.98952	-60.9624	-2.25766	-2.40982
13.2597	3.18816	3.18245	-0.87737	-4.2702	-2.94104	3.33076	2.07779	-61.0245	-2.28909	-2.39829
13.2727	3.22163	3.19934	-0.91988	-4.32961	-2.984	3.31373	2.20219	-61.0279	-2.28273	-2.3904
13.2857	3.21692	3.25527	-0.96654	-4.3303	-3.07705	3.34312	2.19164	-61.069	-2.33055	-2.28206
13.2987	3.13722	3.3581	-0.97621	-4.36383	-3.09091	3.38128	2.10941	-61.0978	-2.39014	-2.25015
13.3117	3.07883	3.41058	-1.04159	-4.38425	-3.14303	3.39111	2.13113	-61.1644	-2.39058	-2.29726
13.3247	3.09215	3.38771	-1.11525	-4.29245	-3.18739	3.47284	2.08201	-61.1383	-2.3861	-2.36085
13.3377	3.11101	3.43674	-1.21359	-4.34815	-3.14579	3.48816	2.11737	-61.2003	-2.38883	-2.37053
13.3506	3.1517	3.44846	-1.24847	-4.4239	-3.20623	3.59986	2.13227	-61.2867	-2.3998	-2.39713
13.3636	3.17989	3.4569	-1.26644	-4.48693	-3.27004	3.6727	2.0725	-61.2546	-2.43179	-2.38526
13.3766	3.18758	3.50808	-1.31384	-4.52874	-3.29598	3.72526	1.98655	-61.3017	-2.45481	-2.38574
13.3896	3.11876	3.51408	-1.36144	-4.61133	-3.32208	3.83624	1.97978	-61.315	-2.45642	-2.39016
13.4026	3.09888	3.6099	-1.42177	-4.68514	-3.4148	3.96103	2.00729	-61.3492	-2.49968	-2.34335
13.4156	3.11314	3.66903	-1.48654	-4.72508	-3.44007	3.95001	2.03136	-61.4129	-2.40914	-2.30877
13.4286	3.15737	3.76975	-1.54329	-4.73508	-3.51609	4.02344	2.02275	-61.447	-2.39477	-2.36233
13.4416	3.2573	3.68402	-1.58343	-4.74511	-3.60066	4.12241	1.95614	-61.4686	-2.42971	-2.29572
13.4545	3.29203	3.66071	-1.47339	-4.78026	-3.68175	4.16326	1.94052	-61.5068	-2.41273	-2.31476
13.4675	3.32377	3.67172	-1.55647	-4.72896	-3.72513	4.19244	1.90309	-61.5147	-2.41229	-2.32528
13.4805	3.30906	3.69993	-1.61749	-4.77204	-3.80057	4.22217	1.96493	-61.4747	-2.43751	-2.32262
13.4935	3.33582	3.74149	-1.69173	-4.86572	-3.83694	4.21076	2.01305	-61.413	-2.47576	-2.30252
13.5065	3.32514	3.79673	-1.73304	-4.91741	-3.86472	4.27207	1.87064	-61.3936	-2.58468	-2.22008
13.5195	3.2295	3.84417	-1.79107	-4.95687	-3.88369	4.28372	1.90758	-61.4403	-2.61754	-2.24245
13.5325	3.24996	3.88796	-1.84052	-4.97569	-3.92267	4.29474	1.8693	-61.4397	-2.6508	-2.25482
13.5455	3.27442	3.90321	-1.85204	-5.02799	-3.96495	4.34298	1.87425	-61.5155	-2.67116	-2.26663
13.5584	3.28268	3.96955	-1.92258	-5.07581	-4.00277	4.32836	1.93921	-61.5754	-2.63612	-2.34209
13.5714	3.29193	4.05721	-2.00993	-5.07311	-4.0697	4.34763	1.89611	-61.5148	-2.60467	-2.34671
13.5844	3.35599	4.07849	-2.05976	-5.10782	-4.14004	4.45149	1.79503	-61.5688	-2.49002	-2.38438
13.5974	3.35747	4.11279	-2.10576	-5.15016	-4.18504	4.47268	1.74867	-61.4636	-2.58667	-2.39279
13.6104	3.43035	4.21434	-2.1726	-5.22627	-4.20514	4.48712	1.73969	-61.4676	-2.63735	-2.35992
13.6234	3.46034	4.24939	-2.2185	-5.26586	-4.25795	4.53541	1.74333	-61.4828	-2.62982	-2.36372
13.6364	3.51568	4.18775	-2.273	-5.33144	-4.35074	4.7202	1.76383	-61.4845	-2.66519	-2.37432
13.6494	3.50823	4.25609	-2.35683	-5.37199	-4.36653	4.7102	1.82194	-61.5528	-2.66247	-2.37088
13.6623	3.53847	4.3084	-2.42386	-5.38751	-4.43639	4.7803	1.74138	-61.5911	-2.70502	-2.27491
13.6753	3.54769	4.37455	-2.4831	-5.41521	-4.46793	4.79188	1.72446	-61.62	-2.68565	-2.26798
13.6883	3.5529	4.44552	-2.56794	-5.43414	-4.50325	4.8037	1.75864	-61.6647	-2.68481	-2.23114
13.7013	3.64214	4.4317	-2.62321	-5.47852	-4.52554	4.83246	1.77194	-61.6836	-2.70085	-2.22733
13.7143	3.647	4.46394	-2.66208	-5.51422	-4.55605	4.84083	1.86465	-61.6569	-2.66997	-2.25218
13.7273	3.7028	4.5095	-2.70559	-5.49	-4.65814	4.89246	1.78522	-61.5608	-2.65926	-2.27241
13.7403	3.6929	4.52583	-2.6825	-5.50292	-4.70146	4.97503	1.70503	-61.5832	-2.65669	-2.30132
13.7532	3.75116	4.54239	-2.73962	-5.52871	-4.7699	5.03803	1.66959	-61.6246	-2.59791	-2.30114
13.7662	3.79254	4.52215	-2.77512	-5.47167	-4.84675	5.11421	1.62168	-61.6098	-2.60898	-2.30943
13.7792	3.80034	4.61578	-2.83068	-5.52963	-4.87685	5.1484	1.62434	-61.6237	-2.69124	-2.13009
13.7922	3.83761	4.62105	-2.86895	-5.57556	-4.92729	5.2078	1.62323	-61.6622	-2.70594	-2.19915
13.8052	3.86648	4.66873	-2.91575	-5.61722	-4.95657	5.2422	1.62687	-61.6666	-2.70732	-2.284
13.8182	3.89599	4.72086	-2.98811	-5.61666	-5.00681	5.30221	1.61804	-61.7169	-2.70749	-2.28429
13.8312	3.95559	4.78987	-3.07729	-5.61989	-5.06129	5.34594	1.65128	-61.7757	-2.69848	-2.301
13.8442	4.04091	4.81294	-3.11164	-5.66882	-5.11576	5.3742	1.79264	-61.8357	-2.6806	-2.32202
13.8571	4.05563	4.8531	-3.14154	-5.73844	-5.16162	5.39137	1.72774	-61.7175	-2.66619	-2.39878
13.8701	4.02951	4.89376	-3.08779	-5.90178	-5.15654	5.41752	1.73916	-61.7387	-2.69775	-2.36311
13.8831	4.05835	4.91843	-3.08878	-5.98245	-5.14593	5.41781	1.72143	-61.7839	-2.57208	-2.34802
13.8961	4.11217	4.96516	-3.17386	-6.00429	-5.18017	5.46303	1.70433	-61.7904	-2.62491	-2.34033
13.9091	4.10791	5.06287	-3.32197	-6.0007	-5.14376	5.44929	1.75525	-61.8345	-2.63931	-2.27721
13.9221	4.15455	5.11939	-3.39406	-6.04692	-5.10524	5.51947	1.75661	-61.8323	-2.61973	-2.28049
13.9351	4.20107	5.13523	-3.42435	-6.06292	-5.17252	5.65231	1.72116	-61.8727	-2.61272	-2.32466
13.9481	4.22704	5.18079	-3.47515	-6.10778	-5.25984	5.84261	1.74037	-61.8753	-2.60086	-2.39895
13.961	4.38675	5.22588	-3.51669	-6.10633	-5.29118	5.79962	1.73385	-61.9235	-2.56766	-2.42809
13.974	4.4362	5.31611	-3.53642	-6.15978	-5.32565	5.86938	1.71064	-61.9162	-2.619	-2.42328
13.987	4.41099	5.44609	-3.5306	-6.2006	-5.35961	5.94393	1.65394	-61.8876	-2.64537	-2.43511
14	4.3364	5.4694	-3.48368	-6.23284	-5.40655	6.01106	1.64306	-61.9047	-2.64605	-2.47261
14.013	4.39191	5.47287	-3.40562	-6.23266	-5.44893	6.07873	1.62793	-61.942	-2.63431	-2.49306
14.026	4.41367	5.52005	-3.48873	-6.28373	-5.50602	6.18186	1.6299	-61.9323	-2.66936	-2.49158
14.039	4.37266	5.60554	-3.5591	-6.33013	-5.4903	6.17363	1.65749	-61.9601	-2.72528	-2.43083
14.0519	4.41994	5.658	-3.62959	-6.35964	-5.54124	6.19879	1.70292	-62.0171	-2.65907	-2.41503
14.0649	4.47545	5.69038	-3.6665	-6.34216	-5.66777	6.21598	1.70399	-61.9743	-2.63052	-2.4565
14.0779	4.54749	5.79082	-3.76657	-6.3316	-5.71507	6.28503	1.66339	-62.0296	-2.62666	-2.42669
14.0909	4.60692	5.83313	-3.83305	-6.34156	-5.76235	6.33013	1.63855	-62.1008	-2.50595	-2.46942
14.1039	4.65427	5.88025	-3.84872	-6.45311	-5.78847	6.3885	1.60541	-62.1278	-2.4623	-2.41681
14.1169	4.68538	5.88954	-3.84664	-6.51114	-5.78864	6.34543	1.54718	-62.1156	-2.53176	-2.30309
14.1299	4.70037	5.93607	-3.87699	-6.56085	-5.79198	6.39409	1.55645	-62.1234	-2.63388	-2.29187
14.1429	4.7493	5.98281	-3.93199	-6.58097	-5.8325	6.43049	1.55369	-62.1554	-2.64754	-2.30057
14.1558	4.76031	6.04295	-3.97016	-6.6388	-5.8259	6.46249	1.53029	-62.1235	-2.69502	-2.27777
14.1688	4.74232	6.15402	-4.06295	-6.67927	-5.86423	6.61471	1.6081	-62.1677	-2.71689	-2.23745
14.1818	4.79195	6.21511	-4.13849	-6.67738	-5.94708	6.6356	1.71878	-62.1995	-2.67914	-2.31942
14.1948	4.98697	6.2845	-4.17147	-6.67545	-6.02883	6.7028	1.71115	-62.2518	-2.61525	-2.381
14.2078	4.98747	6.35338	-4.24205	-6.67707	-6.06054	6.6955	1.70842	-62.2086	-2.6091	-2.36733
14.2208	5.05996	6.418	-4.34235	-6.67001	-6.14643	6.77318	1.63966	-62.0548	-2.54436	-2.38708
14.2338	5.21989	6.4285	-4.33373	-6.69616	-6.28265	6.83825	1.59674	-62.0496	-2.55562	-2.42719
14.2468	5.35277	6.48451	-4.39173	-6.77188	-6.28123	6.85764	1.59136	-62.0519	-2.57059	-2.40843
14.2597	5.37609	6.53915	-4.40184	-6.89492	-6.32165	6.90713	1.56027	-62.0821	-2.61011	-2.31942
14.2727	5.37572	6.65524	-4.37321	-6.98139	-6.29812	6.92741	1.52067	-62.0359	-2.64059	-2.30707
14.2857	5.38163	6.73254	-4.37115	-7.04279	-6.31153	6.9561	1.52276	-62.0186	-2.67096	-2.27784
14.2987	5.39649	6.79355	-4.4247	-7.09188	-6.30308	6.97673	1.52879	-62.0537	-2.58168	-2.2059
14.3117	5.39458	6.94652	-4.46954	-7.13643	-6.30666	7.0101	1.56064	-62.0884	-2.63228	-2.18363
14.3247	5.39	7.0586	-4.51035	-7.14262	-6.32685	7.06028	1.59312	-62.1491	-2.62727	-2.17805
14.3377	5.48312	7.1101	-4.53891	-7.23769	-6.39265	7.08897	1.57638	-62.2135	-2.53027	-2.18875
14.3506	5.52586	7.09194	-4.51791	-7.22059	-6.39447	7.13796	1.55654	-62.2146	-2.54285	-2.18607
14.3636	5.54849	7.15052	-4.62288	-7.15062	-6.40862	7.1746	1.58327	-62.2154	-2.59719	-2.17935
14.3766	5.62278	7.16708	-4.7136	-7.14888	-6.39893	7.25819	1.57237	-62.249	-2.54251	-2.19358
14.3896	5.68505	7.19627	-4.71957	-7.24197	-6.40159	7.37566	1.53214	-62.2195	-2.54608	-2.21174
14.4026	5.72691	7.22554	-4.77145	-7.24958	-6.44054	7.46004	1.52987	-62.2615	-2.53634	-2.25054
14.4156	5.76472	7.27189	-4.793	-7.29117	-6.47001	7.4942	1.54057	-62.2357	-2.55569	-2.29743
14.4286	5.76478	7.33988	-4.8594	-7.43404	-6.35687	7.49846	1.56019	-62.2345	-2.60818	-2.25183
14.4416	5.78163	7.38348	-4.94108	-7.49289	-6.25331	7.4422	1.60513	-62.2664	-2.6061	-2.25155
14.4545	5.81889	7.457	-5.00912	-7.51769	-6.30927	7.40652	1.7408	-62.2804	-2.59165	-2.24213
14.4675	5.89014	7.51835	-5.09444	-7.55809	-6.36524	7.47302	1.69917	-62.2647	-2.58504	-2.27441
14.4805	5.94562	7.57998	-5.15483	-7.53415	-6.52784	7.51902	1.7085	-62.2951	-2.56469	-2.28585
14.4935	6.06381	7.61625	-5.17638	-7.58098	-6.57818	7.58683	1.70509	-62.2915	-2.56452	-2.30197
14.5065	6.2559	7.59305	-5.1931	-7.62754	-6.59858	7.64668	1.69352	-62.3001	-2.56015	-2.33043
14.5195	6.27491	7.65803	-5.21804	-7.67362	-6.61836	7.66008	1.72886	-62.3248	-2.53852	-2.32667
14.5325	6.29072	7.79345	-5.24239	-7.69029	-6.68387	7.70698	1.76475	-62.3781	-2.52452	-2.32875
14.5455	6.24771	7.86046	-5.33302	-7.74059	-6.61947	7.73697	1.76751	-62.3719	-2.54001	-2.30916
14.5584	6.27145	7.92379	-5.36064	-7.80657	-6.63575	7.78843	1.74998	-62.3273	-2.66124	-2.34328
14.5714	6.3464	7.99546	-5.42581	-7.8086	-6.70272	7.8823	1.77023	-62.3448	-2.63995	-2.38052
14.5844	6.44289	8.0456	-5.45646	-7.81012	-6.76968	7.92575	1.78171	-62.3784	-2.59663	-2.38821
14.5974	6.48959	8.0407	-5.46129	-7.89875	-6.83184	8.07765	1.7812	-62.4342	-2.6192	-2.38815
14.6104	6.55017	8.08986	-5.53643	-7.9233	-6.84018	8.14119	1.79349	-62.432	-2.59475	-2.39278
14.6234	6.53926	8.11789	-5.56853	-7.93873	-6.8792	8.19322	1.79285	-62.4874	-2.46636	-2.3769
14.6364	6.55704	8.18017	-5.57533	-8.02551	-6.9133	8.24129	1.7091	-62.3204	-2.48631	-2.39441
14.6494	6.70863	8.23417	-5.59488	-8.07414	-6.92994	8.28541	1.71031	-62.3182	-2.48473	-2.39494
14.6623	6.79652	8.16125	-5.60995	-8.14703	-6.96686	8.40871	1.70368	-62.3153	-2.46629	-2.41196
14.6753	6.85502	8.20965	-5.64926	-8.17792	-7.03959	8.60922	1.67105	-62.2944	-2.4736	-2.41562
14.6883	6.79133	8.26655	-5.68334	-8.20095	-7.0015	8.60688	1.70023	-62.2762	-2.5438	-2.3975
14.7013	6.80681	8.35342	-5.83032	-8.22916	-7.02525	8.64247	1.70445	-62.3108	-2.568	-2.31221
14.7143	6.84297	8.39923	-5.86745	-8.23727	-7.05162	8.66476	1.73007	-62.3313	-2.62595	-2.23988
14.7273	6.82526	8.49543	-5.84598	-8.27438	-7.05208	8.67808	1.79451	-62.3733	-2.64931	-2.18808
14.7403	6.84637	8.5208	-5.78041	-8.27757	-7.05205	8.68691	1.85186	-62.4076	-2.60417	-2.25831
14.7532	6.90983	8.54783	-5.84162	-8.26582	-7.10158	8.73767	1.88074	-62.429	-2.57919	-2.28312
14.7662	6.95714	8.57579	-5.90131	-8.16479	-7.06672	8.70355	1.8683	-62.4169	-2.59148	-2.29954
14.7792	6.98904	8.59511	-5.94661	-8.27006	-6.97443	8.75283	1.89823	-62.4722	-2.61574	-2.31626
14.7922	7.02594	8.62685	-5.91894	-8.38356	-6.9881	8.81925	1.88195	-62.4642	-2.61017	-2.37872
14.8052	6.96548	8.68406	-5.94055	-8.43907	-6.98847	8.85199	1.88253	-62.4343	-2.66739	-2.36858
14.8182	6.96733	8.75834	-5.98675	-8.47751	-6.98827	8.8637	1.91323	-62.3954	-2.68215	-2.38385
14.8312	7.03669	8.81651	-6.0028	-8.58394	-7.04631	8.88777	1.95705	-62.4485	-2.6419	-2.40328
14.8442	7.06923	8.91176	-6.00122	-8.63246	-7.07444	9.00444	1.84518	-62.413	-2.63041	-2.40561
14.8571	7.10706	8.9551	-6.01189	-8.66765	-7.11049	9.06709	1.78395	-62.2564	-2.69977	-2.42112
14.8701	7.15401	8.98107	-6.02162	-8.69365	-7.08697	9.02855	1.81941	-62.2593	-2.7076	-2.48703
14.8831	7.1497	8.96987	-6.03465	-8.64877	-7.13803	9.08144	1.81259	-62.257	-2.7155	-2.47664
14.8961	7.16153	9.04066	-6.1829	-8.61845	-7.13832	9.08351	1.84045	-62.2547	-2.72718	-2.4533
14.9091	7.11049	9.13317	-6.29776	-8.60962	-7.12279	9.11106	1.89842	-62.2949	-2.69588	-2.44295
14.9221	7.211	9.06435	-6.32355	-8.66704	-7.1331	9.19864	1.88043	-62.28	-2.71026	-2.49108
14.9351	7.23256	9.09934	-6.32372	-8.72425	-7.13429	9.23642	1.91277	-62.2728	-2.72439	-2.51289
14.9481	7.24162	9.18485	-6.37375	-8.7096	-7.1133	9.15905	1.93728	-62.2823	-2.7507	-2.48752
14.961	7.32621	9.20775	-6.38997	-8.68973	-7.18385	9.27812	1.8821	-62.3469	-2.70894	-2.52895
14.974	7.38617	9.26458	-6.47889	-8.78225	-7.20847	9.32705	1.85619	-62.307	-2.71233	-2.55381
14.987	7.41735	9.3294	-6.53036	-8.80298	-7.23276	9.36422	1.89731	-62.3167	-2.6687	-2.55308
15	7.48558	9.36488	-6.56853	-8.81922	-7.25579	9.41346	1.89678	-62.2965	-2.67489	-2.51773
15.013	7.51133	9.40949	-6.58575	-8.84693	-7.31519	9.50038	1.82742	-62.3018	-2.68475	-2.51123
15.026	7.57941	9.42902	-6.58127	-8.86557	-7.29688	9.40555	1.78471	-62.3068	-2.65257	-2.52517
15.039	7.65561	9.4616	-6.606	-8.90459	-7.33131	9.40985	1.8174	-62.2661	-2.62066	-2.53798
15.0519	7.71909	9.50309	-6.59688	-8.89585	-7.45863	9.45212	1.81664	-62.2558	-2.61357	-2.52095
15.0649	7.82013	9.56572	-6.56096	-9.06406	-7.49012	9.48589	1.82419	-62.2328	-2.61036	-2.52074
15.0779	7.89154	9.5908	-6.57858	-9.07337	-7.54264	9.54942	1.78593	-62.2377	-2.58856	-2.55043
15.0909	7.94204	9.71601	-6.56223	-9.16983	-7.50274	9.56723	1.8034	-62.2127	-2.69148	-2.51773
15.1039	7.96344	9.78571	-6.62949	-9.16896	-7.52512	9.62288	1.835	-62.3104	-2.73939	-2.38116
15.1169	7.97304	9.805	-6.56728	-9.19644	-7.52983	9.75442	1.71524	-62.2995	-2.76122	-2.42649
15.1299	8.00445	9.79107	-6.45211	-9.22758	-7.4451	9.65387	1.71606	-62.2884	-2.78312	-2.38805
15.1429	8.01098	9.88226	-6.52651	-9.22911	-7.46419	9.66962	1.75433	-62.2894	-2.77968	-2.33634
15.1558	8.06843	9.90174	-6.6038	-9.09732	-7.47929	9.71479	1.76721	-62.2856	-2.71647	-2.38076
15.1688	8.09717	9.91693	-6.67154	-9.21836	-7.35713	9.7427	1.78446	-62.2266	-2.71096	-2.45994
15.1818	8.18948	9.85096	-6.73057	-9.21289	-7.39478	9.76578	1.82256	-62.284	-2.6716	-2.5352
15.1948	8.23626	9.87222	-6.79312	-9.11587	-7.42756	9.82645	1.80158	-62.2482	-2.67813	-2.50024
15.2078	8.27485	9.95272	-6.75767	-9.29003	-7.43069	9.81572	1.79295	-62.2034	-2.73023	-2.46532
15.2208	8.31374	10.0078	-6.79251	-9.30968	-7.47572	9.84724	1.80465	-62.2296	-2.66364	-2.4555
15.2338	8.37387	10.1037	-6.80597	-9.3289	-7.52011	9.88697	1.79947	-62.247	-2.60479	-2.45752
15.2468	8.37073	10.1777	-6.82315	-9.3311	-7.61915	9.87135	1.7574	-62.1182	-2.64294	-2.40874
15.2597	8.42253	10.2138	-6.86488	-9.31947	-7.6091	9.79102	1.7251	-62.0425	-2.57226	-2.40197
15.2727	8.36074	10.1821	-6.77697	-9.31516	-7.65329	9.83978	1.73107	-62.0396	-2.54353	-2.43328
15.2857	8.43298	10.0898	-6.81658	-9.39438	-7.64271	9.86333	1.7078	-62.0566	-2.51961	-2.38517
15.2987	8.4132	10.1348	-6.86923	-9.3314	-7.62331	9.857	1.70622	-62.0183	-2.5507	-2.29456
15.3117	8.48565	10.1762	-6.85805	-9.44259	-7.69554	9.90881	1.68837	-62.0219	-2.55994	-2.28762
15.3247	8.53708	10.1969	-6.82483	-9.49089	-7.79783	9.91393	1.69156	-61.9918	-2.59338	-2.30993
15.3377	8.57612	10.2511	-6.87927	-9.51257	-7.80887	9.9271	1.75386	-62.033	-2.57138	-2.30952
15.3506	8.63635	10.2507	-6.95801	-9.40521	-7.86997	10.0032	1.72833	-62.0319	-2.57463	-2.32911
15.3636	8.76837	10.1354	-6.97726	-9.45	-7.9014	10.0582	1.71961	-62.0178	-2.55273	-2.34881
15.3766	8.76635	10.2036	-7.05526	-9.51024	-7.75248	10.0795	1.78243	-61.9696	-2.65356	-2.32249
15.3896	8.8607	10.2307	-7.04442	-9.69183	-7.83476	10.2085	1.79964	-61.9883	-2.61282	-2.35911
15.4026	8.90022	10.2707	-7.08743	-9.73916	-7.91606	10.3936	1.82992	-61.9101	-2.75817	-2.37055
15.4156	8.84653	10.3481	-7.12996	-9.76494	-7.8957	10.3506	1.87701	-61.9235	-2.80385	-2.30673
15.4286	8.9176	10.392	-7.16837	-9.74802	-7.95875	10.4253	1.86106	-62.0213	-2.74446	-2.33903
15.4416	8.96284	10.4154	-7.16493	-9.86041	-7.97053	10.4994	1.84067	-61.9763	-2.76074	-2.32032
15.4545	8.96185	10.4594	-7.18545	-9.93455	-8.0146	10.6427	1.86994	-61.9683	-2.78518	-2.28493
15.4675	9.06899	10.4863	-7.20474	-9.89411	-8.15568	10.6458	1.89901	-61.9896	-2.76739	-2.29558
15.4805	9.12905	10.4842	-7.10594	-10.0969	-8.19751	10.6117	1.9986	-61.9275	-2.77424	-2.28509
15.4935	9.14775	10.6028	-7.12825	-10.1662	-8.20165	10.629	1.99606	-61.8696	-2.82253	-2.20285
15.5065	9.19662	10.6146	-7.23476	-10.1764	-8.22203	10.646	2.00639	-61.8784	-2.86188	-2.08763
15.5195	9.27088	10.6093	-7.25792	-10.1947	-8.25417	10.7089	2.00919	-61.8655	-2.86637	-2.18417
15.5325	9.22162	10.6003	-7.23483	-10.3006	-8.11942	10.7505	1.96608	-61.8094	-2.89104	-2.17193
15.5455	9.26326	10.6587	-7.29488	-10.2796	-8.14503	10.6482	2.0106	-61.8535	-2.85671	-2.22615
15.5584	9.30892	10.6915	-7.34953	-10.2794	-8.26159	10.8085	2.05005	-61.8464	-2.8349	-2.2419
15.5714	9.3083	10.7239	-7.31478	-10.2581	-8.34947	10.8002	2.03808	-61.8131	-2.86357	-2.203
15.5844	9.34133	10.7727	-7.32522	-10.2956	-8.35424	10.8002	2.11054	-61.9401	-2.85055	-2.20983
15.5974	9.26844	10.9047	-7.39412	-10.2741	-8.40434	10.842	2.15028	-61.9839	-2.82125	-2.22434
15.6104	9.32137	10.8242	-7.41198	-10.3321	-8.44514	10.9999	2.17656	-61.9477	-2.8587	-2.22672
15.6234	9.34159	10.851	-7.39933	-10.3305	-8.54561	10.9635	2.19322	-61.9365	-2.84967	-2.19189
15.6364	9.39958	10.8487	-7.42834	-10.2703	-8.57572	10.944	2.24788	-61.9756	-2.81119	-2.16494
15.6494	9.41177	10.9885	-7.41626	-10.2559	-8.60513	11.0257	2.14278	-62.0031	-2.79301	-2.16277
15.6623	9.43706	10.9927	-7.405	-10.3285	-8.59185	11.0112	2.11736	-61.959	-2.73758	-2.13531
15.6753	9.43281	11.0558	-7.43973	-10.346	-8.54758	10.9513	2.22021	-61.9311	-2.72082	-2.09912
15.6883	9.5418	11.0556	-7.44466	-10.346	-8.60732	11.0442	2.20725	-61.98	-2.70351	-2.11779
15.7013	9.4907	11.1056	-7.50739	-10.3996	-8.51704	11.016	2.23239	-61.9585	-2.73138	-2.09914
15.7143	9.37839	11.0465	-7.42357	-10.3691	-8.54912	11.0334	2.27022	-61.9996	-2.70436	-2.09707
15.7273	9.52072	10.906	-7.46746	-10.3683	-8.61811	11.0925	2.23686	-62.019	-2.7022	-2.10755
15.7403	9.50791	10.8988	-7.37474	-10.3672	-8.61099	11.0845	2.26255	-61.9705	-2.8398	-2.08474
15.7532	9.50295	10.9013	-7.43025	-10.3168	-8.60717	11.0805	2.2802	-61.9546	-2.84479	-2.06597
15.7662	9.54794	10.9002	-7.43487	-10.2921	-8.78481	11.126	2.23112	-61.9428	-2.8534	-2.09749
15.7792	9.58864	10.9075	-7.39253	-10.3082	-8.85982	11.1331	2.22844	-61.9183	-2.86977	-2.07437
15.7922	9.5956	10.9654	-7.42112	-10.3278	-8.85541	11.1065	2.2681	-61.8932	-2.84829	-2.1397
15.8052	9.54639	10.9601	-7.43231	-10.3433	-8.89641	11.1131	2.26157	-61.8753	-2.83552	-2.14635
15.8182	9.58527	10.9679	-7.38003	-10.376	-8.91563	11.1656	2.22563	-61.8398	-2.8355	-2.16555
15.8312	9.596	10.9976	-7.40812	-10.387	-8.91337	11.219	2.08012	-61.8798	-2.7605	-2.15138
15.8442	9.64865	11.0142	-7.4445	-10.3928	-8.93184	11.1937	2.11018	-61.9487	-2.60764	-2.14147
15.8571	9.67168	11.0388	-7.45888	-10.4321	-8.95391	11.2153	2.0769	-61.8987	-2.64089	-2.09693
15.8701	9.73757	10.9063	-7.54853	-10.3299	-8.93844	11.2413	2.07299	-61.8905	-2.61894	-2.10195
15.8831	9.76306	10.9139	-7.61214	-10.3751	-8.90398	11.3021	2.07708	-61.8314	-2.69381	-2.15884
15.8961	9.75818	10.8789	-7.61155	-10.4485	-8.81321	11.3675	2.06844	-61.8089	-2.66902	-2.19544
15.9091	9.62004	10.873	-7.64444	-10.5161	-8.8407	11.4605	2.08979	-61.774	-2.70258	-2.14753
15.9221	9.64011	10.8958	-7.64808	-10.5531	-8.85518	11.4601	2.04118	-61.6984	-2.60494	-2.24805
15.9351	9.6558	10.9692	-7.7914	-10.6153	-8.84812	11.4223	2.06093	-61.7232	-2.52531	-2.22375
15.9481	9.64534	11.0094	-7.82636	-10.6193	-8.84824	11.4224	2.09782	-61.7426	-2.52281	-2.24022
15.961	9.63868	11.0082	-7.84804	-10.489	-8.96288	11.4135	2.05966	-61.6992	-2.54079	-2.23919
15.974	9.69098	11.0112	-7.89314	-10.5056	-8.86521	11.2942	2.06724	-61.6895	-2.53747	-2.20501
15.987	9.59494	11.034	-7.92442	-10.5257	-8.89759	11.2205	2.2033	-61.6833	-2.54666	-2.12419
16	9.64048	11.0062	-7.93093	-10.5278	-8.93393	11.2989	2.21766	-61.7624	-2.52998	-2.14759
16.013	9.71657	11.0283	-8.01406	-10.5413	-8.93274	11.2987	2.23693	-61.746	-2.55431	-2.10848
16.026	9.70497	11.067	-8.05168	-10.5332	-8.95645	11.3032	2.26443	-61.7118	-2.59623	-2.17071
16.039	9.79835	10.9198	-8.09375	-10.5331	-8.99611	11.3241	2.25465	-61.6978	-2.57633	-2.19086
16.052	9.84148	10.9221	-8.09403	-10.5535	-9.01857	11.345	2.23672	-61.6371	-2.60637	-2.11813
16.0649	9.9086	10.9704	-8.08921	-10.6756	-9.05751	11.3239	2.27337	-61.6432	-2.61937	-2.07869
16.0779	9.94929	10.9812	-8.12979	-10.6767	-9.10048	11.3151	2.28092	-61.6905	-2.49101	-2.05171
16.0909	9.9726	11.0586	-8.13644	-10.6977	-9.09731	11.2424	2.28012	-61.6194	-2.53154	-2.03708
16.1039	9.94502	11.1676	-8.16349	-10.6927	-9.11465	11.2481	2.31264	-61.6401	-2.5042	-2.03512
16.1169	9.95075	11.2125	-8.26507	-10.6497	-9.07319	11.3047	2.21319	-61.6776	-2.485	-2.04571
16.1299	9.96457	11.1855	-8.21015	-10.7197	-9.05721	11.3414	2.17887	-61.6144	-2.5572	-1.94392
16.1429	9.96928	11.2043	-8.21741	-10.7555	-9.04492	11.3364	2.22431	-61.6087	-2.5598	-1.90633
16.1558	10.0239	11.1257	-8.24061	-10.7408	-9.10351	11.3865	2.21567	-61.6012	-2.51478	-1.95283
16.1688	10.0873	11.0372	-8.2644	-10.8013	-9.09859	11.403	2.1826	-61.5265	-2.57871	-1.9448
16.1818	10.0757	11.0998	-8.412	-10.8576	-9.10565	11.3817	2.20856	-61.523	-2.62091	-1.92402
16.1948	10.2436	11.1285	-8.39263	-10.8717	-9.14594	11.4109	2.20105	-61.4984	-2.54402	-2.05982
16.2078	10.2378	11.1312	-8.39388	-10.9188	-9.13972	11.3943	2.13116	-61.3109	-2.55802	-2.00766
16.2208	10.215	11.1715	-8.41136	-10.9153	-9.08624	11.2845	2.1624	-61.2667	-2.60504	-1.96349
16.2338	10.2588	11.1361	-8.42457	-10.8816	-9.10267	11.3376	2.04558	-61.2893	-2.58867	-2.01534
16.2467	10.3277	10.9624	-8.36702	-10.8394	-9.16443	11.3992	2.01597	-61.2531	-2.58002	-2.06243
16.2597	10.3507	10.99	-8.38927	-10.8691	-9.17074	11.3937	2.05067	-61.3271	-2.57238	-2.05064
16.2727	10.3563	10.984	-8.39872	-10.8691	-9.18463	11.4261	2.02826	-61.3001	-2.61078	-2.08512
16.2857	10.5113	10.9864	-8.37068	-10.9018	-9.19024	11.4374	2.03199	-61.2595	-2.55843	-2.2138
16.2987	10.4931	11.096	-8.3882	-10.9301	-9.19971	11.4449	2.03979	-61.1716	-2.58514	-2.24423
16.3117	10.5129	11.108	-8.44703	-10.9043	-9.23749	11.4604	2.11966	-61.2002	-2.67538	-2.11297
16.3247	10.4705	11.1323	-8.39723	-10.9453	-9.22021	11.4672	2.12075	-61.1277	-2.72349	-2.08357
16.3377	10.3696	11.068	-8.30651	-10.9737	-9.23207	11.4915	2.09552	-61.1131	-2.72532	-2.09173
16.3507	10.3726	11.0843	-8.32563	-10.9729	-9.23842	11.4862	2.13686	-61.135	-2.69831	-2.14895
16.3636	10.3962	11.0884	-8.33667	-11.0009	-9.27359	11.5058	2.11559	-61.0894	-2.69625	-2.21313
16.3766	10.4837	11.0625	-8.33445	-10.999	-9.24114	11.4402	2.08957	-61.0476	-2.71022	-2.24364
16.3896	10.4714	11.0653	-8.41455	-10.835	-9.22899	11.4657	2.09259	-61.0389	-2.66495	-2.21913
16.4026	10.4887	11.056	-8.44342	-10.8987	-9.1426	11.4491	2.11346	-60.9926	-2.61859	-2.32968
16.4156	10.5316	11.0938	-8.56626	-10.9243	-9.158	11.4662	2.11818	-60.9795	-2.6091	-2.37361
16.4286	10.5578	11.0988	-8.53878	-11.0441	-9.1687	11.471	2.14801	-60.9738	-2.59126	-2.42868
16.4416	10.5666	11.0873	-8.54012	-11.0555	-9.18298	11.5174	2.10714	-60.9132	-2.59837	-2.44066
16.4546	10.6339	11.1223	-8.54987	-11.0068	-9.2274	11.4625	2.11295	-60.8905	-2.61682	-2.41548
16.4675	10.721	11.1151	-8.52115	-11.0626	-9.18321	11.3176	2.08029	-60.8421	-2.63066	-2.4078
16.4805	10.7521	11.1088	-8.53047	-11.0633	-9.22543	11.3775	2.06576	-60.8402	-2.62361	-2.42899
16.4935	10.7413	11.1031	-8.51947	-11.1172	-9.1834	11.3432	2.21971	-60.8704	-2.64534	-2.42122
16.5065	10.7275	11.2002	-8.53324	-11.1037	-9.2255	11.378	2.19955	-60.8264	-2.61175	-2.3931
16.5195	10.7314	11.2078	-8.50882	-11.2299	-9.24203	11.3797	2.1423	-60.6495	-2.56951	-2.40702
16.5325	10.7522	11.216	-8.53912	-11.218	-9.25403	11.3819	2.19615	-60.6842	-2.44012	-2.39187
16.5454	10.7859	11.2074	-8.5274	-11.1793	-9.38544	11.3848	2.18759	-60.7093	-2.31722	-2.39826
16.5584	10.7858	11.2247	-8.51108	-11.1561	-9.50303	11.3284	2.18352	-60.7202	-2.32636	-2.32133
16.5714	10.7979	11.2597	-8.52034	-11.1354	-9.49158	11.2621	2.20519	-60.6848	-2.3518	-2.33322
16.5844	10.773	11.2692	-8.58399	-11.0888	-9.4386	11.258	2.21444	-60.6794	-2.34666	-2.33293
16.5974	10.7821	11.2579	-8.59668	-11.0802	-9.43637	11.3303	2.07946	-60.6949	-2.34974	-2.33642
16.6104	10.8039	11.1927	-8.56774	-11.1625	-9.29264	11.3904	2.1077	-60.7668	-2.34827	-2.34359
16.6234	10.7926	11.22	-8.65167	-11.0264	-9.31018	11.413	2.16209	-60.7306	-2.43123	-2.33878
16.6364	10.7988	11.188	-8.67509	-11.0636	-9.24446	11.4869	2.1407	-60.6891	-2.42278	-2.32116
16.6493	10.843	11.1314	-8.48847	-11.0722	-9.33491	11.515	2.14451	-60.6679	-2.41457	-2.33177
16.6623	10.8451	11.2601	-8.49642	-11.0297	-9.46945	11.4925	2.14058	-60.6345	-2.42276	-2.33362
16.6753	10.8266	11.279	-8.5129	-11.0276	-9.50487	11.4581	2.10805	-60.5275	-2.40485	-2.35274
16.6883	10.7481	11.2765	-8.53686	-11.0091	-9.58519	11.5121	2.14666	-60.501	-2.40386	-2.35925
16.7013	10.7894	11.2873	-8.50132	-11.1307	-9.60971	11.519	2.17242	-60.5035	-2.39503	-2.38177
16.7143	10.8013	11.2527	-8.50384	-11.0311	-9.64678	11.5258	2.22818	-60.5188	-2.33084	-2.37915
16.7273	10.7844	11.3346	-8.44778	-11.0706	-9.66664	11.6001	2.17892	-60.4411	-2.32899	-2.35076
16.7403	10.8015	11.3438	-8.42055	-11.174	-9.71926	11.595	2.26323	-60.4344	-2.32268	-2.36346
16.7533	10.8064	11.3408	-8.3796	-11.1687	-9.81885	11.5408	2.37016	-60.3944	-2.32427	-2.35528
16.7662	10.8448	11.3997	-8.38383	-11.1799	-9.8352	11.5588	2.34946	-60.3708	-2.35118	-2.35512
16.7792	10.8198	11.4199	-8.36262	-11.2203	-9.77479	11.5056	2.24087	-60.235	-2.3865	-2.30409
16.7922	10.7474	11.4567	-8.41252	-11.1929	-9.83103	11.5283	2.20832	-60.1268	-2.35029	-2.31594
16.8052	10.771	11.3923	-8.39032	-11.2035	-9.88258	11.6056	2.12634	-60.0081	-2.29358	-2.34453
16.8182	10.7401	11.3992	-8.38477	-11.2351	-9.83291	11.5904	2.11251	-60.0156	-2.23409	-2.30162
16.8312	10.7637	11.3313	-8.28037	-11.1743	-9.85467	11.6258	2.14122	-60.0184	-2.21712	-2.24568
16.8442	10.847	11.2463	-8.34196	-11.1637	-9.87215	11.6409	2.14879	-60.0748	-2.11668	-2.20668
16.8571	10.8508	11.2584	-8.3448	-11.1764	-9.85941	11.6601	2.14798	-60.0251	-2.16847	-2.18483
16.8701	10.8123	11.3092	-8.37661	-11.1701	-9.83761	11.6288	2.17301	-60.0297	-2.19794	-2.05134
16.8831	10.8662	11.2887	-8.37041	-11.147	-9.9121	11.6898	2.15659	-60.0378	-2.17896	-2.1145
16.8961	10.8862	11.2393	-8.35957	-11.2242	-9.81504	11.7462	2.15347	-59.9522	-2.28192	-2.13684
16.9091	10.8721	11.2327	-8.34866	-11.2504	-9.807	11.7267	2.1762	-59.9538	-2.28907	-2.16635
16.9221	10.8789	11.2179	-8.37585	-11.2671	-9.84494	11.824	2.19511	-59.9552	-2.25351	-2.18259
16.9351	10.8978	11.22	-8.36956	-11.2913	-9.79756	11.8698	2.09604	-59.9103	-2.28099	-2.1858
16.948	10.9656	11.2141	-8.37626	-11.2772	-9.80381	11.9328	2.15677	-59.963	-2.29147	-2.18436
16.961	11.0738	11.2078	-8.35374	-11.3003	-9.78063	11.9421	2.21049	-60.073	-2.32238	-2.18305
16.974	10.9859	11.1763	-8.31837	-11.3234	-9.81532	11.9141	2.31783	-60.0285	-2.32458	-2.18518
16.987	10.997	11.2001	-8.24494	-11.49	-9.79059	11.8742	2.34379	-59.9428	-2.35209	-2.17416
17	11.0125	11.2158	-8.22541	-11.4553	-9.9096	11.8938	2.35734	-59.938	-2.34539	-2.17986
17.013	11.074	11.2066	-8.22587	-11.3944	-9.96641	11.8747	2.33787	-59.9246	-2.34264	-2.17697
17.026	11.08	11.2062	-8.20888	-11.4297	-9.92109	11.7521	2.24783	-59.8483	-2.31554	-2.16104
17.039	11.0859	11.2061	-8.2043	-11.4438	-9.92926	11.7878	2.20905	-59.8433	-2.23983	-2.16151
17.052	11.1259	11.1519	-8.17811	-11.4537	-9.92893	11.8332	2.22493	-59.9719	-2.12889	-2.15774
17.0649	11.195	11.2322	-8.24884	-11.5065	-9.90702	11.8288	2.2198	-59.9155	-2.18759	-2.13679
17.0779	11.1676	11.4084	-8.28305	-11.5478	-9.91828	11.8666	2.26125	-59.9471	-2.17877	-2.13233
17.0909	11.2121	11.3907	-8.22036	-11.6798	-10.005	11.9214	2.21894	-59.9366	-2.21535	-2.10364
17.1039	11.1647	11.3442	-8.1287	-11.7252	-10.0117	11.951	2.18505	-59.8752	-2.2261	-2.07921
17.1169	11.139	11.3157	-8.03555	-11.7412	-9.9928	11.9385	2.23135	-59.8805	-2.23641	-2.0665
17.1299	11.181	11.2755	-8.04915	-11.7398	-9.98614	12.002	2.15146	-59.9314	-2.1421	-2.04168
17.1429	11.1561	11.3353	-8.01662	-11.7796	-9.97904	12.0962	2.04907	-59.9154	-2.17417	-2.02993
17.1558	11.09	11.4935	-8.04269	-11.7858	-9.96298	12.078	2.14806	-60.0359	-2.19346	-1.99724
17.1688	11.0275	11.4995	-8.04337	-11.7962	-10.0093	12.1315	2.06799	-59.8655	-2.17521	-1.99411
17.1818	11.0439	11.5056	-8.04384	-11.8404	-10.005	12.1477	2.04797	-59.8301	-2.10323	-2.06773
17.1948	11.0905	11.4153	-8.00866	-11.8011	-10.0045	12.1598	2.07876	-59.8521	-2.1033	-2.09189
17.2078	11.1081	11.3759	-7.99258	-11.8168	-10.0333	12.2189	2.04205	-59.8343	-2.11923	-2.13796
17.2208	11.1131	11.3912	-7.91695	-12.0063	-10.0204	12.2203	2.02607	-59.8141	-2.15943	-2.06409
17.2338	11.1189	11.4814	-7.9372	-11.9876	-10.092	12.2725	2.02273	-59.7973	-2.10255	-2.05359
17.2467	11.1088	11.5943	-7.92435	-12.0192	-10.1006	12.3207	2.0196	-59.7508	-2.11613	-2.01695
17.2597	11.0455	11.6171	-7.87445	-12.0424	-10.0923	12.3439	2.03335	-59.7333	-2.12064	-2.01764
17.2727	11.0041	11.6232	-7.83021	-12.0405	-10.1048	12.3422	2.0638	-59.732	-2.13342	-1.99696
17.2857	11.0302	11.609	-7.83757	-12.0595	-10.1002	12.3701	2.14112	-59.8661	-2.16742	-2.06773
17.2987	10.9124	11.5663	-7.71203	-12.0749	-10.0576	12.369	2.15612	-59.7959	-2.23509	-2.02857
17.3117	10.9363	11.5589	-7.71729	-12.0892	-10.0651	12.4058	2.19612	-59.8091	-2.23978	-2.03536
17.3247	10.9691	11.5907	-7.74597	-12.0974	-10.2068	12.521	2.22752	-59.8051	-2.24445	-2.03342
17.3377	10.9816	11.5934	-7.71928	-12.1044	-10.3424	12.5215	2.19609	-59.734	-2.28175	-2.03999
17.3507	11.0026	11.6	-7.74267	-12.1485	-10.3199	12.5015	2.27035	-59.8533	-2.34794	-2.02987
17.3636	11.0108	11.5943	-7.79052	-12.2051	-10.2348	12.5453	2.28645	-59.7924	-2.46629	-2.04878
17.3766	11.0313	11.5859	-7.80489	-12.2768	-10.1273	12.5767	2.31181	-59.79	-2.46364	-2.04228
17.3896	11.0481	11.6033	-7.79788	-12.3171	-10.108	12.6247	2.3459	-59.7752	-2.47724	-2.02333
17.4026	11.0441	11.6294	-7.79023	-12.3138	-10.1336	12.5836	2.34631	-59.739	-2.50764	-2.06266
17.4156	11.0187	11.631	-7.80382	-12.3222	-10.1847	12.6175	2.33876	-59.7325	-2.50349	-2.10146
17.4286	11.0312	11.6201	-7.8543	-12.1768	-10.1565	12.7152	2.25842	-59.7342	-2.48159	-2.12368
17.4416	11.0146	11.6307	-7.89935	-12.2178	-10.066	12.7888	2.23594	-59.7403	-2.53124	-2.11604
17.4546	11.0531	11.5739	-8.0036	-12.2622	-9.96481	12.7746	2.2731	-59.7347	-2.55121	-2.09139
17.4675	11.139	11.6218	-8.15576	-12.2854	-10.0249	12.8119	2.29741	-59.7453	-2.54099	-2.17159
17.4805	11.1625	11.6333	-8.13259	-12.5028	-9.99724	12.8912	2.30866	-59.6966	-2.58095	-2.16303
17.4935	11.1526	11.6792	-8.17224	-12.5444	-10.0077	12.907	2.34118	-59.6897	-2.55692	-2.17969
17.5065	11.181	11.6961	-8.20732	-12.489	-10.1451	12.9143	2.32777	-59.6783	-2.55267	-2.22166
17.5195	11.2428	11.6758	-8.20402	-12.5086	-10.1641	12.8313	2.37649	-59.6497	-2.54851	-2.23347
17.5325	11.2374	11.7022	-8.22145	-12.5485	-10.1643	12.8316	2.38848	-59.6214	-2.58167	-2.21947
17.5454	11.1977	11.6485	-8.25544	-12.5504	-10.2393	12.8545	2.48932	-59.6308	-2.56783	-2.2392
17.5584	11.2247	11.6361	-8.24679	-12.5906	-10.2748	12.92	2.56384	-59.7294	-2.61319	-2.24184
17.5714	11.2219	11.6708	-8.27607	-12.6182	-10.3087	12.885	2.67573	-59.6737	-2.72721	-2.23973
17.5844	11.2525	11.5961	-8.2848	-12.6621	-10.35	12.8721	2.77749	-59.6595	-2.72863	-2.22913
17.5974	11.33	11.448	-8.32783	-12.6931	-10.3822	12.893	2.77354	-59.6574	-2.74633	-2.29757
17.6104	11.3242	11.4669	-8.38027	-12.7275	-10.3851	12.91	2.78272	-59.6842	-2.75065	-2.16414
17.6234	11.3647	11.4692	-8.3993	-12.7278	-10.4093	12.953	2.75848	-59.6598	-2.75434	-2.12343
17.6364	11.4257	11.4341	-8.36344	-12.783	-10.3735	12.8641	2.65819	-59.5888	-2.78728	-2.12836
17.6493	11.4151	11.4626	-8.38197	-12.8209	-10.3284	12.9383	2.58148	-59.568	-2.85724	-2.13277
17.6623	11.4713	11.5374	-8.42607	-12.8159	-10.3714	13.0434	2.56691	-59.628	-2.82568	-2.16581
17.6753	11.5396	11.5326	-8.41569	-12.8357	-10.3763	13.1028	2.58693	-59.7114	-2.87803	-2.16484
17.6883	11.4307	11.5745	-8.44332	-12.8635	-10.4192	13.1077	2.59124	-59.6832	-2.91297	-2.1218
17.7013	11.4888	11.4983	-8.47121	-12.8657	-10.4586	13.1382	2.59177	-59.6886	-2.92168	-2.17499
17.7143	11.573	11.374	-8.51242	-12.8971	-10.4854	13.1818	2.56321	-59.7059	-2.81801	-2.15697
17.7273	11.5906	11.4472	-8.66476	-12.9373	-10.4949	13.2131	2.5768	-59.6972	-2.84192	-2.14322
17.7403	11.6378	11.484	-8.66256	-13.0379	-10.5209	13.2484	2.55705	-59.6888	-2.8569	-2.15426
17.7533	11.6939	11.4625	-8.61322	-13.0598	-10.6489	13.3215	2.51681	-59.6429	-2.86681	-2.16937
17.7662	11.6576	11.5254	-8.65144	-13.0684	-10.7542	13.2767	2.53158	-59.5843	-2.93926	-2.10891
17.7792	11.7053	11.5092	-8.6981	-13.0131	-10.7681	13.2008	2.55064	-59.6349	-2.89381	-2.14065
17.7922	11.728	11.4722	-8.66453	-13.0824	-10.6021	13.2236	2.51468	-59.5807	-2.936	-2.1303
17.8052	11.7423	11.4689	-8.67226	-13.1251	-10.6258	13.3925	2.38863	-59.5764	-2.95259	-2.13698
17.8182	11.782	11.5205	-8.7638	-13.1167	-10.7154	13.5348	2.39957	-59.593	-2.93113	-2.09287
17.8312	11.8009	11.4801	-8.76308	-13.1416	-10.8036	13.6082	2.43532	-59.5594	-2.8961	-2.25567
17.8442	11.8031	11.5072	-8.78749	-13.17	-10.8277	13.594	2.53662	-59.5	-3.04639	-2.24399
17.8571	11.8224	11.5138	-8.81223	-13.181	-10.8561	13.6143	2.55314	-59.5112	-3.02147	-2.26585
17.8701	11.8627	11.4914	-8.81211	-13.2042	-10.91	13.6854	2.51527	-59.4718	-3.00041	-2.29998
17.8831	11.8784	11.5877	-8.84539	-13.2955	-10.9223	13.6855	2.54495	-59.4618	-2.98746	-2.24953
17.8961	11.9664	11.5844	-8.94641	-13.283	-10.9893	13.7615	2.53715	-59.4601	-2.97422	-2.2828
17.9091	11.8952	11.6255	-8.90167	-13.3126	-10.9972	13.7999	2.5042	-59.4286	-2.97748	-2.25338
17.9221	11.8741	11.678	-8.93368	-13.3247	-10.9924	13.8471	2.34064	-59.4815	-2.90973	-2.23645
17.9351	11.9584	11.6038	-9.01672	-13.3063	-11.0171	13.8286	2.36541	-59.5596	-2.78061	-2.24485
17.948	11.9885	11.588	-8.96953	-13.372	-11.0283	13.8572	2.38691	-59.5735	-2.839	-2.19077
17.961	11.9849	11.6487	-9.03185	-13.4199	-11.0392	13.899	2.39715	-59.5609	-3.00038	-2.10087
17.974	12.0035	11.6847	-9.08897	-13.4107	-11.0809	13.9209	2.41179	-59.5729	-2.96434	-2.09303
17.987	12.0356	11.6703	-9.11082	-13.4255	-11.1273	13.9769	2.38022	-59.5389	-2.97682	-1.97366
18	12.0509	11.6989	-9.12034	-13.3974	-11.2887	13.9609	2.37493	-59.5135	-3.03772	-1.94359
18.013	12.0835	11.7239	-9.16418	-13.3978	-11.2971	13.9657	2.41272	-59.5389	-3.06316	-1.94255
18.026	12.1289	11.7027	-9.14497	-13.4277	-11.3392	14.0176	2.38751	-59.526	-3.04972	-2.00777
18.039	12.1318	11.741	-9.14254	-13.4783	-11.3264	14.0914	2.28051	-59.5341	-3.09904	-2.03378
18.052	12.1646	11.709	-9.07425	-13.4491	-11.3771	14.137	2.28115	-59.5257	-3.07631	-2.0511
18.0649	12.1382	11.6574	-9.11617	-13.3878	-11.4154	14.1959	2.25268	-59.5002	-3.07423	-2.06035
18.0779	12.1147	11.6873	-9.16656	-13.2988	-11.4158	14.2557	2.10996	-59.4923	-3.11396	-2.02336
18.0909	12.1799	11.7142	-9.18757	-13.2735	-11.4794	14.3672	2.08857	-59.5828	-3.10621	-1.92087
18.1039	12.2162	11.7246	-9.22045	-13.3198	-11.4386	14.4459	2.08068	-59.6203	-3.09371	-1.95806
18.1169	12.2104	11.723	-9.23204	-13.3576	-11.457	14.4869	2.06523	-59.6211	-3.10581	-1.97794
18.1299	12.2174	11.7469	-9.26504	-13.3785	-11.4673	14.5246	2.11336	-59.6176	-3.19693	-2.02312
18.1429	12.2248	11.7543	-9.26897	-13.3742	-11.5026	14.5891	2.10292	-59.5789	-3.31975	-2.11818
18.1558	12.2621	11.6613	-9.21572	-13.3285	-11.4953	14.5701	2.12226	-59.5727	-3.31799	-2.08697
18.1688	12.3681	11.6358	-9.32409	-13.2256	-11.5893	14.6316	2.10397	-59.5414	-3.29854	-2.11923
18.1818	12.3869	11.6665	-9.34955	-13.2369	-11.6543	14.7016	2.07368	-59.4841	-3.47274	-2.04794
18.1948	12.3811	11.724	-9.37537	-13.3584	-11.6608	14.7216	2.07804	-59.4851	-3.53326	-1.90421
18.2078	12.439	11.7317	-9.41345	-13.33	-11.7348	14.7679	2.0453	-59.4991	-3.5034	-1.91375
18.2208	12.4347	11.7151	-9.31813	-13.3821	-11.7539	14.8022	2.01257	-59.4411	-3.51893	-1.87227
18.2338	12.4104	11.7043	-9.22522	-13.4177	-11.6799	14.6717	1.98761	-59.4121	-3.53454	-1.85077
18.2467	12.4874	11.6736	-9.23883	-13.462	-11.7442	14.759	1.9415	-59.4201	-3.37478	-1.87944
18.2597	12.4847	11.694	-9.26135	-13.5314	-11.6955	14.7509	1.95025	-59.4354	-3.31413	-1.79901
18.2727	12.4483	11.682	-9.31352	-13.4462	-11.6933	14.7523	1.97175	-59.4381	-3.31306	-1.80308
18.2857	12.3901	11.688	-9.37801	-13.334	-11.7627	14.8175	1.95987	-59.4119	-3.30311	-1.83252
18.2987	12.3177	11.6439	-9.43739	-13.2627	-11.7401	14.8705	1.93969	-59.3734	-3.32671	-1.82378
18.3117	12.321	11.7172	-9.48369	-13.3101	-11.7308	14.903	2.00445	-59.5089	-3.40811	-1.73217
18.3247	12.3627	11.7494	-9.55144	-13.2941	-11.7974	14.9278	1.99913	-59.5116	-3.38731	-1.73727
18.3377	12.3967	11.7279	-9.53582	-13.3662	-11.8308	14.9788	1.97308	-59.4594	-3.39891	-1.75715
18.3507	12.3727	11.795	-9.57513	-13.4216	-11.8015	14.9764	2.02252	-59.4695	-3.40144	-1.77127
18.3636	12.3913	11.7914	-9.63599	-13.3892	-11.856	15.0499	2.00457	-59.4748	-3.36193	-1.84247
18.3766	12.4234	11.7765	-9.66375	-13.2773	-11.8776	15.0516	1.96579	-59.4384	-3.3682	-1.86635
18.3896	12.402	11.8002	-9.71574	-13.2099	-11.8115	15.0449	2.04119	-59.5295	-3.44161	-1.82322
18.4026	12.3897	11.9128	-9.8942	-13.2582	-11.8584	15.0598	2.12904	-59.5296	-3.46522	-1.7841
18.4156	12.4364	11.9349	-9.87264	-13.3706	-11.9214	15.1085	2.1241	-59.5385	-3.42968	-1.84096
18.4286	12.4419	11.9494	-9.889	-13.3667	-11.9347	15.1543	2.12334	-59.5392	-3.3971	-1.87737
18.4416	12.4441	12.0188	-9.91819	-13.3293	-12.0929	15.1505	2.14375	-59.5437	-3.37246	-1.88462
18.4546	12.4717	12.0766	-9.95616	-13.3039	-12.1007	15.112	2.15652	-59.5399	-3.35202	-1.89547
18.4675	12.546	12.0719	-9.93965	-13.3327	-12.0826	15.1352	2.07247	-59.4941	-3.35186	-1.898
18.4805	12.5741	12.1309	-9.98189	-13.3574	-12.0642	15.1886	1.96518	-59.5033	-3.39301	-1.85478
18.4935	12.7096	12.1528	-9.98654	-13.3742	-12.1127	15.2304	1.98263	-59.4999	-3.32037	-1.98057
18.5065	12.803	12.1414	-10.047	-13.3994	-12.1654	15.2188	2.08718	-59.4922	-3.29308	-1.98172
18.5195	12.835	12.1507	-10.0667	-13.4659	-12.1937	15.2226	2.1884	-59.4344	-3.29861	-1.9366
18.5325	12.8972	12.1984	-10.0778	-13.6051	-12.2477	15.2029	2.23354	-59.3984	-3.25774	-1.94517
18.5454	12.9061	12.2302	-10.0673	-13.6273	-12.371	15.2644	2.19472	-59.38	-3.24988	-1.94117
18.5584	12.916	12.275	-10.0901	-13.5985	-12.3909	15.2377	2.18114	-59.3186	-3.2543	-1.9414
18.5714	12.9428	12.3293	-10.1384	-13.6366	-12.4683	15.3848	2.20618	-59.3155	-3.20413	-1.94938
18.5844	12.962	12.3714	-10.1784	-13.6532	-12.5365	15.5254	2.24339	-59.2585	-3.21611	-1.95319
18.5974	12.9735	12.4395	-10.2392	-13.5978	-12.6256	15.4631	2.35435	-59.2894	-3.18551	-1.95273
18.6104	13.0147	12.4582	-10.2287	-13.6302	-12.5966	15.382	2.32144	-59.2696	-3.17953	-1.97298
18.6234	13.0526	12.4858	-10.2441	-13.6451	-12.631	15.443	2.30963	-59.2248	-3.27843	-1.97705
18.6364	13.0492	12.4126	-10.1688	-13.6641	-12.6783	15.475	2.29415	-59.2258	-3.26053	-1.98514
18.6493	13.1835	12.4863	-10.1876	-13.738	-12.6709	15.4732	2.35081	-59.1892	-3.21261	-2.09048
18.6623	13.2041	12.5691	-10.3302	-13.7737	-12.6772	15.439	2.34916	-59.1035	-3.21378	-2.06725
18.6753	13.2218	12.64	-10.3141	-13.8991	-12.7048	15.4948	2.31376	-59.0769	-3.22299	-2.09429
18.6883	13.2566	12.6405	-10.3185	-13.9381	-12.6937	15.5594	2.20232	-59.0458	-3.25268	-1.97524
18.7013	13.3535	12.709	-10.3738	-13.9349	-12.7115	15.625	2.17355	-59.1037	-3.2313	-1.96288
18.7143	13.4039	12.7445	-10.4041	-13.9483	-12.7549	15.6835	2.18185	-59.1246	-3.09985	-2.09422
18.7273	13.4341	12.7763	-10.4264	-13.9914	-12.7695	15.7467	2.12716	-59.0611	-3.11848	-2.09479
18.7403	13.4313	12.8377	-10.4405	-14.0431	-12.7759	15.7681	2.11503	-59.0643	-3.14836	-1.96936
18.7533	13.454	12.9162	-10.5178	-14.0404	-12.7907	15.7774	2.14983	-59.1299	-3.06422	-1.92542
18.7662	13.4653	13.0153	-10.5283	-14.0878	-12.8061	15.834	2.13376	-59.0732	-3.07241	-1.92821
18.7792	13.4744	13.1165	-10.5347	-14.1268	-12.8134	15.9082	2.16813	-59.169	-3.08024	-1.93512
18.7922	13.484	13.1793	-10.6371	-14.0994	-12.8367	15.9445	2.18299	-59.1563	-3.18551	-1.80855
18.8052	13.5112	13.2216	-10.5933	-14.1143	-12.8767	16.0235	2.17406	-59.2368	-3.13593	-1.84691
18.8182	13.4263	13.2176	-10.5263	-14.1665	-12.8882	16.0873	2.1652	-59.197	-3.11056	-1.87755
18.8312	13.4591	13.2437	-10.5491	-14.2273	-12.8833	16.1225	2.1396	-59.211	-3.00263	-1.86573
18.8442	13.5331	13.3378	-10.5643	-14.2588	-12.827	16.0256	2.07663	-59.1951	-2.98893	-1.86951
18.8571	13.5317	13.4562	-10.5921	-14.2778	-12.8419	16.0664	2.04679	-59.1455	-2.98709	-1.82231
18.8701	13.5564	13.5855	-10.6073	-14.2976	-12.8693	16.1163	2.05059	-59.1289	-2.91728	-1.94367
18.8831	13.5276	13.7507	-10.611	-14.3468	-12.863	16.1706	2.06814	-59.07	-3.00732	-1.94429
18.8961	13.5509	13.7468	-10.6281	-14.3997	-12.837	16.2216	2.01898	-59.04	-3.07201	-1.82926
18.9091	13.5035	13.7519	-10.583	-14.436	-12.8621	16.2899	1.99506	-59.0265	-3.04769	-1.85438
18.9221	13.5154	13.7626	-10.5449	-14.4554	-12.9003	16.3754	1.90325	-59.0641	-3.01908	-1.8452
18.9351	13.5367	13.754	-10.4723	-14.4706	-12.8801	16.4286	1.96247	-59.1588	-3.02797	-1.85235
18.948	13.643	13.7348	-10.5329	-14.4328	-12.9186	16.4993	1.9422	-59.1539	-2.99898	-1.87601
18.961	13.6658	13.7844	-10.574	-14.5013	-12.9651	16.6532	1.92197	-59.0765	-3.12314	-1.90365
18.974	13.6511	13.8816	-10.5943	-14.646	-12.9484	16.6761	1.90293	-59.0536	-3.15199	-1.92272
18.987	13.7042	13.8828	-10.6478	-14.6746	-12.9696	16.7162	1.91785	-59.0434	-3.10824	-2.09874
19	13.7199	13.9305	-10.7549	-14.6457	-12.9283	16.7565	1.91165	-59.0204	-3.08054	-2.05727
19.013	13.7404	13.9666	-10.8403	-14.7054	-12.8723	16.8056	1.90157	-59.0014	-3.05665	-2.03108
19.026	13.7786	14.0073	-10.9209	-14.7815	-12.798	16.8511	1.91225	-59.0073	-3.01542	-2.02516
19.039	13.8006	14.0064	-10.9089	-14.8532	-12.8134	16.893	1.87228	-58.9708	-3.0283	-2.07734
19.052	13.7977	14.0775	-10.9727	-14.8617	-12.8292	16.9618	1.7757	-59.0225	-3.00735	-2.10758
19.0649	13.8668	14.0657	-11.024	-14.7914	-12.8618	17.0532	1.81644	-59.1511	-2.97809	-2.14574
19.0779	13.9498	14.0685	-11.1353	-14.7398	-12.8989	17.1409	1.75747	-59.1174	-2.97795	-2.18385
19.0909	13.9707	14.1359	-11.1934	-14.8061	-12.911	17.2199	1.76199	-59.0583	-3.13045	-2.1678
19.1039	14.0002	14.2002	-11.2352	-14.9004	-12.7989	17.277	1.77526	-59.0702	-3.10377	-2.1519
19.1169	14.118	14.1813	-11.2261	-14.9858	-12.8003	17.4261	1.73837	-59.0566	-3.04309	-2.20325
19.1299	14.1064	14.268	-11.2664	-15.016	-12.8939	17.424	1.75191	-59.089	-3.07479	-2.21223
19.1429	14.1372	14.3555	-11.3322	-15.0126	-12.9342	17.4301	1.77441	-59.1046	-3.05206	-2.23215
19.1558	14.2061	14.3934	-11.356	-15.035	-12.9315	17.3627	1.71326	-59.0826	-3.05431	-2.26776
19.1688	14.094	14.4397	-11.4587	-14.9751	-12.8869	17.395	1.71477	-59.0272	-3.1023	-2.24039
19.1818	14.1157	14.4308	-11.4934	-15.0262	-12.9351	17.403	1.80755	-59.0346	-3.09543	-2.23827
19.1948	14.243	14.3369	-11.5625	-15.0355	-13.0038	17.4534	1.81576	-59.0757	-3.03404	-2.28193
19.2078	14.3341	14.3769	-11.6548	-15.1202	-13.0226	17.5002	1.75744	-59.0288	-3.03135	-2.29567
19.2208	14.3464	14.5104	-11.8552	-15.2098	-13.0335	17.5223	1.79166	-59.0194	-3.03312	-2.29183
19.2338	14.4131	14.5406	-11.8892	-15.2662	-13.0389	17.5293	1.76702	-59.0222	-3.00608	-2.29965
19.2467	14.4725	14.559	-11.9107	-15.3425	-13.1316	17.6804	1.73849	-58.9833	-2.98672	-2.32858
19.2597	14.4827	14.649	-11.9951	-15.389	-13.2024	17.8129	1.77263	-58.9654	-3.01319	-2.28208
19.2727	14.5347	14.7103	-12.0666	-15.4147	-13.2796	18.0438	1.83584	-59.0445	-2.99438	-2.29317
19.2857	14.5401	14.747	-12.1004	-15.4656	-13.3388	18.0932	1.87721	-59.02	-3.00492	-2.32898
19.2987	14.5707	14.8134	-12.1342	-15.5333	-13.3808	18.102	1.97504	-58.9485	-3.10041	-2.34018
19.3117	14.639	14.8598	-12.1935	-15.58	-13.4311	18.1039	2.08328	-58.8883	-3.13073	-2.4066
19.3247	14.6742	14.9194	-12.2241	-15.6557	-13.4229	18.1446	2.0735	-58.8616	-3.08102	-2.53367
19.3377	14.7438	14.975	-12.2926	-15.6556	-13.4615	18.2107	2.08932	-58.8765	-2.99224	-2.59902
19.3507	14.7927	15.031	-12.3482	-15.6814	-13.4959	18.2187	2.07578	-58.7903	-2.96207	-2.56262
19.3636	14.8416	15.0838	-12.4083	-15.7117	-13.5301	18.2569	2.067	-58.797	-2.94457	-2.55874
19.3766	14.925	15.1157	-12.4474	-15.7333	-13.5305	18.1847	2.01218	-58.7917	-2.9138	-2.57195
19.3896	14.9838	15.1521	-12.4775	-15.8094	-13.5587	18.3746	1.88888	-58.7529	-2.89975	-2.59757
19.4026	14.8519	15.1929	-12.5452	-15.8733	-13.5891	18.507	1.90719	-58.7098	-2.9361	-2.55534
19.4156	14.9207	15.2375	-12.6083	-15.8831	-13.694	18.6594	1.98344	-58.8143	-2.90497	-2.59304
19.4286	14.9812	15.2696	-12.6377	-15.9443	-13.6842	18.6817	2.00959	-58.9675	-2.95444	-2.59255
19.4416	14.9017	15.3572	-12.6848	-16.0054	-13.6653	18.6914	1.99519	-58.9468	-2.96226	-2.57854
19.4546	14.8538	15.39	-12.7532	-15.9945	-13.7141	18.7397	2.00599	-58.972	-2.91514	-2.62702
19.4675	14.9227	15.3972	-12.7621	-16.0385	-13.7711	18.7765	1.97043	-58.929	-2.86784	-2.76414
19.4805	15.0137	15.3701	-12.864	-16.053	-13.8022	18.8181	1.96514	-58.9616	-2.84503	-2.78025
19.4935	15.1104	15.4135	-12.9928	-16.08	-13.8335	18.8728	1.92242	-58.9528	-2.81352	-2.80506
19.5065	15.1697	15.4614	-13.0552	-16.099	-13.8689	18.9363	1.91318	-58.8885	-2.9266	-2.83433
19.5195	15.2707	15.3998	-13.0761	-16.1347	-13.9004	19.0001	1.8666	-58.883	-2.89767	-2.8554
19.5325	15.4144	15.3443	-13.1606	-16.1745	-13.8949	19.0014	1.85796	-58.8652	-2.9011	-2.83925
19.5454	15.4487	15.4173	-13.2454	-16.2106	-13.8979	19.0159	1.87503	-58.8796	-2.87711	-2.8316
19.5584	15.5862	15.5544	-13.3526	-16.3312	-13.9005	19.0349	1.85974	-58.8639	-2.87184	-2.84022
19.5714	15.8013	15.6414	-13.376	-16.4786	-13.958	19.088	1.86146	-58.8694	-2.83673	-2.87828
19.5844	15.843	15.7071	-13.3937	-16.5021	-14.0627	19.1207	1.84211	-58.8988	-2.85257	-2.80778
19.5974	15.8638	15.7565	-13.4575	-16.4705	-14.2369	19.1278	1.82784	-58.9318	-2.85994	-2.73043
19.6104	15.8979	15.8107	-13.505	-16.5221	-14.2614	19.1725	1.81025	-58.9105	-2.90809	-2.58796
19.6234	15.9157	15.8861	-13.569	-16.5703	-14.2688	19.2128	1.79317	-58.9099	-2.93812	-2.47295
19.6364	16.0011	15.9282	-13.5696	-16.5555	-14.4242	19.2619	1.7682	-58.98	-2.83339	-2.4648
19.6493	16.0281	16.0045	-13.5862	-16.5822	-14.5318	19.2653	1.74301	-58.9357	-2.83852	-2.45287
19.6623	16.0553	16.0514	-13.6188	-16.5965	-14.5772	19.4003	1.58577	-58.9119	-2.83155	-2.49499
19.6753	16.1119	16.0903	-13.6726	-16.6313	-14.618	19.4357	1.59182	-58.8886	-2.87844	-2.36586
19.6883	16.1479	16.117	-13.6889	-16.699	-14.6422	19.4842	1.5237	-58.8784	-2.79897	-2.39345
19.7013	16.1164	16.1776	-13.7428	-16.7414	-14.6954	19.4794	1.62684	-58.8679	-2.7831	-2.40851
19.7143	16.0199	16.2176	-13.7679	-16.7958	-14.7106	19.5052	1.61557	-58.8532	-2.80502	-2.43531
19.7273	16.0693	16.3044	-13.8483	-16.816	-14.7555	19.5358	1.61713	-58.8713	-2.79307	-2.44223
19.7403	16.1283	16.2803	-13.9158	-16.866	-14.7667	19.5631	1.589	-58.8334	-2.84741	-2.3226
19.7533	16.2046	16.3055	-13.9238	-16.8704	-14.9168	19.6369	1.52809	-58.816	-2.76358	-2.36786
19.7662	16.2435	16.3686	-13.995	-16.8866	-14.9838	19.7025	1.46105	-58.6664	-2.72231	-2.34935
19.7792	16.3244	16.402	-14.0158	-16.944	-15.0216	19.7138	1.42446	-58.6279	-2.73084	-2.32161
19.7922	16.4286	16.4266	-14.0657	-16.9848	-15.0547	19.7796	1.40442	-58.6141	-2.70572	-2.36903
19.8052	16.5559	16.4728	-14.1035	-16.9953	-15.0414	19.727	1.41005	-58.6175	-2.67182	-2.39562
19.8182	16.7026	16.5523	-14.1325	-17.0132	-15.159	19.7707	1.41128	-58.6252	-2.65443	-2.43081
19.8312	16.7307	16.5731	-14.1692	-16.9732	-15.1977	19.8363	1.41184	-58.5604	-2.75646	-2.47047
19.8442	16.7883	16.6328	-14.2525	-16.9886	-15.2278	19.8934	1.44732	-58.6815	-2.75081	-2.5095
19.8571	16.7316	16.6588	-14.3196	-16.991	-15.2746	19.9052	1.43404	-58.6702	-2.74043	-2.53526
19.8701	16.7076	16.7607	-14.3867	-17.0009	-15.2754	19.8626	1.45069	-58.6463	-2.79273	-2.52307
19.8831	16.7505	16.8001	-14.4241	-17.0235	-15.2625	19.7962	1.40022	-58.6306	-2.7947	-2.54385
19.8961	16.7896	16.8273	-14.4404	-17.0887	-15.3205	19.867	1.35395	-58.5855	-2.77898	-2.54741
19.9091	16.8253	16.8716	-14.4683	-17.175	-15.2578	19.9048	1.35421	-58.5396	-2.7544	-2.6356
19.9221	16.8526	16.9125	-14.5158	-17.274	-15.1716	19.955	1.33368	-58.4927	-2.70468	-2.70369
19.9351	16.952	16.8992	-14.6225	-17.3506	-15.1051	20.0302	1.3384	-58.5048	-2.66661	-2.73021
19.948	17.0019	16.9915	-14.7944	-17.3889	-15.1578	20.072	1.35935	-58.5247	-2.64498	-2.80227
19.961	17.0351	17.0726	-14.7912	-17.5338	-15.1768	20.135	1.33401	-58.514	-2.64455	-2.8934
19.974	17.0645	17.1629	-14.8082	-17.698	-15.2341	20.1354	1.35539	-58.5327	-2.59388	-2.92005
19.987	17.1411	17.1822	-14.8575	-17.5787	-15.4194	20.1995	1.34324	-58.5215	-2.55569	-2.95472
20	17.1845	17.1822	-14.9102	-17.5445	-15.4798	20.2507	1.31052	-58.4807	-2.55913	-2.92117
20.013	17.2449	17.2586	-14.9878	-17.5701	-15.5442	20.3183	1.32866	-58.5275	-2.53658	-2.8497
20.026	17.2974	17.3014	-15.0353	-17.5956	-15.6169	20.4024	1.297	-58.5361	-2.54205	-2.78884
20.039	17.3169	17.3739	-15.07	-17.6507	-15.6431	20.4528	1.25336	-58.4897	-2.60096	-2.6548
20.052	17.3127	17.5235	-15.1133	-17.6641	-15.69	20.4529	1.31928	-58.5102	-2.57105	-2.66085
20.0649	17.344	17.5775	-15.2319	-17.6484	-15.6702	20.491	1.38195	-58.6203	-2.58341	-2.69666
20.0779	17.3805	17.6064	-15.2284	-17.7126	-15.7226	20.5669	1.30263	-58.5678	-2.6206	-2.68546
20.0909	17.3919	17.7412	-15.2924	-17.8402	-15.7165	20.5509	1.32851	-58.561	-2.66064	-2.68607
20.1039	17.4708	17.8519	-15.3723	-17.9946	-15.6867	20.5944	1.37966	-58.6043	-2.60337	-2.73694
20.1169	17.5421	17.8409	-15.3291	-18.0779	-15.7813	20.6516	1.33816	-58.5676	-2.61284	-2.81683
20.1299	17.5762	17.9095	-15.3736	-18.1184	-15.8267	20.701	1.34265	-58.5684	-2.59241	-2.83634
20.1429	17.6234	17.9867	-15.4473	-18.1461	-15.8849	20.7216	1.35114	-58.5894	-2.55494	-2.86619
20.1558	17.7004	18.0175	-15.4621	-18.2075	-15.9553	20.7842	1.3429	-58.5763	-2.50468	-2.93614
20.1688	17.7017	18.1031	-15.5314	-18.2856	-15.9709	20.813	1.35629	-58.5342	-2.52509	-2.93349
20.1818	17.7663	18.1512	-15.6218	-18.2542	-16.062	20.8964	1.38707	-58.5677	-2.47764	-2.95541
20.1948	17.8184	18.1614	-15.6027	-18.3235	-16.0899	20.9881	1.31329	-58.5005	-2.49278	-2.96798
20.2078	17.8198	18.2392	-15.6508	-18.3676	-16.1091	20.9911	1.34098	-58.4967	-2.4945	-2.95908
20.2208	17.8797	18.3299	-15.7613	-18.3778	-16.0571	21.0195	1.30942	-58.5181	-2.44103	-2.97953
20.2338	17.927	18.3829	-15.7997	-18.4343	-16.0929	21.0608	1.31067	-58.4971	-2.43833	-2.98647
20.2467	17.9152	18.4619	-15.8761	-18.4902	-15.9784	21.1235	1.31198	-58.5521	-2.44868	-2.93793
20.2597	17.9786	18.4957	-15.9438	-18.5489	-15.9129	21.2239	1.30898	-58.57	-2.39201	-2.97731
20.2727	17.9946	18.526	-15.9693	-18.5942	-15.9661	21.2773	1.29775	-58.5752	-2.35678	-3.04083
20.2857	18.0017	18.6155	-16.0285	-18.6389	-16.0023	21.3143	1.34163	-58.5127	-2.47811	-3.08629
20.2987	18.0465	18.6076	-16.1085	-18.6158	-16.106	21.3811	1.37356	-58.5633	-2.41548	-3.13952
20.3117	18.1041	18.6324	-16.1169	-18.6637	-16.1547	21.4559	1.34365	-58.5131	-2.34764	-3.29419
20.3247	18.1628	18.7162	-16.2438	-18.6901	-16.1989	21.4503	1.36959	-58.505	-2.354	-3.27748
20.3377	18.239	18.8175	-16.4025	-18.7207	-16.306	21.5327	1.34988	-58.4931	-2.31782	-3.31949
20.3507	18.3153	18.8392	-16.4193	-18.7641	-16.3541	21.5984	1.32182	-58.4684	-2.29831	-3.32782
20.3636	18.3668	18.8822	-16.3766	-18.9769	-16.4276	21.6266	1.31051	-58.4438	-2.29111	-3.32736
20.3766	18.4312	18.9428	-16.4419	-18.9799	-16.5122	21.6716	1.312	-58.4571	-2.2336	-3.34735
20.3896	18.4953	18.9749	-16.4642	-19.0534	-16.5691	21.737	1.2673	-58.3984	-2.19392	-3.34454
20.4026	18.5216	19.0748	-16.4732	-19.2203	-16.5961	21.7603	1.29399	-58.3813	-2.18801	-3.34859
20.4156	18.5694	19.0911	-16.5319	-19.2331	-16.6778	21.8426	1.30382	-58.4189	-2.1099	-3.40731
20.4286	18.6342	19.141	-16.5609	-19.2543	-16.734	21.9251	1.26319	-58.3804	-2.09448	-3.39866
20.4416	18.6572	19.1395	-16.6025	-19.3592	-16.7809	22.048	1.27343	-58.3293	-2.1254	-3.37708
20.4546	18.7098	19.2205	-16.6895	-19.3884	-16.8891	22.1939	1.36812	-58.4432	-2.081	-3.40178
20.4675	18.784	19.2592	-16.7002	-19.4427	-16.9334	22.2505	1.40501	-58.5137	-2.12919	-3.41407
20.4805	18.846	19.3443	-16.8503	-19.4884	-16.9903	22.2905	1.40898	-58.4978	-2.1395	-3.39694
20.4935	18.8917	19.4297	-16.9301	-19.5046	-17.0596	22.3139	1.45927	-58.4686	-2.16692	-3.4264
20.5065	18.9674	19.4649	-16.9593	-19.6845	-17.0379	22.363	1.45995	-58.4522	-2.13128	-3.44802
20.5195	18.9804	19.5427	-17.0256	-19.7846	-16.9343	22.3826	1.5282	-58.4573	-2.08225	-3.4617
20.5325	19.0312	19.604	-17.1	-19.7538	-17.0204	22.4399	1.56229	-58.5082	-1.99919	-3.4581
20.5454	19.0864	19.6488	-17.1112	-19.8023	-17.0813	22.5012	1.52916	-58.483	-1.96225	-3.48572
20.5584	19.1207	19.7358	-17.1007	-19.9782	-17.0917	22.4995	1.5553	-58.4699	-1.97983	-3.4698
20.5714	19.1254	19.8147	-17.1607	-19.996	-17.1688	22.5231	1.58173	-58.4778	-1.93031	-3.47861
20.5844	19.2223	19.8769	-17.1823	-19.9879	-17.3514	22.5759	1.54528	-58.4691	-1.90629	-3.50383
20.5974	19.1934	19.9896	-17.2492	-20.0077	-17.3874	22.6011	1.59693	-58.469	-1.92424	-3.44924
20.6104	19.2444	20.0516	-17.2982	-20.0055	-17.4588	22.6375	1.62283	-58.4899	-1.86658	-3.45742
20.6234	19.3248	20.0713	-17.3378	-20.0163	-17.562	22.7128	1.58543	-58.4979	-1.7215	-3.50764
20.6364	19.3294	20.1331	-17.3646	-20.0737	-17.5929	22.742	1.52001	-58.3347	-1.74967	-3.48167
20.6493	19.3423	20.2369	-17.4334	-20.0714	-17.6646	22.7859	1.56479	-58.3365	-1.75241	-3.45118
20.6623	19.4229	20.2565	-17.4798	-19.9481	-17.6762	22.7174	1.52521	-58.3382	-1.67092	-3.48418
20.6753	19.3438	20.364	-17.4378	-20.0105	-17.7081	22.7481	1.53598	-58.3104	-1.66531	-3.45822
20.6883	19.4856	20.4507	-17.5106	-20.0213	-17.7526	22.8215	1.44496	-58.3508	-1.63405	-3.4574
20.7013	19.5428	20.4231	-17.546	-20.0392	-17.8181	22.8416	1.46607	-58.3752	-1.56865	-3.49445
20.7143	19.6131	20.4533	-17.5723	-20.132	-17.8621	22.9282	1.49136	-58.3659	-1.50683	-3.59979
20.7273	19.6161	20.5593	-17.6191	-20.1945	-17.8761	22.9296	1.52127	-58.3561	-1.50219	-3.48039
20.7403	19.644	20.6657	-17.6993	-20.139	-18.0889	22.9265	1.53091	-58.3006	-1.44608	-3.48765
20.7533	19.6885	20.7051	-17.6947	-20.18	-18.1675	23.0901	1.52774	-58.2543	-1.42373	-3.44776
20.7662	19.7078	20.7776	-17.6723	-20.2714	-18.1183	22.9826	1.48997	-58.2327	-1.43504	-3.46937
20.7792	19.782	20.8411	-17.7416	-20.3128	-18.2071	23.0214	1.51435	-58.2609	-1.37487	-3.54856
20.7922	19.8394	20.8376	-17.7226	-20.3171	-18.2453	23.048	1.5257	-58.2215	-1.39026	-3.51767
20.8052	19.8971	20.7671	-17.7412	-20.3103	-18.2703	23.0574	1.49924	-58.1692	-1.39317	-3.49459
20.8182	19.9678	20.8218	-17.7548	-20.3088	-18.3025	22.9599	1.45965	-58.1923	-1.32014	-3.54672
20.8312	20.0389	20.8512	-17.7845	-20.3326	-18.3928	23.0331	1.42786	-58.1737	-1.31395	-3.58168
20.8442	20.0637	20.936	-17.8141	-20.462	-18.4196	23.0688	1.40886	-58.1302	-1.32847	-3.57428
20.8571	20.1351	20.9148	-17.9029	-20.4745	-18.4376	23.0542	1.44909	-58.1416	-1.32117	-3.55013
20.8701	20.2235	20.9721	-17.946	-20.4824	-18.5181	23.1109	1.4818	-58.1361	-1.34383	-3.56388
20.8831	20.382	21.0084	-17.9556	-20.5482	-18.5515	23.2019	1.3369	-58.1434	-1.32966	-3.57332
20.8961	20.3629	21.0822	-18.0025	-20.6131	-18.5762	23.1684	1.44106	-58.1638	-1.3109	-3.54953
20.9091	20.5235	21.1636	-18.002	-20.61	-18.7277	23.1821	1.45989	-58.2009	-1.2327	-3.55141
20.9221	20.7108	21.2576	-18.1235	-20.7119	-18.7662	23.2168	1.42368	-58.1534	-1.20105	-3.56547
20.9351	20.8022	21.348	-18.1707	-20.7846	-18.741	23.2088	1.45075	-58.118	-1.18191	-3.56215
20.948	20.983	21.4846	-18.3366	-20.8195	-18.8078	23.2512	1.4651	-58.1452	-1.13714	-3.58813
20.961	21.0447	21.5547	-18.3272	-20.9731	-18.8363	23.2312	1.59507	-58.0927	-1.11764	-3.5845
20.974	21.0641	21.6382	-18.3431	-21.0513	-18.8519	23.2028	1.60656	-58.1121	-1.08059	-3.49331
20.987	21.0587	21.6885	-18.4217	-21.0204	-18.8469	23.2164	1.61032	-58.1145	-1.06767	-3.462
21	21.1001	21.7142	-18.4704	-20.9368	-18.9219	23.2597	1.58489	-58.1167	-1.03356	-3.45169
21.013	21.1037	21.7694	-18.5098	-20.8982	-18.9206	23.2778	1.56386	-58.0683	-1.0376	-3.42813
21.026	21.167	21.7014	-18.6448	-20.8248	-18.9109	23.287	1.59784	-58.0705	-1.01206	-3.40866
21.039	21.1896	21.7576	-18.7537	-20.7995	-18.8981	23.3088	1.65779	-58.0558	-1.04603	-3.41442
21.052	21.2292	21.776	-18.7316	-20.8708	-18.9404	23.4106	1.58009	-57.9563	-1.20351	-3.38693
21.0649	21.2518	21.8444	-18.751	-20.9291	-18.9488	23.3954	1.59536	-57.9487	-1.22246	-3.3263
21.0779	21.3334	21.9002	-18.7488	-21.0852	-19.0706	23.4309	1.60662	-57.9789	-1.18574	-3.37436
21.0909	21.3862	21.868	-18.604	-21.1285	-19.21	23.4915	1.56339	-57.9502	-1.16966	-3.40917
21.1039	21.3429	21.946	-18.5406	-21.1451	-19.3473	23.4468	1.5959	-57.959	-1.17051	-3.35525
21.1169	21.4048	21.9452	-18.4877	-21.0892	-19.4014	23.3962	1.59496	-58.0013	-1.06654	-3.39323
21.1299	21.4546	21.9244	-18.3912	-21.121	-19.459	23.4285	1.65401	-58.0366	-1.0805	-3.4017
21.1429	21.4877	21.9379	-18.2893	-21.1401	-19.5038	23.4908	1.67184	-57.9797	-1.16334	-3.38085
21.1558	21.5372	21.981	-18.3224	-21.1934	-19.5479	23.4864	1.68081	-58.0259	-0.99737	-3.30518
21.1688	21.6161	22.0456	-18.3048	-21.3731	-19.613	23.5283	1.65717	-58.0711	-0.86763	-3.32141
21.1818	21.6404	22.0894	-18.2946	-21.4064	-19.7253	23.5663	1.65504	-58.0905	-0.83983	-3.35851
21.1948	21.6982	22.1284	-18.3332	-21.452	-19.7667	23.6515	1.54189	-58.0879	-0.8081	-3.41607
21.2078	21.7473	22.2011	-18.3761	-21.4924	-19.816	23.6576	1.58338	-58.131	-0.75967	-3.34736
21.2208	21.7633	22.2608	-18.4272	-21.5612	-19.8862	23.6688	1.53303	-58.0361	-0.72761	-3.36778
21.2338	21.83	22.3406	-18.4689	-21.6126	-19.9268	23.6895	1.53726	-58.0131	-0.74988	-3.31709
21.2467	21.8377	22.4077	-18.5182	-21.5604	-19.9042	23.714	1.53353	-57.9777	-0.75971	-3.29111
21.2597	21.8536	22.4708	-18.5712	-21.6016	-19.9738	23.7384	1.49335	-57.8479	-0.66884	-3.30291
21.2727	21.8558	22.4999	-18.6023	-21.6426	-20.0672	23.7881	1.55367	-57.8414	-0.63719	-3.3359
21.2857	21.8652	22.5667	-18.6282	-21.7209	-20.0797	23.8044	1.56268	-57.7586	-0.8121	-3.29789
21.2987	21.8994	22.5612	-18.6535	-21.7351	-20.1428	23.8338	1.57162	-57.8469	-0.64846	-3.29808
21.3117	22.0955	22.5573	-18.6739	-21.7828	-20.2094	23.8671	1.55912	-57.8291	-0.60814	-3.33137
21.3247	22.1306	22.5974	-18.6049	-21.9019	-20.2886	23.9044	1.52539	-57.7771	-0.61873	-3.32601
21.3377	22.1575	22.6619	-18.6777	-21.9067	-20.3558	23.9167	1.55857	-57.826	-0.53183	-3.46359
21.3507	22.1924	22.7673	-18.7118	-21.9235	-20.4352	23.9794	1.52862	-57.773	-0.6012	-3.4967
21.3636	22.2058	22.809	-18.6907	-22.0198	-20.4509	23.9916	1.52442	-57.7151	-0.6347	-3.47065
21.3766	22.2607	22.9053	-18.7745	-22.0231	-20.5121	24.012	1.59221	-57.7627	-0.5839	-3.49018
21.3896	22.2948	23.0338	-18.7779	-22.0677	-20.5684	24.0704	1.56338	-57.7221	-0.53641	-3.4884
21.4026	22.2143	23.0261	-18.8062	-22.1198	-20.6031	24.1033	1.56435	-57.7028	-0.53454	-3.46957
21.4156	22.2456	23.0973	-18.851	-22.1458	-20.6417	24.1449	1.61264	-57.8156	-0.52353	-3.47164
21.4286	22.2983	23.0509	-18.7785	-22.151	-20.6928	24.2204	1.56537	-57.7999	-0.49052	-3.47004
21.4416	22.2919	23.1309	-18.7908	-22.2484	-20.6849	24.2327	1.57754	-57.7466	-0.49877	-3.45097
21.4546	22.3102	23.2875	-18.9002	-22.3247	-20.6975	24.1905	1.64439	-57.7897	-0.46471	-3.47176
21.4675	22.32	23.3349	-18.9251	-22.3679	-20.73	24.2284	1.70276	-57.7945	-0.49878	-3.4704
21.4805	22.3505	23.3821	-18.937	-22.473	-20.6955	24.3034	1.72831	-57.7234	-0.58524	-3.44775
21.4935	22.2657	23.3918	-18.983	-22.5548	-20.6214	24.3729	1.75474	-57.7321	-0.57176	-3.4209
21.5065	22.343	23.3036	-18.9866	-22.6597	-20.5209	24.4747	1.73497	-57.7114	-0.55404	-3.45302
21.5195	22.3905	23.3237	-18.9808	-22.7719	-20.4722	24.5495	1.74053	-57.6862	-0.50678	-3.57034
21.5325	22.4927	23.3269	-19.051	-22.799	-20.5497	24.5895	1.7339	-57.6904	-0.45465	-3.60055
21.5454	22.5416	23.4182	-19.1643	-22.8506	-20.5933	24.6172	1.73529	-57.6609	-0.45696	-3.60088
21.5584	22.5738	23.4721	-19.2191	-22.8687	-20.6271	24.6446	1.73205	-57.6384	-0.43928	-3.55325
21.5714	22.6013	23.4926	-19.2234	-22.9032	-20.6726	24.6676	1.73765	-57.6199	-0.41798	-3.51606
21.5844	22.6286	23.5587	-19.2442	-22.9495	-20.7135	24.6571	1.76424	-57.6309	-0.37554	-3.4948
21.5974	22.6895	23.6901	-19.2211	-23.1447	-20.7668	24.6675	1.79044	-57.6203	-0.39624	-3.46491
21.6104	22.8082	23.7947	-19.2301	-23.1103	-20.9511	24.7198	1.80881	-57.6516	-0.35007	-3.48061
21.6234	22.8747	23.9022	-19.2475	-23.2051	-20.9763	24.7549	1.78595	-57.5822	-0.36696	-3.41124
21.6364	22.9688	24.0163	-19.3063	-23.2367	-21.0219	24.7486	1.82575	-57.5711	-0.35056	-3.34878
21.6493	22.9984	24.0542	-19.3307	-23.3259	-21.0376	24.8044	1.87825	-57.56	-0.33852	-3.31447
21.6623	22.9853	24.0338	-19.3591	-23.293	-21.0998	24.855	1.86028	-57.5412	-0.30025	-3.34348
21.6753	22.8915	24.1925	-19.4076	-23.3279	-21.1321	24.8767	1.88849	-57.5266	-0.2993	-3.31014
21.6883	22.9181	24.2537	-19.4601	-23.3494	-21.1713	24.9443	1.78972	-57.5334	-0.26923	-3.30548
21.7013	22.953	24.2941	-19.4918	-23.3778	-21.2311	25.0419	1.66336	-57.5457	-0.28456	-3.32142
21.7143	22.9643	24.3434	-19.4896	-23.4349	-21.2698	25.0984	1.65282	-57.5296	-0.27386	-3.3251
21.7273	22.9979	24.3853	-19.5126	-23.454	-21.3117	25.1544	1.64843	-57.5425	-0.25976	-3.31599
21.7403	23.0106	24.4104	-19.519	-23.5059	-21.3487	25.2061	1.63796	-57.475	-0.38172	-3.31111
21.7533	23.0483	24.4479	-19.5752	-23.511	-21.4107	25.229	1.64875	-57.436	-0.53505	-3.17795
21.7662	23.0977	24.4483	-19.5808	-23.5786	-21.4596	25.2732	1.63093	-57.4162	-0.45149	-3.22759
21.7792	23.2208	24.4908	-19.6453	-23.578	-21.5041	25.2963	1.65979	-57.4671	-0.39826	-3.21903
21.7922	23.2554	24.4948	-19.5292	-23.649	-21.6079	25.324	1.68802	-57.4758	-0.37409	-3.20235
21.8052	23.2823	24.5366	-19.531	-23.7033	-21.649	25.3394	1.65787	-57.4629	-0.30069	-3.16459
21.8182	23.3795	24.6294	-19.5754	-23.676	-21.822	25.3209	1.70002	-57.4755	-0.29939	-3.14338
21.8312	23.434	24.6339	-19.5433	-23.8333	-21.8791	25.3528	1.66668	-57.492	-0.2023	-3.1603
21.8442	23.5758	24.6467	-19.4886	-23.8738	-21.9789	25.3886	1.64215	-57.4702	-0.21567	-3.14753
21.8571	23.5651	24.7361	-19.6201	-23.9765	-21.9827	25.3779	1.63122	-57.4818	-0.15056	-3.10465
21.8701	23.7124	24.6866	-19.6569	-23.9612	-22.0825	25.4427	1.65885	-57.5392	-0.08277	-3.12415
21.8831	23.8658	24.6862	-19.6517	-24.0249	-22.0979	25.5289	1.70816	-57.6233	-0.09492	-3.1181
21.8961	23.9578	24.7231	-19.6415	-24.0968	-22.0577	25.4853	1.67751	-57.6037	-0.11982	-3.08247
21.9091	23.9638	24.756	-19.7103	-24.0932	-22.1542	25.5042	1.76309	-57.6131	-0.1077	-3.05862
21.9221	24.0898	24.7939	-19.737	-24.2161	-22.199	25.5607	1.74278	-57.5887	-0.10047	-3.07621
21.9351	24.0768	24.7342	-19.8057	-24.2386	-22.2635	25.5205	1.87665	-57.6103	-0.11459	-3.01807
21.948	24.1191	24.753	-19.8322	-24.2689	-22.3218	25.5688	1.88182	-57.6151	-0.08702	-3.04315
21.961	24.1444	24.7595	-19.8374	-24.3068	-22.387	25.6354	1.83646	-57.612	-0.10974	-3.02983
21.974	24.1109	24.7354	-19.8547	-24.3527	-22.3847	25.628	1.87662	-57.6048	-0.13193	-2.97874
21.987	24.1445	24.7519	-19.9093	-24.3436	-22.4658	25.6681	2.02132	-57.7291	-0.09501	-2.99076
22	24.1613	24.7467	-19.8626	-24.4384	-22.4414	25.6881	2.02771	-57.7851	-0.14622	-2.96501
22.013	24.174	24.8038	-19.9034	-24.4616	-22.4501	25.6163	2.11512	-57.9108	-0.18976	-2.94295
22.026	24.3073	24.8771	-19.9561	-24.4723	-22.5212	25.6543	2.1611	-57.9023	-0.25614	-2.94585
22.039	24.3218	24.9254	-20.0567	-24.5749	-22.563	25.6386	2.24787	-57.8601	-0.27297	-2.94064
22.052	24.4312	24.9869	-20.0667	-24.6434	-22.5586	25.6701	2.24072	-57.7757	-0.40378	-2.95708
22.0649	24.4256	25.0442	-20.0719	-24.7796	-22.5875	25.6434	2.38303	-57.7628	-0.38002	-2.95711
22.0779	24.4787	25.0219	-20.06	-24.8241	-22.6538	25.6517	2.49729	-57.738	-0.31356	-3.10553
22.0909	24.5473	25.1037	-20.0731	-24.8854	-22.6396	25.6565	2.50957	-57.692	-0.30071	-3.12569
22.1039	24.5346	25.1811	-20.1193	-24.862	-22.7769	25.5817	2.68007	-57.7005	-0.29182	-3.09546
22.1169	24.5758	25.1754	-20.1192	-24.9047	-22.806	25.6169	2.76789	-57.6467	-0.29123	-3.05142
22.1299	24.5748	25.2037	-20.1445	-24.8956	-22.8182	25.572	2.77867	-57.66	-0.2948	-3.05673
22.1429	24.5235	25.2529	-20.1902	-24.9153	-22.8424	25.5721	2.81457	-57.6983	-0.29881	-3.02771
22.1558	24.4961	25.2641	-20.2105	-24.9347	-22.8871	25.6304	2.8004	-57.7281	-0.24849	-3.06494
22.1688	24.3869	25.2878	-20.2394	-24.9659	-22.907	25.6551	2.79891	-57.7202	-0.26506	-3.05126
22.1818	24.3438	25.3573	-20.2808	-24.9925	-22.893	25.6645	2.79441	-57.7334	-0.31088	-2.99112
22.1948	24.3505	25.368	-20.3144	-24.9719	-22.95	25.7801	2.70778	-57.7901	-0.31004	-2.96479
22.2078	24.3363	25.4036	-20.3356	-25.0008	-22.9481	25.7871	2.70153	-57.7936	-0.30454	-2.93867
22.2208	24.2713	25.4637	-20.3848	-25.0423	-23.0121	25.9477	2.7456	-57.8137	-0.30352	-2.92499
22.2338	24.2683	25.4983	-20.412	-25.0585	-23.0241	25.9802	2.78224	-57.8762	-0.37458	-2.93173
22.2467	24.2567	25.5121	-20.4098	-25.0741	-23.065	26.0293	2.77879	-57.8426	-0.48051	-2.93763
22.2597	24.2286	25.6099	-20.4491	-25.098	-23.1012	26.0661	2.76325	-57.7869	-0.62238	-2.92218
22.2727	24.1911	25.5685	-20.4627	-25.1177	-23.1618	26.1447	2.73541	-57.8019	-0.59363	-2.95214
22.2857	24.1953	25.4874	-20.4844	-25.1666	-23.1591	26.1683	2.70812	-57.7627	-0.64828	-2.95182
22.2987	24.1747	25.5137	-20.5224	-25.1822	-23.1599	26.1873	2.73975	-57.803	-0.62645	-3.02701
22.3117	24.213	25.5947	-20.6616	-25.1685	-23.1889	26.2142	2.75079	-57.8302	-0.617	-2.98857
22.3247	24.2435	25.6472	-20.782	-25.2587	-23.2384	26.3407	2.68296	-57.7947	-0.63673	-2.9626
22.3377	24.2196	25.7004	-20.8196	-25.2968	-23.2539	26.4276	2.70413	-57.7545	-0.72848	-2.96673
22.3507	24.2584	25.6187	-20.8447	-25.35	-23.2445	26.5334	2.69237	-57.7856	-0.72437	-2.96291
22.3636	24.3023	25.5011	-20.8197	-25.4018	-23.2397	26.563	2.66001	-57.7752	-0.74509	-3.0008
22.3766	24.3087	25.5452	-20.8576	-25.4154	-23.2386	26.5636	2.77078	-57.9679	-0.77862	-3.013
22.3896	24.3311	25.5343	-20.8657	-25.4329	-23.2664	26.6189	2.78599	-57.9724	-0.85132	-3.07449
22.4026	24.3281	25.6037	-20.9887	-25.4966	-23.2647	26.6405	2.76808	-57.9467	-0.91206	-3.06322
22.4156	24.2997	25.6485	-21.0169	-25.5184	-23.263	26.6665	2.78369	-57.9154	-1.08716	-3.08082
22.4286	24.3092	25.6142	-20.95	-25.4979	-23.3449	26.739	2.77873	-57.9079	-1.06648	-3.1661
22.4416	24.3313	25.5122	-20.9559	-25.5528	-23.3503	26.7608	2.75774	-57.9084	-1.12999	-3.17149
22.4546	24.3539	25.3996	-21.0417	-25.5943	-23.272	26.7654	2.75848	-57.9217	-1.13448	-3.15114
22.4675	24.3906	25.398	-21.1732	-25.6224	-23.2334	26.7621	2.75936	-57.9308	-1.13482	-3.12671
22.4805	24.437	25.425	-21.2882	-25.6418	-23.2955	26.7973	2.81369	-57.9184	-1.13577	-3.13139
22.4935	24.4249	25.4311	-21.2993	-25.6692	-23.3022	26.8493	2.78738	-57.889	-1.17466	-3.05515
22.5065	24.4257	25.5131	-21.4673	-25.7051	-23.3303	26.8763	2.78632	-57.9229	-1.19166	-3.01652
22.5195	24.4059	25.5746	-21.5182	-25.6854	-23.3002	26.9075	2.73066	-57.8898	-1.21247	-2.98677
22.5325	24.399	25.5815	-21.496	-25.7104	-23.2527	26.8405	2.67547	-57.8858	-1.28751	-2.83247
22.5454	24.4092	25.6253	-21.5907	-25.6638	-23.3175	26.8646	2.71323	-57.9616	-1.28549	-2.73549
22.5584	24.39	25.6925	-21.5841	-25.7091	-23.3357	26.9439	2.6882	-57.9117	-1.30336	-2.71945
22.5714	24.3583	25.8162	-21.5893	-25.6781	-23.4552	26.973	2.69255	-57.9124	-1.32112	-2.6822
22.5844	24.3643	25.8719	-21.6361	-25.6121	-23.6188	26.9849	2.70566	-57.9923	-1.30135	-2.60362
22.5974	24.3745	25.8602	-21.6405	-25.5781	-23.7725	26.9799	2.67681	-58.0207	-1.24913	-2.56024
22.6104	24.368	25.8193	-21.6452	-25.5312	-23.7807	27.0166	2.68575	-58.0112	-1.28981	-2.47532
22.6234	24.3701	25.8502	-21.6839	-25.5388	-23.785	26.9989	2.7077	-58.0897	-1.19641	-2.39893
22.6364	24.3933	25.8058	-21.5424	-25.6454	-23.8567	27.0192	2.67515	-58.0581	-1.22173	-2.38571
22.6493	24.3917	25.8457	-21.5188	-25.6908	-23.9463	26.9807	2.67303	-57.9776	-1.25957	-2.34274
22.6623	24.3946	25.8601	-21.549	-25.6966	-24.1179	27.1224	2.67605	-57.9909	-1.24648	-2.35039
22.6753	24.3725	25.8654	-21.5694	-25.7349	-24.189	27.2499	2.65339	-57.9701	-1.25857	-2.2695
22.6883	24.3337	25.8753	-21.5812	-25.688	-24.2555	27.2121	2.61822	-57.9869	-1.31211	-2.15555
22.7013	24.3087	25.9763	-21.5764	-25.7025	-24.2764	27.2368	2.6171	-57.9539	-1.34322	-2.11026
22.7143	24.3097	25.9787	-21.5836	-25.7541	-24.3262	27.3608	2.61218	-57.9464	-1.34031	-2.09824
22.7273	24.2806	25.9816	-21.6276	-25.6515	-24.2986	27.3737	2.54	-57.9515	-1.3799	-2.04318
22.7403	24.2353	26.1009	-21.6126	-25.6542	-24.3039	27.4373	2.43693	-57.9697	-1.38111	-2.02574
22.7533	24.2617	26.1092	-21.6185	-25.6607	-24.3621	27.6135	2.32742	-57.9669	-1.37784	-2.01659
22.7662	24.2584	26.0883	-21.6197	-25.6717	-24.3341	27.5823	2.26291	-57.9843	-1.44176	-1.88218
22.7792	24.2256	26.1346	-21.6587	-25.6656	-24.3175	27.6274	2.16395	-58.0184	-1.49602	-1.74175
22.7922	24.2224	26.1841	-21.6516	-25.6586	-24.3334	27.732	2.0214	-57.9937	-1.50754	-1.76202
22.8052	24.1649	26.3075	-21.6868	-25.6552	-24.3067	27.7231	2.02534	-57.986	-1.5229	-1.65543
22.8182	24.1754	26.3162	-21.705	-25.6175	-24.3556	27.7152	2.00862	-57.8903	-1.51679	-1.7257
22.8312	24.1814	26.2994	-21.6978	-25.6591	-24.375	27.7002	2.02141	-57.8293	-1.51908	-1.73819
22.8442	24.1939	26.3666	-21.7037	-25.6581	-24.3729	27.7062	2.02225	-57.845	-1.52137	-1.73322
22.8571	24.2181	26.3411	-21.7267	-25.6184	-24.4463	27.6958	2.14365	-57.8653	-1.45583	-1.71483
22.8701	24.1785	26.2982	-21.7534	-25.6161	-24.4397	27.6653	2.14588	-57.931	-1.3623	-1.64124
22.8831	24.2709	26.33	-21.7508	-25.6467	-24.4331	27.6598	2.12372	-57.917	-1.35846	-1.63864
22.8961	24.3731	26.3526	-21.8027	-25.6054	-24.4476	27.7004	2.14823	-57.9748	-1.32047	-1.64429
22.9091	24.3189	26.3284	-21.7126	-25.5811	-24.4663	27.712	2.1639	-57.9858	-1.2949	-1.58655
22.9221	24.3025	26.3507	-21.7205	-25.5735	-24.4553	27.7115	2.13395	-57.9623	-1.3391	-1.58331
22.9351	24.29	26.3188	-21.6912	-25.599	-24.4402	27.7279	2.10897	-57.9717	-1.36889	-1.60907
22.948	24.2564	26.2832	-21.6125	-25.5659	-24.4628	27.7315	2.14692	-58.0267	-1.33964	-1.58759
22.961	24.2519	26.2568	-21.6233	-25.55	-24.4763	27.7389	2.12691	-58.0813	-1.24846	-1.578
22.974	24.2222	26.2057	-21.5387	-25.5296	-24.4898	27.7423	2.12867	-58.1108	-1.22517	-1.57274
22.987	24.2222	26.2262	-21.5637	-25.526	-24.4824	27.7381	2.10087	-58.1396	-1.16523	-1.53395
23	24.2049	26.2426	-21.5883	-25.4632	-24.6403	27.7087	2.10241	-58.1842	-1.16922	-1.56978
23.013	24.1626	26.1926	-21.4633	-25.4283	-24.615	27.6279	2.07066	-58.1492	-1.18932	-1.54626
23.026	24.1043	26.1722	-21.3739	-25.4057	-24.5803	27.499	2.08493	-58.1684	-1.20116	-1.51442
23.039	24.0841	26.198	-21.4234	-25.4204	-24.4025	27.4859	2.03957	-58.1999	-1.20486	-1.48234
23.052	24.1058	26.157	-21.4015	-25.4086	-24.3933	27.569	1.89214	-58.1812	-1.23732	-1.52924
23.0649	24.0813	26.1832	-21.4346	-25.3959	-24.3802	27.5313	1.89917	-58.1875	-1.2693	-1.48703
23.0779	24.0277	26.1885	-21.393	-25.3619	-24.384	27.54	1.88119	-58.202	-1.28484	-1.45246
23.0909	24.0292	26.1935	-21.3899	-25.382	-24.4046	27.553	1.8015	-58.1003	-1.28426	-1.42181
23.1039	23.91	26.277	-21.3493	-25.4183	-24.3581	27.5284	1.79394	-58.0923	-1.32592	-1.3538
23.1169	23.9474	26.1653	-21.423	-25.3873	-24.4573	27.5537	1.73285	-57.9807	-1.32149	-1.36581
23.1299	23.8978	26.2486	-21.4017	-25.3597	-24.4758	27.5701	1.75376	-57.9382	-1.41862	-1.33579
23.1429	23.8657	26.2419	-21.4141	-25.3441	-24.4985	27.6212	1.68785	-57.7706	-1.5514	-1.31436
23.1558	23.8377	26.2728	-21.4807	-25.3035	-24.5033	27.6145	1.65685	-57.642	-1.6066	-1.33116
23.1688	23.8432	26.2408	-21.4885	-25.2156	-24.537	27.6707	1.61077	-57.623	-1.62775	-1.30089
23.1818	23.8248	26.3245	-21.4283	-25.3465	-24.5587	27.7059	1.57802	-57.6163	-1.66855	-1.29925
23.1948	23.8156	26.3349	-21.4465	-25.3152	-24.5758	27.7159	1.58348	-57.6679	-1.65384	-1.3256
23.2078	23.8063	26.3992	-21.469	-25.2964	-24.6044	27.746	1.59023	-57.6776	-1.63338	-1.34159
23.2208	23.7725	26.4613	-21.496	-25.2897	-24.6042	27.7887	1.585	-57.6707	-1.6196	-1.29898
23.2338	23.7265	26.4965	-21.5435	-25.2621	-24.5959	27.7815	1.60045	-57.7088	-1.65129	-1.14352
23.2467	23.7472	26.4561	-21.5743	-25.2089	-24.6458	27.8204	1.56118	-57.7581	-1.6283	-1.05554
23.2597	23.7551	26.4295	-21.6778	-25.1607	-24.633	27.859	1.53917	-57.74	-1.65949	-1.05575
23.2727	23.7378	26.4719	-21.7063	-25.2158	-24.6285	27.8471	1.5846	-57.8259	-1.54123	-1.00179
23.2857	23.7452	26.4776	-21.7049	-25.2938	-24.6408	27.869	1.58444	-57.9023	-1.40936	-0.99071
23.2987	23.7609	26.4376	-21.6994	-25.3223	-24.6487	27.8782	1.59824	-57.9026	-1.40423	-1.17391
23.3117	23.7301	26.3857	-21.5816	-25.2755	-24.7071	27.8657	1.63779	-57.9152	-1.45357	-1.1387
23.3247	23.7329	26.4141	-21.645	-25.2829	-24.5995	27.8779	1.68994	-57.9444	-1.42299	-1.10303
23.3377	23.7525	26.3877	-21.6371	-25.2933	-24.6156	27.9116	1.67048	-57.9188	-1.43741	-1.1172
23.3507	23.7473	26.3864	-21.6674	-25.3035	-24.5815	27.9083	1.69275	-57.9008	-1.49323	-1.07054
23.3636	23.7298	26.4487	-21.7956	-25.3438	-24.5812	27.9144	1.7272	-57.9114	-1.50261	-1.06936
23.3766	23.7335	26.4487	-21.8151	-25.4737	-24.4774	27.9505	1.7029	-57.922	-1.5201	-1.0726
23.3896	23.7326	26.4625	-21.876	-25.4989	-24.3837	27.9274	1.73849	-57.9157	-1.49488	-1.16457
23.4026	23.7365	26.464	-21.9445	-25.5023	-24.3298	27.9466	1.76222	-57.9303	-1.44281	-1.30144
23.4156	23.7284	26.461	-22.0195	-25.4149	-24.2857	27.9874	1.79068	-57.9234	-1.40246	-1.3143
23.4286	23.7333	26.5006	-22.1616	-25.2929	-24.2505	28.0032	1.77792	-57.904	-1.4376	-1.29356
23.4416	23.7813	26.5369	-22.3061	-25.2608	-24.3165	28.0654	1.7616	-57.9352	-1.45542	-1.19858
23.4546	23.762	26.5325	-22.376	-25.1379	-24.3359	28.119	1.78806	-57.8858	-1.58391	-1.21775
23.4675	23.7675	26.5085	-22.4331	-25.0419	-24.3766	28.1725	1.78575	-57.8317	-1.72747	-1.24977
23.4805	23.7822	26.5361	-22.4602	-25.124	-24.4015	28.2106	1.80009	-57.8903	-1.69138	-1.21625
23.4935	23.8013	26.5646	-22.4572	-25.2343	-24.4261	28.2282	1.83096	-57.9684	-1.69805	-1.2665
23.5065	23.8454	26.5064	-22.2829	-25.319	-24.4923	28.2621	1.8286	-57.9746	-1.7092	-1.27774
23.5195	23.8564	26.4535	-22.1746	-25.263	-24.5257	28.2503	1.8601	-57.9725	-1.66873	-1.37422
23.5325	23.8719	26.4475	-22.177	-25.3122	-24.5338	28.2981	1.85433	-57.9948	-1.5697	-1.3329
23.5454	23.9909	26.476	-22.2221	-25.3064	-24.5419	28.3338	1.8704	-57.9998	-1.56389	-1.29468
23.5584	24.0001	26.4501	-22.1679	-25.3045	-24.5717	28.3662	1.87771	-57.9875	-1.57873	-1.24316
23.5714	23.9813	26.4584	-22.1198	-25.3367	-24.5929	28.3864	1.88455	-57.9742	-1.59833	-1.19857
23.5844	24.0093	26.4976	-22.1275	-25.4459	-24.6184	28.4145	1.88409	-57.9738	-1.64293	-1.1694
23.5974	23.9925	26.5329	-22.0391	-25.5914	-24.6786	28.4682	1.88016	-57.982	-1.64449	-1.19941
23.6104	24.04	26.513	-22.0556	-25.5753	-24.7132	28.4976	1.75837	-57.8612	-1.59203	-1.22537
23.6234	24.0245	26.569	-22.1016	-25.5973	-24.7126	28.5231	1.75463	-57.7101	-1.59515	-1.18349
23.6364	24.0766	26.5708	-22.144	-25.6449	-24.7751	28.5785	1.75134	-57.6869	-1.61082	-1.17933
23.6493	24.0998	26.5682	-22.1946	-25.6727	-24.7995	28.6304	1.70277	-57.5598	-1.62689	-1.16251
23.6623	24.1023	26.5617	-22.2118	-25.7344	-24.7983	28.5947	1.84274	-57.5226	-1.66027	-1.14524
23.6753	24.0881	26.585	-22.2589	-25.7998	-24.7808	28.66	1.86826	-57.5366	-1.66803	-1.14071
23.6883	24.0572	26.5959	-22.2934	-25.8145	-24.823	28.7126	1.86457	-57.5632	-1.65421	-1.23259
23.7013	23.9493	26.6734	-22.3239	-25.8677	-24.7939	28.7529	1.85283	-57.5307	-1.70341	-1.22263
23.7143	23.9329	26.7208	-22.397	-25.8664	-24.7944	28.8236	1.76438	-57.561	-1.72741	-1.22094
23.7273	23.9632	26.7259	-22.441	-25.8276	-24.8537	28.9345	1.64336	-57.5997	-1.7093	-1.29028
23.7403	23.9475	26.7525	-22.4434	-25.8851	-24.829	28.9842	1.63815	-57.6848	-1.65915	-1.24543
23.7533	23.9912	26.7209	-22.4424	-25.9081	-24.8557	29.0188	1.60391	-57.7068	-1.58172	-1.2514
23.7662	24.0147	26.7277	-22.484	-25.9272	-24.866	29.0583	1.62506	-57.7114	-1.60599	-1.24067
23.7792	24.0504	26.6935	-22.5421	-25.9592	-24.7502	28.991	1.61727	-57.7244	-1.61831	-1.25429
23.7922	24.0655	26.6603	-22.5869	-25.8912	-24.7187	28.9421	1.55867	-57.7298	-1.65537	-1.23836
23.8052	24.073	26.6447	-22.6056	-25.8427	-24.6952	28.9851	1.48117	-57.7266	-1.68751	-1.21849
23.8182	24.085	26.6761	-22.6913	-25.8713	-24.7466	29.0949	1.49456	-57.7562	-1.68602	-1.21095
23.8312	24.1016	26.7034	-22.7271	-25.9036	-24.7691	29.1284	1.44584	-57.7689	-1.69205	-1.26188
23.8442	24.1314	26.7689	-22.882	-25.9403	-24.7499	29.1413	1.49436	-57.7814	-1.72303	-1.27382
23.8571	24.0509	26.701	-22.834	-25.8687	-24.8063	29.1964	1.4712	-57.8354	-1.70825	-1.28876
23.8701	24.0664	26.6594	-22.7433	-25.8856	-24.8383	29.3033	1.44822	-57.8865	-1.72671	-1.30796
23.8831	24.0708	26.6686	-22.7763	-25.9322	-24.8167	29.3195	1.46328	-57.8839	-1.78192	-1.28911
23.8961	24.0549	26.6952	-22.7561	-25.958	-24.837	29.3526	1.49158	-57.9066	-1.74386	-1.42613
23.9091	23.9383	26.7348	-22.7296	-25.9925	-24.8448	29.4111	1.46553	-57.8792	-1.79338	-1.43037
23.9221	23.9435	26.7738	-22.7963	-26.0024	-24.8698	29.4282	1.42285	-57.7568	-1.81392	-1.38838
23.9351	23.9742	26.7919	-22.8421	-25.9924	-24.953	29.4832	1.37746	-57.6707	-1.75987	-1.36186
23.948	23.9678	26.8926	-22.8555	-26.0082	-24.9855	29.5378	1.3925	-57.6615	-1.73863	-1.47028
23.961	23.9834	26.9202	-22.9193	-26.0289	-25.0221	29.5558	1.36602	-57.5392	-1.79283	-1.51768
23.974	24.05	26.9289	-22.9994	-25.9877	-25.088	29.6129	1.34353	-57.5933	-1.76381	-1.53195
23.987	24.1095	26.9256	-23.0338	-26.0433	-25.0995	29.6408	1.31716	-57.564	-1.79736	-1.53341
24	24.2437	26.9994	-23.0509	-26.1041	-25.09	29.6478	1.3793	-57.5765	-1.78408	-1.62452
24.013	24.2804	26.9634	-23.0529	-26.0741	-25.089	29.6808	1.42044	-57.6011	-1.81678	-1.60807
24.026	24.3733	26.9701	-23.1683	-26.0951	-25.1185	29.7441	1.36956	-57.6632	-1.71192	-1.64198
24.039	24.387	26.9655	-23.2228	-26.1368	-25.1445	29.795	1.39506	-57.6322	-1.89083	-1.6664
24.052	24.3331	26.9528	-23.2995	-26.1782	-25.1334	29.8124	1.44218	-57.6679	-1.95697	-1.64795
24.0649	24.3516	26.8549	-23.2641	-26.2238	-25.1738	29.8895	1.43907	-57.6867	-1.95492	-1.67167
24.0779	24.3839	26.7678	-23.3101	-26.2868	-25.1723	29.9248	1.42814	-57.6678	-2.05287	-1.58274
24.0909	24.3929	26.79	-23.3833	-26.2994	-25.2006	29.9603	1.45988	-57.6831	-2.06988	-1.57467
24.1039	24.4338	26.805	-23.5115	-26.1624	-25.2476	30.0092	1.50837	-57.7277	-2.01	-1.70739
24.1169	24.4845	26.8205	-23.6983	-26.0628	-25.2499	30.0456	1.51109	-57.7299	-2.02927	-1.69897
24.1299	24.5281	26.8374	-23.891	-25.9873	-25.2613	30.0903	1.5146	-57.7282	-2.06954	-1.69457
24.1429	24.5686	26.8977	-24.1029	-26.0231	-25.3195	30.1521	1.5391	-57.7604	-2.07574	-1.72352
24.1558	24.5926	26.918	-24.2618	-26.0286	-25.3484	30.1931	1.52146	-57.7713	-2.09453	-1.72258
24.1688	24.6456	26.9148	-24.3162	-26.0494	-25.3473	30.1613	1.54224	-57.7943	-2.1055	-1.78351
24.1818	24.6866	26.8956	-24.2888	-26.02	-25.4051	30.1876	1.61825	-57.8509	-2.07845	-1.75139
24.1948	24.7244	26.8854	-24.3302	-26.0965	-25.4212	30.2273	1.59341	-57.886	-1.98074	-1.74456
24.2078	24.7667	26.8802	-24.3209	-26.216	-25.4889	30.2718	1.58575	-57.8913	-2.04337	-1.78322
24.2208	24.7724	26.8844	-24.2828	-26.2271	-25.6052	30.3249	1.61629	-57.9342	-2.04682	-1.78339
24.2338	24.7965	26.8972	-24.387	-26.2463	-25.6663	30.3576	1.64606	-57.9384	-2.05891	-1.79609
24.2467	24.8426	26.9313	-24.4739	-26.2943	-25.7008	30.4246	1.65461	-57.9342	-2.11219	-1.71223
24.2597	24.8978	26.9238	-24.5363	-26.3339	-25.757	30.5049	1.61718	-57.9215	-2.19317	-1.55836
24.2727	24.9242	27.0134	-24.6197	-26.4594	-25.8048	30.5479	1.61754	-57.9247	-2.26464	-1.43227
24.2857	24.9224	27.1662	-24.6492	-26.6042	-25.8275	30.574	1.64834	-57.928	-2.28472	-1.41242
24.2987	24.9348	27.1969	-24.7301	-26.6192	-25.8472	30.5496	1.66726	-57.9488	-2.33708	-1.34804
24.3117	24.9608	27.1818	-24.8155	-26.5419	-26.0121	30.5465	1.69017	-57.9567	-2.36315	-1.35267
24.3247	24.995	27.1686	-24.7848	-26.4908	-26.2014	30.5553	1.70908	-57.96	-2.38927	-1.36978
24.3377	25.0588	27.1195	-24.7069	-26.5202	-26.2542	30.6224	1.69485	-57.917	-2.41098	-1.3527
24.3507	25.1109	27.1298	-24.7823	-26.609	-26.2994	30.6526	1.70204	-57.9574	-2.31196	-1.31376
24.3636	25.1713	27.1362	-24.8664	-26.6527	-26.3443	30.6873	1.73498	-58.0052	-2.31088	-1.35323
24.3766	25.2491	27.1305	-24.837	-26.8618	-26.4409	30.7351	1.73458	-58.0156	-2.32953	-1.40445
24.3896	25.2572	27.1502	-24.8465	-26.9084	-26.4632	30.801	1.66577	-58.0219	-2.33453	-1.40956
24.4026	25.3034	27.1668	-24.9371	-26.9766	-26.5061	30.8758	1.65505	-58.0025	-2.40251	-1.36835
24.4156	25.3704	27.1806	-25.0372	-26.9904	-26.5788	30.9587	1.68335	-58.017	-2.47364	-1.24849
24.4286	25.4127	27.2029	-25.1003	-27.0632	-26.6275	31.0167	1.65352	-58.0023	-2.55984	-1.10202
24.4416	25.4096	27.3542	-25.1431	-27.0649	-26.68	31.0108	1.66176	-58.0166	-2.5618	-1.11619
24.4546	25.4706	27.3958	-25.2665	-27.0665	-26.7024	30.9235	1.65852	-57.9566	-2.53448	-1.10101
24.4675	25.5038	27.4989	-25.331	-27.1101	-26.6947	30.8685	1.65518	-57.9566	-2.54464	-1.12432
24.4805	25.5377	27.5334	-25.4115	-27.1628	-26.694	30.7354	1.60084	-57.8775	-2.57188	-1.09691
24.4935	25.5804	27.6219	-25.4922	-27.2118	-26.7174	30.7857	1.53343	-57.8964	-2.55696	-1.09439
24.5065	25.6115	27.6632	-25.5941	-27.2483	-26.745	30.8123	1.45956	-57.8447	-2.56689	-1.08398
24.5195	25.639	27.692	-25.6713	-27.2975	-26.7726	30.8956	1.36614	-57.8611	-2.58112	-1.11121
24.5325	25.6965	27.692	-25.762	-27.3544	-26.8265	30.8839	1.51791	-57.8366	-2.61573	-1.10027
24.5454	25.7423	27.7005	-25.8196	-27.4196	-26.8649	30.9068	1.51669	-57.829	-2.63744	-1.10135
24.5584	25.896	27.7261	-25.894	-27.4779	-26.9243	31.0098	1.52354	-57.8969	-2.6474	-1.11807
24.5714	26.0474	27.744	-25.9647	-27.5453	-26.9502	31.0504	1.54323	-57.9065	-2.66187	-1.13001
24.5844	26.0724	27.7746	-26.0691	-27.6044	-27.0476	31.1289	1.62117	-57.9415	-2.6676	-1.14216
24.5974	26.1478	27.818	-26.1522	-27.6428	-27.0349	31.0335	1.64808	-57.968	-2.69848	-1.09976
24.6104	26.2066	27.8114	-26.2061	-27.7104	-27.0965	31.085	1.64512	-57.9782	-2.6868	-1.13294
24.6234	26.2664	27.8259	-26.2644	-27.8035	-27.0523	31.0661	1.58592	-57.9341	-2.74548	-1.1036
24.6364	26.3008	27.8575	-26.3731	-27.8721	-27.1414	31.2257	1.60562	-57.9529	-2.73268	-1.12423
24.6493	26.3481	27.8769	-26.4909	-27.9277	-27.2214	31.366	1.62157	-57.9721	-2.74462	-1.11487
24.6623	26.3797	27.8503	-26.5707	-27.8963	-27.256	31.4135	1.60359	-57.9617	-2.7729	-1.0885
24.6753	26.4411	27.8874	-26.6627	-27.947	-27.2818	31.4366	1.60239	-57.9177	-2.77232	-1.06533
24.6883	26.4942	27.9125	-26.7303	-28.0316	-27.3196	31.4439	1.58149	-57.8255	-2.78426	-1.07085
24.7013	26.5105	27.9292	-26.8276	-28.1079	-27.3369	31.4687	1.60319	-57.8562	-2.82519	-1.10114
24.7143	26.5273	28.0045	-26.8871	-28.1891	-27.3548	31.5269	1.57893	-57.8616	-2.84089	-1.11389
24.7273	26.54	28.0298	-26.9729	-28.2579	-27.3985	31.497	1.57685	-57.8098	-2.83923	-1.10122
24.7403	26.5318	28.0345	-27.0554	-28.3267	-27.4808	31.5605	1.57122	-57.8474	-2.81587	-1.18498
24.7533	26.5904	27.9851	-27.1127	-28.334	-27.534	31.629	1.57833	-57.8123	-2.90303	-1.2092
24.7662	26.5341	27.9744	-27.2002	-28.3797	-27.5709	31.627	1.73139	-57.815	-2.89902	-1.19516
24.7792	26.4502	27.9466	-27.2796	-28.413	-27.621	31.6805	1.73977	-57.8638	-2.89935	-1.23504
24.7922	26.4949	27.9812	-27.3709	-28.4898	-27.6582	31.7093	1.76027	-57.8434	-2.90877	-1.31246
24.8052	26.5483	27.9867	-27.4542	-28.6378	-27.5461	31.7675	1.77713	-57.8182	-2.90521	-1.39572
24.8182	26.5737	28.0221	-27.5423	-28.7259	-27.5499	31.7714	1.81535	-57.8519	-2.87495	-1.50693
24.8312	26.6587	28.0072	-27.6218	-28.7562	-27.6088	31.8135	1.83262	-57.8847	-2.80576	-1.6545
24.8442	26.6642	28.0513	-27.764	-28.8339	-27.5598	31.8348	1.85445	-57.8406	-2.88803	-1.68216
24.8571	26.6877	28.0661	-27.8969	-28.825	-27.5632	31.8908	1.85108	-57.8502	-2.89126	-1.68979
24.8701	26.7207	28.0726	-28.037	-28.7775	-27.5594	31.9305	1.86876	-57.8722	-2.90317	-1.68461
24.8831	26.7668	28.1048	-28.1306	-28.8327	-27.6602	32.1281	1.89546	-57.8948	-2.84712	-1.82747
24.8961	26.8052	28.1585	-28.2498	-28.8959	-27.7478	32.26	1.97744	-57.9093	-2.93339	-1.8126
24.9091	26.8695	28.1786	-28.3435	-28.9508	-27.8383	32.4786	1.88582	-57.9151	-2.92797	-1.84001
24.9221	26.9551	28.1951	-28.4547	-28.9932	-27.9692	32.5537	1.87704	-57.917	-2.92667	-1.82062
24.9351	26.9991	28.183	-28.5204	-29.1024	-28.0323	32.6995	1.85613	-57.8723	-2.9415	-1.91112
24.948	27.0774	28.179	-28.5817	-29.1493	-28.0909	32.7569	1.85625	-57.8937	-2.86732	-2.08417
24.961	27.1055	28.2171	-28.6767	-29.2394	-28.1073	32.7809	1.91611	-57.9106	-2.94491	-2.09431
24.974	27.1633	28.2097	-28.7763	-29.3542	-27.995	32.8298	2.01133	-58.0639	-2.96866	-2.10424
24.987	27.1627	28.2276	-28.8717	-29.4219	-28.0193	32.8623	2.02766	-58.1057	-2.94592	-2.15627
25	27.1231	28.2126	-28.9504	-29.5396	-27.9568	32.92	2.00667	-58.097	-2.96524	-2.18673
25.013	27.0736	28.2701	-29.109	-29.5812	-27.9309	32.9277	2.04074	-58.1429	-2.96773	-2.18358
25.026	27.0185	28.2433	-29.2162	-29.5156	-27.9779	32.9911	2.01146	-58.1256	-2.9704	-2.22254
25.039	27.08	28.2883	-29.2979	-29.6631	-28.0499	33.0339	1.98218	-58.1457	-3.04001	-2.14071
25.052	27.0913	28.2886	-29.4174	-29.6495	-28.08	33.0515	2.01667	-58.1575	-3.04592	-2.11436
25.0649	27.1618	28.3105	-29.507	-29.7009	-28.1398	33.1371	2.03509	-58.2443	-2.98493	-2.09245
25.0779	27.2369	28.2993	-29.526	-29.8113	-28.1876	33.1613	2.02044	-58.288	-2.85816	-2.08847
25.0909	27.2994	28.3554	-29.6084	-29.9218	-28.2191	33.1401	2.06478	-58.3601	-2.75045	-2.05597
25.1039	27.3951	28.3786	-29.7165	-29.9949	-28.2884	33.2032	2.06371	-58.4312	-2.61978	-2.12008
25.1169	27.4117	28.3737	-29.6581	-30.0761	-28.4052	33.2622	2.03879	-58.4096	-2.66241	-2.1376
25.1299	27.4459	28.4329	-29.7433	-30.0898	-28.579	33.2916	2.01928	-58.3307	-2.64275	-2.15065
25.1429	27.5428	28.4721	-29.8201	-30.0903	-28.8056	33.3415	2.01313	-58.3581	-2.63203	-2.18866
25.1558	27.6014	28.4996	-29.8931	-30.1833	-28.8862	33.4119	1.92349	-58.1931	-2.65514	-2.15447
25.1688	27.6515	28.5653	-30.0418	-30.2266	-28.9663	33.4112	1.99797	-58.2259	-2.66572	-2.09752
25.1818	27.6898	28.68	-30.1397	-30.2832	-29.051	33.4746	2.01332	-58.2329	-2.69757	-2.0815
25.1948	27.8951	28.7641	-30.1784	-30.4633	-29.1106	33.5469	2.01185	-58.235	-2.70062	-2.132
25.2078	28.0342	28.9079	-30.2758	-30.6329	-29.1281	33.5434	2.06966	-58.2581	-2.72027	-2.12304
25.2208	28.1005	28.9011	-30.3226	-30.7405	-29.2168	33.5611	2.15596	-58.2261	-2.69743	-2.25321
25.2338	28.1375	28.9201	-30.3777	-30.8524	-29.2462	33.5827	2.18303	-58.2103	-2.69885	-2.36834
25.2467	28.246	28.9648	-30.4668	-30.9352	-29.2845	33.5876	2.23612	-58.224	-2.68989	-2.4782
25.2597	28.3596	28.8519	-30.598	-31.0353	-29.3857	33.7186	2.2385	-58.2331	-2.70074	-2.52743
25.2727	28.4121	28.8792	-30.5986	-31.195	-29.4832	33.7653	2.228	-58.2166	-2.74062	-2.57241
25.2857	28.4493	28.9278	-30.7293	-31.3163	-29.3991	33.7912	2.2937	-58.2632	-2.70367	-2.56254
25.2987	28.5249	28.9222	-30.8016	-31.3865	-29.5062	33.9055	2.26359	-58.2466	-2.70652	-2.48716
25.3117	28.5588	28.8796	-30.8233	-31.386	-29.6655	33.9616	2.23367	-58.2047	-2.74991	-2.48883
25.3247	28.6058	28.9304	-30.9372	-31.4528	-29.7511	33.9853	2.26668	-58.2795	-2.61361	-2.4234
25.3377	28.6743	28.9481	-31.0304	-31.515	-29.8331	34.0268	2.29115	-58.34	-2.49237	-2.39124
25.3507	28.7308	28.9367	-31.065	-31.6361	-29.8903	34.0653	2.26521	-58.3065	-2.53184	-2.42456
25.3636	28.7209	28.9679	-31.0677	-31.7276	-29.9266	34.0836	2.30251	-58.3146	-2.55843	-2.37624
25.3766	28.7918	29.0035	-31.2053	-31.802	-29.9308	34.1399	2.34807	-58.3728	-2.51729	-2.40274
25.3896	28.8504	29.0348	-31.2622	-31.9352	-29.9906	34.1794	2.34726	-58.3385	-2.58426	-2.40795
25.4026	28.8967	29.0752	-31.3572	-32.0266	-30.063	34.1892	2.37681	-58.3631	-2.62425	-2.30477
25.4156	28.9434	29.1244	-31.4611	-32.1052	-30.1526	34.2369	2.41559	-58.3715	-2.61608	-2.32485
25.4286	28.9866	29.1189	-31.5343	-32.0767	-30.2687	34.3022	2.40777	-58.3588	-2.63247	-2.3369
25.4416	29.0176	29.1557	-31.6146	-32.1885	-30.3726	34.4841	2.41259	-58.3372	-2.65725	-2.36081
25.4546	29.0871	29.2097	-31.6784	-32.2409	-30.587	34.5262	2.42184	-58.3615	-2.65215	-2.44274
25.4675	29.1484	29.2019	-31.6009	-32.2346	-30.8128	34.5428	2.42702	-58.3682	-2.64321	-2.47361
25.4805	29.163	29.2175	-31.5686	-32.3378	-30.8636	34.5712	2.43695	-58.3201	-2.68113	-2.43173
25.4935	29.2497	29.2382	-31.6515	-32.3945	-30.9861	34.6297	2.41813	-58.3644	-2.57252	-2.42639
25.5065	29.3155	29.2631	-31.7255	-32.4646	-31.0579	34.68	2.41649	-58.3574	-2.61136	-2.42006
25.5195	29.3273	29.4465	-31.779	-32.5566	-31.1252	34.6879	2.48699	-58.3792	-2.61615	-2.3836
25.5325	29.3579	29.5809	-31.8587	-32.64	-31.2179	34.7506	2.50364	-58.3886	-2.58235	-2.39343
25.5454	29.3978	29.5883	-32.009	-32.6037	-31.2684	34.7798	2.56237	-58.4311	-2.57766	-2.40331
25.5584	29.442	29.5884	-32.0956	-32.6208	-31.3397	34.8423	2.55864	-58.4187	-2.58965	-2.40877
25.5714	29.4949	29.6525	-32.1914	-32.7057	-31.4116	34.8882	2.57676	-58.4234	-2.59662	-2.45574
25.5844	29.5524	29.6508	-32.125	-32.719	-31.594	34.9303	2.60782	-58.4239	-2.60367	-2.45993
25.5974	29.6136	29.672	-32.1942	-32.8248	-31.6635	34.9638	2.61438	-58.4529	-2.54997	-2.42527
25.6104	29.671	29.7066	-32.2849	-32.9545	-31.7376	34.9976	2.64237	-58.4731	-2.5766	-2.43191
25.6234	29.6754	29.8499	-32.3212	-33.0627	-31.8041	35.0195	2.66565	-58.4508	-2.59397	-2.41744
25.6364	29.7352	29.8712	-32.4664	-33.0387	-31.8623	35.0663	2.71004	-58.4573	-2.57803	-2.45277
25.6493	29.804	29.897	-32.5566	-33.0873	-31.929	35.0108	2.72994	-58.4973	-2.59503	-2.38818
25.6623	29.9189	29.9597	-32.6207	-33.1698	-31.9692	34.9701	2.72843	-58.5116	-2.59074	-2.40867
25.6753	29.9417	30.121	-32.7135	-33.2443	-32.0632	35.012	2.74773	-58.5381	-2.56538	-2.41644
25.6883	29.9905	30.1552	-32.7813	-33.4145	-32.1447	35.1287	2.74666	-58.5148	-2.57243	-2.4204
25.7013	30.0486	30.16	-32.8697	-33.5541	-32.2384	35.2524	2.7582	-58.5208	-2.57852	-2.44161
25.7143	30.1322	30.2158	-32.9742	-33.5792	-32.4296	35.2877	2.8035	-58.6142	-2.42623	-2.42542
25.7273	30.1912	30.2594	-33.036	-33.6866	-32.5985	35.3027	2.8023	-58.6143	-2.43496	-2.44752
25.7403	30.2344	30.3114	-33.1139	-33.8055	-32.656	35.31	2.8	-58.5673	-2.47723	-2.4317
25.7533	30.3365	30.2765	-33.1007	-33.8454	-32.7638	35.3635	2.844	-58.5534	-2.46534	-2.41413
25.7662	30.4964	30.3556	-33.1897	-33.9485	-32.8552	35.4212	2.85913	-58.5271	-2.46988	-2.42476
25.7792	30.5759	30.3714	-33.2949	-34.0929	-32.7931	35.4712	2.8908	-58.5259	-2.49491	-2.42267
25.7922	30.6219	30.3794	-33.341	-34.2198	-32.8541	35.5086	2.88115	-58.5453	-2.42036	-2.43676
25.8052	30.7397	30.3795	-33.3954	-34.2871	-32.9234	35.4486	2.86803	-58.535	-2.44665	-2.48022
25.8182	30.7704	30.5125	-33.4407	-34.3881	-32.9455	35.3277	2.8959	-58.541	-2.46386	-2.47767
25.8312	30.8143	30.5522	-33.5605	-34.3782	-32.9752	35.3648	2.94434	-58.5167	-2.56213	-2.48311
25.8442	30.8881	30.5759	-33.646	-34.4792	-33.0509	35.3892	3.01566	-58.6322	-2.61432	-2.37587
25.8571	30.9713	30.6287	-33.7396	-34.5465	-33.1217	35.333	3.04162	-58.669	-2.59772	-2.3259
25.8701	31.0383	30.6851	-33.7853	-34.7794	-33.2046	35.3599	3.08805	-58.6628	-2.63977	-2.37757
25.8831	31.1524	30.6164	-33.8158	-34.817	-33.3043	35.4115	3.08881	-58.6609	-2.6401	-2.41979
25.8961	31.1152	30.6576	-33.8994	-34.9254	-33.3711	35.4422	3.13183	-58.6677	-2.65648	-2.47819
25.9091	31.2034	30.6448	-33.8711	-34.9915	-33.4922	35.5029	3.13269	-58.6948	-2.64348	-2.5061
25.9221	31.279	30.6835	-33.9445	-35.0532	-33.5706	35.4746	3.10467	-58.6957	-2.58556	-2.5164
25.9351	31.3426	30.7225	-34.0301	-35.1638	-33.6369	35.496	3.13175	-58.6795	-2.59406	-2.59122
25.948	31.3656	30.8729	-34.0817	-35.2951	-33.7118	35.5266	3.17163	-58.7351	-2.62211	-2.59205
25.961	31.4482	30.8794	-34.1996	-35.294	-33.752	35.4799	3.16126	-58.7329	-2.60845	-2.63011
[truncated: 4,009 more rows]

## Sheet: Figure S10B
Time(s)	Air pressure(kPa)
0.01299	4.71369	4.13675	2.83818	0.39746	1.92762	1.65497	3.2459	-68.7749	0.35077	-0.65575
0.02597	4.69571	4.09592	2.88991	0.36491	1.91001	1.68963	3.19292	-68.7235	0.35516	-0.67756
0.03896	4.6213	4.06364	2.92879	0.32839	1.94294	1.65749	3.19881	-68.7097	0.41289	-0.6653
0.05195	4.61822	4.07672	2.9039	0.33427	1.92127	1.61692	3.24335	-68.7298	0.41105	-0.64874
0.06494	4.63683	4.15517	2.92911	0.33577	1.87455	1.61778	3.25544	-68.7459	0.43459	-0.6486
0.07792	4.63054	4.1282	2.95816	0.29494	1.88666	1.63904	3.21815	-68.6951	0.41226	-0.65606
0.09091	4.59491	4.11883	3.05326	0.26237	1.90285	1.60988	3.22336	-68.6525	0.36087	-0.60384
0.1039	4.61381	4.08069	3.01731	0.35929	1.87294	1.62289	3.27564	-68.6726	0.39322	-0.59686
0.11688	4.62016	4.0679	3.03592	0.34233	1.86432	1.61492	3.27025	-68.655	0.36312	-0.51485
0.12987	4.58887	4.09685	3.04647	0.31238	1.91444	1.55695	3.26464	-68.6201	0.32148	-0.48856
0.14286	4.60776	4.08395	3.04513	0.32856	1.93378	1.54944	3.29633	-68.6473	0.3302	-0.47454
0.15584	4.60974	4.06728	3.03976	0.33705	1.91002	1.55435	3.29047	-68.6407	0.34685	-0.50159
0.16883	4.60426	4.06278	3.05971	0.32542	1.92352	1.56845	3.31425	-68.6641	0.3222	-0.49539
0.18182	4.5908	4.07045	3.05501	0.25945	2.01628	1.54935	3.33886	-68.769	0.29782	-0.47284
0.19481	4.5514	4.05372	3.09212	0.18515	2.08401	1.55872	3.31868	-68.72	0.26448	-0.44927
0.20779	4.52878	4.10112	2.98053	0.16185	2.08833	1.52554	3.35396	-68.6883	0.22746	-0.39978
0.22078	4.54474	4.10254	2.97305	0.19317	2.02542	1.54294	3.38073	-68.6989	0.24577	-0.37956
0.23377	4.61013	4.09541	2.97015	0.17322	2.03911	1.52671	3.39474	-68.6922	0.25532	-0.38382
0.24675	4.60262	4.09704	3.00064	0.15686	2.04125	1.51427	3.39682	-68.6933	0.21837	-0.34983
0.25974	4.59945	4.11541	2.97202	0.19119	2.02655	1.48107	3.42897	-68.7155	0.19942	-0.25469
0.27273	4.60925	4.09143	2.97743	0.19667	2.01801	1.48632	3.43996	-68.7249	0.22346	-0.26616
0.28571	4.58492	4.11852	2.98306	0.22816	2.00796	1.44071	3.4469	-68.7339	0.22162	-0.28478
0.2987	4.56484	4.1547	2.95021	0.22708	2.0188	1.42825	3.47158	-68.756	0.22398	-0.27312
0.31169	4.55358	4.16956	2.93851	0.2264	1.98335	1.39937	3.5422	-68.7577	0.23542	-0.28293
0.32468	4.55454	4.16313	2.94829	0.2257	1.96922	1.37554	3.63644	-68.7125	0.19164	-0.29286
0.33766	4.45344	4.17386	2.95743	0.21701	1.96334	1.35197	3.63012	-68.6719	0.17249	-0.32363
0.35065	4.44813	4.18062	2.95361	0.20478	1.95273	1.33677	3.64177	-68.6364	0.17516	-0.3341
0.36364	4.54307	4.15777	2.95871	0.23452	1.92114	1.34288	3.64088	-68.6638	0.25432	-0.46384
0.37662	4.52766	4.14795	2.99751	0.17123	1.93626	1.30301	3.6987	-68.6198	0.24135	-0.45965
0.38961	4.49938	4.18847	2.97336	0.2001	1.94729	1.25989	3.7019	-68.5469	0.22451	-0.37947
0.4026	4.49681	4.17389	2.97867	0.2331	1.90777	1.2722	3.75551	-68.5961	0.25811	-0.3663
0.41558	4.52846	4.1213	3.03012	0.21548	1.89796	1.22099	3.7042	-68.5985	0.34984	-0.41598
0.42857	4.47249	4.14405	3.03564	0.18115	1.98091	1.15676	3.7114	-68.6213	0.40646	-0.36511
0.44156	4.47562	4.15855	2.98278	0.24302	1.98015	1.16869	3.68365	-68.6475	0.39482	-0.35614
0.45455	4.48755	4.16036	2.96426	0.37083	1.92033	1.22795	3.64627	-68.6569	0.41686	-0.39365
0.46753	4.45811	4.14075	2.98026	0.35885	1.94384	1.2458	3.61293	-68.6116	0.38868	-0.38503
0.48052	4.44576	4.1549	2.94597	0.35931	1.94614	1.20863	3.66433	-68.6213	0.38205	-0.37167
0.49351	4.4499	4.14847	2.92826	0.38923	1.91906	1.20489	3.66172	-68.6604	0.41356	-0.42499
0.50649	4.40693	4.09596	2.98219	0.38909	1.92138	1.21853	3.63765	-68.6234	0.38604	-0.43198
0.51948	4.38053	4.14428	2.95233	0.42524	1.93631	1.18712	3.6507	-68.6111	0.35434	-0.40188
0.53247	4.40462	4.13821	2.93543	0.45174	1.91781	1.19817	3.68024	-68.6275	0.38587	-0.43165
0.54545	4.4119	4.11104	2.93966	0.4284	1.96583	1.19662	3.69352	-68.6311	0.43916	-0.53021
0.55844	4.39884	4.10435	2.93091	0.37689	2.02096	1.17418	3.70308	-68.6222	0.40502	-0.47867
0.57143	4.38204	4.15649	2.84986	0.38036	2.01311	1.14317	3.7253	-68.63	0.37904	-0.46417
0.58442	4.39053	4.15478	2.85566	0.38415	2.01385	1.18758	3.70648	-68.6047	0.36995	-0.44845
0.5974	4.39103	4.18713	2.86049	0.33778	2.01009	1.17336	3.71754	-68.5881	0.3741	-0.45349
0.61039	4.37087	4.20243	2.86975	0.31164	2.01513	1.1513	3.74478	-68.5751	0.39077	-0.42486
0.62338	4.38441	4.21353	2.82072	0.34782	1.97473	1.13344	3.75172	-68.5416	0.44039	-0.42911
0.63636	4.41845	4.20842	2.83873	0.32938	1.96397	1.13221	3.75153	-68.5429	0.45214	-0.44977
0.64935	4.48515	4.22389	2.85288	0.3236	1.98656	1.11516	3.75519	-68.5312	0.42644	-0.45429
0.66234	4.53804	4.22189	2.85912	0.34761	1.92056	1.14482	3.75418	-68.5319	0.45931	-0.48403
0.67532	4.52768	4.21591	2.88182	0.37725	1.83211	1.12848	3.74573	-68.4712	0.46717	-0.47979
0.68831	4.45128	4.28899	2.90406	0.35778	1.85135	1.11313	3.75472	-68.4537	0.44651	-0.42539
0.7013	4.42995	4.31527	2.88428	0.36374	1.82845	1.07708	3.76796	-68.4732	0.48399	-0.37869
0.71429	4.42945	4.3298	2.88468	0.40001	1.8139	1.08254	3.76972	-68.5135	0.53701	-0.38591
0.72727	4.40884	4.31505	2.86793	0.45333	1.83643	1.08793	3.78062	-68.487	0.5108	-0.35573
0.74026	4.39757	4.31645	2.87761	0.41356	1.90071	1.08123	3.76155	-68.4606	0.49797	-0.33822
0.75325	4.39075	4.32589	2.86672	0.42847	1.87267	1.07508	3.79215	-68.4716	0.53127	-0.3372
0.76623	4.42188	4.28107	2.89333	0.42693	1.811	1.12362	3.75981	-68.4617	0.54372	-0.36108
0.77922	4.40687	4.30797	2.91586	0.39599	1.842	1.09234	3.76543	-68.4265	0.49737	-0.32162
0.79221	4.3542	4.33079	2.94209	0.41111	1.89029	0.95554	3.81305	-68.4289	0.5181	-0.28206
0.80519	4.39434	4.29893	2.97648	0.41352	1.88454	0.95262	3.80146	-68.4684	0.64292	-0.31407
0.81818	4.42607	4.24204	2.99043	0.44873	1.8711	1.01297	3.71738	-68.4316	0.67006	-0.34577
0.83117	4.38169	4.29078	2.96235	0.44561	1.86251	1.01466	3.61939	-68.4244	0.60906	-0.22215
0.84416	4.40428	4.28473	2.90894	0.49282	1.85411	1.01265	3.67618	-68.4639	0.61164	-0.23334
0.85714	4.43143	4.26111	2.93938	0.4731	1.83293	1.03659	3.6748	-68.5253	0.62326	-0.28218
0.87013	4.4	4.27114	2.95714	0.44088	1.87094	1.0226	3.71229	-68.5164	0.57991	-0.30499
0.88312	4.37706	4.31048	2.91618	0.4589	1.8381	1.02947	3.7503	-68.5031	0.52723	-0.27689
0.8961	4.40069	4.29066	2.93397	0.48132	1.78814	1.0705	3.73769	-68.4854	0.46519	-0.30407
0.90909	4.43706	4.27112	2.98979	0.39843	1.78428	1.09103	3.70807	-68.4589	0.44876	-0.34445
0.92208	4.40635	4.28929	2.98316	0.39056	1.7973	1.04906	3.75817	-68.4489	0.43316	-0.39854
0.93506	4.43475	4.27775	2.95162	0.43748	1.73917	1.12004	3.80432	-68.5106	0.5029	-0.44126
0.94805	4.44687	4.27063	2.93196	0.40928	1.70268	1.19809	3.77912	-68.4592	0.50212	-0.43392
0.96104	4.42613	4.29748	2.89026	0.40281	1.7039	1.18784	3.8126	-68.4622	0.41703	-0.41428
0.97403	4.4561	4.32057	2.90701	0.40053	1.65489	1.20335	3.82535	-68.5148	0.44857	-0.46176
0.98701	4.44397	4.27663	2.96166	0.35546	1.64879	1.23549	3.72526	-68.3702	0.45914	-0.50574
1	4.44429	4.29548	2.97024	0.32288	1.67646	1.20453	3.78113	-68.3446	0.43726	-0.51764
1.01299	4.51448	4.30196	2.91647	0.34914	1.61107	1.19881	3.8039	-68.34	0.45768	-0.51288
1.02597	4.53666	4.25416	2.96833	0.3125	1.58742	1.23109	3.74299	-68.2681	0.43131	-0.51582
1.03896	4.52919	4.24396	2.99941	0.28876	1.59753	1.24288	3.71979	-68.2512	0.40939	-0.5442
1.05195	4.56746	4.24615	3.02704	0.28548	1.6295	1.13598	3.75931	-68.2587	0.39979	-0.54328
1.06494	4.57588	4.21936	3.0253	0.2865	1.62047	1.13332	3.81838	-68.2704	0.42334	-0.56708
1.07792	4.5302	4.25143	3.01056	0.28031	1.64873	1.12397	3.74096	-68.2325	0.40562	-0.55359
1.09091	4.52642	4.26249	3.02098	0.29106	1.60572	1.11932	3.72625	-68.1453	0.41308	-0.53153
1.1039	4.57222	4.25734	3.04754	0.26411	1.61826	1.13481	3.70851	-68.1307	0.39905	-0.55461
1.11688	4.55085	4.24374	3.08236	0.23357	1.68126	1.0487	3.72029	-68.1205	0.38542	-0.52733
1.12987	4.50046	4.32165	3.06717	0.21127	1.70297	1.00813	3.75278	-68.1267	0.36337	-0.49615
1.14286	4.49219	4.33615	3.07217	0.20984	1.65924	1.02574	3.73951	-68.1373	0.37054	-0.49818
1.15584	4.49265	4.34688	3.08884	0.18844	1.66661	1.06038	3.66658	-68.1318	0.3528	-0.52066
1.16883	4.48513	4.29857	3.08454	0.21768	1.69863	1.03335	3.67635	-68.1517	0.33567	-0.50139
1.18182	4.47774	4.32581	3.06797	0.27899	1.69287	1.0275	3.72445	-68.2315	0.34828	-0.5031
1.19481	4.45346	4.32014	3.0972	0.25986	1.72121	1.02114	3.75739	-68.2122	0.29823	-0.47912
1.20779	4.45884	4.34833	3.0033	0.2579	1.72008	1.01085	3.78689	-68.2311	0.29918	-0.51375
1.22078	4.44319	4.38489	2.97613	0.27256	1.71052	0.98846	3.82009	-68.2238	0.24886	-0.53493
1.23377	4.40629	4.39642	2.94519	0.32004	1.74325	0.97437	3.849	-68.203	0.21883	-0.54711
1.24675	4.39532	4.33128	2.94459	0.33261	1.78841	0.95189	3.8527	-68.1863	0.19374	-0.5303
1.25974	4.41486	4.29387	2.95349	0.3108	1.79145	0.95089	3.83884	-68.1693	0.18997	-0.53458
1.27273	4.4176	4.27331	2.98775	0.30181	1.69731	0.98349	3.80763	-68.1515	0.18179	-0.57144
1.28571	4.44949	4.23238	3.00485	0.28935	1.66131	1.02408	3.785	-68.1381	0.19505	-0.56519
1.2987	4.45214	4.22936	3.01766	0.30256	1.63803	1.0145	3.84186	-68.1589	0.22206	-0.58833
1.31169	4.4546	4.23488	3.02243	0.28202	1.6446	0.98876	3.95136	-68.1541	0.22405	-0.57791
1.32468	4.43986	4.23662	3.02302	0.29088	1.61796	1.01342	3.94624	-68.1363	0.22547	-0.57935
1.33766	4.39599	4.27201	3.0107	0.28778	1.63721	1.02172	3.97512	-68.1695	0.20621	-0.53033
1.35065	4.48226	4.22719	3.04055	0.28899	1.60179	1.07743	3.97486	-68.2248	0.24188	-0.57033
1.36364	4.49711	4.18209	3.07024	0.227	1.63384	1.07903	4.00734	-68.1585	0.21446	-0.58113
1.37662	4.44115	4.27112	3.05737	0.22014	1.67416	1.05535	4.01823	-68.1214	0.09834	-0.52435
1.38961	4.45739	4.27526	3.03213	0.25584	1.62175	1.0994	3.99998	-68.0342	0.04352	-0.53119
1.4026	4.47396	4.233	3.0618	0.22876	1.62405	1.12284	3.96938	-68.018	0.10871	-0.5895
1.41558	4.45631	4.23745	3.07867	0.18888	1.68585	1.08698	3.98564	-68.0176	0.10187	-0.62786
1.42857	4.45134	4.30458	3.06626	0.23273	1.62589	1.0673	4.03611	-68.0585	0.12017	-0.61203
1.44156	4.46349	4.29554	3.07527	0.2474	1.53945	1.10601	4.02809	-68.0573	0.09259	-0.61285
1.45455	4.43397	4.26157	3.18016	0.23777	1.5274	1.10285	3.99497	-68.0142	0.08207	-0.63933
1.46753	4.40052	4.24508	3.27079	0.21596	1.56136	1.08301	4.01669	-68.0004	0.05873	-0.63236
1.48052	4.42567	4.23341	3.23479	0.29459	1.53254	1.0719	4.05509	-68.0537	0.09828	-0.65054
1.49351	4.42159	4.23009	3.2365	0.28928	1.51623	1.10353	4.05553	-68.0397	0.02028	-0.60231
1.50649	4.30355	4.24319	3.24255	0.24631	1.55027	1.08934	4.03491	-67.9706	-0.07416	-0.48861
1.51948	4.25197	4.24338	3.24442	0.24953	1.55099	1.08792	4.06031	-67.9894	-0.08033	-0.47252
1.53247	4.28054	4.16387	3.3035	0.24485	1.52243	1.12415	4.05678	-68.0042	-0.05712	-0.5024
1.54545	4.28837	4.14755	3.33601	0.24437	1.5656	1.09319	4.09597	-68.0919	-0.07578	-0.49446
1.55844	4.26653	4.14382	3.30151	0.23856	1.56767	1.1085	4.13121	-68.1297	-0.07356	-0.42796
1.57143	4.28169	4.14044	3.27167	0.24866	1.57874	1.12743	4.12477	-68.1161	-0.05908	-0.43188
1.58442	4.30089	4.11646	3.2921	0.23416	1.56406	1.14234	4.10609	-68.1111	-0.05266	-0.41777
1.5974	4.30796	4.13845	3.26658	0.2412	1.53616	1.10418	4.14153	-68.1229	-0.04982	-0.42793
1.61039	4.29387	4.14751	3.27983	0.24321	1.48833	1.13365	4.18473	-68.1087	-0.05609	-0.41145
1.62338	4.29232	4.13162	3.2971	0.24104	1.47915	1.16238	4.18657	-68.1115	-0.04594	-0.42732
1.63636	4.29533	4.14926	3.28035	0.25221	1.46545	1.16583	4.22284	-68.1317	-0.01844	-0.43026
1.64935	4.2691	4.17065	3.2811	0.2253	1.46447	1.1611	4.23349	-68.1096	-0.02843	-0.41257
1.66234	4.31306	4.16317	3.28619	0.21919	1.48109	1.18562	4.18048	-68.1038	-0.05124	-0.39024
1.67532	4.30152	4.19015	3.28607	0.20143	1.48511	1.18506	4.18221	-68.1232	-0.03639	-0.36325
1.68831	4.29113	4.26217	3.26457	0.23934	1.46688	1.21968	4.18799	-68.1386	-0.03351	-0.35412
1.7013	4.26914	4.24857	3.30215	0.21023	1.46084	1.24686	4.18058	-68.1158	-0.03454	-0.35786
1.71429	4.2599	4.23107	3.35952	0.21883	1.45103	1.23993	4.22005	-68.1308	-0.01055	-0.39044
1.72727	4.25978	4.2183	3.35299	0.25259	1.45766	1.23737	4.26482	-68.2313	-0.00268	-0.36901
1.74026	4.24784	4.20494	3.33495	0.26474	1.46372	1.26096	4.25494	-68.2152	-0.01519	-0.39054
1.75325	4.25715	4.19142	3.30393	0.23446	1.47813	1.28914	4.21551	-68.1861	-0.03192	-0.42069
1.76623	4.25412	4.19069	3.29684	0.25931	1.47145	1.31308	4.21828	-68.1651	-0.06997	-0.46299
1.77922	4.24756	4.20618	3.24773	0.29753	1.44368	1.32065	4.26304	-68.1777	-0.03219	-0.48924
1.79221	4.27066	4.1796	3.27867	0.25598	1.43733	1.34473	4.24082	-68.1566	-0.01458	-0.57175
1.80519	4.26387	4.20431	3.2291	0.23576	1.47345	1.30101	4.27355	-68.127	-0.03904	-0.53681
1.81818	4.27398	4.27168	3.11065	0.2371	1.48838	1.27472	4.29385	-68.144	-0.06356	-0.4851
1.83117	4.31727	4.23831	3.14282	0.2214	1.48636	1.32902	4.26726	-68.0807	-0.09262	-0.51762
1.84416	4.29688	4.17958	3.1705	0.15952	1.53097	1.27456	4.35691	-68.0463	-0.13917	-0.49075
1.85714	4.28073	4.19638	3.177	0.11855	1.54248	1.26646	4.38299	-68.0288	-0.17752	-0.46348
1.87013	4.35262	4.17548	3.20089	0.16994	1.42329	1.31705	4.36304	-68.0743	-0.11515	-0.49068
1.88312	4.35699	4.16343	3.22041	0.18044	1.34873	1.32565	4.41412	-68.0486	-0.11985	-0.50929
1.8961	4.31928	4.22319	3.18941	0.17931	1.4085	1.25472	4.4733	-68.036	-0.11602	-0.45202
1.90909	4.29867	4.31979	3.17518	0.22004	1.39379	1.27639	4.48221	-68.0573	-0.08686	-0.45741
1.92208	4.34142	4.25178	3.20665	0.19344	1.33298	1.36546	4.42851	-68.0366	-0.03268	-0.50471
1.93506	4.32112	4.25589	3.32468	0.18019	1.30913	1.34971	4.40055	-67.9863	-0.08382	-0.48898
1.94805	4.29647	4.26099	3.27366	0.24665	1.33095	1.33353	4.43606	-68.0075	-0.10165	-0.44767
1.96104	4.31391	4.26635	3.23633	0.28259	1.35749	1.27814	4.48424	-68.0451	-0.07787	-0.4774
1.97403	4.32679	4.2085	3.26299	0.25505	1.36386	1.36034	4.38423	-68.0147	-0.06308	-0.51482
1.98701	4.25005	4.20939	3.27709	0.19834	1.40493	1.37907	4.376	-67.9627	-0.11619	-0.48413
2	4.24838	4.16728	3.24503	0.17158	1.42958	1.35113	4.40168	-67.9821	-0.13142	-0.43678
2.01299	4.39363	4.1281	3.23413	0.20815	1.36168	1.38634	4.38952	-67.981	-0.07496	-0.49884
2.02597	4.39527	4.13468	3.24416	0.22364	1.36135	1.43825	4.39447	-67.9545	-0.11575	-0.52702
2.03896	4.36704	4.1585	3.22442	0.22666	1.36989	1.43477	4.37102	-67.9234	-0.18648	-0.44666
2.05195	4.37709	4.15344	3.25018	0.19575	1.34892	1.45193	4.39871	-67.9597	-0.14758	-0.45127
2.06494	4.39628	4.11451	3.2381	0.18512	1.3361	1.46972	4.40938	-67.9749	-0.09123	-0.54497
2.07792	4.39432	4.09677	3.26417	0.17032	1.25571	1.50421	4.36956	-67.9138	-0.13128	-0.56333
2.09091	4.38376	4.15952	3.22698	0.21926	1.26256	1.46694	4.39735	-67.9365	-0.15875	-0.55206
2.1039	4.39893	4.15969	3.21446	0.23563	1.29402	1.37493	4.5084	-67.9513	-0.13953	-0.55378
2.11688	4.43081	4.1179	3.2568	0.19744	1.30116	1.43367	4.42481	-67.9156	-0.12453	-0.58862
2.12987	4.39913	4.12261	3.25734	0.17985	1.32215	1.43744	4.39182	-67.8007	-0.1568	-0.55514
2.14286	4.43434	4.13574	3.23684	0.16679	1.34288	1.40772	4.41411	-67.8295	-0.1345	-0.53839
2.15584	4.51519	4.11002	3.27152	0.1705	1.34718	1.35206	4.38154	-67.824	-0.12461	-0.58918
2.16883	4.49475	4.14259	3.25207	0.17801	1.35299	1.37071	4.3192	-67.8223	-0.15275	-0.5104
2.18182	4.39003	4.15416	3.27441	0.16911	1.38841	1.36405	4.33659	-67.8083	-0.20128	-0.48681
2.19481	4.36994	4.13962	3.25913	0.16475	1.38126	1.41285	4.37471	-67.8744	-0.18207	-0.52215
2.20779	4.42629	4.05283	3.21927	0.21811	1.36588	1.43293	4.34945	-67.8605	-0.16305	-0.52817
2.22078	4.40313	4.08366	3.14158	0.26934	1.38881	1.43619	4.34087	-67.8039	-0.20757	-0.52955
2.23377	4.3973	4.14045	3.08409	0.22764	1.44871	1.44391	4.3494	-67.8149	-0.20997	-0.52234
2.24675	4.42976	4.13507	3.05955	0.23737	1.52826	1.37497	4.39203	-67.8769	-0.19118	-0.54037
2.25974	4.42874	4.12568	3.06892	0.21835	1.51973	1.45957	4.32908	-67.8672	-0.18099	-0.54152
2.27273	4.3901	4.12856	3.06209	0.15804	1.54924	1.48961	4.23064	-67.849	-0.22105	-0.50516
2.28571	4.38134	4.15211	3.04707	0.14884	1.5699	1.46605	4.25275	-67.8684	-0.23569	-0.48573
2.2987	4.40257	4.15423	3.04075	0.16512	1.53567	1.4516	4.24964	-67.8589	-0.18269	-0.51683
2.31169	4.36906	4.14778	3.04727	0.13076	1.55202	1.46276	4.24682	-67.833	-0.2175	-0.51861
2.32468	4.33918	4.1674	3.03647	0.13006	1.59407	1.46104	4.20622	-67.8449	-0.15626	-0.50288
2.33766	4.37204	4.14943	2.96249	0.19727	1.54411	1.4759	4.22034	-67.8993	-0.10402	-0.52014
2.35065	4.38003	4.19255	2.96461	0.19725	1.52379	1.5288	4.20541	-67.9033	-0.03037	-0.63513
2.36364	4.4094	4.15504	2.98362	0.17616	1.49514	1.55661	4.17405	-67.8904	-0.03569	-0.64999
2.37662	4.38362	4.13956	3.02261	0.22648	1.52131	1.54209	4.19773	-67.8982	-0.06606	-0.58368
2.38961	4.40367	4.13772	2.98164	0.26671	1.49747	1.55256	4.21701	-67.9349	-0.02535	-0.58812
2.4026	4.41545	4.10252	3.05546	0.15291	1.49911	1.60076	4.15621	-67.8957	-0.05594	-0.57186
2.41558	4.36886	4.13839	3.04166	0.12627	1.5425	1.56114	4.1834	-67.898	-0.06927	-0.53022
2.42857	4.39022	4.16113	3.00722	0.14638	1.48476	1.59752	4.19313	-67.925	-0.03993	-0.51743
2.44156	4.4202	4.12895	3.01955	0.15391	1.46078	1.63389	4.16901	-67.9263	-0.01862	-0.51658
2.45455	4.4082	4.16867	3.02378	0.05148	1.52511	1.59861	4.20428	-67.911	-0.0515	-0.4776
2.46753	4.40907	4.1793	3.04117	0.0243	1.51351	1.55939	4.31002	-67.9129	-0.05021	-0.45543
2.48052	4.39763	4.18541	3.04219	0.01408	1.52271	1.53811	4.30508	-67.8602	-0.03602	-0.42053
2.49351	4.35664	4.30035	2.89532	0.0371	1.5157	1.52956	4.30426	-67.8787	-0.02645	-0.38076
2.50649	4.35289	4.3104	2.90261	0.03903	1.55202	1.44798	4.27512	-67.8183	-0.05127	-0.36504
2.51948	4.33659	4.32478	2.89309	0.02434	1.57203	1.42869	4.30144	-67.8512	-0.000866716	-0.34923
2.53247	4.33721	4.2884	2.93446	0.0095	1.57937	1.44795	4.27277	-67.8623	0.05673	-0.35468
2.54545	4.31615	4.29004	2.92553	-0.00963	1.59601	1.49269	4.23961	-67.8516	0.02052	-0.30518
2.55844	4.31179	4.29227	2.90352	-0.00755	1.60487	1.48255	4.24895	-67.858	0.01786	-0.26812
2.57143	4.3288	4.27744	2.87775	-0.02624	1.67601	1.49779	4.24539	-67.8604	0.02397	-0.29431
2.58442	4.32435	4.29171	2.87832	-0.07028	1.70513	1.52575	4.21535	-67.8578	0.000263497	-0.27851
2.5974	4.31544	4.29349	2.84538	-0.04218	1.705	1.5706	4.0995	-67.8554	-0.02308	-0.27525
2.61039	4.31556	4.24826	2.84154	-0.06773	1.71657	1.57874	4.09983	-67.8411	-0.04936	-0.27667
2.62338	4.29112	4.27327	2.83821	-0.08949	1.72801	1.55036	4.10394	-67.8234	-0.06295	-0.24075
2.63636	4.30452	4.24763	2.83528	-0.09886	1.74008	1.56034	4.12948	-67.9082	-0.07256	-0.23439
2.64935	4.38003	4.23439	2.85721	-0.14964	1.74756	1.5958	4.10956	-67.8811	-0.07319	-0.25353
2.66234	4.33246	4.21654	2.84977	-0.162	1.7542	1.5819	4.12288	-67.8669	-0.08592	-0.25225
2.67532	4.34243	4.23701	2.80414	-0.19547	1.76156	1.61857	4.08183	-67.7783	-0.09487	-0.27979
2.68831	4.37251	4.20405	2.78679	-0.1954	1.74465	1.63749	4.09652	-67.762	-0.07921	-0.36529
2.7013	4.38571	4.18028	2.86045	-0.18646	1.76548	1.63927	4.09075	-67.7664	-0.05904	-0.41783
2.71429	4.39923	4.15199	2.82489	-0.12408	1.77821	1.64975	4.10546	-67.7743	-0.02991	-0.52277
2.72727	4.37523	4.1782	2.78207	-0.02621	1.79145	1.64319	4.09917	-67.7903	-0.000413074	-0.51546
2.74026	4.34295	4.19679	2.74783	-0.03394	1.83361	1.65704	4.11048	-67.7773	0.01286	-0.50723
2.75325	4.31483	4.24105	2.72631	-0.10029	1.9246	1.64567	4.11314	-67.7641	0.0096	-0.48596
2.76623	4.3284	4.2269	2.71795	-0.08332	1.91427	1.65522	4.1114	-67.7839	0.05212	-0.52714
2.77922	4.34612	4.21323	2.70135	-0.09169	1.83313	1.77247	4.11045	-67.7912	0.05675	-0.54636
2.79221	4.33057	4.21673	2.70972	-0.05747	1.78071	1.77532	4.10594	-67.7949	0.04941	-0.53212
2.80519	4.34002	4.21179	2.72283	-0.03137	1.75699	1.78252	4.09661	-67.8189	0.05468	-0.54736
2.81818	4.37384	4.19872	2.72378	-0.064	1.74622	1.78524	4.09532	-67.7753	0.08022	-0.5448
2.83117	4.38663	4.16082	2.74118	-0.07498	1.73533	1.8089	4.06963	-67.7831	0.1022	-0.5545
2.84416	4.36688	4.12277	2.8215	-0.08961	1.72369	1.82457	4.03985	-67.7369	0.08734	-0.56061
2.85714	4.31833	4.17726	2.77582	-0.0657	1.64347	1.78143	4.08125	-67.7703	0.09359	-0.55805
2.87013	4.35357	4.16918	2.76754	-0.00324	1.60035	1.81761	4.12801	-67.804	0.12532	-0.59265
2.88312	4.37639	4.11076	2.81773	-0.05828	1.61225	1.77754	4.12061	-67.775	0.14062	-0.61059
2.8961	4.35785	4.12766	2.81771	-0.0668	1.63656	1.78361	4.12083	-67.729	0.05479	-0.60815
2.90909	4.29754	4.17354	2.7678	-0.05418	1.63575	1.75637	4.12952	-67.6372	0.06035	-0.57238
2.92208	4.36686	4.17313	2.77699	-0.06679	1.63958	1.7373	4.14283	-67.6593	0.10362	-0.66347
2.93506	4.35624	4.1682	2.80347	-0.07061	1.6216	1.69385	4.16876	-67.6352	0.11367	-0.64637
2.94805	4.30002	4.2753	2.79677	-0.08711	1.64091	1.69331	4.17754	-67.6149	0.07722	-0.6038
2.96104	4.33185	4.26446	2.78952	-0.05294	1.61893	1.6836	4.17437	-67.6317	0.15716	-0.63593
2.97403	4.3387	4.2539	2.78184	-0.05133	1.60947	1.69449	4.18454	-67.6735	0.1905	-0.60507
2.98701	4.30865	4.36762	2.74957	-0.05805	1.60816	1.69726	4.21138	-67.7024	0.19075	-0.61262
3	4.27904	4.37128	2.80947	-0.06075	1.62414	1.72094	4.14112	-67.7016	0.1782	-0.62012
3.01299	4.2875	4.35875	2.78836	-0.02935	1.59405	1.7447	4.16332	-67.7261	0.18646	-0.65202
3.02597	4.25511	4.36672	2.73384	0.08125	1.58892	1.7479	4.2026	-67.7339	0.19076	-0.64156
3.03896	4.24027	4.36585	2.72618	0.09839	1.62213	1.66634	4.22898	-67.75	0.18652	-0.61404
3.05195	4.25839	4.3239	2.76433	0.04461	1.71877	1.66239	4.19685	-67.7493	0.16088	-0.61061
3.06494	4.19159	4.34986	2.72209	0.05481	1.6977	1.73263	4.21986	-67.7658	0.16891	-0.59416
3.07792	4.19051	4.31647	2.75159	0.02736	1.71031	1.74839	4.20904	-67.7611	0.16426	-0.58626
3.09091	4.22612	4.27445	2.81147	-0.0641	1.72321	1.76071	4.25944	-67.7388	0.1717	-0.61148
3.1039	4.19443	4.29565	2.80031	-0.09347	1.74523	1.73121	4.25455	-67.6834	0.1874	-0.67906
3.11688	4.23429	4.30822	2.77265	-0.06396	1.70844	1.74803	4.28343	-67.7211	0.24602	-0.68885
3.12987	4.32755	4.30758	2.74976	-0.03853	1.69662	1.75705	4.27807	-67.7291	0.26759	-0.68158
3.14286	4.31442	4.30682	2.76512	-0.05169	1.70645	1.76603	4.25609	-67.7154	0.20495	-0.56912
3.15584	4.3015	4.30613	2.74283	-0.05201	1.72467	1.75382	4.23005	-67.7271	0.17692	-0.55792
3.16883	4.31018	4.29692	2.73286	-0.05141	1.71704	1.7589	4.2414	-67.7351	0.20072	-0.59301
3.18182	4.28952	4.27523	2.74424	-0.08868	1.70141	1.82657	4.21457	-67.6753	0.18238	-0.56468
3.19481	4.30641	4.20728	2.76027	-0.12628	1.67042	1.8634	4.18335	-67.6567	0.15945	-0.57342
3.20779	4.30672	4.21892	2.77214	-0.13872	1.70755	1.80357	4.30701	-67.7566	0.14904	-0.55254
3.22078	4.33278	4.21809	2.70819	-0.11768	1.67777	1.81993	4.31647	-67.7902	0.17622	-0.56934
3.23377	4.39276	4.17969	2.72812	-0.10103	1.63585	1.88655	4.24617	-67.7437	0.2154	-0.60195
3.24675	4.35187	4.16688	2.83491	-0.15564	1.6784	1.87309	4.25218	-67.7356	0.19522	-0.57051
3.25974	4.3531	4.1673	2.8018	-0.10171	1.72975	1.82964	4.26325	-67.7535	0.18352	-0.55126
3.27273	4.36753	4.18024	2.74868	-0.07353	1.71772	1.83686	4.2826	-67.8008	0.2225	-0.56565
3.28571	4.38666	4.14211	2.77633	-0.07886	1.72619	1.90411	4.25462	-67.8353	0.22349	-0.63027
3.2987	4.34744	4.15413	2.76644	-0.09664	1.77228	1.88383	4.26002	-67.8112	0.17437	-0.6065
3.31169	4.32503	4.14496	2.74378	-0.05917	1.75499	1.89329	4.27856	-67.8466	0.19346	-0.59991
3.32468	4.34444	4.11449	2.73366	-0.05053	1.71206	1.94556	4.25105	-67.8315	0.17	-0.65673
3.33766	4.32612	4.08771	2.77837	-0.10889	1.75715	1.93932	4.19458	-67.7696	0.13312	-0.63387
3.35065	4.28252	4.13181	2.74344	-0.11242	1.78572	1.85312	4.30193	-67.7916	0.13467	-0.64148
3.36364	4.32697	4.10049	2.74614	-0.11979	1.7641	1.87661	4.30379	-67.7804	0.19136	-0.68327
3.37662	4.32976	4.06104	2.77776	-0.13059	1.75894	1.9009	4.25546	-67.7276	0.18144	-0.66177
3.38961	4.30758	4.0762	2.77566	-0.16216	1.79192	1.8586	4.31992	-67.7463	0.15501	-0.60632
3.4026	4.33986	4.06239	2.78195	-0.21584	1.75863	1.84997	4.32121	-67.7568	0.20807	-0.60453
3.41558	4.36386	4.03205	2.79632	-0.20693	1.75041	1.89595	4.28962	-67.768	0.21983	-0.62365
3.42857	4.38396	3.99305	2.81069	-0.19741	1.74206	1.94295	4.23477	-67.7669	0.23219	-0.63921
3.44156	4.39133	4.01312	2.80836	-0.18771	1.73421	1.94078	4.2535	-67.7996	0.23984	-0.64219
3.45455	4.37736	4.03376	2.79316	-0.19049	1.77311	1.90499	4.29027	-67.893	0.23907	-0.61527
3.46753	4.37575	4.04161	2.77807	-0.17202	1.79104	1.89022	4.29831	-67.9118	0.23911	-0.58043
3.48052	4.31848	4.03241	2.79283	-0.19568	1.79235	1.88443	4.32623	-67.8882	0.21806	-0.56692
3.49351	4.30229	4.02389	2.81132	-0.21895	1.81926	1.87116	4.32612	-67.8689	0.19231	-0.53604
3.50649	4.28291	4.0567	2.80835	-0.20313	1.82437	1.92661	4.31126	-67.8966	0.18405	-0.52669
3.51948	4.28212	4.1246	2.80993	-0.20767	1.80353	1.94947	4.29617	-67.9032	0.22741	-0.60338
3.53247	4.32025	4.08638	2.85278	-0.19553	1.78734	1.99324	4.27289	-67.9387	0.25839	-0.62644
3.54545	4.32958	4.11616	2.7466	-0.18757	1.79238	1.96097	4.31307	-67.9862	0.34699	-0.59855
3.55844	4.31437	4.12922	2.72357	-0.15411	1.77613	1.96703	4.31954	-68.0075	0.26984	-0.57135
3.57143	4.29523	4.14183	2.70956	-0.18	1.80228	1.97369	4.32549	-67.9936	0.2502	-0.57077
3.58442	4.29696	4.15069	2.7338	-0.29447	1.89922	1.95904	4.33589	-67.9838	0.23488	-0.54538
3.5974	4.29902	4.14719	2.71977	-0.29459	1.88974	1.96562	4.26824	-67.9297	0.27107	-0.54504
3.61039	4.32682	4.15144	2.6883	-0.2685	1.90045	1.96904	4.28562	-67.9485	0.26234	-0.50744
3.62338	4.38263	4.15993	2.66927	-0.23331	1.83472	1.97232	4.27365	-67.9587	0.27474	-0.51987
3.63636	4.3361	4.24399	2.67064	-0.20115	1.82766	1.95729	4.26667	-67.9609	0.26978	-0.51835
3.64935	4.34434	4.26054	2.60843	-0.18061	1.81249	1.97103	4.28147	-68.0308	0.33157	-0.51637
3.66234	4.33996	4.25593	2.60116	-0.1684	1.87352	1.87915	4.29638	-68.0919	0.36314	-0.51455
3.67532	4.29329	4.32172	2.59025	-0.19437	1.94024	1.84038	4.27759	-68.0766	0.33091	-0.47058
3.68831	4.26396	4.3366	2.60825	-0.19071	1.95709	1.82622	4.2926	-68.0784	0.30323	-0.4474
3.7013	4.26515	4.32577	2.60114	-0.19526	1.95691	1.84643	4.30264	-68.0842	0.30932	-0.45788
3.71429	4.24986	4.31017	2.5486	-0.10902	1.95746	1.87994	4.29111	-68.1229	0.29774	-0.46394
3.72727	4.21768	4.337	2.52539	-0.14527	2.04189	1.84609	4.30987	-68.1117	0.29443	-0.4403
3.74026	4.2107	4.29261	2.52714	-0.1805	2.0785	1.90051	4.29961	-68.1302	0.33423	-0.47156
3.75325	4.21193	4.26906	2.49558	-0.14834	2.04325	1.99655	4.31414	-68.1307	0.2898	-0.478
3.76623	4.19615	4.27913	2.51471	-0.18361	2.02989	2.01205	4.28606	-68.0542	0.21847	-0.46759
3.77922	4.1674	4.28579	2.53381	-0.25697	2.05914	1.95636	4.37453	-68.0618	0.19666	-0.41907
3.79221	4.1847	4.31394	2.47772	-0.22585	2.04683	1.94312	4.41624	-68.0494	0.24666	-0.51402
3.80519	4.19319	4.2746	2.51898	-0.23292	2.04768	1.98063	4.35688	-68.0414	0.26377	-0.50897
3.81818	4.2421	4.31968	2.41681	-0.26107	2.09924	1.95938	4.36878	-68.0078	0.21374	-0.48251
3.83117	4.24394	4.36531	2.37256	-0.24323	2.08361	1.97186	4.39314	-68.0372	0.2231	-0.39826
3.84416	4.26311	4.31007	2.39132	-0.21775	2.07266	1.99724	4.35831	-68.0581	0.25389	-0.41569
3.85714	4.26166	4.28026	2.54785	-0.3151	2.10412	2.0016	4.34446	-68.0243	0.22128	-0.39479
3.87013	4.22694	4.29672	2.52351	-0.28681	2.07605	1.9809	4.35157	-68.0489	0.18459	-0.28643
3.88312	4.26804	4.26239	2.55009	-0.28355	2.03874	2.06155	4.29971	-68.0309	0.17367	-0.32588
3.8961	4.29214	4.22394	2.5558	-0.30128	2.03098	2.09599	4.26031	-68.0294	0.20885	-0.33902
3.90909	4.25715	4.24067	2.54886	-0.31863	2.03659	2.13315	4.2593	-68.028	0.18488	-0.27524
3.92208	4.26831	4.24487	2.5385	-0.31497	1.98829	2.12762	4.32125	-68.0644	0.20297	-0.29092
3.93506	4.28769	4.21104	2.58413	-0.29923	1.91051	2.1773	4.25619	-68.0747	0.23303	-0.31441
3.94805	4.24371	4.21518	2.55458	-0.32138	1.97104	2.17664	4.25388	-68.0255	0.16609	-0.24449
3.96104	4.288	4.20658	2.55448	-0.31796	1.97212	2.18463	4.24745	-68.0395	0.17139	-0.22054
3.97403	4.32369	4.16036	2.56298	-0.33076	1.98521	2.18064	4.30304	-68.0457	0.19438	-0.22627
3.98701	4.27946	4.23144	2.58412	-0.39793	2.01954	2.18519	4.29498	-68.0101	0.15873	-0.20269
4	4.26075	4.23844	2.54657	-0.35991	2.0328	2.16501	4.25803	-68.0251	0.19821	-0.16669
4.01299	4.28023	4.21125	2.55952	-0.33375	1.99907	2.18781	4.23365	-68.0565	0.3039	-0.19832
4.02597	4.28696	4.17153	2.57267	-0.35771	1.99477	2.21479	4.19655	-68.0532	0.29528	-0.14609
4.03896	4.26033	4.24424	2.54797	-0.33537	1.99097	2.22469	4.20209	-68.092	0.29097	-0.14863
4.05195	4.26421	4.23141	2.56537	-0.27471	1.89786	2.24792	4.21595	-68.1015	0.32915	-0.18096
4.06494	4.23461	4.23126	2.56192	-0.2681	1.89616	2.23354	4.19188	-68.0635	0.34967	-0.17535
4.07792	4.20472	4.23136	2.55826	-0.29025	1.94462	2.20198	4.22291	-68.0831	0.37315	-0.14457
4.09091	4.21352	4.21831	2.52184	-0.20772	1.94255	2.11518	4.23686	-68.1195	0.40936	-0.13549
4.1039	4.17597	4.18373	2.52877	-0.1892	1.91578	2.17045	4.18313	-68.1135	0.39569	-0.09844
4.11688	4.12463	4.19118	2.54866	-0.23781	1.96509	2.20501	4.04915	-68.0609	0.31936	-0.0918
4.12987	4.11103	4.17792	2.58856	-0.19322	1.98068	2.21949	4.05767	-68.1308	0.31922	-0.07688
4.14286	4.19439	4.00448	2.6105	-0.17779	1.95403	2.29331	4.01156	-68.134	0.34872	-0.12076
4.15584	4.206	3.96503	2.62384	-0.21715	1.93255	2.39121	3.98672	-68.0822	0.32674	-0.15138
4.16883	4.1921	3.95982	2.62465	-0.21019	1.95377	2.39996	3.96241	-68.0423	0.22757	-0.1226
4.18182	4.20787	3.98832	2.55826	-0.16925	1.93276	2.42152	3.99692	-68.0732	0.23681	-0.16112
4.19481	4.24045	3.93285	2.60139	-0.21202	1.94137	2.48044	3.97243	-68.057	0.27536	-0.23805
4.20779	4.19756	3.92768	2.60315	-0.24632	1.96716	2.55485	3.96486	-68.0237	0.25592	-0.29977
4.22078	4.25515	3.95177	2.56313	-0.22995	1.95933	2.52344	4.02502	-68.0578	0.29639	-0.27848
4.23377	4.28278	3.91739	2.55681	-0.1711	1.86239	2.50919	4.02258	-68.0795	0.35394	-0.30306
4.24675	4.28981	3.89132	2.58037	-0.19574	1.86121	2.54602	3.9569	-67.9634	0.32748	-0.31056
4.25974	4.24677	3.91142	2.58713	-0.19885	1.87264	2.54111	3.90867	-67.9237	0.31778	-0.26717
4.27273	4.25798	3.92365	2.55594	-0.17244	1.88008	2.52754	3.93689	-67.9967	0.40365	-0.23978
4.28571	4.27324	3.91538	2.57578	-0.23163	1.86717	2.55559	3.93121	-68.0054	0.42106	-0.25783
4.2987	4.28024	3.89491	2.56297	-0.22109	1.86718	2.57892	3.90864	-67.9926	0.44653	-0.28367
4.31169	4.26258	3.92983	2.55908	-0.25175	1.95754	2.57274	3.91586	-68.0263	0.43456	-0.25905
4.32468	4.25832	3.93585	2.56817	-0.23463	1.85632	2.6337	3.9148	-68.0308	0.42321	-0.24743
4.33766	4.27046	3.90395	2.59468	-0.19619	1.80162	2.65189	3.89229	-68.0221	0.44524	-0.27762
4.35065	4.33974	3.89344	2.62556	-0.20829	1.81936	2.66068	3.87001	-67.9963	0.45418	-0.29435
4.36364	4.33293	3.87881	2.61009	-0.19471	1.80718	2.66123	3.82764	-67.9381	0.46395	-0.29007
4.37662	4.35601	3.88495	2.6076	-0.13451	1.72691	2.68756	3.77305	-67.9523	0.49498	-0.30303
4.38961	4.43636	3.8794	2.60927	-0.11995	1.73929	2.61988	3.78224	-67.9536	0.50049	-0.30701
4.4026	4.43574	3.8742	2.61892	-0.11746	1.76084	2.60968	3.72084	-67.8928	0.48143	-0.30635
4.41558	4.38976	3.88529	2.65367	-0.13614	1.78254	2.5874	3.70091	-67.8657	0.45013	-0.26393
4.42857	4.39877	3.87538	2.67133	-0.13818	1.78718	2.58653	3.6931	-67.8881	0.4603	-0.2425
4.44156	4.4126	3.83189	2.70952	-0.14408	1.77901	2.56008	3.65223	-67.86	0.42452	-0.1846
4.45455	4.42731	3.82586	2.70191	-0.12897	1.79225	2.5628	3.61093	-67.8529	0.40265	-0.18709
4.46753	4.42484	3.79073	2.77364	-0.11856	1.79405	2.59065	3.5942	-67.8405	0.35462	-0.20609
4.48052	4.44316	3.7101	2.76408	-0.09171	1.80896	2.58836	3.62858	-67.8572	0.33912	-0.19949
4.49351	4.4413	3.73402	2.73754	-0.0481	1.77757	2.5859	3.65094	-67.9035	0.38376	-0.13973
4.50649	4.47807	3.69884	2.69817	-0.04257	1.77993	2.62557	3.58484	-67.8697	0.34555	-0.14874
4.51948	4.47694	3.72405	2.61057	-0.06238	1.7785	2.62256	3.58625	-67.865	0.34112	-0.18245
4.53247	4.48363	3.69205	2.60105	-0.01513	1.78594	2.61896	3.59252	-67.8769	0.33273	-0.15634
4.54545	4.51184	3.65177	2.59673	-0.01677	1.74718	2.67865	3.60667	-67.9049	0.35813	-0.20168
4.55844	4.53191	3.63692	2.61888	-0.0419	1.74226	2.7133	3.5447	-67.8567	0.33323	-0.21355
4.57143	4.45934	3.68566	2.58628	-0.02029	1.71114	2.66369	3.58362	-67.8796	0.29585	-0.17835
4.58442	4.44644	3.68816	2.57899	0.04082	1.72443	2.61816	3.57204	-67.8688	0.28843	-0.18963
4.5974	4.47239	3.67315	2.58094	0.0734	1.70882	2.5764	3.58066	-67.8829	0.31946	-0.21846
4.61039	4.56453	3.66646	2.57461	0.09746	1.69026	2.58007	3.59322	-67.9007	0.35451	-0.24263
4.62338	4.55054	3.66871	2.57191	0.10937	1.69713	2.58814	3.49648	-67.8561	0.33914	-0.24951
4.63636	4.52852	3.66195	2.54869	0.12978	1.68745	2.60973	3.45769	-67.7542	0.33641	-0.23131
4.64935	4.51952	3.68372	2.53471	0.12881	1.69503	2.59402	3.47696	-67.7702	0.33334	-0.24259
4.66234	4.51048	3.65119	2.54231	0.13549	1.72006	2.58664	3.50067	-67.8454	0.30899	-0.23242
4.67532	4.4764	3.64812	2.52938	0.14568	1.74502	2.59619	3.46217	-67.8127	0.30577	-0.23056
4.68831	4.46798	3.65316	2.52517	0.13895	1.76493	2.5896	3.47405	-67.7882	0.23937	-0.24956
4.7013	4.395	3.65439	2.51256	0.13636	1.7599	2.59517	3.45254	-67.7838	0.24333	-0.2584
4.71429	4.35377	3.65171	2.52463	0.12993	1.75159	2.59557	3.46503	-67.7588	0.2258	-0.23615
4.72727	4.32129	3.66543	2.51544	0.11177	1.78532	2.57941	3.49443	-67.7801	0.24245	-0.27333
4.74026	4.31456	3.6658	2.51165	0.12295	1.78124	2.55944	3.48172	-67.7007	0.27246	-0.36697
4.75325	4.31191	3.64493	2.5255	0.11253	1.79037	2.56458	3.44444	-67.7181	0.34422	-0.36473
4.76623	4.3262	3.64577	2.46643	0.11102	1.78244	2.59484	3.4082	-67.7521	0.38226	-0.37072
4.77922	4.29925	3.68076	2.42779	0.13448	1.81964	2.57483	3.40587	-67.7361	0.36669	-0.36047
4.79221	4.31061	3.66529	2.44047	0.12339	1.86943	2.48256	3.39492	-67.7496	0.36023	-0.38416
4.80519	4.30063	3.66312	2.41923	0.13333	1.89459	2.48092	3.38863	-67.7504	0.37065	-0.40705
4.81818	4.26538	3.67448	2.39331	0.21429	1.91535	2.47896	3.37062	-67.714	0.33947	-0.383
4.83117	4.29362	3.63526	2.36821	0.2187	1.93936	2.52369	3.36484	-67.7444	0.38429	-0.41354
4.84416	4.29639	3.62978	2.36913	0.2228	1.95036	2.52176	3.36287	-67.7489	0.39529	-0.43083
4.85714	4.28197	3.62475	2.38247	0.1936	1.941	2.60226	3.35759	-67.7118	0.33844	-0.40543
4.87013	4.29298	3.6324	2.35359	0.22383	1.9151	2.59827	3.44034	-67.6998	0.26777	-0.41792
4.88312	4.27096	3.66434	2.37157	0.20376	1.91456	2.6247	3.40423	-67.6701	0.25948	-0.43523
4.8961	4.27468	3.61023	2.38549	0.20389	1.92767	2.6301	3.40587	-67.6646	0.2549	-0.44408
4.90909	4.30862	3.5719	2.38559	0.21646	1.91179	2.6601	3.36625	-67.6675	0.27941	-0.50232
4.92208	4.27644	3.56295	2.36867	0.27517	1.93723	2.6611	3.34767	-67.6244	0.24614	-0.4594
4.93506	4.26949	3.57538	2.38191	0.21483	2.00005	2.65777	3.35407	-67.6145	0.25069	-0.46236
4.94805	4.3001	3.54254	2.39555	0.1528	1.98734	2.68712	3.32728	-67.6336	0.25489	-0.46909
4.96104	4.3433	3.49335	2.43023	0.1788	1.93226	2.72439	3.32238	-67.6322	0.25969	-0.50096
4.97403	4.40228	3.52817	2.43171	0.18033	1.87971	2.67791	3.31332	-67.6181	0.2771	-0.4659
4.98701	4.39721	3.52528	2.42148	0.22384	1.88952	2.63985	3.30798	-67.5826	0.2896	-0.46863
5	4.41738	3.50997	2.4493	0.2043	1.86205	2.64341	3.28221	-67.5849	0.3309	-0.48386
5.01299	4.50034	3.51522	2.45201	0.19783	1.88439	2.63486	3.27769	-67.5788	0.34313	-0.49561
5.02597	4.45269	3.59483	2.43812	0.17881	1.89816	2.62666	3.2772	-67.5895	0.30952	-0.45733
5.03896	4.45549	3.59038	2.46103	0.24813	1.85392	2.59649	3.30263	-67.6464	0.35935	-0.47695
5.05195	4.4714	3.54854	2.50009	0.23419	1.89423	2.52298	3.2818	-67.6523	0.37099	-0.47951
5.06494	4.44155	3.5817	2.49374	0.21994	1.91842	2.49521	3.30233	-67.6448	0.33222	-0.3577
5.07792	4.44109	3.55632	2.52088	0.24727	1.90958	2.50094	3.29777	-67.6534	0.35191	-0.3754
5.09091	4.44524	3.51076	2.54676	0.24173	1.91727	2.50254	3.27681	-67.6242	0.33383	-0.36763
5.1039	4.42488	3.51999	2.55511	0.23745	1.9333	2.48641	3.26871	-67.5915	0.31636	-0.3599
5.11688	4.40488	3.53351	2.55102	0.25071	1.99647	2.34614	3.29845	-67.6137	0.28195	-0.31818
5.12987	4.4433	3.50518	2.57659	0.23866	1.97228	2.38068	3.2612	-67.5937	0.3059	-0.35954
5.14286	4.4518	3.45987	2.61098	0.22226	1.99056	2.38991	3.22809	-67.5439	0.29165	-0.34141
5.15584	4.49684	3.47307	2.59551	0.1931	2.05961	2.36161	3.27491	-67.595	0.24347	-0.30206
5.16883	4.47774	3.50217	2.60555	0.21413	2.02834	2.35841	3.2506	-67.5876	0.2583	-0.32163
5.18182	4.4673	3.47623	2.6323	0.20166	2.02689	2.38413	3.18948	-67.5259	0.20952	-0.35378
5.19481	4.35071	3.5222	2.61261	0.2064	2.02944	2.32958	3.22613	-67.5564	0.26418	-0.32685
5.20779	4.38379	3.52186	2.59281	0.27004	1.98143	2.36339	3.24236	-67.6162	0.30968	-0.3461
5.22078	4.34578	3.55847	2.62767	0.21578	2.01374	2.35105	3.2508	-67.6687	0.28361	-0.34423
5.23377	4.2909	3.55303	2.63714	0.17076	2.13786	2.32574	3.20584	-67.6468	0.2573	-0.31253
5.24675	4.27806	3.6026	2.58304	0.21088	2.13874	2.30086	3.22901	-67.6547	0.15888	-0.29755
5.25974	4.29947	3.54241	2.5669	0.25907	2.11884	2.29765	3.28503	-67.6829	0.18143	-0.3163
5.27273	4.30412	3.45571	2.57181	0.21457	2.15449	2.23171	3.36498	-67.6435	0.15323	-0.29702
5.28571	4.27967	3.45284	2.56749	0.22938	2.16087	2.18256	3.35308	-67.5722	0.15891	-0.26896
5.2987	4.23557	3.46765	2.52344	0.21972	2.18752	2.16316	3.36731	-67.5738	0.14464	-0.24943
5.31169	4.22998	3.49972	2.53287	0.16733	2.21392	2.12332	3.39389	-67.604	0.18436	-0.23417
5.32468	4.24494	3.46943	2.50913	0.26402	2.18254	2.13364	3.39559	-67.6333	0.2399	-0.33694
5.33766	4.26408	3.44343	2.52749	0.25059	2.16813	2.16096	3.38071	-67.5994	0.23767	-0.36075
5.35065	4.22042	3.48426	2.51702	0.2582	2.11468	2.11744	3.40285	-67.5941	0.21903	-0.35504
5.36364	4.23962	3.47496	2.52792	0.27007	2.11966	2.12409	3.39545	-67.5922	0.19155	-0.32758
5.37662	4.25098	3.45316	2.53031	0.23684	2.1532	2.12233	3.38422	-67.5572	0.20677	-0.3547
5.38961	4.24609	3.4396	2.54971	0.23464	2.12187	2.12884	3.3985	-67.5642	0.18495	-0.34454
5.4026	4.26612	3.44788	2.51425	0.27994	2.06457	2.12143	3.4181	-67.5714	0.20095	-0.35483
5.41558	4.29055	3.4276	2.53292	0.30109	2.04463	2.12582	3.42568	-67.6086	0.2468	-0.39399
5.42857	4.25715	3.42811	2.53935	0.25951	2.11703	2.08012	3.40755	-67.5914	0.21351	-0.36641
5.44156	4.17702	3.4492	2.50888	0.2761	2.08549	2.08054	3.44334	-67.5943	0.20094	-0.35132
5.45455	4.16296	3.42037	2.50775	0.26314	2.10533	2.06372	3.48723	-67.5548	0.21343	-0.382
5.46753	4.15359	3.40434	2.50641	0.23816	2.12067	2.06825	3.49319	-67.5406	0.23152	-0.49403
5.48052	4.14051	3.39252	2.52664	0.23464	2.03825	2.10211	3.48194	-67.5092	0.22097	-0.48149
5.49351	4.13979	3.37329	2.51753	0.23994	1.99384	2.20096	3.47527	-67.49	0.18479	-0.44276
5.50649	4.16035	3.36272	2.51671	0.26659	1.96275	2.16012	3.53592	-67.4876	0.19919	-0.45375
5.51948	4.14796	3.34318	2.54161	0.26411	1.99888	2.11639	3.57314	-67.4809	0.18049	-0.43587
5.53247	4.15218	3.31953	2.54578	0.26598	1.99347	2.14099	3.47327	-67.4407	0.18686	-0.46801
5.54545	4.15206	3.30922	2.54496	0.26018	1.99235	2.11552	3.49121	-67.4607	0.17661	-0.42814
5.55844	4.1358	3.31159	2.54799	0.26807	2.01574	2.09886	3.48917	-67.4899	0.23396	-0.42669
5.57143	4.11405	3.35124	2.5308	0.2633	2.02236	2.06592	3.51213	-67.4891	0.21507	-0.41274
5.58442	4.07394	3.42806	2.52616	0.28352	2.02944	2.10442	3.44262	-67.4839	0.21678	-0.39801
5.5974	4.07222	3.37396	2.55066	0.25801	2.04019	2.131	3.44467	-67.5096	0.18593	-0.44233
5.61039	4.07539	3.37841	2.54177	0.26981	2.04662	2.09548	3.43781	-67.4852	0.16398	-0.42013
5.62338	4.06198	3.38747	2.48685	0.37647	2.06616	2.08526	3.4686	-67.4682	0.103	-0.39374
5.63636	4.09111	3.37151	2.51592	0.35693	2.04727	2.10905	3.42434	-67.4005	-0.00551	-0.43459
5.64935	4.07058	3.37634	2.562	0.31655	2.06118	2.09573	3.40509	-67.3868	-0.00945	-0.45433
5.66234	4.10047	3.34754	2.57138	0.24877	2.05024	2.10335	3.42327	-67.4016	-0.01354	-0.45692
5.67532	4.10963	3.33994	2.57757	0.21736	2.07657	2.09345	3.42933	-67.4117	0.00328	-0.45914
5.68831	4.08615	3.34102	2.58418	0.17837	2.10988	2.08738	3.43168	-67.422	-0.00442	-0.42782
5.7013	4.0713	3.35895	2.59133	0.17316	2.10517	2.08142	3.44648	-67.3814	-0.03279	-0.39624
5.71429	4.07294	3.35652	2.59837	0.13795	2.10902	2.10884	3.40282	-67.3739	-0.03186	-0.40597
5.72727	4.07927	3.33768	2.63031	0.06008	2.12484	2.11585	3.37224	-67.3041	-0.04279	-0.43298
5.74026	4.05647	3.36047	2.62536	0.03589	2.12369	2.07331	3.37485	-67.2845	-0.0492	-0.40229
5.75325	4.07525	3.35398	2.58383	0.09139	2.05084	2.06873	3.39405	-67.3268	0.04781	-0.40141
5.76623	4.1067	3.35171	2.59726	0.1226	1.98113	2.10169	3.35084	-67.3013	0.064	-0.44258
5.77922	4.06766	3.38631	2.63994	0.11241	2.01597	2.06766	3.36239	-67.2924	0.04698	-0.39578
5.79221	4.05881	3.3994	2.60683	0.10675	2.09552	2.00482	3.41616	-67.3129	0.05564	-0.35763
5.80519	4.07953	3.37907	2.58202	0.15167	2.06053	2.02183	3.41539	-67.3457	0.07299	-0.39087
5.81818	4.11694	3.32108	2.60377	0.14159	2.02228	2.06817	3.40954	-67.3064	0.07703	-0.43597
5.83117	4.09973	3.31811	2.6636	0.09353	2.0522	2.03478	3.42497	-67.3392	0.01715	-0.4215
5.84416	4.06945	3.34476	2.62295	0.11677	2.04463	2.03106	3.45795	-67.3431	0.01582	-0.39837
5.85714	4.07504	3.30802	2.63333	0.12307	2.01585	2.06156	3.44012	-67.3297	0.03561	-0.43419
5.87013	4.01135	3.30037	2.64819	0.11265	2.04569	2.00434	3.44316	-67.287	-0.02022	-0.39405
5.88312	3.98976	3.33469	2.65817	0.12386	2.03763	2.02303	3.48054	-67.3551	-0.02124	-0.40394
5.8961	4.04544	3.24629	2.71698	0.15662	1.99559	2.03002	3.49711	-67.361	0.01598	-0.41037
5.90909	4.03912	3.22452	2.71235	0.22211	1.99973	2.03763	3.50498	-67.3366	-0.0524	-0.40057
5.92208	4.05789	3.1994	2.67848	0.21996	2.01211	2.05313	3.52212	-67.299	-0.09678	-0.42401
5.93506	4.09389	3.19155	2.72022	0.14644	1.98563	2.03472	3.51897	-67.3202	-0.06126	-0.46409
5.94805	4.11373	3.1709	2.72932	0.2024	1.93316	2.06692	3.54062	-67.3453	-0.05459	-0.47893
5.96104	4.12943	3.14606	2.72237	0.16605	1.95994	2.08647	3.50309	-67.3195	-0.06518	-0.49746
5.97403	4.09486	3.18059	2.71958	0.12656	2.01569	2.06352	3.53734	-67.323	-0.08442	-0.4527
5.98701	4.10249	3.165	2.7001	0.12987	1.98728	2.07396	3.53834	-67.3181	-0.08223	-0.45445
6	4.16904	3.12852	2.68447	0.14559	1.93786	2.09801	3.60116	-67.3173	-0.06764	-0.50262
6.01299	4.15576	3.1427	2.68927	0.12322	1.93484	2.10186	3.56228	-67.1987	-0.18904	-0.49174
6.02597	4.11293	3.18681	2.68588	0.06274	1.96556	2.05532	3.56616	-67.1896	-0.21532	-0.43852
6.03896	4.13721	3.16421	2.66229	0.08984	1.95453	2.05898	3.59186	-67.235	-0.14127	-0.51219
6.05195	4.14024	3.13731	2.68195	0.08236	1.91887	2.08784	3.55071	-67.2332	-0.14276	-0.45725
6.06494	4.10978	3.13142	2.70991	0.09972	1.92951	2.06663	3.5771	-67.214	-0.15652	-0.42354
6.07792	4.11356	3.14665	2.70365	0.07991	1.93136	2.05394	3.60374	-67.2159	-0.20755	-0.35161
6.09091	4.14296	3.09857	2.71897	0.10196	1.92911	2.07464	3.59639	-67.23	-0.1993	-0.37638
6.1039	4.13888	3.10913	2.7345	0.0774	1.92722	2.06569	3.60142	-67.2184	-0.19525	-0.39291
6.11688	4.11365	3.10773	2.74516	0.07863	1.93388	2.0608	3.59032	-67.186	-0.21197	-0.37558
6.12987	4.12234	3.09385	2.74753	0.08852	1.8653	2.1314	3.58775	-67.179	-0.18176	-0.38765
6.14286	4.21834	3.09651	2.77583	0.09359	1.89425	2.06254	3.57214	-67.163	-0.19338	-0.39116
6.15584	4.20422	3.10784	2.76226	0.10277	1.93226	1.97138	3.56943	-67.118	-0.20493	-0.39453
6.16883	4.22041	3.11072	2.77399	0.1086	1.92376	1.98921	3.53783	-67.0866	-0.20324	-0.39432
6.18182	4.19088	3.08432	2.81891	0.10598	1.95326	1.9696	3.56504	-67.033	-0.23115	-0.34398
6.19481	4.21996	3.08807	2.80006	0.11141	1.94601	1.95372	3.61428	-67.1476	-0.25495	-0.29454
6.20779	4.19451	3.07943	2.82694	0.0884	1.94689	1.95868	3.59741	-67.1214	-0.26054	-0.32188
6.22078	4.10933	3.05852	2.91274	0.0867	1.95145	1.9514	3.60992	-67.0998	-0.29903	-0.31556
6.23377	4.10212	3.05976	2.86883	0.19715	1.94818	1.97305	3.63989	-67.1332	-0.27505	-0.3379
6.24675	4.10703	3.02426	2.89608	0.18966	1.94093	1.96079	3.64564	-67.1212	-0.25515	-0.35552
6.25974	4.0238	3.03527	2.90643	0.12397	1.9754	1.96532	3.63877	-67.0836	-0.30218	-0.3062
6.27273	4.04104	3.0759	2.88757	0.17189	1.92242	2.03653	3.57594	-67.1001	-0.30321	-0.30721
6.28571	4.06285	3.02855	2.9357	0.17001	1.8864	2.10764	3.56289	-67.1046	-0.27889	-0.3709
6.2987	4.04721	3.0525	2.93325	0.1599	1.93016	2.07384	3.60111	-67.1776	-0.31744	-0.35044
6.31169	4.00564	3.09309	2.88032	0.1959	1.92006	2.03144	3.66933	-67.2095	-0.31001	-0.29632
6.32468	4.04763	3.07496	2.89864	0.19911	1.87599	2.02732	3.72815	-67.2118	-0.2939	-0.3391
6.33766	4.03994	3.02255	2.92941	0.16952	1.90714	2.01575	3.68133	-67.1016	-0.32357	-0.3446
6.35065	4.01246	3.03635	2.9383	0.18646	1.98501	1.93763	3.71918	-67.1224	-0.31117	-0.31687
6.36364	4.03993	3.00438	3.00828	0.23749	1.96661	1.95626	3.72347	-67.1389	-0.29468	-0.30152
6.37662	4.07547	3.00254	3.00195	0.22108	1.91021	2.00455	3.71504	-67.1424	-0.25697	-0.3449
6.38961	4.04817	3.01351	2.99244	0.14023	1.96263	1.98576	3.71527	-67.1414	-0.26969	-0.32943
6.4026	4.05084	3.0289	2.95796	0.11823	1.98896	1.97942	3.74965	-67.1785	-0.24822	-0.32251
6.41558	4.07051	3.015	2.9655	0.13467	1.91872	2.07729	3.72964	-67.1569	-0.21786	-0.31138
6.42857	4.08975	2.97585	3.00728	0.13374	1.89582	2.09471	3.74244	-67.1427	-0.21761	-0.30318
6.44156	4.10059	2.99545	3.04525	0.06899	1.88168	2.11195	3.71711	-67.1241	-0.20889	-0.31492
6.45455	4.10003	3.08892	3.08388	0.03683	1.84177	2.11251	3.72552	-67.1352	-0.19074	-0.31852
6.46753	4.05904	3.09263	3.11456	0.04195	1.83518	2.10958	3.75003	-67.1334	-0.189	-0.30153
6.48052	4.05621	3.10534	3.11541	0.02244	1.85819	2.07307	3.75768	-67.1353	-0.13348	-0.24196
6.49351	4.12335	3.16893	3.09896	0.04985	1.89805	2.01118	3.80365	-67.1624	-0.10805	-0.21135
6.50649	4.13883	3.157	3.08276	0.06859	1.88787	2.02936	3.77343	-67.2015	-0.09923	-0.16045
6.51948	4.12465	3.23682	3.11719	0.06592	1.87433	2.08126	3.64484	-67.1725	-0.11157	-0.18112
6.53247	4.08154	3.22795	3.15517	0.05914	1.89901	2.04058	3.65811	-67.1562	-0.1201	-0.15495
6.54545	4.12347	3.21481	3.14673	0.06953	1.88546	2.05063	3.65887	-67.1777	-0.09887	-0.22109
6.55844	4.08502	3.18517	3.14704	0.11698	1.87229	2.05666	3.65551	-67.2027	-0.09881	-0.23665
6.57143	4.09601	3.19451	3.10113	0.23001	1.83894	2.06228	3.58892	-67.2272	-0.08238	-0.23472
6.58442	4.11198	3.15726	3.09736	0.25433	1.80533	2.05549	3.62252	-67.2436	-0.07756	-0.24122
6.5974	4.1206	3.13553	3.11539	0.24492	1.81791	2.0367	3.65572	-67.3151	-0.08903	-0.27774
6.61039	4.12899	3.14365	3.12112	0.25228	1.83913	2.04281	3.65172	-67.286	-0.15609	-0.29282
6.62338	4.09518	3.16502	3.09307	0.26406	1.85967	2.04427	3.6571	-67.2524	-0.17733	-0.29487
6.63636	4.09994	3.13078	3.10342	0.24605	1.89206	2.01257	3.66644	-67.2349	-0.20668	-0.27209
6.64935	4.1049	3.12098	3.10602	0.23195	1.87432	2.03906	3.67964	-67.2376	-0.1728	-0.27889
6.66234	4.12696	3.12878	3.04455	0.24374	1.84451	2.06867	3.70158	-67.224	-0.1972	-0.2732
6.67532	4.19526	3.16675	2.9642	0.25592	1.84802	2.04812	3.71527	-67.2194	-0.20844	-0.2551
6.68831	4.18723	3.2048	2.96764	0.23342	1.84732	2.03289	3.69476	-67.1602	-0.22396	-0.25798
6.7013	4.2043	3.17161	2.97566	0.22706	1.83869	2.05584	3.63696	-67.1181	-0.16816	-0.31587
6.71429	4.28835	3.17199	2.98368	0.2214	1.86308	2.04522	3.64732	-67.1271	-0.14035	-0.40929
6.72727	4.32616	3.18438	2.97086	0.22867	1.84925	2.056	3.64495	-67.1069	-0.13681	-0.42438
6.74026	4.3306	3.23906	2.85663	0.35639	1.84438	2.02448	3.65961	-67.1282	-0.1253	-0.41403
6.75325	4.33899	3.23163	2.80088	0.32739	1.8687	2.06008	3.64952	-67.1366	-0.09741	-0.4453
6.76623	4.33474	3.22886	2.8629	0.23149	1.90509	2.0619	3.60192	-67.0313	-0.12408	-0.48546
6.77922	4.28851	3.26405	2.87494	0.23221	1.91187	2.00878	3.6345	-67.0226	-0.17553	-0.42095
6.79221	4.33001	3.2619	2.86188	0.25405	1.88055	2.04382	3.64647	-67.0391	-0.13854	-0.44838
6.80519	4.31676	3.22656	2.8993	0.23013	1.87883	2.10886	3.60797	-66.9926	-0.13101	-0.44121
6.81818	4.30799	3.24131	2.88727	0.20981	1.91223	2.16045	3.60638	-66.9876	-0.16165	-0.42052
6.83117	4.37844	3.26445	2.86268	0.22294	1.90069	2.12641	3.65075	-67.0035	-0.15881	-0.3867
6.84416	4.43096	3.24973	2.88816	0.23616	1.87697	2.14248	3.61997	-67.0066	-0.13524	-0.41951
6.85714	4.39557	3.31339	2.9099	0.21138	1.90806	2.15424	3.6058	-66.9758	-0.15783	-0.43132
6.87013	4.31406	3.33858	2.8857	0.17476	2.01364	2.11969	3.63353	-66.9412	-0.18384	-0.41385
6.88312	4.31208	3.35559	2.84873	0.23549	1.9795	2.11484	3.68234	-66.9526	-0.17191	-0.44672
6.8961	4.36135	3.2579	2.8583	0.26217	1.89949	2.20666	3.6677	-66.9548	-0.12671	-0.50102
6.90909	4.39424	3.23912	2.85542	0.23418	1.90425	2.15958	3.7236	-66.9315	-0.13627	-0.47555
6.92208	4.38548	3.29614	2.76323	0.23592	1.94682	2.10882	3.75369	-66.9416	-0.16678	-0.44142
6.93506	4.4152	3.29873	2.75894	0.24105	1.90088	2.13432	3.73768	-66.8806	-0.13405	-0.47911
6.94805	4.48673	3.26369	2.81011	0.19907	1.8802	2.16412	3.70936	-66.8623	-0.10558	-0.52102
6.96104	4.5196	3.22969	2.83542	0.2116	1.85137	2.17642	3.7239	-66.8484	-0.07327	-0.52421
6.97403	4.5188	3.22598	2.82618	0.20762	1.84375	2.17125	3.70997	-66.8473	-0.10775	-0.41817
6.98701	4.55629	3.2092	2.84274	0.2118	1.84904	2.16633	3.7168	-66.8627	-0.11204	-0.46815
7	4.54332	3.22612	2.83864	0.21575	1.86744	2.14021	3.71536	-66.8524	-0.10358	-0.47578
7.01299	4.50943	3.24357	2.80103	0.3076	1.88962	2.14347	3.71863	-66.8509	-0.14085	-0.45382
7.02597	4.5098	3.24359	2.81037	0.31066	1.86477	2.15654	3.74234	-66.8539	-0.11434	-0.48336
7.03896	4.48436	3.22256	2.79511	0.28851	1.94386	2.15743	3.72781	-66.8606	-0.09635	-0.47959
7.05195	4.48363	3.25287	2.7709	0.28016	1.92956	2.25428	3.59562	-66.8552	-0.0909	-0.47535
7.06494	4.49183	3.25395	2.78813	0.28548	1.91118	2.24201	3.6308	-66.8629	-0.07632	-0.48819
7.07792	4.47009	3.24695	2.78853	0.26549	1.92718	2.23373	3.65292	-66.8447	-0.08725	-0.51311
7.09091	4.46018	3.27013	2.77572	0.27939	1.91866	2.22509	3.58682	-66.7894	-0.08181	-0.50357
7.1039	4.45921	3.26367	2.79222	0.26052	1.95603	2.25105	3.57059	-66.8066	-0.1053	-0.48207
7.11688	4.54651	3.17165	2.78391	0.22068	1.95562	2.23592	3.57491	-66.7985	-0.11178	-0.47807
7.12987	4.54475	3.23008	2.76674	0.26025	1.95205	2.23267	3.60091	-66.8151	-0.1275	-0.4818
7.14286	4.5511	3.23886	2.64686	0.27928	1.91973	2.24969	3.59064	-66.7613	-0.09336	-0.48092
7.15584	4.56194	3.23178	2.76842	0.20579	1.93744	2.22913	3.58951	-66.734	-0.12164	-0.47213
7.16883	4.56451	3.1961	2.81424	0.16898	1.93799	2.23777	3.55034	-66.6977	-0.14961	-0.40535
7.18182	4.56224	3.19506	2.83078	0.15723	1.93061	2.22013	3.53253	-66.6818	-0.20694	-0.38849
7.19481	4.55117	3.19901	2.8421	0.13034	1.95296	2.20959	3.53268	-66.6666	-0.21327	-0.3835
7.20779	4.55331	3.19011	2.84904	0.15538	1.92869	2.22389	3.53314	-66.656	-0.21431	-0.41289
7.22078	4.48308	3.18131	2.86041	0.14265	1.95104	2.22965	3.53361	-66.6705	-0.22377	-0.41258
7.23377	4.4534	3.13964	2.87952	0.0714	1.97823	2.20508	3.53055	-66.6266	-0.23378	-0.38183
7.24675	4.46159	3.18217	2.82302	0.10548	1.93881	2.28757	3.60372	-66.6667	-0.18045	-0.45266
7.25974	4.4785	3.19505	2.75861	0.10965	1.93782	2.25958	3.63873	-66.7015	-0.09852	-0.4656
7.27273	4.47874	3.23706	2.78242	0.12592	1.91635	2.27802	3.61857	-66.6764	-0.08547	-0.46968
7.28571	4.46199	3.25005	2.80555	0.11717	1.95022	2.2454	3.61607	-66.6599	-0.11421	-0.46841
7.2987	4.44972	3.23816	2.80698	0.06744	1.97086	2.26709	3.62695	-66.623	-0.13309	-0.46276
7.31169	4.44233	3.25127	2.77914	0.07304	1.92364	2.37254	3.54834	-66.6115	-0.1218	-0.46194
7.32468	4.43029	3.25651	2.75572	0.09541	1.93195	2.31766	3.64433	-66.6334	-0.11945	-0.43536
7.33766	4.45528	3.25845	2.74471	0.09265	1.92446	2.30434	3.67345	-66.7109	-0.13868	-0.4415
7.35065	4.42946	3.26869	2.73802	0.11972	1.91235	2.27919	3.69046	-66.6928	-0.14485	-0.42313
7.36364	4.3856	3.23653	2.72745	0.11306	1.93804	2.22997	3.7984	-66.6947	-0.14689	-0.40513
7.37662	4.3829	3.21723	2.74205	0.09361	1.95631	2.1852	3.79272	-66.6214	-0.12396	-0.45906
7.38961	4.37722	3.21464	2.74333	0.10409	1.95743	2.16186	3.80034	-66.633	-0.08754	-0.45966
7.4026	4.41521	3.21141	2.73192	0.12315	1.96191	2.12275	3.82363	-66.6564	0.01532	-0.45204
7.41558	4.39867	3.26688	2.72183	0.07786	1.9793	2.09263	3.8543	-66.6572	-0.01351	-0.45256
7.42857	4.41138	3.27207	2.72562	-0.01123	2.02588	2.09193	3.86396	-66.6787	-0.00035332	-0.44848
7.44156	4.40388	3.26451	2.72999	-0.02427	1.9825	2.09545	3.878	-66.659	-0.02824	-0.44031
7.45455	4.41745	3.29896	2.71785	-0.00249	1.92059	2.06119	3.89592	-66.6225	-0.04711	-0.40328
7.46753	4.44698	3.28334	2.71458	0.01944	1.91337	1.96758	3.95056	-66.6314	-0.02865	-0.4167
7.48052	4.49301	3.26804	2.74083	0.06321	1.86898	2.00747	3.92945	-66.6193	-0.01009	-0.47622
7.49351	4.47261	3.33974	2.75429	0.07014	1.85781	2.0015	3.91284	-66.5904	-0.00759	-0.46883
7.50649	4.44071	3.33025	2.801	0.07713	1.87996	2.00503	3.94209	-66.6286	-0.02168	-0.45341
7.51948	4.45115	3.32928	2.77613	0.10472	1.8812	1.99226	3.97937	-66.6831	0.02292	-0.48793
7.53247	4.4533	3.32087	2.76366	0.16119	1.86144	1.98764	3.98735	-66.6615	-0.0256	-0.48798
7.54545	4.38879	3.33374	2.77709	0.19543	1.9256	1.94119	4.00399	-66.6439	-0.07486	-0.44599
7.55844	4.417	3.26541	2.7707	0.19894	1.93536	1.91596	4.01653	-66.6424	-0.11158	-0.45022
7.57143	4.38227	3.26844	2.83053	0.20253	1.96633	1.89037	4.05474	-66.6199	-0.11005	-0.42027
7.58442	4.36445	3.28974	2.75011	0.20152	1.98024	1.86484	4.05122	-66.5767	-0.13278	-0.40283
7.5974	4.35514	3.29945	2.78746	0.12301	1.99005	1.85213	4.02649	-66.5373	-0.17606	-0.36524
7.61039	4.37071	3.28076	2.79565	0.09828	1.98779	1.83884	4.03594	-66.5439	-0.16429	-0.4203
7.62338	4.40754	3.24996	2.79083	0.16175	1.96825	1.86335	4.00822	-66.5044	-0.16001	-0.40822
7.63636	4.4114	3.21886	2.77034	0.18257	1.99885	1.84614	4.00927	-66.5143	-0.13862	-0.42151
7.64935	4.41071	3.2341	2.75937	0.16914	2.01333	1.79103	4.05184	-66.4897	-0.12619	-0.41743
7.66234	4.41407	3.22468	2.76527	0.19353	1.96907	1.79912	4.03173	-66.482	-0.09261	-0.43435
7.67532	4.43858	3.24439	2.76294	0.18099	1.99962	1.79982	3.94323	-66.4872	-0.09606	-0.41847
7.68831	4.49203	3.24254	2.76079	0.19819	1.96292	1.84797	3.92889	-66.5132	-0.06178	-0.45336
7.7013	4.49084	3.2556	2.80931	0.17689	1.97335	1.84568	3.91906	-66.5053	-0.0745	-0.46695
7.71429	4.4483	3.2421	2.85292	0.15131	2.01775	1.8222	3.97315	-66.5441	-0.09562	-0.44244
7.72727	4.45285	3.24956	2.84974	0.15548	1.99044	1.81641	3.98954	-66.5539	-0.11677	-0.43127
7.74026	4.46188	3.22778	2.84248	0.15122	1.97594	1.853	3.95133	-66.4995	-0.21032	-0.35028
7.75325	4.42891	3.24458	2.90135	0.11811	2.02474	1.81353	3.95611	-66.4576	-0.22852	-0.35864
7.76623	4.43028	3.25745	2.87558	0.1192	2.03958	1.78263	3.99069	-66.4997	-0.2002	-0.35119
7.77922	4.43196	3.24927	2.86794	0.24488	1.97369	1.78996	3.97855	-66.5072	-0.17636	-0.3693
7.79221	4.41239	3.25354	2.89918	0.20195	2.07001	1.76353	3.95763	-66.4511	-0.18647	-0.37035
7.80519	4.42237	3.24527	2.91765	0.17736	2.03935	1.79088	3.94558	-66.446	-0.15388	-0.37995
7.81818	4.42054	3.2453	2.90675	0.179	2.04576	1.79308	3.95047	-66.4374	-0.13675	-0.36088
7.83117	4.45718	3.20302	2.94229	0.15159	2.03916	1.80926	3.97967	-66.4587	-0.14007	-0.40139
7.84416	4.45183	3.20305	2.96495	0.14562	2.05377	1.80933	3.93767	-66.3888	-0.13481	-0.41272
7.85714	4.39503	3.20339	2.93669	0.16173	2.03836	1.78853	3.95545	-66.3958	-0.13713	-0.40335
7.87013	4.50402	3.19959	2.94211	0.21195	1.99739	1.83551	3.92692	-66.4198	-0.08877	-0.44869
7.88312	4.48929	3.19226	2.94762	0.20324	1.95793	1.82334	3.94531	-66.5076	-0.12039	-0.36362
7.8961	4.41545	3.24457	2.97747	0.17846	1.99102	1.78925	3.95234	-66.4792	-0.15172	-0.32008
7.90909	4.39667	3.29719	2.88411	0.17948	1.99834	1.75554	3.98462	-66.4844	-0.14491	-0.31814
7.92208	4.39903	3.28262	2.89609	0.19084	1.98881	1.76856	3.9741	-66.4844	-0.12984	-0.33305
7.93506	4.40586	3.27263	2.92631	0.0523	2.0378	1.74794	3.98458	-66.4505	-0.12777	-0.33937
7.94805	4.41745	3.26328	2.95268	0.02718	2.0098	1.76046	3.97903	-66.4466	-0.12552	-0.31598
7.96104	4.45018	3.24988	2.9584	0.05326	1.88799	1.78932	3.94844	-66.4304	-0.11884	-0.34715
7.97403	4.5193	3.25775	2.99387	0.04103	1.87127	1.78848	3.95999	-66.3971	-0.12133	-0.32299
7.98701	4.50743	3.25817	3.02477	0.01612	1.92293	1.66855	3.96806	-66.3643	-0.12427	-0.33513
8	4.51267	3.28005	3.00496	0.01668	1.90787	1.66522	3.95607	-66.2745	-0.09726	-0.35125
8.01299	4.48443	3.25601	3.0854	0.01648	1.9141	1.65365	3.93582	-66.2357	-0.09559	-0.3422
8.02597	4.45545	3.24577	3.08112	0.02443	1.89188	1.66681	3.93676	-66.2887	-0.12393	-0.29077
8.03896	4.48039	3.25784	3.08046	0.03308	1.87447	1.67919	3.94729	-66.2961	-0.12647	-0.30656
8.05195	4.51818	3.25415	3.11577	0.05041	1.8487	1.67867	3.97103	-66.3458	-0.10302	-0.31408
8.06494	4.54396	3.2343	3.0957	0.15066	1.83158	1.695	3.98164	-66.3487	-0.0797	-0.31282
8.07792	4.54413	3.21931	3.097	0.1027	1.84883	1.68557	3.99643	-66.3341	-0.05695	-0.32712
8.09091	4.54782	3.24332	3.09311	0.0764	1.87887	1.68398	3.96128	-66.3325	-0.06792	-0.32393
8.1039	4.53536	3.25913	3.09285	0.05579	1.87431	1.66608	3.96806	-66.34	-0.06544	-0.30044
8.11688	4.56999	3.24475	3.10598	0.04386	1.85713	1.65322	4.02465	-66.4281	-0.07107	-0.33215
8.12987	4.50767	3.23462	3.12772	0.01958	1.87391	1.6368	4.02216	-66.3744	-0.08535	-0.33424
8.14286	4.52063	3.25392	3.12396	0.02534	1.83565	1.69284	3.97804	-66.3015	-0.08691	-0.34879
8.15584	4.62174	3.16265	3.12861	0.03097	1.81849	1.69918	3.98009	-66.3092	-0.04673	-0.36763
8.16883	4.60848	3.17609	3.11191	0.03221	1.83558	1.68402	4.00779	-66.3287	-0.12521	-0.31474
8.18182	4.63256	3.14441	3.12839	0.03799	1.80274	1.71859	3.97767	-66.2846	-0.1578	-0.3212
8.19481	4.65304	3.06935	3.14956	0.01461	1.83276	1.66116	3.98534	-66.2778	-0.14793	-0.32427
8.20779	4.66173	3.09772	3.06165	0.03724	1.81253	1.72501	4.03046	-66.3036	-0.14235	-0.30216
8.22078	4.68319	3.08478	3.05701	0.01784	1.80965	1.72868	4.02564	-66.2995	-0.12449	-0.30009
8.23377	4.71807	3.07606	3.11149	-0.07822	1.8236	1.72818	4.01246	-66.2994	-0.11103	-0.32644
8.24675	4.70373	3.10867	3.07048	-0.09179	1.7959	1.79423	4.03196	-66.2988	-0.11452	-0.31912
8.25974	4.69335	3.1794	3.01715	-0.02141	1.71794	1.72471	4.1304	-66.3228	-0.09296	-0.30705
8.27273	4.69959	3.14994	3.05153	-0.05102	1.73623	1.65455	4.1029	-66.2883	-0.09644	-0.34062
8.28571	4.65121	3.1417	3.05222	-0.05898	1.72105	1.66379	4.05522	-66.163	-0.09986	-0.3571
8.2987	4.59424	3.1719	3.09408	-0.06646	1.74768	1.63568	3.99015	-66.144	-0.13682	-0.3143
8.31169	4.61734	3.15645	3.08471	-0.0526	1.75317	1.63751	4.02931	-66.2264	-0.13173	-0.28407
8.32468	4.63163	3.11193	3.12182	-0.07237	1.72551	1.66431	3.95973	-66.1999	-0.15987	-0.26278
8.33766	4.53487	3.09287	3.15489	-0.16705	1.85651	1.66153	3.96576	-66.1525	-0.18744	-0.23747
8.35065	4.51266	3.13246	3.13366	-0.18171	1.8771	1.60035	4.00966	-66.1637	-0.17659	-0.29691
8.36364	4.53701	3.1299	3.10893	-0.10869	1.81384	1.60676	4.07412	-66.2245	-0.08491	-0.32775
8.37662	4.61103	3.13176	3.10972	-0.11557	1.78867	1.63419	4.04568	-66.222	-0.06015	-0.34513
8.38961	4.58375	3.2214	3.12733	-0.11377	1.81456	1.57657	4.04279	-66.2196	-0.05256	-0.34905
8.4026	4.55265	3.23541	3.14039	-0.14476	1.87501	1.49671	4.04481	-66.2007	-0.05311	-0.33568
8.41558	4.56366	3.26223	3.10298	-0.10404	1.86023	1.53494	3.99136	-66.2278	-0.02819	-0.3805
8.42857	4.56203	3.28446	3.09172	-0.11449	1.87099	1.50678	3.98666	-66.2078	-0.03308	-0.35763
8.44156	4.53468	3.29878	3.11014	-0.12964	1.92027	1.46967	4.00365	-66.2339	-0.06395	-0.36672
8.45455	4.53244	3.31816	2.98826	-0.11497	1.91919	1.45721	4.01766	-66.2481	-0.04489	-0.36598
8.46753	4.53487	3.36717	2.98729	-0.15955	1.90094	1.43662	4.05286	-66.2625	-0.02983	-0.33613
8.48052	4.54996	3.34449	3.02139	-0.15088	1.83679	1.45437	4.05364	-66.251	-0.01088	-0.34831
8.49351	4.56464	3.35548	3.01019	-0.15948	1.832	1.42616	4.0535	-66.2759	0.08588	-0.30897
8.50649	4.57954	3.40387	3.01994	-0.15525	1.81416	1.41513	4.05763	-66.2878	0.13148	-0.31103
8.51948	4.52841	3.52574	3.00472	-0.15096	1.85421	1.37567	4.07859	-66.2958	0.13184	-0.28026
8.53247	4.52811	3.54129	3.00257	-0.14288	1.85633	1.36614	4.11181	-66.3157	0.11526	-0.27045
8.54545	4.57758	3.49462	3.02096	-0.10539	1.82925	1.38136	4.14164	-66.3394	0.16553	-0.31417
8.55844	4.58081	3.46515	3.06787	-0.13024	1.82718	1.42195	4.04168	-66.2926	0.166	-0.34527
8.57143	4.52568	3.5237	3.00592	-0.12516	1.88342	1.39637	4.05444	-66.3176	0.13326	-0.27571
8.58442	4.55455	3.53235	2.97769	-0.11523	1.92174	1.40478	4.08849	-66.3474	0.18449	-0.30241
8.5974	4.56238	3.52057	2.97445	-0.1215	1.89694	1.50088	4.01316	-66.3437	0.20219	-0.31213
8.61039	4.54897	3.55118	2.97111	-0.1444	1.93597	1.49991	4.02588	-66.3401	0.15681	-0.27958
8.62338	4.52695	3.56965	2.94227	-0.17085	1.94548	1.42385	4.07678	-66.3288	0.16657	-0.24302
8.63636	4.53418	3.59267	2.92193	-0.13419	1.92175	1.45323	3.97599	-66.2557	0.18906	-0.25698
8.64935	4.52825	3.591	2.91435	-0.15252	1.94504	1.45771	3.97153	-66.3007	0.26024	-0.241
8.66234	4.51382	3.61462	2.93581	-0.18707	1.95977	1.44601	3.96356	-66.2992	0.23433	-0.17507
8.67532	4.46228	3.62909	2.95291	-0.18763	1.95286	1.46023	3.9808	-66.3018	0.25154	-0.19878
8.68831	4.46549	3.63909	2.92845	-0.16761	1.95864	1.47091	3.95458	-66.3497	0.26458	-0.22665
8.7013	4.47264	3.64172	2.88283	-0.08915	1.93129	1.5241	3.86353	-66.36	0.29003	-0.24521
8.71429	4.47266	3.61043	2.84997	0.00111	1.94503	1.49424	3.85967	-66.3666	0.29961	-0.23499
8.72727	4.49539	3.52227	2.8223	-0.00583	1.9953	1.49445	3.87239	-66.3604	0.31001	-0.23839
8.74026	4.49336	3.54689	2.7773	-0.04192	2.02871	1.47329	3.86033	-66.3328	0.28244	-0.2329
8.75325	4.48729	3.54702	2.78588	-0.04837	2.02443	1.50625	3.83198	-66.296	0.19924	-0.26829
8.76623	4.49875	3.53436	2.76989	0.028	2.0285	1.52293	3.8117	-66.2418	0.19917	-0.30392
8.77922	4.51903	3.52135	2.73855	0.03538	2.04942	1.52748	3.79099	-66.2496	0.2365	-0.34023
8.79221	4.54315	3.52553	2.72058	0.11016	1.94335	1.50714	3.85767	-66.2781	0.28187	-0.35544
8.80519	4.56293	3.51329	2.70643	0.13559	1.92867	1.53773	3.92071	-66.3542	0.29394	-0.36613
8.81818	4.55762	3.52568	2.70895	0.12784	1.9218	1.52737	3.91315	-66.3558	0.30267	-0.3608
8.83117	4.48376	3.52943	2.69921	0.13263	1.92731	1.4801	4.03829	-66.3696	0.30734	-0.3264
8.84416	4.49721	3.46978	2.68914	0.1252	1.93752	1.44963	4.01599	-66.3168	0.29901	-0.30779
8.85714	4.49853	3.464	2.72074	0.11415	1.94385	1.44455	3.99059	-66.2985	0.28993	-0.29732
8.87013	4.52878	3.47465	2.73179	0.1031	1.91682	1.46934	3.97371	-66.2497	0.25021	-0.29955
8.88312	4.55032	3.4252	2.7141	0.12534	1.89865	1.46499	3.99022	-66.2673	0.23981	-0.23558
8.8961	4.56037	3.41685	2.72927	0.12269	1.89286	1.48189	3.98569	-66.2809	0.25572	-0.24414
8.90909	4.5634	3.36656	2.74379	0.12037	1.91997	1.48283	3.94268	-66.2317	0.2179	-0.21521
8.92208	4.55036	3.40424	2.74679	0.03673	1.93468	1.46344	3.97879	-66.2158	0.20523	-0.17398
8.93506	4.59219	3.37891	2.73797	0.06165	1.92712	1.48211	3.97726	-66.2587	0.24696	-0.19158
8.94805	4.588	3.40009	2.74583	0.03806	1.85851	1.52545	3.94267	-66.2178	0.24283	-0.17563
8.96104	4.57147	3.43375	2.74985	0.01945	1.91125	1.42485	3.94146	-66.1808	0.20144	-0.12664
8.97403	4.58866	3.4293	2.74161	0.04262	1.92255	1.42865	3.93549	-66.2148	0.2273	-0.15752
8.98701	4.63478	3.42542	2.7288	0.05801	1.88828	1.49974	3.83638	-66.2116	0.24877	-0.18792
9	4.63425	3.40084	2.77094	0.02747	1.88403	1.51266	3.82436	-66.2387	0.23256	-0.17604
9.01299	4.61237	3.43468	2.74235	0.02606	1.88884	1.46348	3.89517	-66.2367	0.24161	-0.16814
9.02597	4.55979	3.43891	2.72692	0.06238	1.83511	1.48211	3.85647	-66.1769	0.28423	-0.17687
9.03896	4.58996	3.42161	2.75421	0.02312	1.87763	1.47192	3.82606	-66.1603	0.28139	-0.24983
9.05195	4.59058	3.44615	2.74374	-0.01232	1.90745	1.46224	3.82892	-66.1684	0.25384	-0.20237
9.06494	4.56228	3.55419	2.57698	0.03176	1.86617	1.47361	3.81944	-66.2014	0.29314	-0.20119
9.07792	4.58521	3.51452	2.64453	0.013	1.85003	1.50208	3.79325	-66.192	0.33675	-0.31019
9.09091	4.55383	3.49212	2.6858	-0.01385	1.87986	1.48036	3.80915	-66.1615	0.34332	-0.28134
9.1039	4.52638	3.54579	2.66338	0.00575	1.89718	1.42504	3.82525	-66.1815	0.2666	-0.14366
9.11688	4.54093	3.55326	2.61636	0.05468	1.9356	1.38162	3.86655	-66.2345	0.31593	-0.17049
9.12987	4.56781	3.5105	2.6667	0.01548	1.94526	1.42155	3.78537	-66.2113	0.33536	-0.22182
9.14286	4.5105	3.54349	2.66267	0.00136	1.99354	1.39873	3.79604	-66.1789	0.29107	-0.19614
9.15584	4.50431	3.55537	2.66713	0.01244	1.98671	1.3846	3.80246	-66.2009	0.31446	-0.18305
9.16883	4.49833	3.56265	2.63859	0.03212	1.93721	1.36311	3.87481	-66.2398	0.36396	-0.20432
9.18182	4.50374	3.61197	2.64394	0.07274	1.88818	1.40951	3.78984	-66.2365	0.39226	-0.22968
9.19481	4.51308	3.53495	2.64458	0.08869	1.87321	1.43049	3.72177	-66.1552	0.40799	-0.25052
9.20779	4.53154	3.52402	2.66615	0.07168	1.85383	1.46453	3.75127	-66.1801	0.43964	-0.26758
9.22078	4.51673	3.54186	2.64187	0.10071	1.84683	1.466	3.7595	-66.1786	0.35594	-0.20174
9.23377	4.48106	3.57656	2.64701	0.09615	1.85708	1.45077	3.75517	-66.1717	0.36769	-0.23332
9.24675	4.50482	3.46778	2.76399	0.06703	1.88428	1.46476	3.74318	-66.1522	0.36293	-0.24006
9.25974	4.51696	3.46699	2.74127	0.05066	1.88602	1.47926	3.70991	-66.1576	0.3294	-0.16784
9.27273	4.5376	3.45784	2.74384	0.05524	1.87132	1.51064	3.71013	-66.1245	0.27447	-0.2007
9.28571	4.56239	3.42395	2.76268	0.03577	1.8437	1.56276	3.67291	-66.0954	0.2565	-0.23744
9.2987	4.55463	3.42753	2.81126	-0.04632	1.87409	1.56935	3.63941	-66.0746	0.22593	-0.23306
9.31169	4.55568	3.43903	2.82293	-0.07462	1.89207	1.54287	3.64768	-66.0658	0.23368	-0.2807
9.32468	4.58576	3.41292	2.81355	-0.00214	1.83515	1.57486	3.68611	-66.1156	0.32567	-0.3289
9.33766	4.60351	3.41652	2.75697	-0.0176	1.82015	1.6028	3.65383	-66.0815	0.31746	-0.33921
9.35065	4.5748	3.48361	2.72879	-0.04966	1.86347	1.5596	3.67618	-66.056	0.26379	-0.29523
9.36364	4.5412	3.52193	2.69219	-0.01433	1.88237	1.4775	3.66131	-65.9774	0.26429	-0.25099
9.37662	4.57874	3.49799	2.66864	0.06226	1.85592	1.51597	3.65991	-66.0007	0.30207	-0.28208
9.38961	4.55758	3.4742	2.6878	0.00415	1.92946	1.50817	3.60822	-65.9358	0.28121	-0.27525
9.4026	4.55715	3.50085	2.66132	0.01841	1.91864	1.52035	3.62754	-65.95	0.27263	-0.25551
9.41558	4.66486	3.46502	2.67692	0.03351	1.89565	1.47578	3.6174	-65.9724	0.34363	-0.30268
9.42857	4.60354	3.43774	2.71759	0.01159	1.9145	1.46031	3.55717	-65.8824	0.31836	-0.29961
9.44156	4.55041	3.45696	2.78271	-0.01002	1.94989	1.47968	3.55571	-65.8894	0.28453	-0.27574
9.45455	4.57318	3.45123	2.74268	0.12265	1.93919	1.49934	3.56274	-65.9977	0.34656	-0.29349
9.46753	4.59616	3.42885	2.72805	0.08309	2.0282	1.54781	3.6044	-66.0064	0.32869	-0.30683
9.48052	4.64764	3.46498	2.72211	0.07775	2.02787	1.5415	3.62086	-65.96	0.25954	-0.29107
9.49351	4.66002	3.45481	2.73359	0.04254	2.0241	1.51029	3.68571	-65.9372	0.25171	-0.28769
9.50649	4.647	3.47443	2.77047	0.01148	2.01263	1.45418	3.76537	-65.931	0.22234	-0.25852
9.51948	4.71787	3.45667	2.79469	0.06534	1.87387	1.51149	3.74777	-65.9124	0.25595	-0.31722
9.53247	4.70507	3.46404	2.79785	0.05762	1.92264	1.45087	3.74263	-65.9064	0.24389	-0.30907
9.54545	4.67964	3.49613	2.76794	0.05414	1.94742	1.39033	3.84065	-65.9082	0.2358	-0.29257
9.55844	4.5982	3.51571	2.75067	0.06715	1.94396	1.38005	3.85356	-65.9182	0.21863	-0.27517
9.57143	4.61277	3.54332	2.74179	0.08886	1.91091	1.39523	3.8383	-65.8887	0.26039	-0.27885
9.58442	4.60226	3.52845	2.76692	0.06007	1.92863	1.39815	3.84113	-65.8654	0.20949	-0.28289
9.5974	4.50192	3.57274	2.74164	0.09411	1.9262	1.38361	3.84897	-65.9087	0.17554	-0.16584
9.61039	4.50951	3.55819	2.71646	0.14038	1.89511	1.41496	3.87841	-66.0148	0.1887	-0.09281
9.62338	4.50974	3.57229	2.69127	0.1402	1.91002	1.42596	3.86165	-66.0117	0.19413	-0.11375
9.63636	4.52302	3.56094	2.67818	0.18191	1.86587	1.44596	3.85726	-66.0202	0.19908	-0.19734
9.64935	4.64807	3.62916	2.63936	0.20257	1.87239	1.43668	3.9118	-66.0451	0.25414	-0.28136
9.66234	4.63758	3.60453	2.64293	0.13998	1.97446	1.45289	3.89888	-66.0117	0.28074	-0.30362
9.67532	4.56021	3.6682	2.63268	0.13651	2.00857	1.42706	3.91503	-65.995	0.24433	-0.27946
9.68831	4.5629	3.7115	2.59957	0.12017	1.93014	1.55869	3.92262	-65.9906	0.28315	-0.30541
9.7013	4.57835	3.69992	2.60056	0.13265	1.94501	1.57934	3.91708	-65.9692	0.29702	-0.43696
9.71429	4.57285	3.72977	2.61024	0.13174	1.93932	1.56615	3.9116	-65.9976	0.31987	-0.3729
9.72727	4.54599	3.77286	2.60246	0.13944	1.96739	1.50256	3.96921	-65.9423	0.31799	-0.3347
9.74026	4.54795	3.79571	2.5734	0.13842	1.96204	1.51899	3.96341	-65.9545	0.37464	-0.37554
9.75325	4.53726	3.81895	2.57916	0.05971	2.05268	1.4933	3.91929	-65.9112	0.36352	-0.38239
9.76623	4.48478	3.84663	2.51098	0.20899	2.10875	1.47567	3.95477	-65.9265	0.38595	-0.37642
9.77922	4.50426	3.81571	2.4941	0.3261	2.07997	1.51245	3.91471	-65.8874	0.40876	-0.37867
9.79221	4.54574	3.83463	2.48642	0.34969	2.05863	1.49975	3.94116	-65.9568	0.52754	-0.3735
9.80519	4.55372	3.82344	2.53366	0.31844	2.10882	1.52136	3.88285	-65.9367	0.51935	-0.41055
9.81818	4.41373	3.8251	2.60886	0.30784	2.15112	1.49669	3.89552	-65.9078	0.48552	-0.37961
9.83117	4.43662	3.8314	2.57379	0.32237	2.20937	1.52675	3.90834	-65.9716	0.53938	-0.39038
9.84416	4.42632	3.81206	2.58174	0.32788	2.30794	1.53191	3.88806	-65.9996	0.51751	-0.40978
9.85714	4.42515	3.78791	2.54924	0.45701	2.31744	1.5583	3.86316	-65.9991	0.52495	-0.40017
9.87013	4.453	3.8103	2.56794	0.42024	2.30622	1.59691	3.85055	-65.9937	0.55715	-0.47779
9.88312	4.49308	3.77035	2.69039	0.47039	2.26556	1.56022	3.88021	-66.0431	0.58071	-0.49581
9.8961	4.5288	3.75173	2.71494	0.4816	2.22034	1.60409	3.85922	-66.0502	0.6251	-0.53823
9.90909	4.45503	3.79187	2.78467	0.47159	2.25094	1.5679	3.88838	-66.0482	0.60589	-0.46162
9.92208	4.4612	3.78977	2.75257	0.48278	2.24868	1.58156	3.81734	-65.9641	0.64069	-0.47266
9.93506	4.47651	3.78298	2.77479	0.47393	2.22548	1.60795	3.75963	-65.9195	0.6005	-0.39695
9.94805	4.55444	3.81263	2.83507	0.44439	2.22738	1.6472	3.75238	-65.9764	0.61537	-0.42309
9.96104	4.5431	3.82069	2.86963	0.4065	2.2547	1.62774	3.76272	-65.9706	0.66152	-0.3945
9.97403	4.5525	3.85008	2.81937	0.43224	2.23132	1.5836	3.79926	-66.0098	0.75055	-0.40814
9.98701	4.61626	3.83724	2.87044	0.37372	2.21541	1.60302	3.78971	-66.0068	0.75081	-0.41816
10	4.58349	3.88648	2.84675	0.39416	2.19048	1.5854	3.76758	-65.8961	0.76436	-0.38279
10.013	4.57169	3.92284	2.84413	0.37658	2.17821	1.57202	3.78368	-65.8917	0.7692	-0.36796
10.026	4.58532	3.9341	2.86236	0.2872	2.17787	1.52161	3.93298	-65.9009	0.79935	-0.36132
10.039	4.60312	3.92439	2.91057	0.25581	2.08887	1.51411	3.97448	-65.8682	0.79571	-0.38819
10.0519	4.54493	3.96528	2.90478	0.20373	2.07163	1.62219	4.01845	-65.8684	0.76211	-0.33458
10.0649	4.58309	3.99734	2.86977	0.24449	2.07607	1.53444	4.0536	-65.911	0.77061	-0.35242
10.0779	4.57057	3.98294	2.89782	0.17674	2.09762	1.63414	3.97436	-65.8909	0.74595	-0.34537
10.0909	4.57124	3.95493	2.9011	0.18503	2.10662	1.62846	3.99433	-65.9	0.77191	-0.35969
10.1039	4.57247	3.92567	2.8875	0.07619	2.25727	1.61842	3.98464	-65.8629	0.73037	-0.33616
10.1169	4.56553	3.95093	2.80651	0.10633	2.3092	1.59933	4.01322	-65.8929	0.74307	-0.29084
10.1299	4.61772	3.92195	2.84779	0.05157	2.25943	1.6554	3.97089	-65.8982	0.77714	-0.34992
10.1429	4.59851	3.91454	2.82251	0.12083	2.21756	1.62705	3.96225	-65.8829	0.7484	-0.32904
10.1558	4.59985	3.94974	2.80627	0.08415	2.23409	1.64378	4.00381	-65.8965	0.76125	-0.329
10.1688	4.56275	3.97706	2.79408	0.06067	2.26299	1.60065	4.02443	-65.9102	0.73264	-0.34096
10.1818	4.51166	3.94983	2.77391	0.08337	2.22846	1.64597	4.00286	-65.9154	0.69607	-0.39865
10.1948	4.50549	3.95598	2.81752	0.02159	2.24424	1.658	3.96865	-65.9123	0.61772	-0.33511
10.2078	4.44511	4.09079	2.81872	0.03109	2.26432	1.64482	4.00217	-65.9181	0.57722	-0.31025
10.2208	4.38029	4.0683	2.82802	0.03242	2.21681	1.66979	3.96043	-65.9488	0.57872	-0.26578
10.2338	4.39055	3.9982	2.84168	0.00881	2.23601	1.64904	3.9607	-65.9952	0.70505	-0.23573
10.2468	4.5045	4.02391	2.80837	-0.01094	2.25152	1.64487	3.95685	-65.9733	0.68631	-0.22254
10.2597	4.50773	4.02888	2.81186	-0.00566	2.2256	1.66972	3.88209	-65.8967	0.71226	-0.24251
10.2727	4.53598	3.98731	2.81983	-0.000864522	2.19589	1.71542	3.8455	-65.8957	0.7459	-0.37725
10.2857	4.51376	4.02537	2.81068	-0.03451	2.21693	1.69786	3.81764	-65.8649	0.70365	-0.37012
10.2987	4.53358	4.05141	2.7584	-0.000916598	2.179	1.7055	3.86133	-65.9264	0.74096	-0.40455
10.3117	4.53684	4.00666	2.78916	-0.00865	2.1913	1.65818	3.82956	-65.9172	0.71588	-0.40963
10.3247	4.52398	4.0206	2.77772	-0.02421	2.12017	1.79812	3.83947	-65.9003	0.70825	-0.42339
10.3377	4.47321	4.02179	2.80382	-0.04398	2.14231	1.78479	3.81591	-65.8877	0.6712	-0.44865
10.3506	4.44715	4.0483	2.79155	-0.04265	2.14779	1.77914	3.8266	-65.909	0.6716	-0.46422
10.3636	4.39042	4.01593	2.79226	-0.03298	2.08601	1.74894	3.91547	-65.8967	0.7136	-0.50084
10.3766	4.37882	3.98262	2.80157	-0.09035	2.0838	1.74437	3.93124	-65.8843	0.68419	-0.50395
10.3896	4.37181	4.01154	2.78518	-0.08027	2.07417	1.70155	3.92343	-65.7946	0.69235	-0.47749
10.4026	4.38983	3.96498	2.80611	-0.08268	2.03139	1.75061	3.88384	-65.753	0.64857	-0.54278
10.4156	4.3525	3.92682	2.84343	-0.16489	2.06891	1.67826	3.98176	-65.703	0.59931	-0.53619
10.4286	4.46524	3.8755	2.834	-0.14627	2.0482	1.67354	3.98194	-65.7161	0.59601	-0.53789
10.4416	4.48864	3.88267	2.8281	-0.09731	1.95503	1.67286	4.01671	-65.7382	0.5637	-0.53137
10.4545	4.4703	3.8808	2.82636	-0.11083	1.9275	1.6522	3.98943	-65.6567	0.57405	-0.52569
10.4675	4.44829	3.87396	2.8629	-0.18371	1.96741	1.64939	3.92362	-65.6177	0.55061	-0.54528
10.4805	4.40529	3.90465	2.81982	-0.15586	1.92408	1.78025	3.89361	-65.6417	0.52699	-0.52701
10.4935	4.42559	3.92675	2.78931	-0.1405	1.89386	1.79707	3.93011	-65.7928	0.52891	-0.47223
10.5065	4.44711	3.94025	2.74563	-0.14583	1.88397	1.80199	3.92073	-65.8141	0.53978	-0.49438
10.5195	4.4524	3.9238	2.7312	-0.19682	1.97705	1.82449	3.90227	-65.7966	0.47021	-0.50841
10.5325	4.40685	3.94521	2.73824	-0.31994	2.04393	1.78832	3.86739	-65.7657	0.46607	-0.47606
10.5455	4.41962	3.9374	2.69946	-0.27225	1.9522	1.93924	3.8957	-65.8102	0.51992	-0.48547
10.5584	4.41971	3.91633	2.7283	-0.28404	1.94524	1.94595	3.83924	-65.8079	0.46472	-0.39913
10.5714	4.39051	3.92006	2.71515	-0.30439	1.95522	1.87786	3.89969	-65.7677	0.46025	-0.40609
10.5844	4.39912	3.93615	2.73923	-0.27762	1.89721	1.87753	3.87601	-65.7959	0.46453	-0.43384
10.5974	4.35368	3.91017	2.82054	-0.25803	1.87178	1.84366	3.87779	-65.7907	0.46076	-0.449
10.6104	4.32095	3.91428	2.83736	-0.27572	1.89688	1.80909	3.86751	-65.848	0.53136	-0.38882
10.6234	4.40441	3.93544	2.82008	-0.28879	1.89682	1.7868	3.8575	-65.8502	0.50814	-0.3707
10.6364	4.50722	3.90176	2.81962	-0.27214	1.84194	1.81537	3.83055	-65.8648	0.53112	-0.41992
10.6494	4.4752	3.89268	2.83672	-0.29784	1.88001	1.7688	3.74509	-65.7292	0.52013	-0.39806
10.6623	4.47676	3.92128	2.79547	-0.26108	1.85591	1.77682	3.72241	-65.7838	0.52952	-0.41367
10.6753	4.47862	3.88727	2.82537	-0.26167	1.83568	1.77659	3.69098	-65.7799	0.54746	-0.43305
10.6883	4.48493	3.91624	2.8132	-0.24914	1.83622	1.72164	3.68044	-65.8012	0.52367	-0.45237
10.7013	4.45327	3.92887	2.83424	-0.26567	1.89229	1.61829	3.65804	-65.7851	0.49186	-0.46696
10.7143	4.43862	3.9124	2.8214	-0.31925	1.878	1.72264	3.5939	-65.7947	0.47743	-0.46449
10.7273	4.45351	3.87502	2.82549	-0.38406	1.98425	1.78897	3.46935	-65.796	0.48007	-0.50437
10.7403	4.41365	3.8969	2.78357	-0.40566	2.08783	1.77168	3.46999	-65.8395	0.44077	-0.46828
10.7532	4.4447	3.88999	2.76241	-0.37618	2.04371	1.81696	3.45066	-65.8713	0.42714	-0.41202
10.7662	4.42151	3.89556	2.75362	-0.37537	2.03688	1.8119	3.4488	-65.9069	0.3552	-0.35436
10.7792	4.35623	3.82081	2.88681	-0.33312	2.03385	1.80359	3.4337	-65.9119	0.33744	-0.36508
10.7922	4.33697	3.71643	2.97107	-0.35034	2.02686	1.79098	3.42736	-65.9293	0.32367	-0.39613
10.8052	4.27739	3.86621	2.97365	-0.32507	1.98592	1.77822	3.43839	-65.9685	0.36097	-0.38096
10.8182	4.27764	3.90433	2.98417	-0.36289	1.97036	1.83697	3.36951	-65.9532	0.33592	-0.43735
10.8312	4.36911	3.94125	3.00751	-0.45687	1.98007	1.7868	3.38031	-65.9713	0.30262	-0.43518
10.8442	4.37949	3.91476	2.97222	-0.40054	1.93064	1.79176	3.36627	-66.0438	0.41985	-0.44569
10.8571	4.38158	3.9132	2.95337	-0.42772	1.952	1.77616	3.3611	-66.0322	0.38128	-0.39731
10.8701	4.37486	3.89895	2.97243	-0.42613	1.93143	1.78146	3.31802	-66.0284	0.39712	-0.43688
10.8831	4.37602	3.88932	2.96254	-0.46221	1.99337	1.76494	3.33388	-66.0366	0.38285	-0.42553
10.8961	4.41941	3.86317	2.95291	-0.40044	1.93517	1.77327	3.2996	-66.053	0.37323	-0.48565
10.9091	4.39157	3.8577	2.96441	-0.42664	1.9314	1.76891	3.25304	-66.0647	0.30614	-0.36671
10.9221	4.4013	3.9228	2.93781	-0.41503	1.89017	1.77633	3.27019	-66.0723	0.32353	-0.41234
10.9351	4.48963	3.95737	2.91916	-0.43206	1.86529	1.76266	3.28802	-66.1477	0.3327	-0.41981
10.9481	4.49296	3.93207	2.93034	-0.41937	1.84858	1.76277	3.2387	-66.181	0.40821	-0.48245
10.961	4.47476	3.92747	2.96774	-0.46561	1.86565	1.74678	3.22303	-66.1125	0.25067	-0.47003
10.974	4.43119	3.93913	2.92185	-0.43629	1.84942	1.67228	3.23738	-66.0575	0.24345	-0.45366
10.987	4.4474	3.87391	2.91761	-0.47378	1.83317	1.69086	3.18116	-66.0415	0.23631	-0.5047
11	4.45184	3.85419	2.90473	-0.43105	1.71443	1.71056	3.18359	-66.088	0.25018	-0.5686
11.013	4.51396	3.83869	2.90925	-0.43948	1.71252	1.7012	3.18096	-66.0828	0.24246	-0.56084
11.026	4.42827	3.87791	2.87662	-0.46516	1.74097	1.75743	3.17734	-66.1103	0.17954	-0.50632
11.039	4.43118	3.89182	2.81494	-0.41506	1.71124	1.75805	3.21514	-66.1502	0.19208	-0.53525
11.0519	4.3965	3.84661	2.82944	-0.49876	1.83524	1.75917	3.19378	-66.1272	0.14207	-0.55567
11.0649	4.3151	3.82647	2.80306	-0.48138	1.8688	1.75208	3.18036	-66.1416	0.14657	-0.56759
11.0779	4.27543	3.80227	2.76483	-0.38555	1.86346	1.77069	3.11722	-66.1523	0.12596	-0.57917
11.0909	4.32456	3.74861	2.74315	-0.38691	1.8407	1.76461	3.11366	-66.2305	0.26386	-0.57002
11.1039	4.35674	3.71194	2.69052	-0.41317	1.814	1.79647	3.05966	-66.2195	0.21944	-0.66143
11.1169	4.32593	3.81316	2.67942	-0.47824	1.79613	1.78643	3.07248	-66.2248	0.20021	-0.67268
11.1299	4.38237	3.80477	2.70644	-0.46423	1.76116	1.76331	3.05207	-66.2302	0.17694	-0.71242
11.1429	4.34554	3.79264	2.68696	-0.45386	1.73385	1.76112	2.99096	-66.1154	0.17045	-0.69658
11.1558	4.33408	3.75128	2.70134	-0.49412	1.71506	1.75062	2.93469	-66.0897	0.13865	-0.70136
11.1688	4.29312	3.74403	2.73674	-0.52123	1.68755	1.67738	2.95819	-66.0144	0.08175	-0.68041
11.1818	4.31539	3.71604	2.73395	-0.4711	1.62541	1.66345	2.95643	-66.0324	0.09629	-0.73898
11.1948	4.29583	3.69231	2.76057	-0.47491	1.61336	1.66214	2.92953	-66.0295	0.06489	-0.7432
11.2078	4.24657	3.72322	2.69114	-0.49563	1.56865	1.7982	2.87206	-66.0431	0.02498	-0.72222
11.2208	4.23896	3.67865	2.69759	-0.49118	1.55838	1.78607	2.88919	-66.1365	0.01419	-0.78832
11.2338	4.24003	3.66343	2.70401	-0.48612	1.52675	1.77882	2.90263	-66.1633	-0.04222	-0.83678
11.2468	4.17449	3.74774	2.79843	-0.53116	1.49523	1.79273	2.86614	-66.1225	-0.12385	-0.86407
11.2597	4.10551	3.85062	2.7964	-0.539	1.52718	1.72285	2.8972	-66.1103	-0.1552	-0.88805
11.2727	4.13375	3.81798	2.7564	-0.53474	1.49174	1.72122	2.88218	-66.1769	-0.04494	-0.90053
11.2857	4.14537	3.79793	2.74967	-0.52583	1.49746	1.68693	2.86274	-66.18	-0.04875	-0.90556
11.2987	4.12325	3.79854	2.72695	-0.54223	1.46514	1.61997	2.82219	-66.091	-0.06459	-0.92386
11.3117	4.08461	3.79047	2.70463	-0.53792	1.47483	1.59574	2.83199	-66.0908	-0.10987	-0.92504
11.3247	4.10494	3.77001	2.66113	-0.49143	1.42564	1.597	2.84619	-66.1495	-0.09211	-0.9511
11.3377	4.11674	3.7248	2.67257	-0.51235	1.38643	1.70513	2.83939	-66.1409	-0.1122	-0.9727
11.3506	4.00966	3.69654	2.64676	-0.50456	1.36146	1.71007	2.85307	-66.1736	-0.12005	-1.01439
11.3636	4.01909	3.67258	2.63814	-0.48902	1.31566	1.73201	2.86671	-66.2523	-0.10312	-1.05919
11.3766	3.98733	3.64833	2.60918	-0.53133	1.40663	1.70005	2.88902	-66.277	-0.13212	-1.06636
11.3896	3.98986	3.63689	2.50937	-0.39853	1.4076	1.72306	2.8526	-66.2969	-0.11527	-1.12008
11.4026	3.91719	3.61367	2.4732	-0.31926	1.43773	1.69142	2.86674	-66.2617	-0.15284	-1.17486
11.4156	3.94144	3.56997	2.45813	-0.29483	1.39168	1.69775	2.85618	-66.3651	0.00247	-1.15542
11.4286	3.94036	3.54405	2.46707	-0.32854	1.36215	1.70418	2.82919	-66.3716	-0.03621	-1.21946
11.4416	3.89268	3.57356	2.47991	-0.41804	1.37061	1.64333	2.84023	-66.3906	-0.14536	-1.13615
11.4545	3.89931	3.566	2.45921	-0.40343	1.31222	1.67882	2.81412	-66.4138	-0.18645	-1.07494
11.4675	3.90644	3.49659	2.46335	-0.30076	1.27067	1.65945	2.79275	-66.3952	-0.20159	-1.11577
11.4805	3.90939	3.45709	2.48425	-0.3082	1.25955	1.61821	2.72572	-66.4184	-0.13355	-1.14404
11.4935	3.94912	3.45166	2.46259	-0.30732	1.23696	1.59251	2.72699	-66.4123	-0.16327	-1.12108
11.5065	3.94217	3.3881	2.41995	-0.19847	1.19357	1.59999	2.71216	-66.4316	-0.15522	-1.14808
11.5195	4.00551	3.39944	2.46604	-0.25052	1.19668	1.60365	2.72185	-66.4003	-0.19337	-1.19633
11.5325	3.9669	3.40573	2.44904	-0.24311	1.18706	1.55828	2.75771	-66.4024	-0.22703	-1.17779
11.5455	3.9706	3.36189	2.44828	-0.24736	1.14793	1.58137	2.75857	-66.4813	-0.28055	-1.08118
11.5584	3.92154	3.46335	2.4088	-0.27188	1.13745	1.59307	2.73929	-66.4732	-0.34128	-1.08339
11.5714	3.88618	3.44219	2.35485	-0.35431	1.25485	1.63848	2.69085	-66.4567	-0.37244	-1.078
11.5844	3.82955	3.41809	2.45398	-0.37323	1.24921	1.59918	2.70977	-66.4567	-0.40377	-1.07279
11.5974	3.86531	3.38182	2.45624	-0.33396	1.1474	1.6103	2.6538	-66.4108	-0.34395	-1.10094
11.6104	3.85099	3.37496	2.44654	-0.29028	1.10785	1.5673	2.65732	-66.4283	-0.39349	-1.12926
11.6234	3.82422	3.35966	2.42065	-0.2761	1.07335	1.49849	2.74364	-66.4744	-0.41344	-1.1451
11.6364	3.75546	3.36567	2.3994	-0.30045	1.09947	1.47479	2.6943	-66.4568	-0.47599	-1.14337
11.6494	3.7624	3.33401	2.38206	-0.27456	1.05473	1.45087	2.72052	-66.5186	-0.46291	-1.20733
11.6623	3.78655	3.17102	2.38127	-0.33633	1.13923	1.48119	2.65921	-66.5089	-0.47489	-1.26596
11.6753	3.83685	3.14981	2.33432	-0.31395	1.09698	1.50301	2.59404	-66.5157	-0.52842	-1.17473
11.6883	3.80783	3.14556	2.32486	-0.3081	1.07181	1.49975	2.59624	-66.5218	-0.61998	-1.13627
11.7013	3.81448	3.12798	2.31516	-0.31846	1.03768	1.49744	2.59394	-66.5399	-0.65345	-1.1662
11.7143	3.76451	3.10971	2.33519	-0.36683	0.99139	1.61616	2.59078	-66.469	-0.69104	-1.23487
11.7273	3.74006	3.03176	2.2965	-0.37324	1.00076	1.56928	2.60843	-66.4859	-0.745	-1.20749
11.7403	3.77516	2.97863	2.28608	-0.43745	1.09676	1.63918	2.55959	-66.4864	-0.76928	-1.24703
11.7532	3.73966	2.97616	2.23778	-0.4542	1.14782	1.62076	2.57388	-66.491	-0.7726	-1.22327
11.7662	3.69589	2.99052	2.24068	-0.54256	1.1604	1.60259	2.55039	-66.4401	-0.87638	-1.1081
11.7792	3.67723	2.99707	2.25215	-0.62	1.15691	1.56755	2.57355	-66.5054	-0.85436	-1.05758
11.7922	3.70483	2.88671	2.38004	-0.62743	1.11205	1.59559	2.52524	-66.5023	-0.81202	-1.13733
11.8052	3.69907	2.87749	2.36003	-0.62695	1.07633	1.61123	2.46426	-66.4197	-0.79143	-1.15757
11.8182	3.65548	2.95978	2.34032	-0.60601	0.99519	1.60129	2.47531	-66.4341	-0.79686	-1.16839
11.8312	3.77461	2.96092	2.35005	-0.63563	0.96828	1.57428	2.48272	-66.4235	-0.82692	-1.18701
11.8442	3.85435	2.90664	2.38507	-0.63193	0.90279	1.59833	2.45204	-66.4213	-0.81444	-1.2269
11.8571	3.84486	2.87358	2.39468	-0.64094	0.87576	1.53398	2.38401	-66.3063	-0.85242	-1.25417
11.8701	3.8436	2.8664	2.35379	-0.61195	0.86656	1.50242	2.4045	-66.3895	-0.82742	-1.30199
11.8831	3.86179	2.81335	2.3466	-0.63362	0.81568	1.52129	2.40328	-66.4051	-0.82333	-1.34538
11.8961	3.80722	2.79748	2.34428	-0.7016	0.78211	1.63229	2.40141	-66.4415	-0.87353	-1.33435
11.9091	3.81566	2.76073	2.33377	-0.73946	0.86975	1.66181	2.44234	-66.4951	-0.87797	-1.37343
11.9221	3.71425	2.73296	2.29828	-0.7758	0.92076	1.65292	2.4422	-66.4985	-0.89905	-1.39127
11.9351	3.70465	2.66305	2.30519	-0.79458	0.91546	1.661	2.38781	-66.498	-0.97763	-1.31386
11.9481	3.66556	2.60615	2.35006	-0.8825	0.91879	1.64374	2.36794	-66.4429	-1.03875	-1.31734
11.961	3.62248	2.61672	2.37058	-0.88819	0.87537	1.58507	2.40279	-66.4548	-1.10387	-1.34137
11.974	3.6256	2.5814	2.35326	-0.8508	0.8104	1.5726	2.40455	-66.4961	-1.13464	-1.36902
11.987	3.59157	2.5337	2.30255	-0.75956	0.79957	1.58125	2.38608	-66.4921	-1.13467	-1.40955
12	3.55759	2.52401	2.30288	-0.7416	0.75517	1.55646	2.37621	-66.5502	-1.13053	-1.36246
12.013	3.53186	2.51489	2.30291	-0.76548	0.77404	1.51484	2.39172	-66.5657	-1.18972	-1.39874
12.026	3.52767	2.47224	2.32834	-0.77261	0.75977	1.41365	2.36086	-66.5683	-1.2272	-1.42153
12.039	3.43062	2.44623	2.32041	-0.80073	0.73796	1.42065	2.33412	-66.5539	-1.28467	-1.34479
12.0519	3.34533	2.40358	2.32472	-0.76244	0.76265	1.35656	2.36638	-66.5434	-1.33754	-1.29469
12.0649	3.37789	2.28891	2.33288	-0.76703	0.70752	1.33059	2.3194	-66.5787	-1.236	-1.32867
12.0779	3.27801	2.36133	2.38253	-0.77455	0.62971	1.29679	2.32311	-66.6098	-1.24384	-1.32095
12.0909	3.27639	2.31485	2.39415	-0.81082	0.59682	1.29331	2.23462	-66.4991	-1.26812	-1.33435
12.1039	3.23324	2.30586	2.40196	-0.87297	0.66124	1.1891	2.2387	-66.4855	-1.32639	-1.33891
12.1169	3.21098	2.27204	2.38057	-0.85105	0.58831	1.27705	2.2247	-66.4927	-1.33445	-1.38076
12.1299	3.18898	2.22562	2.39705	-0.89575	0.53264	1.29371	2.18858	-66.4621	-1.35046	-1.44736
12.1429	3.18009	2.17075	2.40985	-0.99451	0.65587	1.32722	2.19878	-66.5202	-1.37037	-1.47162
12.1558	3.09919	2.1544	2.41013	-1.02114	0.64776	1.27606	2.19703	-66.5202	-1.4615	-1.45738
12.1688	3.05098	2.19775	2.31754	-1.01402	0.6111	1.21635	2.22119	-66.5788	-1.52698	-1.37187
12.1818	3.04046	2.15778	2.34214	-1.03215	0.59618	1.21921	2.21246	-66.5864	-1.50368	-1.53063
12.1948	2.96352	2.12628	2.42049	-1.06288	0.57728	1.20958	2.19552	-66.5723	-1.50078	-1.52956
12.2078	2.93753	2.08674	2.41406	-1.06453	0.54197	1.21658	2.18323	-66.5787	-1.56453	-1.43658
12.2208	3.02451	2.10575	2.44147	-1.14265	0.4812	1.21089	2.18419	-66.6019	-1.53078	-1.48729
12.2338	3.10592	2.04403	2.45267	-1.15469	0.45793	1.21864	2.15526	-66.5955	-1.53455	-1.53402
12.2468	2.99804	2.11612	2.55132	-1.17498	0.37073	1.17636	2.13896	-66.5512	-1.58889	-1.52605
12.2597	3.00015	2.08708	2.5313	-1.13558	0.32475	1.06664	2.17874	-66.5082	-1.57602	-1.55568
12.2727	3.106	2.06619	2.55272	-1.15036	0.3171	1.08274	2.10621	-66.4832	-1.57152	-1.56856
12.2857	3.0799	2.07877	2.52765	-1.15679	0.30567	1.01936	2.11733	-66.4789	-1.6092	-1.52664
12.2987	3.07026	2.0039	2.53169	-1.15891	0.25305	1.04416	2.1163	-66.5423	-1.62166	-1.57632
12.3117	3.06111	1.95058	2.56026	-1.20192	0.20877	0.97756	2.20296	-66.4897	-1.63751	-1.6303
12.3247	3.00103	1.90593	2.56755	-1.19779	0.18945	1.0002	2.17522	-66.4795	-1.64846	-1.67604
12.3377	2.94422	1.84487	2.5744	-1.27324	0.18357	1.02567	2.16925	-66.4399	-1.69723	-1.6623
12.3506	2.93364	1.81363	2.57241	-1.25199	0.15765	0.98709	2.2146	-66.5478	-1.69185	-1.7442
12.3636	2.89804	1.80423	2.48101	-1.26418	0.13169	0.97014	2.21421	-66.5557	-1.74027	-1.78769
12.3766	2.82135	1.82488	2.40182	-1.14753	0.11772	0.91177	2.2474	-66.572	-1.73275	-1.84046
12.3896	2.77451	1.81283	2.39	-1.1788	0.14561	0.83281	2.28516	-66.6211	-1.60006	-1.80164
12.4026	2.75718	1.77649	2.34776	-1.0955	0.09362	0.7877	2.28207	-66.6784	-1.51505	-1.83836
12.4156	2.7364	1.74043	2.36386	-1.1042	0.06691	0.74293	2.25887	-66.6727	-1.50579	-1.87502
12.4286	2.68241	1.7425	2.32943	-1.11717	0.06983	0.68192	2.28628	-66.692	-1.52996	-1.86486
12.4416	2.6706	1.74547	2.30274	-1.07063	-0.00659	0.63379	2.35962	-66.728	-1.52495	-1.90027
12.4545	2.63407	1.70259	2.33067	-1.09512	0.02699	0.4965	2.33165	-66.6928	-1.57017	-1.93541
12.4675	2.61462	1.65946	2.34707	-1.11601	-0.00176	0.48872	2.29051	-66.6772	-1.65423	-2.0072
12.4805	2.51634	1.64097	2.38398	-1.12904	0.04112	0.41873	2.3287	-66.6856	-1.71026	-1.96901
12.4935	2.53624	1.60979	2.34372	-1.12113	-0.00809	0.41169	2.33828	-66.7067	-1.66525	-2.00137
12.5065	2.52271	1.54613	2.35279	-1.1326	-0.06187	0.44145	2.31957	-66.6995	-1.65689	-2.03306
12.5195	2.54741	1.49592	2.37822	-1.11774	-0.07356	0.33536	2.29289	-66.7637	-1.54022	-2.07734
12.5325	2.49628	1.49254	2.38686	-1.12445	-0.05902	0.31699	2.23199	-66.7347	-1.59326	-2.06246
12.5455	2.45756	1.4773	2.36604	-1.09809	-0.06491	0.28223	2.24625	-66.7767	-1.61657	-1.98531
12.5584	2.41073	1.44117	2.37883	-1.10969	-0.08355	0.28626	2.22298	-66.7845	-1.60974	-2.05214
12.5714	2.37256	1.43041	2.36652	-1.1049	-0.08976	0.27505	2.15189	-66.7913	-1.6323	-2.06032
12.5844	2.29735	1.54082	2.38719	-1.08777	-0.10809	0.26915	2.17244	-66.8572	-1.6467	-2.10183
12.5974	2.31616	1.50322	2.33549	-1.06639	-0.16001	0.26418	2.16841	-66.8568	-1.65253	-2.13902
12.6104	2.30228	1.45325	2.36343	-1.06241	-0.1911	0.2897	2.10505	-66.8301	-1.76045	-2.2173
12.6234	2.2219	1.40346	2.45816	-1.07627	-0.19677	0.2327	2.12048	-66.8229	-1.75228	-2.21081
12.6364	2.2178	1.35809	2.46021	-1.04034	-0.28239	0.22694	2.08528	-66.8233	-1.79425	-2.11312
12.6494	2.20599	1.42539	2.44157	-0.97058	-0.3058	0.15875	2.10067	-66.8616	-1.73899	-2.13037
12.6623	2.24816	1.35765	2.45656	-0.98457	-0.32942	0.18357	2.05279	-66.8456	-1.73809	-2.19007
12.6753	2.18814	1.31621	2.49637	-1.04436	-0.30212	0.1131	2.09955	-66.7838	-1.79189	-2.1909
12.6883	2.15711	1.29695	2.47244	-1.01151	-0.31608	0.07291	2.10718	-66.798	-1.78692	-2.19103
12.7013	2.15187	1.19717	2.45219	-1.02073	-0.32142	0.06651	2.10703	-66.7832	-1.8275	-2.24499
12.7143	2.15241	1.10978	2.52219	-0.98429	-0.35641	0.05699	2.0939	-66.7849	-1.82965	-2.27784
12.7273	2.08698	1.06176	2.61856	-1.01191	-0.36205	0.04808	2.04664	-66.7267	-1.86978	-2.26798
12.7403	2.07689	1.08203	2.58787	-1.01564	-0.38425	0.02256	2.04976	-66.7932	-1.914	-2.18267
12.7532	2.24242	1.0395	2.61615	-1.08406	-0.44004	0.06049	2.02778	-66.771	-1.87809	-2.27438
12.7662	2.19295	1.00118	2.60284	-1.11138	-0.46232	0.03619	1.96866	-66.7278	-1.82159	-2.28161
12.7792	2.20693	1.00158	2.52553	-1.08028	-0.51373	0.0292	1.9481	-66.7644	-1.79488	-2.32596
12.7922	2.18804	0.99457	2.51871	-1.1461	-0.51525	0.00218	1.95271	-66.7719	-1.80935	-2.34919
12.8052	2.19069	0.97154	2.49559	-1.12033	-0.54631	0.00543	1.94486	-66.7796	-1.79334	-2.42751
12.8182	2.13475	0.95418	2.51362	-1.04536	-0.53089	-0.06226	1.9794	-66.7829	-1.76873	-2.37976
12.8312	2.1378	0.93822	2.4887	-1.07686	-0.56617	-0.07461	2.00978	-66.836	-1.77732	-2.45325
12.8442	2.04544	1.0516	2.53989	-1.13049	-0.5557	-0.1073	1.98519	-66.7791	-1.82313	-2.42991
12.8571	2.1623	1.07119	2.53272	-1.11771	-0.5955	-0.08454	1.9643	-66.8344	-1.81494	-2.46062
12.8701	2.1516	1.03256	2.55022	-1.14325	-0.5969	-0.08649	1.9066	-66.8471	-1.75357	-2.49891
12.8831	2.12844	0.97783	2.53373	-1.10163	-0.66557	-0.06265	1.88363	-66.8302	-1.74737	-2.54137
12.8961	2.06701	0.94846	2.53395	-1.1567	-0.62088	-0.09265	1.89008	-66.8004	-1.78753	-2.5541
12.9091	2.02704	0.87621	2.43796	-1.04155	-0.55978	-0.14736	1.92181	-66.791	-1.82374	-2.52433
12.9221	2.04305	0.81665	2.35858	-0.95009	-0.61281	-0.12589	1.90334	-66.7899	-1.80074	-2.56167
12.9351	2.03512	0.76668	2.35833	-0.99366	-0.60732	-0.12436	1.88453	-66.7632	-1.84016	-2.65337
12.9481	1.96943	0.88816	2.39095	-0.99533	-0.62645	-0.1518	1.91206	-66.7734	-1.80781	-2.75818
12.961	1.97621	0.93677	2.30019	-0.97586	-0.66213	-0.15812	1.932	-66.7797	-1.80428	-2.77561
12.974	2.00891	0.8636	2.31365	-1.00625	-0.71498	-0.1424	1.97629	-66.7315	-1.83391	-2.8437
12.987	1.96653	0.87905	2.31128	-1.14314	-0.74641	-0.06398	2.0104	-66.6949	-1.84726	-2.81943
13	1.94602	0.85234	2.27182	-1.09651	-0.85818	-0.10341	1.98975	-66.6336	-1.85262	-2.84955
13.013	1.92645	0.81378	2.26515	-1.09912	-0.84081	-0.1633	1.99948	-66.6244	-1.85755	-2.87928
13.026	1.92066	0.79259	2.23725	-1.10099	-0.92846	-0.16381	2.06314	-66.6408	-1.85759	-2.92607
13.039	1.89475	0.78027	2.23428	-1.11104	-0.92771	-0.12569	1.9787	-66.6068	-1.88632	-2.96845
13.0519	1.85691	0.79797	2.16341	-1.09981	-0.94808	-0.16663	2.06672	-66.7036	-1.87689	-3.00142
13.0649	1.84487	0.76565	2.10565	-1.10504	-0.91513	-0.15203	2.05427	-66.725	-1.82958	-3.05498
13.0779	1.6895	0.74655	2.06567	-1.04878	-0.86659	-0.17046	2.04213	-66.683	-1.89155	-3.02428
13.0909	1.6719	0.69134	2.09239	-0.98679	-0.82969	-0.19723	2.07678	-66.695	-1.86111	-3.10282
13.1039	1.67635	0.67091	2.0253	-0.98387	-0.84271	-0.22345	2.05349	-66.7278	-1.793	-3.09795
13.1169	1.70318	0.62098	2.01247	-0.9724	-0.93156	-0.18117	1.96821	-66.6063	-1.77152	-3.14353
13.1299	1.72987	0.64233	2.05455	-1.09692	-0.91085	-0.17203	1.91311	-66.5567	-1.80072	-3.17993
13.1429	1.74792	0.63479	2.0046	-1.04616	-1.04115	-0.17933	2.00463	-66.5995	-1.78	-3.20289
13.1558	1.72457	0.63663	1.9798	-1.07829	-1.09984	-0.11184	1.99101	-66.5755	-1.79699	-3.20891
13.1688	1.68918	0.63065	1.96324	-1.10952	-1.07002	-0.15869	2.02406	-66.6062	-1.81756	-3.24816
13.1818	1.58582	0.61279	1.92973	-1.1579	-1.05205	-0.16744	2.00289	-66.603	-1.90061	-3.17393
13.1948	1.56206	0.60877	1.81643	-1.03533	-1.06325	-0.17159	2.02851	-66.6506	-1.90315	-3.15439
13.2078	1.57258	0.5596	1.82098	-1.06939	-1.0746	-0.17487	2.05051	-66.7955	-1.78093	-3.16403
13.2208	1.56263	0.5785	1.7364	-1.14142	-1.04004	-0.19823	2.05615	-66.7686	-1.87372	-3.1736
13.2338	1.54891	0.60294	1.65156	-1.12564	-1.04707	-0.21296	2.06648	-66.7746	-1.88983	-3.12133
13.2468	1.51015	0.60348	1.6381	-1.17687	-1.02001	-0.26965	2.08202	-66.8133	-1.75938	-3.10425
13.2597	1.50101	0.62606	1.52658	-1.19027	-1.03485	-0.27127	2.04791	-66.7965	-1.7021	-3.11676
13.2727	1.50032	0.62454	1.54462	-1.30615	-1.04471	-0.27277	2.01818	-66.7577	-1.72989	-3.12877
13.2857	1.49075	0.71587	1.49975	-1.33475	-0.99579	-0.31616	2.04726	-66.7564	-1.77472	-3.08128
13.2987	1.48083	0.71528	1.45006	-1.30384	-1.07317	-0.34211	2.14303	-66.7638	-1.76484	-3.11312
13.3117	1.48859	0.69837	1.41264	-1.3056	-1.15023	-0.2006	2.16654	-66.7545	-1.7584	-3.15785
13.3247	1.49279	0.68161	1.42153	-1.31566	-1.15077	-0.17731	2.11375	-66.7532	-1.75179	-3.1773
13.3377	1.4929	0.68275	1.35445	-1.35039	-1.07655	-0.16166	2.12383	-66.7812	-1.74946	-3.18753
13.3506	1.48933	0.65532	1.32497	-1.3509	-1.07514	-0.15802	2.15561	-66.8821	-1.77173	-3.19737
13.3636	1.4182	0.60794	1.31191	-1.32747	-1.06914	-0.16256	2.14595	-66.8452	-1.81071	-3.19436
13.3766	1.36351	0.60033	1.37688	-1.35122	-1.06707	-0.19198	2.17842	-66.8327	-1.82442	-3.22072
13.3896	1.34702	0.61559	1.33935	-1.37484	-1.06466	-0.20055	2.18242	-66.8409	-1.84084	-3.17307
13.4026	1.3145	0.68086	1.31838	-1.39399	-1.09582	-0.15405	2.17038	-66.8113	-1.86018	-3.17729
13.4156	1.33315	0.6488	1.32279	-1.45501	-1.07252	-0.23344	2.14977	-66.8309	-1.75067	-3.19024
13.4286	1.30155	0.68501	1.28508	-1.46136	-1.06578	-0.27136	2.13833	-66.8075	-1.71907	-3.15269
13.4416	1.3291	0.6715	1.23875	-1.48034	-1.11343	-0.25837	2.09467	-66.697	-1.71786	-3.1731
13.4545	1.38198	0.71609	1.27234	-1.52875	-1.07664	-0.33821	2.05156	-66.6549	-1.74186	-3.19288
13.4675	1.37581	0.70534	1.23926	-1.57329	-1.10585	-0.33409	2.07814	-66.6376	-1.76151	-3.18715
13.4805	1.36159	0.72461	1.16854	-1.57985	-1.16311	-0.20442	2.12432	-66.6664	-1.77245	-3.18504
13.4935	1.36506	0.75305	1.12715	-1.59416	-1.1526	-0.23094	2.19221	-66.7807	-1.77883	-3.18634
13.5065	1.39885	0.73622	1.04717	-1.59567	-1.19256	-0.18965	2.17251	-66.8039	-1.76373	-3.26217
13.5195	1.38304	0.70017	1.17434	-1.62245	-1.17409	-0.18986	2.19474	-66.7599	-1.7983	-3.29974
13.5325	1.35047	0.74152	1.11475	-1.62845	-1.19694	-0.21539	2.30472	-66.7827	-1.76909	-3.34592
13.5455	1.30156	0.75471	1.02168	-1.47109	-1.29203	-0.22404	2.30121	-66.8059	-1.76413	-3.34617
13.5584	1.32923	0.74731	1.00462	-1.50747	-1.31752	-0.26847	2.43864	-66.7788	-1.74588	-3.37172
13.5714	1.29877	0.75695	0.99651	-1.59874	-1.25482	-0.2815	2.38044	-66.7134	-1.85256	-3.31349
13.5844	1.23007	0.7716	0.93843	-1.57319	-1.28374	-0.31509	2.35207	-66.6276	-1.84144	-3.30099
13.5974	1.24519	0.694	0.92205	-1.67718	-1.17873	-0.29024	2.34616	-66.606	-1.87263	-3.29604
13.6104	1.25298	0.71327	0.85871	-1.69926	-1.08073	-0.27364	2.37049	-66.6271	-1.86119	-3.29086
13.6234	1.27366	0.68289	0.86663	-1.74606	-1.11415	-0.23135	2.3197	-66.5891	-1.90791	-3.18116
13.6364	1.24004	0.69049	0.87075	-1.79756	-1.06773	-0.25557	2.3235	-66.6297	-1.80874	-3.14391
13.6494	1.21983	0.72371	0.81175	-1.82783	-1.06417	-0.27869	2.37371	-66.644	-1.86563	-3.09367
13.6623	1.17165	0.83626	0.83158	-1.85751	-1.07388	-0.2553	2.34508	-66.6207	-1.89636	-3.10113
13.6753	1.15037	0.82606	0.80905	-1.9037	-1.05053	-0.26058	2.34616	-66.6391	-1.87244	-3.07163
13.6883	1.11739	0.79566	0.89906	-1.93781	-1.0142	-0.27316	2.32561	-66.6313	-1.89528	-3.06377
13.7013	1.04751	0.92476	0.90347	-1.95971	-1.01072	-0.26403	2.3216	-66.5637	-2.02451	-3.05937
13.7143	1.05842	0.88454	0.86108	-1.96484	-1.02009	-0.26635	2.34709	-66.6459	-1.89588	-3.02992
13.7273	1.17478	0.74239	0.85216	-1.99955	-1.0679	-0.22103	2.32639	-66.618	-1.89448	-3.08513
13.7403	1.09073	0.87108	0.84725	-2.00557	-1.04074	-0.2416	2.31382	-66.5644	-1.93868	-3.04396
13.7532	1.05365	0.91547	0.7827	-2.04168	-1.03884	-0.31565	2.45953	-66.5358	-1.97011	-3.02294
13.7662	1.05048	0.92765	0.71284	-2.05219	-1.02872	-0.31738	2.49953	-66.5376	-1.99665	-3.00961
13.7792	1.07386	0.9107	0.70217	-2.0706	-1.12807	-0.18503	2.51441	-66.5315	-1.98853	-3.03438
13.7922	1.03948	0.93194	0.70021	-2.11358	-1.16114	-0.21245	2.51235	-66.5167	-2.05131	-3.0544
13.8052	1.0475	0.93329	0.65179	-2.09332	-1.15663	-0.26122	2.52344	-66.5225	-2.09666	-2.93623
13.8182	0.98935	1.03098	0.60347	-2.14824	-1.15603	-0.28094	2.53524	-66.528	-2.10321	-2.93278
13.8312	1.1367	1.04397	0.58439	-2.10153	-1.21035	-0.21116	2.51766	-66.567	-2.05873	-2.99664
13.8442	1.14	1.04485	0.56542	-2.17261	-1.15937	-0.22867	2.55077	-66.5946	-2.13577	-2.96376
13.8571	1.13074	1.05095	0.52977	-2.21403	-1.04687	-0.18313	2.57619	-66.5681	-2.22608	-2.96004
13.8701	1.17218	0.99538	0.48511	-2.2039	-1.13299	-0.14164	2.66027	-66.562	-2.19486	-3.05308
13.8831	1.18976	1.00722	0.41909	-2.22269	-1.17652	-0.0543	2.66792	-66.5514	-2.21703	-3.05437
13.8961	1.20413	0.97759	0.4205	-2.3126	-1.08644	0.02349	2.63293	-66.4896	-2.21814	-3.05899
13.9091	1.19765	1.00025	0.41737	-2.38985	-1.06868	8.68459e-05	2.6278	-66.4781	-2.2571	-3.0411
13.9221	1.2595	0.99844	0.38949	-2.45612	-1.13948	0.03239	2.63987	-66.4794	-2.24473	-3.10691
13.9351	1.26806	0.98855	0.42521	-2.48145	-1.18191	0.04895	2.61014	-66.4718	-2.25681	-3.18445
13.9481	1.2566	1.02977	0.35988	-2.47276	-1.19989	0.02001	2.65651	-66.4847	-2.28911	-3.15571
13.961	1.27136	1.01325	0.33191	-2.47236	-1.25128	0.0623	2.64087	-66.4889	-2.32833	-3.03884
13.974	1.27897	0.97734	0.37067	-2.54506	-1.23964	0.04601	2.62627	-66.4597	-2.3579	-3.0401
13.987	1.31218	0.97648	0.39706	-2.59041	-1.29532	0.06829	2.58346	-66.4305	-2.29199	-3.06572
14	1.25744	1.01864	0.36099	-2.66105	-1.27945	0.06217	2.49096	-66.3179	-2.33258	-3.03161
14.013	1.26645	1.03642	0.3166	-2.66864	-1.30124	0.04899	2.52038	-66.3405	-2.30608	-3.04716
14.026	1.28436	1.01696	0.28898	-2.68898	-1.32323	0.08745	2.52468	-66.3249	-2.3085	-3.071
14.039	1.2899	1.07328	0.24496	-2.70121	-1.34119	0.09418	2.44318	-66.3046	-2.33559	-3.03253
14.0519	1.31677	1.06736	0.21762	-2.77564	-1.21367	0.15233	2.49083	-66.3479	-2.34142	-3.03998
14.0649	1.31095	1.10839	0.16869	-2.77342	-1.19752	0.09859	2.54758	-66.3457	-2.39721	-3.00969
14.0779	1.28457	1.07858	0.12825	-2.70939	-1.19835	0.11369	2.54168	-66.3224	-2.4023	-3.00904
14.0909	1.27951	1.09126	0.12182	-2.76417	-1.16544	0.10035	2.54435	-66.3486	-2.29872	-3.05547
14.1039	1.35083	1.10037	0.03926	-2.73524	-1.24157	0.1382	2.52222	-66.3114	-2.30847	-2.9613
14.1169	1.46815	1.14016	0.03146	-2.76538	-1.26747	0.17674	2.53408	-66.3169	-2.29589	-2.98595
14.1299	1.50144	1.13438	-0.04675	-2.77101	-1.34745	0.32411	2.53708	-66.3224	-2.27034	-3.02759
14.1429	1.50163	1.11727	-0.02353	-2.72735	-1.41899	0.33643	2.5525	-66.2731	-2.29547	-3.0269
14.1558	1.62693	1.13528	-0.06409	-2.67948	-1.42009	0.29012	2.60201	-66.3037	-2.27838	-3.04682
14.1688	1.68843	1.1159	-0.08773	-2.70268	-1.52982	0.4861	2.60525	-66.2965	-2.23129	-3.12967
14.1818	1.68314	1.13484	-0.11955	-2.7428	-1.52565	0.46728	2.60411	-66.3136	-2.16407	-3.06131
14.1948	1.66942	1.1842	-0.15985	-2.73682	-1.55025	0.41173	2.72416	-66.3384	-2.16951	-3.05961
14.2078	1.66014	1.2218	-0.20002	-2.76434	-1.52804	0.42448	2.71738	-66.3462	-2.19938	-2.97016
14.2208	1.69759	1.20946	-0.21466	-2.7668	-1.58085	0.45585	2.74644	-66.3534	-2.1783	-2.9906
14.2338	1.66834	1.19384	-0.24108	-2.72054	-1.52824	0.4678	2.77009	-66.3784	-2.22447	-2.97698
14.2468	1.68541	1.19609	-0.27534	-2.71755	-1.60199	0.53496	2.71111	-66.359	-2.11964	-3.02595
14.2597	1.72317	1.2076	-0.29307	-2.73549	-1.65047	0.58993	2.69112	-66.3478	-2.12405	-3.00407
14.2727	1.741	1.15576	-0.26005	-2.80382	-1.59405	0.5618	2.70535	-66.3772	-2.07045	-2.97915
14.2857	1.78927	1.18367	-0.33192	-2.78421	-1.6591	0.61002	2.66191	-66.243	-2.02293	-3.00002
14.2987	1.78796	1.2424	-0.4135	-2.81052	-1.65283	0.56715	2.7486	-66.1994	-2.04669	-2.99097
14.3117	1.83793	1.20148	-0.40772	-2.84065	-1.70986	0.65197	2.72536	-66.161	-2.01407	-3.10476
14.3247	1.8298	1.24923	-0.39731	-2.88403	-1.72087	0.63282	2.72295	-66.1384	-2.06028	-3.13069
14.3377	1.79727	1.27697	-0.36238	-2.87731	-1.72786	0.64387	2.74967	-66.1482	-2.06899	-3.09207
14.3506	1.79995	1.40102	-0.38337	-2.8999	-1.75157	0.67672	2.74309	-66.1158	-2.07754	-3.07331
14.3636	1.85911	1.41484	-0.40044	-2.91427	-1.80102	0.69424	2.74491	-66.1626	-1.92303	-3.08851
14.3766	1.90587	1.41238	-0.35895	-2.96231	-1.7833	0.77224	2.63679	-66.0951	-1.96691	-3.09973
14.3896	1.88092	1.43137	-0.4141	-2.99402	-1.7606	0.76719	2.65827	-66.1196	-1.96903	-3.09327
14.4026	1.8863	1.48022	-0.48998	-2.94701	-1.68782	0.76267	2.73106	-66.1998	-1.99617	-3.08178
14.4156	1.90967	1.50013	-0.52366	-2.95926	-1.69582	0.78438	2.73314	-66.2257	-1.92836	-3.06204
14.4286	1.97124	1.48695	-0.52374	-3.0178	-1.72464	0.85327	2.68895	-66.1744	-1.95453	-3.13143
14.4416	1.99179	1.59921	-0.58654	-3.00951	-1.73613	0.82271	2.7248	-66.1726	-1.97595	-3.13389
14.4545	2.12167	1.6231	-0.7097	-3.00519	-1.77289	0.86482	2.71938	-66.1791	-1.95911	-3.16098
14.4675	2.13401	1.6644	-0.73343	-3.02165	-1.789	0.89935	2.73116	-66.1434	-1.9455	-3.20139
14.4805	2.15531	1.68121	-0.78618	-3.088	-1.67184	0.9383	2.74314	-66.1534	-1.93127	-3.19158
14.4935	2.14772	1.7372	-0.88495	-2.93216	-1.65731	0.93511	2.75999	-66.1509	-1.95023	-3.18077
14.5065	2.23787	1.72267	-0.89144	-2.95333	-1.69417	0.99991	2.7563	-66.1774	-1.80194	-3.237
14.5195	2.21565	1.75891	-0.92757	-2.99472	-1.72268	1.02403	2.83597	-66.1611	-1.82215	-3.23895
14.5325	2.23609	1.82084	-0.98453	-3.02377	-1.70829	1.03223	2.84771	-66.1481	-1.85916	-3.24852
14.5455	2.37735	1.89145	-1.01212	-3.05727	-1.70628	1.05376	2.88071	-66.1349	-1.86639	-3.25285
14.5584	2.46243	1.91567	-1.0399	-3.05654	-1.73873	1.10593	2.88011	-66.1431	-1.8426	-3.27019
14.5714	2.5095	1.8819	-1.0381	-3.01888	-1.73347	1.15897	2.8927	-66.2072	-1.87686	-3.30864
14.5844	2.58959	1.98362	-1.06923	-3.10513	-1.71537	1.14122	2.94366	-66.1965	-1.89432	-3.28793
14.5974	2.63985	2.01034	-1.11629	-3.06185	-1.85708	1.32839	3.01101	-66.2401	-1.86541	-3.3046
14.6104	2.61137	2.07102	-1.14162	-3.08095	-1.82264	1.27926	3.02311	-66.2573	-1.8451	-3.23785
14.6234	2.57422	2.11985	-1.17105	-3.09554	-1.8384	1.3017	3.01013	-66.2729	-1.78446	-3.226
14.6364	2.59983	2.14914	-1.20553	-3.10532	-1.86257	1.39198	3.03212	-66.3103	-1.79162	-3.25546
14.6494	2.65214	2.20039	-1.3084	-3.10207	-1.90821	1.44133	3.03807	-66.3021	-1.78941	-3.30538
14.6623	2.68022	2.22297	-1.32298	-3.2761	-1.81233	1.4743	3.05254	-66.2762	-1.83363	-3.30391
14.6753	2.6878	2.30512	-1.37451	-3.22775	-1.91629	1.4403	3.07989	-66.325	-1.86466	-3.19392
14.6883	2.64076	2.25782	-1.27989	-3.22975	-1.9375	1.49517	3.05645	-66.3056	-1.85709	-3.23205
14.7013	2.61064	2.34143	-1.33306	-3.24879	-1.9165	1.52204	2.93555	-66.1778	-1.87916	-3.19866
14.7143	2.67769	2.35437	-1.35713	-3.2464	-1.96204	1.56789	2.98417	-66.169	-1.82582	-3.24047
14.7273	2.63566	2.43122	-1.42789	-3.27296	-1.98982	1.65168	3.05102	-66.1439	-1.87314	-3.19334
14.7403	2.68675	2.4374	-1.46082	-3.25703	-2.04268	1.71823	3.04591	-66.1566	-1.84412	-3.28383
14.7532	2.72581	2.43169	-1.43901	-3.31639	-2.0364	1.82377	2.90943	-66.1141	-1.88599	-3.30175
14.7662	2.76093	2.43969	-1.51334	-3.21754	-2.07135	1.86282	2.93968	-66.1423	-1.86883	-3.29367
14.7792	2.77179	2.39847	-1.39553	-3.25443	-2.07247	1.92778	2.9662	-66.2095	-1.88514	-3.3273
14.7922	2.76709	2.44228	-1.48863	-3.15404	-2.04856	1.95156	2.97688	-66.1944	-1.88431	-3.31037
14.8052	2.81744	2.45354	-1.4973	-3.18129	-2.06649	1.98849	2.96725	-66.2117	-1.68706	-3.41605
14.8182	2.85109	2.48243	-1.50586	-3.2388	-2.06248	2.04652	2.93731	-66.1557	-1.73377	-3.38648
14.8312	2.92754	2.57796	-1.54756	-3.2465	-2.117	2.1009	2.94118	-66.1491	-1.71218	-3.40135
14.8442	2.92072	2.63937	-1.58073	-3.33402	-2.12479	2.14767	2.94506	-66.0832	-1.76189	-3.33548
14.8571	2.82074	2.6627	-1.61791	-3.35026	-2.11955	2.17853	2.92768	-66.084	-1.78615	-3.3277
14.8701	2.88362	2.69441	-1.60433	-3.33224	-2.23745	2.24803	2.91414	-66.089	-1.75975	-3.36567
14.8831	2.93921	2.71418	-1.70914	-3.38042	-2.30137	2.41731	2.90889	-66.0483	-1.77499	-3.3652
14.8961	2.99167	2.73858	-1.7181	-3.37815	-2.28392	2.33195	2.90749	-66.0704	-1.76499	-3.42665
14.9091	2.99835	2.77582	-1.73924	-3.43919	-2.278	2.367	2.87238	-66.0377	-1.84235	-3.26954
14.9221	3.04336	2.80056	-1.8103	-3.43795	-2.2971	2.39421	2.88393	-66.0584	-1.69745	-3.35781
14.9351	3.07609	2.85928	-1.86036	-3.44546	-2.31197	2.46894	2.83659	-66.0872	-1.70483	-3.3588
14.9481	3.18777	2.95133	-1.88081	-3.49107	-2.29783	2.46553	2.8557	-66.0616	-1.7499	-3.32175
14.961	3.21915	2.94722	-1.85857	-3.54967	-2.43946	2.65054	2.8661	-66.0356	-1.76557	-3.33034
14.974	3.27684	2.99014	-1.83106	-3.70672	-2.50605	2.68355	2.86777	-66.0306	-1.75578	-3.38414
14.987	3.31872	3.04224	-1.85685	-3.86259	-2.45643	2.73358	2.84457	-66.0298	-1.75848	-3.44065
15	3.3279	3.06535	-1.86906	-3.91888	-2.47103	2.79711	2.8255	-65.986	-1.84607	-3.41797
15.013	3.36255	3.09711	-1.92733	-3.94172	-2.51498	2.83651	2.83546	-65.9948	-1.84641	-3.4372
15.026	3.37755	3.28775	-2.03746	-3.97725	-2.5382	2.86835	2.82447	-65.9779	-1.85053	-3.4302
15.039	3.54752	3.35959	-2.0351	-4.01303	-2.63392	2.92197	2.81762	-65.9482	-1.86747	-3.46066
15.0519	3.59869	3.38129	-2.00723	-4.09956	-2.74388	2.9676	2.76577	-65.936	-1.81791	-3.46947
15.0649	3.65076	3.43311	-1.99128	-4.25127	-2.81248	3.01375	2.74015	-65.8992	-1.8107	-3.50318
15.0779	3.63165	3.48155	-2.02093	-4.30826	-2.79265	3.00959	2.76502	-65.8745	-1.85416	-3.43881
15.0909	3.60896	3.55627	-2.20683	-4.2919	-2.79823	3.10714	2.74363	-65.8454	-1.86821	-3.43199
15.1039	3.62023	3.55732	-2.10988	-4.32486	-2.8119	3.1467	2.73891	-65.7904	-1.91177	-3.40288
15.1169	3.69488	3.58059	-2.21731	-4.35039	-2.8545	3.20749	2.70899	-65.7935	-1.97156	-3.33594
15.1299	3.75755	3.67906	-2.23316	-4.40146	-2.86307	3.26005	2.76376	-65.8817	-1.99729	-3.34948
15.1429	3.81217	3.72673	-2.29523	-4.41448	-2.89238	3.30034	2.78215	-65.9249	-1.86392	-3.45593
15.1558	3.78231	3.70287	-2.34079	-4.45686	-2.91306	3.34919	2.77191	-65.909	-1.88221	-3.45757
15.1688	3.79404	3.77151	-2.43341	-4.48212	-2.92564	3.39851	2.81247	-65.8802	-2.00664	-3.48379
15.1818	3.86874	3.80272	-2.48793	-4.51568	-2.95541	3.49539	2.79859	-65.8209	-2.11217	-3.47644
15.1948	3.86702	3.84689	-2.52489	-4.60771	-2.85691	3.57189	2.80149	-65.8284	-2.10072	-3.4943
15.2078	3.89115	3.8613	-2.54885	-4.68262	-2.88188	3.60354	2.92093	-65.9167	-2.14304	-3.49197
15.2208	3.91643	3.90057	-2.57267	-4.72413	-2.91053	3.65755	2.90525	-65.889	-2.17662	-3.51464
15.2338	3.96744	3.94419	-2.63853	-4.74852	-2.95209	3.7594	2.79136	-65.9371	-2.19731	-3.58233
15.2468	3.9807	4.02573	-2.70383	-4.773	-2.93874	3.80438	2.73726	-65.926	-2.23468	-3.5566
15.2597	4.02819	4.00719	-2.69358	-4.74301	-2.92055	3.73095	2.68146	-65.8814	-2.26714	-3.56418
15.2727	4.01357	4.0019	-2.64222	-4.77261	-2.95237	3.80777	2.65436	-65.8787	-2.24037	-3.58433
15.2857	4.00828	4.16381	-2.66743	-4.80185	-2.97986	3.79583	2.56077	-65.8592	-2.25515	-3.59155
15.2987	4.1835	4.19845	-2.69278	-4.83467	-3.00759	3.85915	2.54295	-65.8647	-2.26524	-3.61112
15.3117	4.24422	4.23325	-2.72653	-4.79991	-3.20012	3.93107	2.475	-65.7372	-2.21299	-3.64669
15.3247	4.26357	4.28948	-2.70949	-4.89864	-3.2605	3.90737	2.55789	-65.6623	-2.24916	-3.61904
15.3377	4.29597	4.35043	-2.75902	-4.91797	-3.34601	3.95571	2.63481	-65.6927	-2.21417	-3.61184
15.3506	4.32846	4.44567	-2.77443	-5.05225	-3.3798	4.0039	2.63133	-65.7018	-2.22146	-3.64955
15.3636	4.36539	4.45749	-2.77655	-5.0781	-3.40949	4.031	2.57712	-65.6767	-2.26615	-3.682
15.3766	4.38591	4.52847	-2.82885	-5.09505	-3.45249	4.08335	2.55627	-65.6932	-2.28414	-3.54256
15.3896	4.42352	4.57037	-2.80501	-5.17103	-3.47074	4.13222	2.52698	-65.7044	-2.16357	-3.5252
15.4026	4.47748	4.59634	-2.84823	-5.20918	-3.51826	4.21441	2.4986	-65.7109	-2.148	-3.48785
15.4156	4.59477	4.59516	-2.93342	-5.24309	-3.56995	4.27143	2.5125	-65.7216	-2.13122	-3.52363
15.4286	4.70757	4.61712	-2.93459	-5.30646	-3.57977	4.34975	2.49702	-65.6644	-2.13503	-3.62695
15.4416	4.69871	4.68119	-2.98622	-5.32763	-3.63597	4.40757	2.49446	-65.6105	-2.26997	-3.66808
15.4545	4.61381	4.69509	-3.03771	-5.44896	-3.54225	4.45753	2.48752	-65.5643	-2.30565	-3.65896
15.4675	4.62872	4.75142	-3.07672	-5.52301	-3.59206	4.61109	2.52742	-65.5697	-2.37946	-3.64116
15.4805	4.65207	4.79542	-3.09037	-5.6013	-3.58648	4.6454	2.54696	-65.563	-2.40327	-3.68953
15.4935	4.67579	4.83964	-3.14193	-5.64197	-3.62703	4.70068	2.54192	-65.5685	-2.47247	-3.54933
15.5065	4.70422	4.87981	-3.16834	-5.70368	-3.66321	4.74808	2.50346	-65.5563	-2.3578	-3.503
15.5195	4.7496	4.94611	-3.20787	-5.73583	-3.69501	4.81686	2.49877	-65.5565	-2.366	-3.51538
15.5325	4.775	4.99592	-3.2434	-5.77181	-3.67992	4.7334	2.48555	-65.5655	-2.36482	-3.53575
15.5455	4.9343	5.04562	-3.30406	-5.81607	-3.69767	4.76189	2.51409	-65.5744	-2.35914	-3.48758
15.5584	4.97097	5.08286	-3.33562	-5.85191	-3.73663	4.8197	2.49262	-65.5621	-2.39096	-3.49675
15.5714	4.99098	5.13719	-3.35414	-5.90909	-3.72081	4.89107	2.37311	-65.5993	-2.30694	-3.46755
15.5844	4.9989	5.18321	-3.40182	-5.94882	-3.68378	4.9174	2.35683	-65.5939	-2.33737	-3.44262
15.5974	5.04149	5.1873	-3.46187	-5.9092	-3.70528	4.98206	2.40418	-65.7122	-2.36723	-3.45139
15.6104	5.02573	5.25525	-3.51332	-5.97967	-3.70504	4.95895	2.49795	-65.694	-2.44329	-3.39224
15.6234	5.06484	5.29911	-3.61924	-5.8454	-3.75874	5.0796	2.38396	-65.7311	-2.42247	-3.40774
15.6364	5.01488	5.33557	-3.64533	-5.92231	-3.74912	5.11724	2.36534	-65.7553	-2.31493	-3.37274
15.6494	5.06383	5.38527	-3.7093	-5.928	-3.78556	5.17618	2.38452	-65.7871	-2.29249	-3.38419
15.6623	5.19562	5.43864	-3.73086	-5.98039	-3.81341	5.29871	2.37867	-65.8615	-2.29487	-3.42509
15.6753	5.20163	5.52047	-3.81061	-6.01983	-3.87425	5.47923	2.42267	-65.8738	-2.33068	-3.37753
15.6883	5.27557	5.5057	-3.80586	-6.10884	-3.87941	5.51355	2.3481	-65.886	-2.30744	-3.4262
15.7013	5.29943	5.53327	-3.801	-6.18905	-3.8628	5.56675	2.33622	-65.8137	-2.33836	-3.50049
15.7143	5.3658	5.5194	-3.86707	-6.10243	-3.94263	5.62464	2.29912	-65.7996	-2.32277	-3.52471
15.7273	5.3488	5.53158	-3.75323	-6.14658	-4.04063	5.6581	2.26197	-65.7391	-2.35336	-3.51067
15.7403	5.35814	5.69828	-3.77501	-6.14384	-4.10661	5.73812	2.30909	-65.775	-2.38845	-3.52589
15.7532	5.47603	5.74603	-3.73806	-6.25898	-4.04174	5.62766	2.24273	-65.7184	-2.44517	-3.51987
15.7662	5.52534	5.80189	-3.8141	-6.29073	-4.0766	5.66722	2.28064	-65.7034	-2.41359	-3.61518
15.7792	5.53338	5.84915	-3.89735	-6.22324	-4.04883	5.76256	2.20009	-65.7264	-2.45256	-3.60205
15.7922	5.55903	5.82549	-3.8388	-6.22427	-4.08473	5.81268	2.20317	-65.7292	-2.46149	-3.58853
15.8052	5.63578	5.87422	-3.95113	-6.27574	-4.12858	5.90072	2.11061	-65.5826	-2.45773	-3.61205
15.8182	5.66295	5.94473	-4.01436	-6.32259	-4.13447	5.87613	2.21108	-65.4922	-2.58913	-3.63156
15.8312	5.66767	5.96493	-4.06075	-6.34801	-4.17423	5.9493	2.18447	-65.49	-2.59523	-3.63907
15.8442	5.59872	6.02731	-4.09411	-6.46917	-4.05968	6.02242	2.18717	-65.4707	-2.63477	-3.60046
15.8571	5.65538	6.04374	-4.16007	-6.49341	-4.04734	6.12483	2.20737	-65.6119	-2.63696	-3.63738
15.8701	5.65372	6.06067	-4.19122	-6.51064	-4.03111	6.14363	2.18191	-65.5569	-2.71064	-3.60256
15.8831	5.67389	6.1038	-4.19752	-6.52459	-4.0903	6.21318	2.17746	-65.5943	-2.69605	-3.60085
15.8961	5.65719	6.22185	-4.2047	-6.61788	-4.09053	6.27054	2.1397	-65.5229	-2.73586	-3.58609
15.9091	5.71653	6.26769	-4.26271	-6.6558	-4.1533	6.28615	2.25268	-65.553	-2.716	-3.57477
15.9221	5.7843	6.29741	-4.28725	-6.65505	-4.18966	6.28384	2.16861	-65.4298	-2.6793	-3.62122
15.9351	5.80159	6.38651	-4.36147	-6.61944	-4.33586	6.30952	2.19869	-65.4548	-2.67252	-3.62476
15.9481	5.84846	6.42143	-4.34683	-6.64986	-4.45941	6.39359	2.14932	-65.4294	-2.69898	-3.62761
15.961	5.82826	6.47798	-4.38664	-6.77119	-4.33738	6.43451	2.1723	-65.4089	-2.72818	-3.68193
15.974	5.91747	6.4763	-4.40944	-6.79885	-4.40981	6.53733	2.1204	-65.363	-2.75544	-3.66021
15.987	5.93577	6.57171	-4.55503	-6.90251	-4.41932	6.57762	2.09367	-65.3747	-2.78162	-3.57447
16	5.99266	6.62248	-4.62444	-6.89353	-4.46224	6.60993	2.134	-65.4274	-2.75746	-3.56861
16.013	6.03921	6.58782	-4.63384	-6.96417	-4.47977	6.67591	2.07786	-65.3836	-2.78355	-3.58351
16.026	6.05001	6.59193	-4.70277	-7.03394	-4.44701	6.6414	2.10611	-65.4362	-2.68848	-3.50657
16.039	6.00532	6.57415	-4.71322	-7.0904	-4.49452	6.75836	2.02587	-65.4003	-2.70297	-3.50172
16.052	6.00985	6.63196	-4.74491	-7.18829	-4.47514	6.73365	2.17972	-65.302	-2.8435	-3.47636
16.0649	6.06071	6.63138	-4.77244	-7.21823	-4.54441	6.83571	2.13912	-65.2883	-2.84535	-3.52682
16.0779	6.05275	6.71073	-4.83344	-7.28598	-4.51734	6.82864	2.1658	-65.2913	-2.9386	-3.52627
16.0909	6.10344	6.75253	-4.8522	-7.28607	-4.68457	6.8886	2.12952	-65.2853	-2.9891	-3.55818
16.1039	6.0953	6.81576	-4.90007	-7.34003	-4.70187	6.91894	2.13554	-65.2998	-2.99227	-3.45614
16.1169	6.1628	6.83708	-4.9394	-7.36885	-4.75646	6.96611	2.12557	-65.3257	-2.83158	-3.59544
16.1299	6.16307	6.83242	-4.99548	-7.40176	-4.77246	6.95015	2.08325	-65.2264	-2.87305	-3.56314
16.1429	6.12437	6.82231	-5.03451	-7.42559	-4.84255	6.98959	2.16203	-65.208	-2.86823	-3.57648
16.1558	6.18473	6.82044	-5.05649	-7.48656	-4.86594	7.0844	2.13511	-65.1513	-2.97765	-3.57699
16.1688	6.20239	6.84858	-5.10754	-7.53823	-4.80242	7.15817	2.12998	-65.191	-2.94882	-3.59836
16.1818	6.27887	6.83889	-5.12431	-7.59335	-4.84484	7.28244	2.09611	-65.2695	-2.9862	-3.5537
16.1948	6.43833	6.91673	-5.21598	-7.57684	-4.89093	7.36471	2.14696	-65.3109	-2.98124	-3.55584
16.2078	6.44985	6.94398	-5.22338	-7.64817	-4.92857	7.44678	2.07637	-65.2386	-3.03068	-3.58193
16.2208	6.38093	7.0008	-5.26399	-7.70304	-4.93235	7.466	2.0768	-65.2328	-3.0633	-3.60253
16.2338	6.48374	6.99457	-5.25786	-7.71998	-4.99858	7.4713	1.99706	-65.2136	-3.10759	-3.5401
16.2467	6.48227	7.03406	-5.28025	-7.79126	-4.9847	7.47585	1.98002	-65.2437	-3.02205	-3.46682
16.2597	6.48611	7.20605	-5.26854	-7.74433	-5.1657	7.5316	1.97063	-65.2604	-2.97951	-3.48614
16.2727	6.49132	7.25069	-5.26491	-7.83914	-5.20232	7.50851	2.08118	-65.2143	-3.03741	-3.45081
16.2857	6.57287	7.30382	-5.28957	-7.935	-5.36093	7.71556	2.16101	-65.2193	-2.99024	-3.47822
16.2987	6.57882	7.3696	-5.34283	-7.96876	-5.38851	7.75301	2.16939	-65.1777	-3.14204	-3.53859
16.3117	6.57989	7.4274	-5.39607	-7.98104	-5.42815	7.79041	2.1528	-65.1727	-3.18556	-3.36421
16.3247	6.63953	7.31283	-5.26172	-8.01022	-5.45041	7.8402	2.11132	-65.1301	-3.20282	-3.36694
16.3377	6.5684	7.3826	-5.34697	-8.03119	-5.51439	7.86483	2.08738	-65.0178	-3.16967	-3.32267
16.3507	6.75967	7.45607	-5.36073	-8.07288	-5.55714	7.93575	2.12806	-65.127	-3.17891	-3.35303
16.3636	6.74415	7.54566	-5.42846	-8.11827	-5.61174	8.07667	2.18596	-65.1368	-3.19633	-3.32862
16.3766	6.82121	7.56005	-5.47924	-8.13697	-5.55802	8.24127	2.15117	-65.2399	-3.15865	-3.35852
16.3896	6.78937	7.62096	-5.5842	-8.05495	-5.51501	8.27991	2.14138	-65.2136	-3.21717	-3.31654
16.4026	6.84182	7.6277	-5.60459	-8.10406	-5.57321	8.35613	2.12352	-65.2629	-3.08758	-3.32493
16.4156	6.81096	7.67213	-5.50796	-8.17312	-5.53414	8.26677	2.06823	-65.2113	-3.13092	-3.32095
16.4286	6.85629	7.70799	-5.54606	-8.22427	-5.58693	8.28141	2.1295	-65.1392	-3.12767	-3.28646
16.4416	6.84735	7.76495	-5.60068	-8.29081	-5.66012	8.41355	2.16816	-65.1388	-3.1111	-3.24643
16.4546	6.92753	7.72353	-5.73899	-8.28905	-5.68195	8.40228	2.21025	-65.1841	-3.09366	-3.24773
16.4675	6.99617	7.64145	-5.79676	-8.3541	-5.65825	8.49668	2.18071	-65.1746	-3.0882	-3.28653
16.4805	6.99425	7.72558	-5.86171	-8.37699	-5.70691	8.54173	2.18448	-65.1389	-3.21813	-3.29596
16.4935	7.00502	7.70893	-5.78026	-8.39119	-5.78498	8.62111	2.16297	-65.1527	-3.1897	-3.3515
16.5065	6.98287	7.8421	-5.75836	-8.4553	-5.79167	8.70992	2.16286	-65.2052	-3.22802	-3.32728
16.5195	7.05407	7.85994	-5.79473	-8.46447	-5.86541	8.7869	2.12524	-65.2209	-3.21124	-3.34461
16.5325	7.00835	7.88629	-5.72232	-8.53235	-5.83438	8.8055	2.12528	-65.2068	-3.25717	-3.30695
16.5454	7.07991	7.91336	-5.75109	-8.52902	-5.84818	8.7214	2.0791	-65.2259	-3.22779	-3.32329
16.5584	7.09621	7.92021	-5.65459	-8.55992	-5.86853	8.7401	2.06612	-65.1856	-3.25354	-3.25871
16.5714	7.18737	7.93606	-5.67635	-8.59976	-5.8966	8.80458	2.03594	-65.1699	-3.29213	-3.22664
16.5844	7.24049	7.97688	-5.67213	-8.57146	-6.04344	8.83582	2.01822	-65.1706	-3.28424	-3.28599
16.5974	7.36434	8.01745	-5.67053	-8.73749	-6.09524	8.86752	2.02966	-65.1703	-3.32288	-3.25622
16.6104	7.42462	8.05841	-5.66293	-8.885	-6.20557	9.01954	2.00338	-65.1824	-3.29015	-3.2765
16.6234	7.45579	8.12059	-5.72564	-8.89834	-6.24004	9.02796	2.00252	-65.1892	-3.32275	-3.30122
16.6364	7.45306	8.1874	-5.79242	-8.93201	-6.24924	9.06173	1.99786	-65.1446	-3.36156	-3.24533
16.6493	7.49668	8.21206	-5.83774	-9.01078	-6.17595	9.13741	2.00566	-65.1504	-3.29777	-3.2818
16.6623	7.50671	8.27827	-5.86141	-9.06746	-6.17933	9.15805	1.99285	-65.1225	-3.34955	-3.23304
16.6753	7.54629	8.32856	-5.77301	-9.12083	-6.19908	9.17009	2.00175	-65.1453	-3.31201	-3.22429
16.6883	7.56035	8.36316	-5.83684	-9.15079	-6.20536	9.20724	2.0448	-65.1466	-3.44327	-3.15692
16.7013	7.53145	8.39824	-5.85856	-9.19735	-6.23173	9.21462	2.04683	-65.1892	-3.43245	-3.09035
16.7143	7.56494	8.47992	-5.87517	-9.33734	-6.25332	9.2222	2.04516	-65.2143	-3.37661	-3.08719
16.7273	7.49656	8.46448	-5.93272	-9.34813	-6.29116	9.27186	1.98453	-65.2056	-3.38878	-3.09175
16.7403	7.53649	8.48183	-5.96059	-9.3583	-6.34154	9.37253	1.84656	-65.2055	-3.38349	-3.11285
16.7533	7.58467	8.47486	-5.99673	-9.31838	-6.37871	9.41894	1.85066	-65.21	-3.34767	-3.24032
16.7662	7.63426	8.37882	-5.95809	-9.33724	-6.42851	9.46563	1.85934	-65.2147	-3.33555	-3.26448
16.7792	7.65602	8.51991	-6.01274	-9.30441	-6.61031	9.46978	1.86007	-65.2155	-3.32286	-3.30988
16.7922	7.71579	8.57234	-6.16887	-9.33354	-6.67108	9.51929	1.94376	-65.2164	-3.31864	-3.32984
16.8052	7.75392	8.59574	-6.17804	-9.38005	-6.70072	9.57269	1.9721	-65.2721	-3.38292	-3.34075
16.8182	7.79561	8.62755	-6.23651	-9.44767	-6.66334	9.63869	1.95912	-65.261	-3.33861	-3.34283
16.8312	7.82895	8.62575	-6.26807	-9.4156	-6.6304	9.6671	1.84413	-65.2155	-3.37783	-3.32808
16.8442	7.88369	8.6536	-6.2692	-9.48935	-6.65133	9.69959	1.80848	-65.1868	-3.40372	-3.34618
16.8571	7.85945	8.78916	-6.30366	-9.53317	-6.65955	9.74052	1.78583	-65.1456	-3.433	-3.28294
16.8701	8.01037	8.86051	-6.3252	-9.52591	-6.79859	9.76395	1.80572	-65.1545	-3.42874	-3.27264
16.8831	8.01272	8.91898	-6.37084	-9.58939	-6.85773	9.87365	1.85136	-65.1547	-3.40308	-3.38883
16.8961	8.05284	8.90185	-6.38622	-9.66036	-6.77435	9.95194	1.80091	-65.1168	-3.40185	-3.47723
16.9091	7.9535	8.93861	-6.48449	-9.55954	-6.79347	10.0007	1.79238	-65.0996	-3.4044	-3.45302
16.9221	7.99633	8.96175	-6.48915	-9.61894	-6.75786	9.88055	1.68735	-65.1408	-3.30271	-3.43772
16.9351	8.02289	8.98455	-6.52266	-9.62713	-6.82223	9.91033	1.63377	-65.0444	-3.27293	-3.45633
16.948	8.19057	9.06186	-6.57683	-9.59652	-7.00918	9.90535	1.6526	-65.0626	-3.24723	-3.4827
16.961	8.23059	9.07173	-6.55046	-9.64376	-7.11033	9.9414	1.61297	-65.0221	-3.29282	-3.46261
16.974	8.27498	9.06869	-6.58164	-9.63529	-7.17025	9.96913	1.62375	-65.0487	-3.20747	-3.61611
16.987	8.27344	9.07836	-6.64125	-9.55247	-7.16301	10.0218	1.59275	-64.957	-3.27313	-3.68699
17	8.27616	9.12698	-6.74391	-9.5306	-7.18918	10.0237	1.60791	-64.961	-3.30171	-3.64019
17.013	8.30791	9.1347	-6.73867	-9.5932	-7.21836	10.0628	1.59448	-65.0117	-3.40625	-3.5143
17.026	8.33125	9.08229	-6.76205	-9.6515	-7.19185	10.0382	1.6071	-65.0623	-3.29818	-3.45696
17.039	8.26497	9.05769	-6.79321	-9.63851	-7.27816	10.0976	1.59444	-65.1077	-3.30432	-3.45446
17.052	8.19626	9.15358	-6.84501	-9.69275	-7.28016	10.123	1.58169	-65.0857	-3.33911	-3.46036
17.0649	8.28478	9.19006	-6.87577	-9.70069	-7.31875	10.1648	1.62445	-65.1948	-3.32355	-3.46157
17.0779	8.29621	9.19339	-6.86422	-9.80861	-7.34353	10.264	1.56716	-65.1241	-3.37097	-3.44939
17.0909	8.20576	9.24307	-6.92711	-9.86088	-7.28471	10.2697	1.56392	-65.1157	-3.3724	-3.43241
17.1039	8.24072	9.23758	-6.9173	-9.87408	-7.28487	10.2153	1.53487	-65.0819	-3.37345	-3.49485
17.1169	8.18375	9.28249	-6.866	-9.8564	-7.41171	10.1379	1.56038	-65.0688	-3.42452	-3.45596
17.1299	8.20292	9.38131	-6.83189	-9.84132	-7.58686	10.2024	1.51892	-65.0598	-3.37899	-3.49628
17.1429	8.20543	9.43284	-6.8809	-9.86699	-7.64088	10.1822	1.68653	-65.0636	-3.32841	-3.60026
17.1558	8.24114	9.47648	-6.90852	-9.91786	-7.70286	10.2287	1.67725	-65.0889	-3.31446	-3.64608
17.1688	8.26433	9.46984	-6.93961	-9.98087	-7.64849	10.2834	1.65537	-65.0557	-3.29534	-3.62823
17.1818	8.27041	9.50932	-6.97418	-9.9798	-7.69135	10.3001	1.64617	-65.0851	-3.29169	-3.54372
17.1948	8.3184	9.5322	-6.91558	-10.1515	-7.7381	10.2996	1.62955	-65.1182	-3.18302	-3.52754
17.2078	8.31591	9.56761	-6.96082	-10.1691	-7.78429	10.32	1.59286	-64.9417	-3.18522	-3.59173
17.2208	8.31362	9.61098	-6.98857	-10.1948	-7.80512	10.332	1.59012	-64.9462	-3.1666	-3.54651
17.2338	8.32016	9.66614	-7.05296	-10.22	-7.89268	10.4647	1.64111	-64.9544	-3.1344	-3.55521
17.2467	8.34763	9.64982	-7.04512	-10.2902	-7.7872	10.5233	1.62069	-64.929	-3.10934	-3.68637
17.2597	8.34223	9.72587	-7.1496	-10.2522	-7.80974	10.5479	1.62136	-64.9416	-3.09577	-3.71417
17.2727	8.36233	9.74713	-7.18132	-10.2666	-7.85335	10.5687	1.64737	-64.9449	-3.1714	-3.78366
17.2857	8.40088	9.79933	-7.20501	-10.2466	-7.91379	10.5857	1.64844	-64.9389	-3.16792	-3.79396
17.2987	8.51575	9.844	-7.20821	-10.2761	-7.96978	10.6489	1.68368	-65.022	-3.15158	-3.84617
17.3117	8.52067	9.86664	-7.22347	-10.2923	-8.00048	10.67	1.66515	-65.018	-3.16428	-3.83484
17.3247	8.56321	9.88073	-7.22123	-10.3038	-8.02621	10.6314	1.59596	-65.0182	-3.15551	-3.83991
17.3377	8.57203	9.89073	-7.23944	-10.327	-8.03389	10.6293	1.61899	-65.027	-3.18376	-3.84778
17.3507	8.53563	10.038	-7.20707	-10.2978	-8.21102	10.6014	1.60432	-65.015	-3.19416	-3.84209
17.3636	8.68697	10.0996	-7.22927	-10.2922	-8.24663	10.6105	1.61935	-65.0199	-3.1324	-3.84866
17.3766	8.69808	10.1015	-7.23757	-10.3073	-8.32278	10.7651	1.64667	-65.0032	-3.08234	-3.94402
17.3896	8.71745	10.0827	-7.24908	-10.3843	-8.2352	10.7663	1.64043	-64.9563	-3.09054	-3.87142
17.4026	8.76272	10.1061	-7.40732	-10.2641	-8.2707	10.7628	1.6554	-64.9724	-3.09417	-3.88191
17.4156	8.77935	10.1338	-7.41377	-10.3169	-8.27238	10.7171	1.66233	-64.9792	-2.97617	-3.95651
17.4286	8.72355	10.0937	-7.42811	-10.3146	-8.34071	10.709	1.62412	-64.8942	-2.97179	-3.9566
17.4416	8.65285	10.1034	-7.42099	-10.3664	-8.4037	10.6929	1.69442	-64.8732	-2.98005	-3.96876
17.4546	8.72031	10.0533	-7.52785	-10.3875	-8.49083	10.7976	1.70949	-64.907	-2.96267	-3.97648
17.4675	8.75039	10.0361	-7.5302	-10.4242	-8.52637	10.8591	1.71697	-64.9673	-2.94931	-4.02147
17.4805	8.61903	10.0188	-7.61167	-10.3355	-8.55276	10.8447	1.73809	-64.9702	-2.97378	-4.02397
17.4935	8.60786	9.98039	-7.52114	-10.3402	-8.59559	10.8723	1.72175	-64.9773	-2.95176	-4.06033
17.5065	8.58394	10.0515	-7.55711	-10.3736	-8.57471	10.7993	1.72684	-64.8847	-2.9711	-4.00838
17.5195	8.61457	10.0765	-7.63041	-10.301	-8.7036	11.0109	1.63898	-64.9578	-2.91408	-4.03175
17.5325	8.58599	10.056	-7.49094	-10.3158	-8.71372	10.9901	1.63857	-64.9351	-2.92786	-4.00424
17.5454	8.68235	10.0826	-7.54207	-10.2628	-8.7525	10.9296	1.6683	-64.9885	-2.89899	-4.01006
17.5584	8.68931	10.0804	-7.55501	-10.3471	-8.80656	11.0389	1.63547	-64.9494	-2.90794	-3.98541
17.5714	8.65459	10.083	-7.48882	-10.3628	-8.83474	11.0256	1.64893	-64.9731	-2.85297	-3.95136
17.5844	8.74668	10.0605	-7.42663	-10.4844	-8.91305	11.0754	1.61185	-64.9547	-2.82223	-4.00537
17.5974	8.73403	10.1009	-7.45585	-10.4887	-8.94091	11.0919	1.61247	-64.9108	-2.99367	-4.04667
17.6104	8.79239	10.0955	-7.45971	-10.5297	-8.97296	11.1421	1.61376	-64.879	-3.06534	-4.05005
17.6234	8.80419	10.1364	-7.49255	-10.5535	-8.97508	11.1336	1.64944	-64.914	-3.07428	-4.06529
17.6364	8.87434	10.135	-7.49951	-10.5433	-9.03147	11.1677	1.63883	-64.8983	-3.066	-4.0589
17.6493	8.83104	10.1836	-7.58904	-10.4873	-8.94499	11.1645	1.60214	-64.9033	-3.09514	-4.02311
17.6623	8.85969	10.2105	-7.61815	-10.4864	-8.99292	11.1618	1.64409	-64.954	-3.04817	-4.06211
17.6753	8.79665	10.27	-7.55875	-10.5269	-8.99016	11.1677	1.64379	-64.9035	-3.09296	-3.97774
17.6883	8.95674	10.2862	-7.66355	-10.5041	-9.08363	11.22	1.60985	-64.9113	-3.03664	-4.03143
17.7013	8.92713	10.3225	-7.68418	-10.5109	-9.14204	11.2753	1.67644	-64.9105	-3.04762	-3.99618
17.7143	8.95577	10.3678	-7.7256	-10.5115	-9.12839	11.2648	1.70111	-64.9524	-3.03287	-3.98129
17.7273	8.9543	10.3887	-7.75431	-10.544	-9.1979	11.3235	1.76348	-64.8932	-3.14112	-3.9992
17.7403	8.95642	10.4138	-7.79093	-10.5636	-9.2281	11.3311	1.76257	-64.9214	-3.12474	-4.05343
17.7533	8.98358	10.4346	-7.80157	-10.5874	-9.26192	11.3467	1.7411	-64.8945	-3.14072	-4.00466
17.7662	9.12268	10.484	-7.82831	-10.6106	-9.28713	11.3498	1.75373	-64.8673	-3.1429	-3.98353
17.7792	9.1345	10.4825	-7.83756	-10.6499	-9.41176	11.5028	1.71998	-64.8232	-3.14893	-3.99148
17.7922	9.17647	10.3872	-7.8596	-10.7051	-9.39629	11.4904	1.73256	-64.8043	-3.16285	-3.97791
17.8052	9.21074	10.3332	-7.88157	-10.6429	-9.43069	11.5158	1.70788	-64.7986	-3.14277	-3.98873
17.8182	9.15725	10.3474	-7.81564	-10.6783	-9.42245	11.4946	1.7173	-64.7757	-3.14375	-3.9101
17.8312	9.22246	10.3785	-7.91079	-10.7011	-9.45163	11.4956	1.67629	-64.7026	-3.14911	-3.92317
17.8442	9.22085	10.3929	-7.91378	-10.7571	-9.49622	11.5055	1.74412	-64.6805	-3.12047	-4.03811
17.8571	9.23206	10.3223	-7.92861	-10.7919	-9.52721	11.5448	1.72773	-64.6626	-3.14182	-4.05762
17.8701	9.15848	10.3473	-7.9305	-10.8218	-9.53266	11.5253	1.73257	-64.6702	-3.15894	-4.03912
17.8831	9.15545	10.4024	-7.97067	-10.7956	-9.55043	11.586	1.63161	-64.7245	-3.1543	-4.07864
17.8961	9.165	10.4116	-7.99417	-10.8148	-9.57594	11.5885	1.63056	-64.7412	-3.19063	-3.95087
17.9091	9.17883	10.3957	-7.99217	-10.8376	-9.59249	11.5744	1.62575	-64.7995	-3.02996	-3.88733
17.9221	9.15184	10.5641	-8.07595	-10.8895	-9.59221	11.5818	1.60825	-64.7858	-3.03793	-3.86594
17.9351	9.25139	10.6561	-8.18363	-10.887	-9.63336	11.5766	1.60783	-64.7929	-3.0121	-3.87341
17.948	9.2625	10.6802	-8.20787	-10.9226	-9.65258	11.5797	1.57046	-64.6076	-2.93173	-3.94449
17.961	9.19958	10.7324	-8.21502	-10.8956	-9.68316	11.5698	1.57153	-64.6374	-2.92334	-3.91929
17.974	9.26801	10.7463	-8.20134	-10.931	-9.67095	11.5807	1.59487	-64.6217	-2.99127	-3.89744
17.987	9.25609	10.7688	-8.25041	-10.9326	-9.67061	11.5749	1.63176	-64.6481	-2.9801	-3.88755
18	9.2362	10.7661	-8.3026	-10.7887	-9.68701	11.6155	1.60982	-64.6445	-2.93534	-3.89792
18.013	9.20439	10.7805	-8.30729	-10.9139	-9.51226	11.6223	1.63005	-64.6411	-2.94865	-3.84114
18.026	9.23158	10.8166	-8.36685	-10.9761	-9.56152	11.6959	1.56689	-64.6332	-3.00748	-3.75237
18.039	9.22506	10.8489	-8.36391	-11.0263	-9.5602	11.6816	1.54599	-64.6327	-2.88621	-3.69838
18.052	9.29081	10.8237	-8.41509	-10.9882	-9.63405	11.7221	1.53345	-64.6521	-2.83713	-3.7198
18.0649	9.15827	10.7912	-8.41983	-11.0466	-9.64373	11.6914	1.60838	-64.5952	-2.87224	-3.70297
18.0779	9.14981	10.8342	-8.47518	-11.0833	-9.67725	11.7481	1.68752	-64.592	-2.9419	-3.66853
18.0909	9.13302	10.8398	-8.50917	-11.1483	-9.585	11.7368	1.69219	-64.5845	-2.93245	-3.66729
18.1039	9.12054	10.8249	-8.56327	-11.0623	-9.61532	11.7342	1.6929	-64.5938	-2.9479	-3.62791
18.1169	9.13416	10.7975	-8.42814	-11.2009	-9.7091	11.7824	1.66424	-64.5819	-2.91669	-3.66818
18.1299	9.11517	10.8879	-8.45227	-11.3001	-9.71877	11.697	1.74837	-64.5453	-2.91473	-3.62448
18.1429	9.1427	10.8907	-8.47161	-11.2904	-9.76141	11.726	1.68958	-64.5219	-2.82081	-3.58017
18.1558	9.18323	10.7791	-8.52506	-11.3347	-9.74036	11.6715	1.69455	-64.4359	-2.84075	-3.56002
18.1688	9.19074	10.7114	-8.5535	-11.3367	-9.81874	11.7344	1.74532	-64.4558	-2.8186	-3.58125
18.1818	9.18522	10.736	-8.56897	-11.3922	-9.67903	11.7921	1.66467	-64.4507	-2.80452	-3.55562
18.1948	9.21717	10.7312	-8.58772	-11.3797	-9.68675	11.7012	1.6206	-64.4746	-2.85712	-3.468
18.2078	9.23692	10.709	-8.54704	-11.43	-9.66839	11.7356	1.61039	-64.5743	-2.75098	-3.45702
18.2208	9.24043	10.7709	-8.61987	-11.3957	-9.72943	11.7248	1.59737	-64.5038	-2.71743	-3.41629
18.2338	9.29459	10.7197	-8.57903	-11.4405	-9.72196	11.7191	1.60379	-64.4644	-2.713	-3.43403
18.2467	9.28178	10.7734	-8.64724	-11.4301	-9.76338	11.7797	1.67548	-64.4967	-2.71177	-3.36301
18.2597	9.31174	10.7342	-8.63505	-11.4613	-9.77893	11.8059	1.62935	-64.4659	-2.73479	-3.37067
18.2727	9.31269	10.7578	-8.6255	-11.4501	-9.85375	11.8032	1.63752	-64.4843	-2.79098	-3.25638
18.2857	9.46816	10.7398	-8.5935	-11.5534	-9.92501	11.8255	1.63353	-64.5146	-2.74192	-3.27709
18.2987	9.46718	10.8234	-8.67065	-11.6793	-9.92021	11.8805	1.64227	-64.5025	-2.7558	-3.22624
18.3117	9.52918	10.8068	-8.68067	-11.6542	-9.96534	11.9225	1.65969	-64.5063	-2.78722	-3.2551
18.3247	9.50721	10.7906	-8.67757	-11.63	-9.90486	11.8894	1.72459	-64.6034	-2.81936	-3.19986
18.3377	9.44721	10.7701	-8.6458	-11.6361	-9.94439	11.8979	1.75724	-64.622	-2.80113	-3.1815
18.3507	9.43306	10.8616	-8.62706	-11.7007	-9.86128	11.8977	1.68876	-64.607	-2.83765	-3.14124
18.3636	9.46091	10.8724	-8.6745	-11.6471	-9.9022	11.8417	1.77849	-64.6425	-2.80274	-3.15113
18.3766	9.48058	10.837	-8.65012	-11.7262	-9.78389	11.9262	1.72521	-64.5983	-2.80081	-3.13071
18.3896	9.51685	10.8443	-8.68	-11.6911	-9.82187	11.9344	1.72741	-64.6335	-2.75978	-3.09027
18.4026	9.54068	10.8688	-8.58724	-11.8626	-9.81321	11.9133	1.69278	-64.6261	-2.65986	-3.06444
18.4156	9.52698	10.9019	-8.63635	-11.8293	-9.85027	11.8848	1.66737	-64.4929	-2.75169	-3.06814
18.4286	9.53028	10.9016	-8.63042	-11.8211	-9.87875	11.8909	1.6718	-64.5113	-2.68488	-3.05066
18.4416	9.53379	10.9181	-8.5856	-11.8505	-9.87332	11.8929	1.68483	-64.4915	-2.66711	-3.16795
18.4546	9.52101	10.9055	-8.51592	-11.8417	-9.90097	11.9325	1.67761	-64.4417	-2.77191	-3.20602
18.4675	9.52554	10.9887	-8.53511	-11.8659	-9.90312	11.9138	1.72565	-64.4251	-2.83682	-3.18953
18.4805	9.48826	10.9955	-8.48296	-11.8816	-9.89168	11.9118	1.72806	-64.4334	-2.83124	-3.18102
18.4935	9.47189	10.9262	-8.46502	-11.8966	-9.92659	11.8645	1.84263	-64.4085	-2.82952	-3.18909
18.5065	9.50516	10.9362	-8.4679	-11.9026	-9.90249	11.8981	1.76171	-64.4092	-2.83579	-3.17599
18.5195	9.52977	10.8797	-8.4411	-11.9706	-9.73155	11.7875	1.72619	-64.3851	-2.83741	-3.16672
18.5325	9.47917	11.0195	-8.44373	-11.983	-9.72048	11.7678	1.72861	-64.3612	-2.85989	-3.14023
18.5454	9.47508	11.0237	-8.40879	-11.9654	-9.81504	11.7772	1.71484	-64.3458	-2.8656	-3.14639
18.5584	9.45881	11.1363	-8.41124	-11.9724	-9.84736	11.7862	1.70998	-64.3471	-2.82487	-3.13926
18.5714	9.48458	11.1521	-8.40951	-12.0723	-9.86616	11.7449	1.80931	-64.336	-2.82595	-3.15265
18.5844	9.53124	11.1862	-8.53901	-12.0425	-9.90919	11.7712	1.78999	-64.3622	-2.83886	-3.05332
18.5974	9.532	11.2042	-8.54323	-12.0462	-9.9052	11.7427	1.82148	-64.375	-2.78749	-3.14491
18.6104	9.57106	11.1162	-8.54721	-12.0287	-9.93404	11.7558	1.8034	-64.3836	-2.81866	-3.04136
18.6234	9.57242	11.1325	-8.54274	-12.0358	-9.94138	11.7064	1.92717	-64.2995	-2.94277	-3.05675
18.6364	9.59859	11.1406	-8.55088	-12.0421	-9.94857	11.725	1.97037	-64.2953	-3.0182	-3.04724
18.6493	9.59928	11.1319	-8.55421	-12.0483	-9.9299	11.7351	1.994	-64.4224	-3.06433	-2.94213
18.6623	9.5697	11.0596	-8.55333	-12.0539	-9.93585	11.7158	1.98987	-64.4706	-2.9641	-2.9382
18.6753	9.55621	11.0579	-8.56059	-12.0629	-9.90307	11.6974	1.88093	-64.381	-2.96129	-2.94234
18.6883	9.58473	11.0397	-8.54166	-12.0629	-9.89748	11.5524	1.94266	-64.3806	-2.94566	-2.95018
18.7013	9.57168	11.0423	-8.54703	-12.1037	-9.90717	11.624	1.9235	-64.3758	-2.96739	-2.91983
18.7143	9.58809	11.0575	-8.58084	-12.1226	-9.81227	11.6107	1.93402	-64.3874	-2.95111	-2.87172
18.7273	9.5794	11.0702	-8.75853	-12.0704	-9.81489	11.5847	1.91531	-64.3699	-2.95934	-2.83954
18.7403	9.55465	11.0798	-8.69448	-12.0486	-9.7749	11.5796	1.84123	-64.3819	-2.93348	-2.82807
18.7533	9.59387	11.1018	-8.6678	-12.1792	-9.77641	11.4915	1.98333	-64.3644	-2.94521	-2.81656
18.7662	9.64138	11.0819	-8.68191	-12.1596	-9.78198	11.5737	1.84472	-64.3933	-2.93975	-2.79683
18.7792	9.66326	11.0706	-8.67449	-12.1852	-9.66728	11.6021	1.83457	-64.4138	-2.86599	-2.83213
18.7922	9.66439	11.0723	-8.70784	-12.0943	-9.61699	11.6221	1.87161	-64.511	-2.87564	-2.80892
18.8052	9.67815	11.0414	-8.60321	-11.9836	-9.71011	11.5912	1.88461	-64.5423	-2.86022	-2.82301
18.8182	9.67966	11.0825	-8.6299	-11.9346	-9.85997	11.5768	1.84393	-64.4492	-2.83187	-2.79931
18.8312	9.78037	11.115	-8.63504	-11.9603	-9.83387	11.5455	1.86724	-64.4665	-2.78655	-2.90253
18.8442	9.82484	11.118	-8.64434	-11.9518	-9.87486	11.5855	1.84494	-64.4244	-2.90998	-2.93148
18.8571	9.8611	11.1081	-8.64495	-11.9383	-9.91627	11.6092	1.82275	-64.4065	-2.85737	-2.9315
18.8701	9.91924	11.0048	-8.71276	-11.9695	-9.79968	11.5867	1.85574	-64.4436	-2.8414	-2.90206
18.8831	9.96171	11.0176	-8.73818	-11.9326	-9.84434	11.5772	1.85546	-64.4797	-2.83397	-2.91191
18.8961	9.93823	11.056	-8.76508	-11.9542	-9.83444	11.5897	1.83829	-64.4558	-2.8522	-2.90621
18.9091	10.017	11.0089	-8.82366	-11.9543	-9.84537	11.5858	1.83824	-64.4741	-2.83219	-2.90029
18.9221	10.0955	10.9975	-8.83175	-11.9584	-9.87287	11.6242	1.81322	-64.3951	-2.96042	-2.9492
18.9351	10.0383	11.041	-8.84806	-11.9705	-9.85826	11.5503	1.9091	-64.3621	-2.96407	-2.92283
18.948	10.1409	10.9068	-8.89362	-11.9868	-9.91081	11.6036	1.90327	-64.3885	-2.9377	-2.95959
18.961	10.1436	10.889	-8.87648	-12.007	-9.9004	11.6453	1.77021	-64.3985	-2.96084	-2.97488
18.974	10.1638	10.9755	-8.86401	-11.9679	-9.97364	11.6877	1.7369	-64.447	-2.88262	-3.00633
18.987	10.2635	10.9642	-8.85114	-11.9911	-9.91578	11.5903	1.70785	-64.4326	-2.90886	-2.99174
19	10.2833	10.9861	-8.9176	-11.9502	-9.95826	11.5642	1.70814	-64.3855	-2.86287	-2.93515
19.013	10.2951	10.9952	-8.88317	-12.0011	-9.93331	11.5559	1.68387	-64.3394	-2.85756	-3.04354
19.026	10.3748	10.9067	-8.89042	-11.9421	-9.95861	11.5772	1.702	-64.3812	-2.82584	-3.11088
19.039	10.2731	10.8715	-8.94723	-11.842	-9.92911	11.6028	1.6824	-64.3634	-2.82788	-3.10989
19.052	10.2414	10.8286	-8.83264	-11.8646	-9.92913	11.6031	1.6882	-64.4003	-2.7835	-3.12114
19.0649	10.2273	10.9571	-8.8203	-11.8062	-10.0904	11.5948	1.66476	-64.3912	-2.76363	-3.13261
19.0779	10.2218	10.9717	-8.83345	-11.8222	-10.0503	11.5442	1.70674	-64.3824	-2.75199	-3.11412
19.0909	10.2795	10.928	-8.82521	-11.8082	-10.059	11.4805	1.65849	-64.3821	-2.70628	-3.13318
19.1039	10.2908	10.923	-8.82928	-11.772	-10.2349	11.3943	1.74368	-64.3778	-2.72344	-3.11378
19.1169	10.2897	10.965	-8.88817	-11.7592	-10.2638	11.4707	1.76947	-64.4202	-2.70227	-3.08962
19.1299	10.3058	10.9397	-8.87912	-11.7546	-10.2629	11.4797	1.76986	-64.4495	-2.65946	-3.0778
19.1429	10.3097	10.9233	-8.9451	-11.6421	-10.2659	11.4721	1.77463	-64.4487	-2.64582	-3.00159
19.1558	10.489	10.9238	-8.9395	-11.627	-10.3065	11.5193	1.73795	-64.4392	-2.56876	-3.02916
19.1688	10.4867	10.9288	-8.98789	-11.5332	-10.2623	11.4862	1.74827	-64.4127	-2.52002	-3.12436
19.1818	10.6185	11.0018	-9.05295	-11.5628	-10.2978	11.5074	1.78039	-64.4623	-2.46176	-3.11557
19.1948	10.6311	10.9875	-9.05961	-11.5632	-10.2408	11.5205	1.80115	-64.4574	-2.55543	-3.09352
19.2078	10.6897	10.9863	-9.05784	-11.5373	-10.2388	11.5297	1.84041	-64.5754	-2.55707	-3.1169
19.2208	10.7195	10.9891	-9.07232	-11.5317	-10.2535	11.5485	1.79261	-64.4727	-2.55002	-3.10192
19.2338	10.7241	10.9714	-9.06136	-11.5467	-10.2552	11.5595	1.77896	-64.4802	-2.55514	-3.13652
19.2467	10.7207	10.9703	-9.07908	-11.5405	-10.2817	11.5632	1.72345	-64.4087	-2.52161	-3.16699
19.2597	10.7383	10.9692	-9.06721	-11.5035	-10.4391	11.5257	1.78493	-64.4183	-2.50035	-3.15954
19.2727	10.7647	10.9599	-9.08081	-11.4943	-10.4933	11.6068	1.74895	-64.4531	-2.48637	-3.10286
19.2857	10.8	10.9719	-9.06864	-11.5742	-10.5013	11.5887	1.72192	-64.5165	-2.36345	-3.11052
19.2987	10.8232	10.9883	-9.09375	-11.5415	-10.5222	11.6097	1.72904	-64.4823	-2.45646	-3.10182
19.3117	10.8378	10.9796	-9.08926	-11.5758	-10.505	11.6516	1.72842	-64.5152	-2.40694	-3.23729
19.3247	10.738	11.0049	-9.11842	-11.5887	-10.4793	11.6346	1.73675	-64.561	-2.39435	-3.25148
19.3377	10.7429	10.9883	-9.0459	-11.5849	-10.4569	11.5701	1.67801	-64.5684	-2.42327	-3.14885
19.3507	10.7439	11.0482	-9.09059	-11.6616	-10.4335	11.5546	1.68266	-64.6342	-2.31867	-3.10216
19.3636	10.6641	11.0502	-9.10214	-11.6587	-10.465	11.5817	1.65384	-64.6368	-2.30724	-3.1061
19.3766	10.6373	11.0651	-9.08408	-11.6725	-10.3904	11.4187	1.64588	-64.6308	-2.32082	-3.06329
19.3896	10.6526	11.0802	-9.0952	-11.648	-10.4033	11.4437	1.65878	-64.6242	-2.38992	-3.15851
19.4026	10.6473	11.0704	-9.08094	-11.657	-10.3946	11.5158	1.52839	-64.6001	-2.42173	-3.03217
19.4156	10.6844	11.069	-9.07065	-11.6488	-10.4105	11.5258	1.51932	-64.6508	-2.25637	-3.1058
19.4286	10.6878	11.0721	-9.04359	-11.6821	-10.3672	11.591	1.37971	-64.6082	-2.29325	-3.09661
19.4416	10.7209	11.1264	-9.04133	-11.7542	-10.4077	11.5854	1.42828	-64.6792	-2.24576	-3.10413
19.4546	10.7122	11.1145	-9.02176	-11.7518	-10.4019	11.6173	1.45663	-64.709	-2.3162	-3.14009
19.4675	10.699	11.1537	-9.04016	-11.7493	-10.3534	11.5772	1.48231	-64.7009	-2.33204	-3.14257
19.4805	10.7532	11.1425	-9.03358	-11.717	-10.4142	11.6427	1.47491	-64.6957	-2.33206	-3.16377
19.4935	10.6821	11.1655	-8.94002	-11.7807	-10.3572	11.6162	1.51491	-64.7918	-2.40143	-3.13895
19.5065	10.8581	11.2342	-8.97733	-11.7223	-10.4006	11.7165	1.44978	-64.9026	-2.33646	-3.18094
19.5195	10.8604	11.2693	-8.99762	-11.6851	-10.4055	11.7247	1.40144	-64.8181	-2.26719	-3.20139
19.5325	10.8673	11.2753	-9.01781	-11.6736	-10.4304	11.75	1.41677	-64.8434	-2.23571	-3.2121
19.5454	10.9255	11.2817	-9.08497	-11.6748	-10.4424	11.8012	1.34002	-64.7472	-2.19203	-3.21745
19.5584	10.9889	11.1867	-9.09873	-11.6551	-10.4371	11.8063	1.36489	-64.8196	-2.16965	-3.27653
19.5714	11.073	11.1663	-9.09612	-11.6607	-10.4401	11.8832	1.33956	-64.7612	-2.28296	-3.32663
19.5844	11.0467	11.1597	-9.11559	-11.6987	-10.3058	11.9098	1.35291	-64.7785	-2.26722	-3.31766
19.5974	11.0293	11.2949	-9.08551	-11.6899	-10.3034	11.9281	1.34997	-64.7708	-2.27642	-3.30417
19.6104	11.0638	11.2733	-9.0302	-11.749	-10.3773	11.9681	1.33042	-64.7882	-2.24751	-3.34465
19.6234	11.0657	11.3103	-9.05845	-11.7248	-10.4017	11.9963	1.32788	-64.7629	-2.4081	-3.2564
19.6364	11.051	11.3472	-9.05318	-11.7421	-10.3628	11.9831	1.3136	-64.7579	-2.38854	-3.2581
19.6493	11.0539	11.2781	-9.0934	-11.6263	-10.3076	12.0301	1.31684	-64.7571	-2.40575	-3.21391
19.6623	10.9685	11.2673	-9.04141	-11.6213	-10.3239	12.0738	1.33718	-64.7688	-2.37647	-3.23664
19.6753	10.9796	11.2611	-9.03667	-11.6123	-10.3067	12.0883	1.33272	-64.7887	-2.37224	-3.25909
19.6883	10.9996	11.2844	-9.03158	-11.5317	-10.4584	12.1111	1.32027	-64.8413	-2.39691	-3.14015
19.7013	11.045	11.279	-8.98808	-11.6623	-10.494	12.1379	1.33777	-64.8512	-2.37487	-3.1773
19.7143	11.0279	11.3118	-9.03234	-11.6305	-10.5217	12.1527	1.34303	-64.8395	-2.52578	-3.05562
19.7273	11.0702	11.303	-9.00967	-11.6398	-10.4861	12.1933	1.25981	-64.8107	-2.51751	-3.09044
19.7403	11.0923	11.2817	-9.02022	-11.6195	-10.5047	12.2429	1.26418	-64.836	-2.54198	-2.95802
19.7533	11.0162	11.2434	-9.03445	-11.5955	-10.5358	12.272	1.26012	-64.9062	-2.3659	-2.9401
19.7662	10.9343	11.255	-9.04031	-11.6169	-10.5172	12.2728	1.26433	-64.909	-2.38361	-2.93565
19.7792	10.9609	11.2967	-9.03388	-11.681	-10.5367	12.2828	1.28158	-64.9866	-2.22585	-2.92291
19.7922	10.8858	11.2885	-9.03152	-11.6915	-10.5603	12.3189	1.27775	-64.9837	-2.22485	-2.92281
19.8052	10.9024	11.2675	-8.99912	-11.7065	-10.5079	12.228	1.23096	-64.9718	-2.22805	-2.98086
19.8182	10.9406	11.2635	-8.99567	-11.6923	-10.5225	12.2664	1.20465	-64.9167	-2.31499	-2.94788
19.8312	10.9541	11.243	-9.00054	-11.7031	-10.5124	12.2766	1.23328	-64.9396	-2.27397	-2.93825
19.8442	10.9636	11.2697	-9.03508	-11.6758	-10.544	12.2828	1.20464	-64.8416	-2.21883	-2.94094
19.8571	10.9989	11.2756	-9.04413	-11.6698	-10.5459	12.2853	1.23134	-64.8582	-2.19745	-2.94672
19.8701	10.9634	11.3026	-9.07704	-11.5181	-10.604	12.2844	1.24515	-64.8239	-2.23876	-2.9222
19.8831	10.9876	11.2338	-9.01279	-11.5103	-10.6346	12.3514	1.23383	-64.8015	-2.1616	-3.06254
19.8961	10.9793	11.3833	-9.09323	-11.5701	-10.6275	12.3771	1.20194	-64.7533	-2.19742	-3.06094
19.9091	11.1098	11.356	-9.08669	-11.5543	-10.6501	12.433	1.26335	-64.8911	-2.18279	-3.09707
19.9221	11.1011	11.3587	-9.10536	-11.6217	-10.5019	12.5442	1.13931	-64.8957	-2.21904	-3.09505
19.9351	11.1056	11.3744	-9.14446	-11.4964	-10.4432	12.4785	1.09732	-64.93	-2.20474	-3.09706
19.948	11.1363	11.3986	-9.14892	-11.5026	-10.4479	12.5007	1.10909	-64.9387	-2.20243	-3.09388
19.961	11.1251	11.432	-9.17455	-11.4835	-10.448	12.5188	1.12951	-64.9593	-2.22453	-2.99331
19.974	11.1351	11.4873	-9.14948	-11.5876	-10.4519	12.5328	1.0915	-64.9538	-2.15026	-2.99425
19.987	11.1626	11.548	-9.26016	-11.6172	-10.4432	12.5557	1.07916	-64.9607	-2.15662	-3.00326
20	11.2247	11.5636	-9.23336	-11.7069	-10.5064	12.6124	1.10502	-65.0057	-2.14998	-3.03278
20.013	11.257	11.5555	-9.23964	-11.7894	-10.3903	12.7065	1.102	-64.9322	-2.2922	-3.0658
20.026	11.2181	11.5905	-9.29611	-11.7088	-10.3347	12.6786	1.13772	-64.9376	-2.26746	-3.16301
20.039	11.251	11.4702	-9.16439	-11.7013	-10.3799	12.7392	1.11935	-64.9425	-2.23386	-3.21118
20.052	11.2757	11.4969	-9.1851	-11.6772	-10.3694	12.7165	1.11815	-64.8809	-2.22574	-3.21694
20.0649	11.3304	11.4688	-9.18028	-11.6991	-10.459	12.7789	1.17101	-64.8749	-2.2044	-3.25236
20.0779	11.3179	11.4957	-9.19659	-11.7498	-10.4308	12.837	1.18958	-64.873	-2.23746	-3.22028
20.0909	11.3727	11.5066	-9.20895	-11.7199	-10.4231	12.7669	1.18727	-64.9174	-2.2489	-3.16352
20.1039	11.3563	11.5266	-9.20055	-11.774	-10.385	12.7587	1.17246	-64.919	-2.16057	-3.06124
20.1169	11.4034	11.551	-9.23817	-11.7484	-10.439	12.7847	1.17512	-64.8373	-2.04388	-3.21186
20.1299	11.4087	11.5505	-9.18709	-11.8196	-10.4255	12.7864	1.2782	-64.7231	-2.19271	-3.23338
20.1429	11.4185	11.5879	-9.22795	-11.8239	-10.4996	12.935	1.34192	-64.7557	-2.17912	-3.23406
20.1558	11.3478	11.5489	-9.21785	-11.8577	-10.5147	12.9992	1.32918	-64.7542	-2.19027	-3.31022
20.1688	11.3729	11.6234	-9.22898	-11.8493	-10.4707	12.8907	1.31203	-64.7984	-2.22137	-3.22732
20.1818	11.5021	11.6147	-9.21954	-11.8785	-10.4761	12.9364	1.30324	-64.7793	-2.21842	-3.22831
20.1948	11.5294	11.661	-9.22654	-11.8946	-10.5868	12.9775	1.35756	-64.7979	-2.22403	-3.18964
20.2078	11.5946	11.6573	-9.21616	-11.8768	-10.6306	13.0436	1.33646	-64.7736	-2.19631	-3.2895
20.2208	11.5677	11.7002	-9.21828	-11.9135	-10.5945	13.043	1.3572	-64.7355	-2.2399	-3.27954
20.2338	11.6677	11.5823	-9.24129	-11.8627	-10.6464	13.1187	1.33198	-64.7557	-2.2573	-3.20693
20.2467	11.664	11.6134	-9.23925	-11.8799	-10.6351	13.1233	1.34912	-64.7379	-2.2786	-3.20234
20.2597	11.7239	11.6358	-9.27553	-11.8592	-10.6362	13.1702	1.42182	-64.7752	-2.32145	-3.21794
20.2727	11.7372	11.6462	-9.26602	-11.9058	-10.6116	13.1921	1.43269	-64.775	-2.33554	-3.22864
20.2857	11.7426	11.6779	-9.29004	-11.9101	-10.6413	13.2272	1.43119	-64.7789	-2.35355	-3.23422
20.2987	11.8205	11.6765	-9.22544	-12.0376	-10.6754	13.2671	1.42572	-64.7827	-2.37069	-3.28945
20.3117	11.8067	11.7686	-9.38477	-12.0956	-10.6425	13.2654	1.44158	-64.7987	-2.40781	-3.17688
20.3247	11.8434	11.7779	-9.40281	-12.1041	-10.668	13.3061	1.4121	-64.793	-2.26406	-3.29668
20.3377	11.8169	11.745	-9.38761	-12.1671	-10.6303	13.255	1.45041	-64.7083	-2.29262	-3.27005
20.3507	11.8449	11.7453	-9.38541	-12.1792	-10.6556	13.3224	1.4554	-64.6537	-2.37642	-3.30157
20.3636	11.8268	11.7881	-9.39165	-12.2125	-10.6137	13.3144	1.49032	-64.6616	-2.41054	-3.30661
20.3766	11.8474	11.9012	-9.41876	-12.1996	-10.6605	13.3616	1.50821	-64.6732	-2.38957	-3.32333
20.3896	11.8757	11.9043	-9.35298	-12.2541	-10.6361	13.4008	1.49267	-64.6302	-2.406	-3.34388
20.4026	11.8777	11.9413	-9.3793	-12.199	-10.7859	13.3897	1.52781	-64.6501	-2.38447	-3.35165
20.4156	11.9308	11.8824	-9.22657	-12.2023	-10.7736	13.4804	1.42717	-64.6068	-2.36674	-3.39746
20.4286	11.9426	11.9788	-9.2605	-12.1974	-10.782	13.5089	1.46833	-64.6477	-2.35676	-3.37564
20.4416	12.0046	11.9696	-9.23563	-12.222	-10.7988	13.5718	1.43821	-64.5959	-2.35878	-3.33575
20.4546	11.9949	11.9607	-9.22692	-12.3174	-10.6537	13.6311	1.42868	-64.5856	-2.36015	-3.31212
20.4675	12.0444	12.0197	-9.28113	-12.3498	-10.7036	13.6825	1.4358	-64.6048	-2.32695	-3.3514
20.4805	12.0778	12.0506	-9.34509	-12.4252	-10.6738	13.7048	1.43488	-64.5821	-2.38549	-3.38536
20.4935	12.1333	12.0423	-9.40168	-12.3664	-10.7195	13.748	1.51513	-64.6095	-2.32217	-3.3972
20.5065	12.0497	12.0069	-9.39128	-12.4211	-10.7479	13.8122	1.43753	-64.5651	-2.2722	-3.40415
20.5195	12.0274	12.052	-9.41902	-12.4507	-10.6919	13.7428	1.67449	-64.6694	-2.34924	-3.34315
20.5325	12.1267	12.0427	-9.44675	-12.4171	-10.7493	13.8767	1.5859	-64.73	-2.32961	-3.37878
20.5454	12.1042	12.0755	-9.48648	-12.505	-10.5555	13.8607	1.54568	-64.7148	-2.3814	-3.3222
20.5584	12.1241	12.1451	-9.47953	-12.4965	-10.5886	13.9373	1.52575	-64.6783	-2.36225	-3.31515
20.5714	12.1234	12.1597	-9.46894	-12.5383	-10.6252	13.9469	1.6021	-64.6545	-2.34691	-3.30629
20.5844	12.1773	12.1499	-9.48383	-12.509	-10.6741	14.0116	1.59846	-64.6844	-2.26351	-3.36554
20.5974	12.1892	12.1531	-9.51527	-12.5142	-10.6976	14.0641	1.57064	-64.6704	-2.28733	-3.37159
20.6104	12.1631	12.1992	-9.52191	-12.5775	-10.6955	14.1365	1.5991	-64.6431	-2.28345	-3.45383
20.6234	12.1286	12.1106	-9.42845	-12.5941	-10.7098	14.1912	1.59009	-64.6325	-2.27912	-3.45706
20.6364	12.0557	12.1313	-9.44944	-12.6107	-10.724	14.2082	1.59806	-64.6173	-2.27901	-3.42988
20.6493	12.1007	12.1146	-9.37519	-12.6189	-10.7546	14.2798	1.59821	-64.6315	-2.24932	-3.45225
20.6623	12.0924	12.1612	-9.38975	-12.5887	-10.8577	14.3015	1.61502	-64.6372	-2.26563	-3.45728
20.6753	12.102	12.1247	-9.31299	-12.553	-10.8361	14.2215	1.62764	-64.6811	-2.231	-3.47888
20.6883	12.1494	12.1393	-9.31747	-12.5717	-10.8645	14.2621	1.60268	-64.637	-2.2464	-3.4198
20.7013	12.18	12.1626	-9.34322	-12.5693	-10.8595	14.2821	1.66189	-64.6554	-2.20577	-3.57524
20.7143	12.2026	12.1734	-9.35633	-12.5796	-10.8835	14.3321	1.61271	-64.5019	-2.32542	-3.63116
20.7273	12.2001	12.1975	-9.39507	-12.6311	-10.8821	14.3033	1.7606	-64.5092	-2.31201	-3.61563
20.7403	12.2613	12.2008	-9.41276	-12.636	-10.9015	14.3637	1.72679	-64.5121	-2.34793	-3.50856
20.7533	12.166	12.1959	-9.40941	-12.67	-10.9289	14.3661	1.82213	-64.4766	-2.36226	-3.51109
20.7662	12.158	12.2041	-9.4772	-12.5708	-10.927	14.3945	1.84092	-64.4704	-2.34265	-3.47534
20.7792	12.1632	12.2213	-9.46482	-12.6323	-10.9547	14.4073	1.97167	-64.3963	-2.48377	-3.48999
20.7922	12.207	12.2011	-9.52772	-12.4927	-11.0039	14.4844	1.9789	-64.422	-2.44508	-3.51333
20.8052	12.2264	12.253	-9.52664	-12.6115	-11.0237	14.4909	2.07746	-64.4138	-2.44786	-3.50743
20.8182	12.2592	12.272	-9.54607	-12.6505	-11.0306	14.6406	1.99787	-64.4226	-2.42056	-3.50577
20.8312	12.2841	12.3044	-9.56009	-12.7749	-10.9872	14.6935	1.99314	-64.4187	-2.41812	-3.51208
20.8442	12.2924	12.3627	-9.60239	-12.7753	-11.0029	14.7176	2.01786	-64.4299	-2.42743	-3.5018
20.8571	12.2334	12.5038	-9.59823	-12.8056	-11.0354	14.7677	1.99622	-64.4056	-2.41478	-3.51723
20.8701	12.1738	12.4796	-9.60639	-12.8408	-11.0296	14.7262	2.10772	-64.3764	-2.44018	-3.48194
20.8831	12.2315	12.4634	-9.59295	-12.8588	-11.0606	14.7709	2.04521	-64.3512	-2.40677	-3.52202
20.8961	12.2181	12.5065	-9.6418	-12.8757	-10.9445	14.7239	2.05395	-64.3213	-2.43236	-3.49852
20.9091	12.2427	12.5587	-9.69892	-12.8581	-10.9809	14.731	2.07959	-64.3914	-2.3785	-3.44131
20.9221	12.2133	12.645	-9.60524	-12.989	-10.9665	14.7933	2.0759	-64.3682	-2.40894	-3.43022
20.9351	12.2565	12.7193	-9.75275	-12.9951	-11.0023	14.7564	2.23056	-64.3788	-2.40162	-3.41051
20.948	12.3342	12.5998	-9.76751	-13.0721	-11.0583	14.9168	2.17804	-64.3222	-2.42767	-3.42426
20.961	12.2267	12.6344	-9.8706	-13.0981	-10.968	14.9334	2.2055	-64.3452	-2.43649	-3.3875
20.974	12.244	12.6267	-9.843	-13.1489	-10.9631	14.9848	2.15284	-64.3507	-2.36639	-3.33443
20.987	12.2871	12.6651	-9.84325	-13.2562	-11.0465	15.0244	2.12155	-64.2435	-2.31837	-3.34873
21	12.3141	12.721	-9.97403	-13.3233	-11.0631	15.0313	2.22406	-64.2051	-2.31232	-3.35429
21.013	12.308	12.7655	-10.0139	-13.3611	-11.0911	15.1759	2.30087	-64.3115	-2.34409	-3.33804
21.026	12.3528	12.7561	-10.0408	-13.4066	-11.0273	15.2985	2.20102	-64.353	-2.31672	-3.35907
21.039	12.2922	12.7933	-10.0339	-13.4765	-11.0197	15.3215	2.17182	-64.3277	-2.36417	-3.27609
21.052	12.349	12.8139	-10.0645	-13.3946	-11.177	15.3571	2.12659	-64.2777	-2.30241	-3.31584
21.0649	12.3557	12.8559	-10.0355	-13.4554	-11.2183	15.3753	2.13229	-64.2446	-2.3297	-3.30475
21.0779	12.3923	12.9154	-10.0476	-13.5383	-11.2769	15.436	2.12155	-64.2617	-2.32284	-3.32254
21.0909	12.4548	12.9466	-10.0937	-13.5718	-11.2724	15.4845	2.11114	-64.249	-2.35731	-3.36881
21.1039	12.493	12.997	-10.1491	-13.5426	-11.3138	15.5165	2.15126	-64.3035	-2.32041	-3.35552
21.1169	12.5689	12.9954	-10.1543	-13.5716	-11.2752	15.6077	2.03109	-64.2828	-2.346	-3.34199
21.1299	12.5516	13.0617	-10.1724	-13.5923	-11.2363	15.5942	2.11677	-64.419	-2.43843	-3.29813
21.1429	12.6096	13.0569	-10.1521	-13.6302	-11.2767	15.669	2.05628	-64.3714	-2.46376	-3.30338
21.1558	12.6129	13.0904	-10.1821	-13.6514	-11.2623	15.6679	2.10543	-64.4036	-2.451	-3.32403
21.1688	12.6671	13.1243	-10.2081	-13.5753	-11.43	15.6916	2.07974	-64.4361	-2.43686	-3.25299
21.1818	12.6875	13.1718	-10.2048	-13.6116	-11.4308	15.6977	2.08042	-64.4642	-2.30469	-3.36931
21.1948	12.7038	13.1986	-10.2267	-13.6436	-11.4526	15.7255	2.05284	-64.3412	-2.31538	-3.42911
21.2078	12.7541	13.2598	-10.3293	-13.7093	-11.4992	15.7586	2.10014	-64.2981	-2.34271	-3.43061
21.2208	12.8222	13.2202	-10.3664	-13.7742	-11.4994	15.8628	2.10081	-64.3013	-2.3529	-3.42764
21.2338	12.8749	13.2306	-10.4456	-13.7123	-11.5219	15.9461	2.11032	-64.2791	-2.42269	-3.49247
21.2467	12.8942	13.2171	-10.4573	-13.7924	-11.4874	16.0165	2.13325	-64.2691	-2.4178	-3.52017
21.2597	12.9181	13.2552	-10.5615	-13.6292	-11.5007	16.1292	2.01664	-64.3277	-2.38664	-3.53573
21.2727	12.9383	13.2608	-10.4649	-13.6187	-11.5232	16.1585	2.01202	-64.3493	-2.35471	-3.53853
21.2857	12.9425	13.3795	-10.4583	-13.6505	-11.5754	16.2383	1.98264	-64.3163	-2.31341	-3.50284
21.2987	13.0553	13.4255	-10.498	-13.6612	-11.5857	16.2557	2.00368	-64.3291	-2.25836	-3.47905
21.3117	13.1124	13.4342	-10.5041	-13.6884	-11.6293	16.3279	1.99145	-64.2825	-2.24039	-3.59411
21.3247	13.111	13.4769	-10.6018	-13.6121	-11.5932	16.3708	2.03411	-64.2808	-2.33271	-3.58763
21.3377	13.1518	13.4533	-10.4487	-13.6173	-11.6117	16.448	2.05668	-64.347	-2.33375	-3.59317
21.3507	13.122	13.6261	-10.4822	-13.6102	-11.6173	16.5264	1.97786	-64.3641	-2.33858	-3.59425
21.3636	13.1298	13.6764	-10.5155	-13.6449	-11.6639	16.5259	2.09026	-64.3727	-2.33891	-3.59501
21.3766	13.1455	13.7154	-10.532	-13.6822	-11.7872	16.6255	2.09297	-64.3477	-2.34709	-3.58716
21.3896	13.1779	13.7427	-10.5359	-13.7099	-11.8107	16.6691	2.07997	-64.331	-2.37906	-3.56035
21.4026	13.1987	13.7493	-10.5393	-13.7295	-11.8418	16.6993	2.08422	-64.3387	-2.36816	-3.56455
21.4156	13.2505	13.7811	-10.5802	-13.7409	-11.885	16.7291	2.07223	-64.2713	-2.32789	-3.56728
21.4286	13.2857	13.8175	-10.6165	-13.769	-11.9321	16.7929	2.06091	-64.2596	-2.3333	-3.5392
21.4416	13.2873	13.8752	-10.6527	-13.7846	-11.9282	16.798	2.08767	-64.2725	-2.26214	-3.69174
21.4546	13.3311	13.887	-10.6554	-13.8	-11.9872	16.9209	2.04823	-64.2047	-2.41761	-3.63671
21.4675	13.5297	13.8049	-10.7295	-13.8241	-12.0209	16.973	2.02996	-64.2199	-2.39771	-3.65885
21.4805	13.5808	13.8389	-10.7369	-13.835	-12.076	17.0974	1.88449	-64.2018	-2.40693	-3.68089
21.4935	13.6152	13.8272	-10.7485	-13.9247	-11.9258	17.0235	1.82995	-64.2183	-2.4075	-3.71081
21.5065	13.6075	13.8288	-10.7847	-13.8182	-11.9312	17.0654	1.8002	-64.1884	-2.42092	-3.64314
21.5195	13.6006	13.8519	-10.733	-13.8392	-11.9657	17.1163	1.82509	-64.1875	-2.35383	-3.78662
21.5325	13.6192	13.9267	-10.8692	-13.9149	-11.9828	17.1215	1.94135	-64.1663	-2.34478	-3.80942
21.5454	13.6922	13.9562	-10.8811	-13.9319	-11.9998	17.1864	1.96885	-64.2901	-2.37769	-3.81098
21.5584	13.5828	13.8727	-10.7895	-13.9407	-12.0369	17.2429	1.94288	-64.2893	-2.38154	-3.82447
21.5714	13.6442	13.8984	-10.8041	-13.9452	-12.0104	17.1722	1.89993	-64.2801	-2.37655	-3.82937
21.5844	13.6633	13.9288	-10.831	-13.9407	-12.1569	17.175	1.87795	-64.2623	-2.41715	-3.85897
21.5974	13.6953	13.9722	-10.811	-14.1005	-12.2301	17.1653	1.86075	-64.2117	-2.39395	-3.85043
21.6104	13.7153	14.0287	-10.8949	-14.0975	-12.1914	17.1981	1.86929	-64.1951	-2.47682	-3.89251
21.6234	13.7987	14.0519	-11.009	-14.098	-12.2373	17.1894	2.03214	-64.1996	-2.45174	-3.89252
21.6364	13.7906	14.092	-11.0858	-13.9771	-12.2333	17.287	1.94074	-64.2518	-2.45972	-3.87554
21.6493	13.8419	14.099	-11.0699	-13.999	-12.1999	17.2374	1.84428	-64.2624	-2.36763	-3.88783
21.6623	13.8685	14.1183	-11.0535	-14.0324	-12.229	17.3304	1.79367	-64.2386	-2.37289	-3.933
21.6753	13.8867	14.1503	-11.032	-14.0529	-12.326	17.3609	1.78081	-64.2853	-2.2534	-3.91836
21.6883	13.9474	14.1651	-11.0473	-14.0647	-12.3607	17.4173	1.76785	-64.2849	-2.24846	-3.92852
21.7013	13.9749	14.2179	-11.156	-14.1102	-12.3698	17.4863	1.73002	-64.2464	-2.27698	-3.92108
21.7143	14.0413	14.1732	-11.2284	-14.109	-12.4083	17.522	1.76801	-64.2919	-2.24636	-3.96332
21.7273	14.0126	14.3184	-11.2255	-14.166	-12.4216	17.5662	1.7639	-64.2618	-2.26568	-3.93788
21.7403	14.1814	14.3658	-11.3331	-14.1723	-12.4856	17.636	1.75151	-64.261	-2.24669	-3.95446
21.7533	14.1812	14.3766	-11.3497	-14.2663	-12.4698	17.747	1.73955	-64.2431	-2.26157	-3.95376
21.7662	14.1766	14.4681	-11.5518	-14.2145	-12.4165	17.7858	1.72367	-64.246	-2.28514	-3.93182
21.7792	14.1634	14.4599	-11.4622	-14.19	-12.4768	17.8288	1.72034	-64.2614	-2.22893	-3.9603
21.7922	14.1915	14.4944	-11.5128	-14.2039	-12.5279	17.8806	1.68809	-64.1599	-2.23169	-3.89963
21.8052	14.1263	14.5286	-11.5502	-14.2432	-12.6034	17.925	1.73072	-64.1429	-2.23036	-3.89715
21.8182	14.1442	14.5673	-11.5663	-14.2652	-12.5519	17.855	1.72648	-64.1466	-2.25824	-3.93586
21.8312	14.1581	14.5977	-11.5988	-14.2698	-12.6091	17.9481	1.71417	-64.1238	-2.38751	-3.84041
21.8442	14.2015	14.628	-11.6057	-14.2954	-12.6409	17.987	1.70634	-64.1548	-2.36152	-3.87118
21.8571	14.22	14.6581	-11.6334	-14.2779	-12.7878	18.0134	1.66907	-64.1771	-2.38061	-3.81829
21.8701	14.2513	14.6671	-11.6731	-14.2678	-12.8393	18.069	1.62031	-64.0951	-2.26902	-3.94391
21.8831	14.262	14.7229	-11.8321	-14.3626	-12.8574	18.129	1.61046	-64.0774	-2.31252	-3.95321
21.8961	14.2937	14.7626	-11.8743	-14.3702	-12.8921	18.1852	1.5921	-64.0759	-2.25521	-4.05059
21.9091	14.3211	14.8154	-11.9122	-14.3987	-12.914	18.2579	1.56183	-64.0148	-2.33141	-4.05273
21.9221	14.4813	14.8678	-11.9208	-14.4393	-12.9358	18.3479	1.56154	-63.9784	-2.39961	-4.08531
21.9351	14.5056	14.8988	-11.954	-14.4545	-12.9741	18.3918	1.55326	-63.9836	-2.38889	-4.07509
21.948	14.5135	14.9509	-12.0534	-14.3872	-12.9497	18.4317	1.5705	-63.9889	-2.37794	-4.08546
21.961	14.4756	15.0293	-12.0021	-14.4854	-12.955	18.488	1.55477	-63.9856	-2.37517	-4.09109
21.974	14.6311	15.0833	-12.1249	-14.5044	-12.998	18.5404	1.56009	-63.9906	-2.35516	-4.08413
21.987	14.6645	15.0397	-12.1478	-14.6021	-13.0032	18.6343	1.52383	-63.9663	-2.38117	-4.04786
22	14.6645	15.071	-12.2077	-14.499	-12.9663	18.6935	1.41146	-63.9673	-2.38623	-4.03237
22.013	14.6723	15.1153	-12.237	-14.5656	-12.9623	18.7148	1.39062	-63.9842	-2.31309	-4.01225
22.026	14.6591	15.1556	-12.2533	-14.5811	-13.064	18.7198	1.36625	-63.9089	-2.34188	-4.00047
22.039	14.6922	15.2213	-12.2642	-14.6856	-13.17	18.8422	1.42129	-63.9347	-2.2993	-4.03487
22.052	14.7377	15.2748	-12.3292	-14.6609	-13.2207	18.8761	1.47185	-63.9936	-2.26479	-4.0304
22.0649	14.8087	15.1844	-12.3564	-14.6947	-13.2546	18.9313	1.45137	-64.0227	-2.27545	-3.96708
22.0779	14.7066	15.2147	-12.3922	-14.6951	-13.2841	18.9612	1.40674	-63.9638	-2.236	-3.9544
22.0909	14.7459	15.186	-12.3689	-14.7455	-13.2663	18.873	1.49533	-63.9055	-2.2267	-3.97026
22.1039	14.7393	15.2589	-12.4293	-14.715	-13.4584	18.9674	1.52387	-63.9192	-2.22151	-3.94331
22.1169	14.7962	15.2644	-12.4088	-14.8577	-13.5174	19.006	1.51052	-63.9284	-2.25766	-3.95849
22.1299	14.8075	15.2823	-12.4253	-14.8711	-13.5517	19.0706	1.54425	-63.9323	-2.23698	-3.97019
22.1429	14.8484	15.3006	-12.4338	-14.8883	-13.5775	19.1316	1.56329	-64.0203	-2.24407	-3.97777
22.1558	14.7239	15.3065	-12.4922	-14.9352	-13.5109	19.1543	1.55818	-64.0127	-2.28091	-3.95499
22.1688	14.732	15.3044	-12.5123	-14.8477	-13.546	19.1939	1.5702	-64.0386	-2.267	-3.96149
22.1818	14.7112	15.4032	-12.4742	-14.895	-13.5601	19.2629	1.55723	-64.0097	-2.28666	-3.94686
22.1948	14.8453	15.4806	-12.4657	-15.0614	-13.6041	19.2689	1.57394	-64.0353	-2.28961	-3.91049
22.2078	14.8942	15.5459	-12.5284	-15.121	-13.6567	19.3421	1.54461	-64.0311	-2.27158	-3.93687
22.2208	14.88	15.5787	-12.6038	-15.1395	-13.596	19.3522	1.58301	-64.0224	-2.22811	-4.04842
22.2338	14.9122	15.5992	-12.649	-15.1287	-13.6536	19.4173	1.58803	-63.9916	-2.33695	-4.14853
22.2467	14.8567	15.7242	-12.6352	-15.1942	-13.6606	19.4408	1.56372	-63.9466	-2.33358	-4.17267
22.2597	14.9397	15.6922	-12.6594	-15.214	-13.676	19.4562	1.58577	-63.9514	-2.33774	-4.15488
22.2727	14.8698	15.7186	-12.6752	-15.255	-13.6703	19.4927	1.58698	-63.9391	-2.34199	-4.17862
22.2857	14.8662	15.8041	-12.7953	-15.0748	-13.6646	19.4319	1.63053	-63.9726	-2.32123	-4.16395
22.2987	14.8717	15.7559	-12.6343	-15.0887	-13.7652	19.4966	1.5736	-63.9345	-2.34658	-4.19516
22.3117	14.8864	15.776	-12.6552	-15.1062	-13.7956	19.4738	1.62567	-63.9056	-2.33396	-4.15426
22.3247	14.9355	15.83	-12.778	-15.1527	-13.88	19.6606	1.61834	-63.8898	-2.32929	-4.16754
22.3377	14.9604	15.7825	-12.8178	-15.1738	-13.8547	19.6324	1.64471	-63.9031	-2.35819	-4.11774
22.3507	14.9772	15.7929	-12.8241	-15.1947	-13.8712	19.6927	1.51441	-63.9035	-2.35804	-4.18421
22.3636	14.9606	15.8373	-12.847	-15.2159	-13.8914	19.7109	1.5133	-63.9201	-2.39518	-4.04875
22.3766	14.9862	15.8653	-12.8488	-15.199	-14.0384	19.725	1.45435	-63.9364	-2.32333	-4.04421
22.3896	14.9906	15.8856	-12.8547	-15.2447	-14.0352	19.698	1.55891	-63.856	-2.30226	-4.13699
22.4026	14.9662	15.9314	-12.9238	-15.2478	-14.1115	19.8721	1.5915	-63.8133	-2.42022	-4.15113
22.4156	14.9965	15.9231	-12.8963	-15.3137	-14.1072	19.9147	1.59986	-63.906	-2.50126	-4.17332
22.4286	15.015	15.9527	-12.9191	-15.3124	-14.1454	19.9287	1.6046	-63.9489	-2.3861	-4.11168
22.4416	15.0592	15.948	-12.8742	-15.3656	-14.0998	19.8499	1.53302	-63.8984	-2.41901	-4.09709
22.4546	15.0448	16.0193	-12.9382	-15.3048	-14.2566	19.8114	1.59128	-63.9277	-2.41363	-4.07777
22.4675	15.0944	16.0067	-12.8753	-15.4508	-14.3192	19.8818	1.5446	-63.9148	-2.42885	-4.14581
22.4805	15.032	16.1483	-12.8371	-15.4978	-14.2986	19.8981	1.55269	-63.855	-2.48574	-4.04074
22.4935	15.1267	16.0231	-12.8796	-15.5363	-14.3332	19.9404	1.51888	-63.8867	-2.37132	-4.06139
22.5065	15.0283	16.0141	-12.8894	-15.5828	-14.3135	19.9285	1.49836	-63.8382	-2.43015	-4.00194
22.5195	15.0847	16.009	-12.9162	-15.5747	-14.3864	19.9921	1.51621	-63.8486	-2.4088	-4.0176
22.5325	15.0489	16.0421	-12.9054	-15.6382	-14.3503	19.9803	1.53023	-63.821	-2.45419	-4.03258
22.5454	15.0641	16.0839	-12.9619	-15.6092	-14.4108	20.0238	1.5567	-63.8683	-2.43143	-3.9212
22.5584	15.1312	16.0564	-13.0058	-15.6015	-14.4628	20.0716	1.54926	-63.881	-2.40386	-3.9567
22.5714	14.9505	16.068	-13.0874	-15.4783	-14.4478	20.1111	1.56713	-63.8766	-2.41857	-3.92037
22.5844	15.0995	16.0748	-13.0628	-15.5335	-14.4034	20.0317	1.51728	-63.8379	-2.43782	-3.91737
22.5974	15.096	16.1327	-13.1053	-15.4748	-14.5407	20.0261	1.54304	-63.8662	-2.44024	-3.94727
22.6104	15.1392	16.1242	-13.042	-15.6313	-14.5875	20.0964	1.46448	-63.7815	-2.38841	-3.95129
22.6234	15.145	16.1289	-13.0534	-15.692	-14.5557	20.1916	1.47086	-63.7429	-2.47239	-3.96344
22.6364	15.1596	16.1634	-13.0855	-15.7143	-14.5795	20.2906	1.49507	-63.8265	-2.53561	-3.84261
22.6493	15.1659	16.1647	-13.0844	-15.7409	-14.5813	20.3104	1.50102	-63.7977	-2.54364	-3.83185
22.6623	15.1519	16.1833	-13.092	-15.7497	-14.545	20.242	1.48849	-63.7569	-2.59291	-3.8457
22.6753	15.1593	16.2069	-13.1162	-15.733	-14.5795	20.2523	1.44352	-63.7789	-2.52945	-3.81228
22.6883	15.1877	16.2066	-13.0605	-15.9021	-14.622	20.2544	1.51229	-63.7506	-2.53826	-3.81167
22.7013	15.1959	16.2703	-13.1693	-15.9337	-14.6352	20.2825	1.51738	-63.7475	-2.55928	-3.8314
22.7143	15.2301	16.2589	-13.17	-15.9404	-14.6947	20.3744	1.51875	-63.8251	-2.58358	-3.73028
22.7273	15.2105	16.277	-13.145	-16.0142	-14.6027	20.2345	1.50809	-63.8526	-2.52014	-3.6855
22.7403	15.2334	16.3299	-13.2983	-16.0547	-14.6364	20.2739	1.48147	-63.8587	-2.51651	-3.67031
22.7533	15.201	16.371	-13.3149	-16.0998	-14.6409	20.2837	1.49322	-63.8229	-2.55422	-3.64291
22.7662	15.2094	16.3962	-13.3147	-16.0691	-14.6402	20.2251	1.50517	-63.8455	-2.5749	-3.67327
22.7792	15.269	16.4685	-13.4291	-16.0713	-14.673	20.2541	1.48819	-63.8383	-2.61151	-3.56969
22.7922	15.266	16.4909	-13.4398	-16.1115	-14.6677	20.2748	1.46354	-63.8557	-2.55209	-3.5635
22.8052	15.2841	16.5057	-13.4468	-16.1179	-14.7087	20.3163	1.45651	-63.8519	-2.4973	-3.55596
22.8182	15.2603	16.5672	-13.4878	-16.1198	-14.7331	20.2949	1.48774	-63.8526	-2.49598	-3.56429
22.8312	15.2783	16.5537	-13.466	-16.1511	-14.7618	20.3783	1.43985	-63.7944	-2.53971	-3.54214
22.8442	15.2167	16.62	-13.4948	-16.1783	-14.7616	20.3532	1.47169	-63.8446	-2.41615	-3.47385
22.8571	15.2317	16.7475	-13.4014	-16.2781	-14.8713	20.4045	1.44866	-63.8308	-2.40299	-3.49456
22.8701	15.2108	16.7678	-13.3956	-16.3284	-14.881	20.3733	1.52462	-63.7826	-2.45635	-3.39332
22.8831	15.3129	16.7207	-13.4617	-16.3697	-14.9454	20.5061	1.50672	-63.7803	-2.40419	-3.43009
22.8961	15.2056	16.7277	-13.5025	-16.3448	-14.8551	20.491	1.52282	-63.7569	-2.46107	-3.36587
22.9091	15.2365	16.6804	-13.3924	-16.3306	-14.8567	20.4541	1.47981	-63.8039	-2.43847	-3.36406
22.9221	15.2465	16.6848	-13.443	-16.1919	-14.9335	20.449	1.45337	-63.783	-2.42017	-3.37843
22.9351	15.2313	16.7444	-13.4802	-16.2013	-14.8966	20.3925	1.39736	-63.7952	-2.36927	-3.29987
22.948	15.2709	16.7204	-13.4583	-16.2526	-14.8887	20.3906	1.38312	-63.6942	-2.38634	-3.25355
22.961	15.2643	16.7432	-13.4659	-16.2829	-14.8936	20.4056	1.40722	-63.6653	-2.38115	-3.36318
22.974	15.1767	16.6614	-13.353	-16.2881	-14.9447	20.454	1.38152	-63.6617	-2.354	-3.39826
22.987	15.1801	16.7106	-13.3715	-16.3097	-14.8603	20.3288	1.37313	-63.6791	-2.39346	-3.28259
23	15.2218	16.7223	-13.4197	-16.2846	-14.9176	20.3534	1.34459	-63.7172	-2.29432	-3.28502
23.013	15.2092	16.7859	-13.3884	-16.4278	-14.8913	20.3115	1.47924	-63.6468	-2.32587	-3.25302
23.026	15.298	16.8177	-13.5176	-16.4292	-14.9574	20.3581	1.46609	-63.6482	-2.31131	-3.29142
23.039	15.2912	16.8331	-13.5008	-16.4977	-14.9439	20.4304	1.44536	-63.6587	-2.39258	-3.23307
23.052	15.3141	16.8698	-13.518	-16.486	-14.9132	20.4108	1.42865	-63.7408	-2.25603	-3.18342
23.0649	15.3417	16.8818	-13.5226	-16.512	-14.9409	20.4457	1.4115	-63.7256	-2.26355	-3.1796
23.0779	15.3406	16.9153	-13.5527	-16.5126	-14.9685	20.4553	1.41589	-63.7106	-2.27036	-3.16685
23.0909	15.3822	16.9242	-13.575	-16.513	-15.0003	20.4903	1.42057	-63.7161	-2.24286	-3.17357
23.1039	15.3655	16.9712	-13.6016	-16.5596	-14.9775	20.4959	1.42554	-63.6955	-2.26845	-3.16474
23.1169	15.4165	17.0103	-13.6407	-16.5557	-15.0261	20.5522	1.38527	-63.6653	-2.30765	-3.20488
23.1299	15.4686	16.9397	-13.6809	-16.6308	-15.0248	20.5089	1.49969	-63.5761	-2.32761	-3.19919
23.1429	15.4331	16.9181	-13.747	-16.647	-15.086	20.6542	1.54542	-63.5921	-2.33048	-3.17214
23.1558	15.4436	16.8961	-13.7454	-16.7386	-14.9835	20.6597	1.55816	-63.6808	-2.39269	-3.17402
23.1688	15.4031	16.8448	-13.8068	-16.7135	-14.9825	20.6489	1.60491	-63.6659	-2.41772	-3.14613
23.1818	15.3243	16.9812	-13.7979	-16.7228	-15.0108	20.7012	1.60178	-63.6765	-2.41726	-3.15142
23.1948	15.3466	16.9991	-13.8024	-16.7948	-15.0307	20.6741	1.6903	-63.6158	-2.45416	-3.1144
23.2078	15.4073	17.0259	-13.7935	-16.9817	-15.1216	20.7934	1.69357	-63.6177	-2.45357	-3.1061
23.2208	15.4358	17.07	-13.8465	-16.9545	-15.2113	20.7895	1.68876	-63.6028	-2.45269	-3.11885
23.2338	15.4979	17.0811	-13.8658	-17.0059	-15.2327	20.7849	1.72678	-63.6292	-2.2678	-3.22131
23.2467	15.4637	17.1923	-13.8442	-17.0442	-15.2542	20.8223	1.70727	-63.5417	-2.39568	-3.20767
23.2597	15.5311	17.1041	-13.8484	-17.0868	-15.3126	20.8136	1.79663	-63.5789	-2.40725	-3.21913
23.2727	15.5356	17.1163	-13.8696	-17.1586	-15.2112	20.9096	1.71655	-63.5481	-2.43979	-3.19214
23.2857	15.5408	17.158	-13.9118	-17.1368	-15.2238	20.8536	1.72378	-63.5215	-2.45473	-3.186
23.2987	15.539	17.1664	-13.8118	-17.1561	-15.3212	20.881	1.73515	-63.4992	-2.47767	-3.17967
23.3117	15.5968	17.2509	-13.8049	-17.2471	-15.3405	20.909	1.7258	-63.4728	-2.47077	-3.18569
23.3247	15.6925	17.2812	-13.9289	-17.2723	-15.3637	20.92	1.7462	-63.4629	-2.49293	-3.15368
23.3377	15.7299	17.2614	-13.9278	-17.3145	-15.3741	20.9992	1.67784	-63.4744	-2.51491	-3.16772
23.3507	15.7512	17.3257	-13.9768	-17.3231	-15.3884	20.9999	1.76014	-63.4989	-2.58369	-3.2105
23.3636	15.7187	17.481	-13.9965	-17.3527	-15.3987	21.0602	1.75898	-63.5324	-2.62327	-3.16858
23.3766	15.8458	17.5008	-13.9997	-17.3738	-15.3707	21.0367	1.7154	-63.5248	-2.62462	-3.14316
23.3896	15.8751	17.5132	-14.0198	-17.4023	-15.4577	21.07	1.70946	-63.5045	-2.64281	-3.13798
23.4026	15.8627	17.5137	-14.0644	-17.3429	-15.4424	21.0729	1.72892	-63.4588	-2.6348	-3.20117
23.4156	15.8764	17.5315	-14.059	-17.3522	-15.5029	21.118	1.75306	-63.4166	-2.7157	-3.21484
23.4286	15.9286	17.533	-14.0672	-17.4033	-15.5126	21.1092	1.91936	-63.4845	-2.74378	-3.22801
23.4416	15.9553	17.5895	-14.1215	-17.3748	-15.5506	21.1896	1.81055	-63.5118	-2.71768	-3.22795
23.4546	15.9989	17.5792	-14.1297	-17.4344	-15.5207	21.1219	1.76375	-63.464	-2.75788	-3.21921
23.4675	16.0473	17.6152	-14.1377	-17.4269	-15.5536	21.146	1.77139	-63.4832	-2.75041	-3.20988
23.4805	16.0834	17.6265	-14.1372	-17.4658	-15.5905	21.1743	1.74575	-63.4426	-2.7294	-3.32585
23.4935	15.9925	17.6928	-14.1578	-17.5217	-15.581	21.1774	1.73765	-63.3765	-2.82476	-3.17893
23.5065	16.0307	17.7005	-14.1826	-17.4809	-15.6298	21.1459	1.68413	-63.3524	-2.75229	-3.20543
23.5195	16.0227	17.7172	-14.1987	-17.545	-15.6776	21.1348	1.74799	-63.2988	-2.78555	-3.18127
23.5325	16.0777	17.7768	-14.2564	-17.6685	-15.6131	21.1747	1.77316	-63.3078	-2.76824	-3.20309
23.5454	16.125	17.7412	-14.3399	-17.6297	-15.6255	21.1933	1.73975	-63.2664	-2.79277	-3.18658
23.5584	16.1645	17.697	-14.378	-17.6253	-15.6882	21.1826	1.74461	-63.2049	-2.77524	-3.18639
23.5714	16.2083	17.7109	-14.4151	-17.6424	-15.7285	21.2509	1.71451	-63.2064	-2.75817	-3.18169
23.5844	16.2102	17.726	-14.3148	-17.6047	-15.8614	21.1951	1.72173	-63.183	-2.77464	-3.14675
23.5974	16.2289	17.7593	-14.3505	-17.6426	-15.8739	21.1972	1.75508	-63.1718	-2.74437	-3.2507
23.6104	16.2809	17.7681	-14.4487	-17.6468	-15.8657	21.262	1.76408	-63.1514	-2.82024	-3.28805
23.6234	16.3951	17.8646	-14.4581	-17.7305	-15.8373	21.294	1.80762	-63.2242	-2.87231	-3.24977
23.6364	16.4541	17.889	-14.4966	-17.7266	-15.9218	21.3434	1.7845	-63.2344	-2.84511	-3.30736
23.6493	16.5418	17.9138	-14.5182	-17.7778	-15.9219	21.3338	1.79519	-63.1981	-2.85995	-3.23363
23.6623	16.6084	17.9519	-14.6416	-17.7911	-15.9597	21.3451	1.81885	-63.2247	-2.87431	-3.2511
23.6753	16.6295	17.8974	-14.64	-17.8378	-15.9804	21.3524	1.75926	-63.1139	-2.90095	-3.25079
23.6883	16.6975	17.9387	-14.7521	-17.8386	-16.0257	21.3601	1.80493	-63.1545	-2.89	-3.28301
23.7013	16.7241	17.9847	-14.777	-17.852	-16.0668	21.4525	1.65615	-63.1364	-2.91249	-3.27215
23.7143	16.7254	18.0142	-14.8151	-17.9112	-16.0785	21.4448	1.65357	-63.1231	-2.96736	-3.25256
23.7273	16.7517	18.1075	-14.87	-17.8605	-16.2346	21.4373	1.68074	-63.1978	-2.85876	-3.19541
23.7403	16.7586	18.1354	-14.8878	-17.9223	-16.2329	21.4637	1.6912	-63.1715	-2.90192	-3.1598
23.7533	16.7841	18.1939	-14.9652	-17.9376	-16.3151	21.4193	1.81001	-63.2	-2.89408	-3.09886
23.7662	16.8524	18.1127	-14.9963	-17.9864	-16.3292	21.4339	1.8105	-63.1861	-2.90756	-3.10444
23.7792	16.8249	18.2026	-15.1234	-17.8559	-16.297	21.4614	1.73435	-63.2099	-2.93776	-3.02569
23.7922	16.8481	18.1883	-15.0324	-17.9286	-16.3107	21.4935	1.7202	-63.1492	-2.89594	-3.13656
23.8052	16.8801	18.2086	-15.0518	-17.9886	-16.3239	21.4877	1.70657	-63.1589	-2.7964	-3.05942
23.8182	16.9459	18.2167	-15.08	-18.011	-16.3657	21.5197	1.71461	-63.1677	-2.74387	-3.17264
23.8312	17.069	18.2423	-15.1295	-18.0211	-16.3984	21.5895	1.59156	-63.1891	-2.74527	-3.16474
23.8442	17.0777	18.264	-15.175	-18.0934	-16.2982	21.6302	1.60546	-63.2023	-2.72522	-3.15268
23.8571	17.1158	18.2652	-15.224	-18.0238	-16.3171	21.6783	1.59871	-63.1481	-2.70434	-3.22585
23.8701	17.1248	18.3052	-15.2648	-18.0683	-16.3238	21.705	1.60584	-63.0811	-2.85539	-3.21151
23.8831	17.172	18.3328	-15.2931	-18.0913	-16.3431	21.7536	1.65164	-63.2117	-2.76021	-3.15538
23.8961	17.1444	18.498	-15.2921	-18.1183	-16.3322	21.8112	1.55433	-63.1916	-2.77538	-3.12869
23.9091	17.2186	18.5232	-15.3456	-18.1025	-16.3749	21.7178	1.68168	-63.1964	-2.75251	-3.13952
23.9221	17.2301	18.532	-15.327	-18.1778	-16.4811	21.8204	1.65264	-63.1422	-2.79227	-3.13728
23.9351	17.2757	18.6173	-15.4123	-18.1327	-16.4922	21.8299	1.66589	-63.1725	-2.76837	-3.11823
23.948	17.356	18.6277	-15.4929	-18.2119	-16.5164	21.8441	1.62927	-63.1562	-2.72002	-3.10364
23.961	17.3908	18.6425	-15.5154	-18.2487	-16.5574	21.9062	1.58203	-63.1318	-2.71439	-3.10584
23.974	17.4084	18.6703	-15.525	-18.302	-16.5941	21.9654	1.5279	-63.0786	-2.72515	-3.14132
23.987	17.4216	18.7323	-15.5723	-18.3043	-16.7208	21.9444	1.53286	-63.0716	-2.78535	-3.11355
24	17.4814	18.7611	-15.5392	-18.4671	-16.7825	21.9529	1.52545	-63.1014	-2.64524	-3.0862
24.013	17.5285	18.8455	-15.7086	-18.5272	-16.8273	21.9696	1.51419	-63.0802	-2.65818	-3.05044
24.026	17.576	18.8465	-15.7194	-18.5794	-16.834	22.0076	1.54553	-63.1611	-2.70429	-3.04435
24.039	17.4757	18.831	-15.6183	-18.602	-16.8489	22.0166	1.51889	-63.1134	-2.74178	-3.0089
24.052	17.4795	18.9324	-15.6742	-18.6078	-16.9016	22.0422	1.5388	-63.1245	-2.71186	-3.01514
24.0649	17.5085	18.9577	-15.7087	-18.6391	-16.9536	22.0758	1.47149	-62.99	-2.67809	-3.02095
24.0779	17.5502	19.021	-15.7594	-18.6194	-17.1158	22.1008	1.49313	-63.0121	-2.67397	-3.039
24.0909	17.5838	19.0421	-15.7836	-18.6584	-17.1576	22.1514	1.46828	-62.9531	-2.70364	-3.10361
24.1039	17.6727	19.0884	-15.8963	-18.6935	-17.2034	22.1857	1.45638	-62.9313	-2.73297	-3.09285
24.1169	17.6745	19.0667	-15.9298	-18.7156	-17.2409	22.1952	1.47411	-62.9432	-2.76539	-3.09445
24.1299	17.6589	19.0867	-15.9587	-18.7586	-17.2657	22.2298	1.47512	-62.9506	-2.76793	-3.12446
24.1429	17.6891	19.1277	-16.0084	-18.7638	-17.3115	22.3156	1.37458	-62.9962	-2.82416	-2.99586
24.1558	17.7277	19.156	-16.0199	-18.8109	-17.3363	22.3266	1.33642	-62.9955	-2.74184	-2.99047
24.1688	17.7582	19.1935	-16.0778	-18.8366	-17.3862	22.3545	1.32841	-62.9822	-2.72297	-2.96309
24.1818	17.8103	19.1506	-16.1612	-18.8706	-17.3894	22.3532	1.35448	-62.9773	-2.76692	-2.97221
24.1948	17.7779	19.1572	-16.1608	-18.9085	-17.4341	22.3977	1.28502	-62.9845	-2.68134	-2.98901
24.2078	17.8081	19.1887	-16.1938	-18.9829	-17.4621	22.5263	1.30024	-63.0471	-2.70098	-2.97689
24.2208	17.8224	19.2115	-16.1768	-19.0059	-17.5275	22.5875	1.29914	-63.0604	-2.68626	-2.97362
24.2338	17.8374	19.255	-16.2154	-19.0409	-17.5342	22.5858	1.29831	-63.0274	-2.70427	-2.90668
24.2467	17.8859	19.2944	-16.2153	-19.191	-17.6082	22.6135	1.28489	-63.0438	-2.74713	-2.80595
24.2597	17.9431	19.3558	-16.3714	-19.1949	-17.6737	22.6242	1.3466	-63.0307	-2.75594	-2.79398
24.2727	18.0141	19.2777	-16.4532	-19.2362	-17.6845	22.6021	1.37788	-63.0923	-2.64425	-2.76118
24.2857	18.0439	19.3202	-16.489	-19.2438	-17.7324	22.6897	1.19043	-62.9744	-2.64742	-2.79889
24.2987	18.0737	19.359	-16.5165	-19.2969	-17.7209	22.7021	1.19612	-62.9467	-2.72116	-2.75622
24.3117	18.1075	19.4197	-16.5858	-19.2992	-17.6788	22.7112	1.10861	-62.9075	-2.71024	-2.73015
24.3247	18.1542	19.4469	-16.6086	-19.3302	-17.7357	22.7904	1.10379	-62.8818	-2.71971	-2.72503
24.3377	18.2098	19.4571	-16.6265	-19.3986	-17.7748	22.8586	1.04414	-62.8263	-2.77869	-2.6659
24.3507	18.2491	19.5227	-16.6398	-19.5351	-17.7723	22.8556	1.04364	-62.8708	-2.68719	-2.62823
24.3636	18.1155	19.65	-16.707	-19.5636	-17.7824	22.8448	1.07261	-62.8723	-2.72289	-2.59045
24.3766	18.2323	19.6754	-16.6937	-19.7152	-17.8215	22.8756	1.04346	-62.8659	-2.73313	-2.53959
24.3896	18.1423	19.6925	-16.7302	-19.7543	-17.8357	22.898	1.05634	-62.8597	-2.75972	-2.53094
24.4026	18.1561	19.7059	-16.7622	-19.7351	-17.9088	22.8994	1.0732	-62.8615	-2.75671	-2.50515
24.4156	18.1283	19.8449	-16.7696	-19.7707	-17.9489	22.9514	1.04872	-62.8256	-2.74858	-2.46629
24.4286	18.1848	19.8606	-16.7979	-19.8144	-18.0259	23.0741	1.12114	-62.9043	-2.74433	-2.46868
24.4416	18.2076	19.923	-16.8678	-19.8824	-17.919	23.0951	1.12226	-62.9044	-2.73123	-2.39887
24.4546	18.2768	19.8684	-16.8658	-19.8414	-17.9559	23.1753	1.14479	-62.9894	-2.73009	-2.39583
24.4675	18.2957	19.9445	-16.9517	-19.8305	-17.9913	23.2015	1.03308	-62.9003	-2.73731	-2.36279
24.4805	18.3319	19.9742	-17.0036	-19.8655	-18.059	23.2532	1.10515	-62.8795	-2.70186	-2.43562
24.4935	18.3723	19.9834	-17.0339	-19.9586	-17.9801	23.3343	1.11007	-62.8325	-2.81817	-2.42508
24.5065	18.4084	19.964	-17.0927	-19.9135	-18.0242	23.3822	1.09876	-62.823	-2.80482	-2.43134
24.5195	18.3863	20.1408	-17.0843	-19.9532	-18.0513	23.3876	1.10461	-62.8263	-2.81196	-2.39528
24.5325	18.4697	20.1649	-17.1515	-19.9587	-18.1702	23.4097	1.21004	-62.8249	-2.79365	-2.36657
24.5454	18.5241	20.2097	-17.1678	-20.0395	-18.1542	23.3614	1.30919	-62.7561	-2.77892	-2.44364
24.5584	18.5497	20.2547	-17.2177	-20.0567	-18.2012	23.4142	1.29879	-62.7004	-2.91532	-2.47593
24.5714	18.609	20.2785	-17.2547	-20.082	-18.2398	23.4506	1.25975	-62.728	-2.81383	-2.47049
24.5844	18.6388	20.3026	-17.279	-20.1943	-18.2238	23.5495	1.22587	-62.7095	-2.83881	-2.44816
24.5974	18.686	20.3185	-17.3285	-20.2213	-18.2796	23.5895	1.16334	-62.5832	-2.82548	-2.39991
24.6104	18.7252	20.3475	-17.394	-20.2941	-18.2014	23.5959	1.19015	-62.6009	-2.79073	-2.50733
24.6234	18.7647	20.4389	-17.4422	-20.3116	-18.2539	23.6359	1.18832	-62.5466	-2.9036	-2.52374
24.6364	18.804	20.4751	-17.4948	-20.2995	-18.3018	23.6589	1.21268	-62.5676	-2.89543	-2.53573
24.6493	18.8517	20.4906	-17.5137	-20.3585	-18.3159	23.6945	1.14119	-62.5465	-2.85383	-2.51809
24.6623	18.9036	20.5319	-17.5783	-20.4129	-18.3423	23.7502	1.15407	-62.5628	-2.84216	-2.45764
24.6753	18.8848	20.6687	-17.5636	-20.475	-18.3812	23.8047	1.13414	-62.5123	-2.84193	-2.48102
24.6883	18.9505	20.6907	-17.6289	-20.5404	-18.3286	23.8465	1.12733	-62.4701	-2.89206	-2.52175
24.7013	19.05	20.7091	-17.754	-20.554	-18.3525	23.8715	1.13386	-62.5281	-2.80102	-2.46194
24.7143	18.968	20.6973	-17.7829	-20.58	-18.4137	23.8675	1.08227	-62.3934	-2.79092	-2.44012
24.7273	18.9767	20.7392	-17.8235	-20.6654	-18.369	23.8593	1.17021	-62.4755	-2.88208	-2.37996
24.7403	19.0573	20.7392	-17.8178	-20.6799	-18.412	23.9101	1.14508	-62.4784	-2.86846	-2.38982
24.7533	19.0874	20.765	-17.8999	-20.6369	-18.3749	23.9352	1.19218	-62.5573	-2.93526	-2.37283
24.7662	19.1382	20.7748	-17.9437	-20.6747	-18.4135	23.9641	1.18988	-62.5856	-2.8273	-2.30444
24.7792	19.1164	20.8272	-18.025	-20.6753	-18.4598	23.9719	1.22114	-62.6543	-2.86322	-2.18143
24.7922	19.144	20.868	-18.0646	-20.6707	-18.6414	23.9748	1.17812	-62.5354	-2.84432	-2.1639
24.8052	19.2437	20.7735	-18.1341	-20.7156	-18.6981	23.9491	1.30262	-62.5486	-2.85067	-2.15873
24.8182	19.2852	20.787	-18.175	-20.7974	-18.7457	24.0659	1.29196	-62.5284	-2.86929	-2.11489
24.8312	19.3442	20.7839	-18.195	-20.82	-18.7883	24.1184	1.2822	-62.5208	-2.87394	-2.11931
24.8442	19.3949	20.7972	-18.2484	-20.8381	-18.8471	24.1582	1.28642	-62.5384	-2.8108	-2.10946
24.8571	19.4756	20.7977	-18.2133	-21.0206	-18.9193	24.1658	1.39118	-62.5311	-2.80213	-2.13354
24.8701	19.5234	20.8491	-18.3463	-21.0945	-18.9745	24.2486	1.40651	-62.5281	-2.82667	-2.08205
24.8831	19.5681	20.859	-18.433	-21.0348	-18.9711	24.2841	1.39704	-62.5126	-2.84252	-2.06802
24.8961	19.5798	20.8651	-18.3898	-21.0696	-18.9719	24.2526	1.45919	-62.4835	-2.81567	-2.17276
24.9091	19.6211	20.9054	-18.4399	-21.1091	-19.0018	24.2802	1.44594	-62.5244	-2.85521	-2.06901
24.9221	19.6629	20.9206	-18.4852	-21.1568	-19.0271	24.3039	1.42096	-62.3732	-2.79324	-2.15611
24.9351	19.7469	20.9319	-18.5387	-21.1663	-19.1065	24.3071	1.53033	-62.4127	-2.76033	-2.15605
24.948	19.7721	20.9691	-18.5459	-21.2965	-19.1015	24.3727	1.53401	-62.3764	-2.76019	-2.24087
24.961	19.7889	20.9985	-18.6402	-21.1847	-19.1172	24.4166	1.55033	-62.3514	-2.89136	-2.27681
24.974	19.8318	20.9696	-18.5545	-21.2127	-19.163	24.4569	1.54154	-62.3299	-2.87656	-2.29653
24.987	19.8918	21.0086	-18.5924	-21.257	-19.2045	24.4605	1.68277	-62.2578	-2.99328	-2.30791
25	19.9223	21.0308	-18.6428	-21.3136	-19.266	24.6148	1.67953	-62.2396	-3.03581	-2.30692
25.013	19.97	21.0867	-18.7342	-21.3571	-19.2228	24.6248	1.68873	-62.2465	-3.03586	-2.24668
25.026	20.0302	21.0512	-18.6915	-21.3714	-19.2647	24.681	1.67761	-62.2239	-3.00141	-2.35915
25.039	20.0279	21.1341	-18.7503	-21.3861	-19.2902	24.6876	1.67562	-62.188	-3.18518	-2.22722
25.052	20.1639	21.1628	-18.7751	-21.4384	-19.3028	24.72	1.73357	-62.3082	-3.2315	-2.22311
25.0649	20.1985	21.1832	-18.7828	-21.4953	-19.315	24.7656	1.70827	-62.2659	-3.29044	-2.18091
25.0779	20.3046	21.2203	-18.7769	-21.6294	-19.3992	24.762	1.7122	-62.3074	-3.29364	-2.21818
25.0909	20.448	21.354	-18.8672	-21.7103	-19.3916	24.772	1.72888	-62.2733	-3.35454	-2.18811
25.1039	20.5485	21.2893	-18.9371	-21.6821	-19.4636	24.8115	1.75479	-62.3274	-3.32707	-2.19968
25.1169	20.5141	21.3246	-18.9483	-21.7711	-19.4809	24.8427	1.70637	-62.2684	-3.38303	-2.19004
25.1299	20.5378	21.3775	-19.0098	-21.7248	-19.6425	24.8273	1.76341	-62.3264	-3.40058	-2.21333
25.1429	20.6502	21.3263	-18.9864	-21.8104	-19.7429	24.9161	1.7408	-62.3041	-3.37589	-2.26104
25.1558	20.6829	21.393	-19.0541	-21.8355	-19.7971	24.9337	1.71871	-62.1861	-3.37637	-2.199
25.1688	20.8571	21.4134	-19.0793	-21.8611	-19.8506	24.9765	1.72648	-62.1985	-3.30536	-2.30096
25.1818	20.8792	21.4424	-19.1043	-21.9372	-19.8411	25.0025	1.77655	-62.164	-3.42366	-2.31134
25.1948	20.9482	21.4713	-19.1422	-21.9125	-19.9201	25.0415	1.8062	-62.2131	-3.39976	-2.35446
25.2078	20.9753	21.5213	-19.1427	-22.0179	-19.9274	25.0593	1.8068	-62.1611	-3.47982	-2.20499
25.2208	20.985	21.5931	-19.1852	-21.9883	-20.0702	25.0134	1.84132	-62.2258	-3.40888	-2.17413
25.2338	21.1123	21.6733	-19.1643	-22.1271	-20.1854	25.1055	1.84286	-62.2142	-3.3684	-2.23924
25.2467	21.114	21.787	-19.3455	-22.2002	-20.2244	25.2254	1.895	-62.1981	-3.42887	-2.19471
25.2597	21.158	21.8046	-19.4095	-22.2444	-20.1874	25.2898	1.91386	-62.2833	-3.42657	-2.20437
25.2727	21.1812	21.8061	-19.3189	-22.2719	-20.1591	25.3212	1.86946	-62.2685	-3.44497	-2.20964
25.2857	21.2588	21.8382	-19.3766	-22.2446	-20.2436	25.2477	1.99935	-62.2541	-3.41708	-2.21881
25.2987	21.319	21.8543	-19.3839	-22.3219	-20.2773	25.2788	1.98126	-62.2064	-3.40957	-2.31257
25.3117	21.3623	21.9047	-19.5124	-22.1784	-20.2942	25.3349	2.02664	-62.2082	-3.5163	-2.35718
25.3247	21.3811	21.8801	-19.385	-22.2676	-20.2946	25.3579	2.04321	-62.2905	-3.57023	-2.34743
25.3377	21.4629	22.0148	-19.4812	-22.2726	-20.3367	25.4195	1.98771	-62.3535	-3.5697	-2.33726
25.3507	21.5193	22.0103	-19.4803	-22.3362	-20.3442	25.4412	1.93458	-62.3413	-3.58987	-2.36492
25.3636	21.5343	22.0726	-19.5788	-22.2913	-20.318	25.444	1.94386	-62.3161	-3.60523	-2.28753
25.3766	21.5959	22.0388	-19.5225	-22.3063	-20.3724	25.4849	1.95759	-62.3112	-3.54839	-2.40797
25.3896	21.5012	22.173	-19.5642	-22.3633	-20.3718	25.4881	1.9509	-62.2935	-3.59188	-2.36499
25.4026	21.5856	22.1888	-19.593	-22.357	-20.396	25.4908	1.9526	-62.3051	-3.58899	-2.36358
25.4156	21.5686	22.2509	-19.6671	-22.4513	-20.2945	25.4763	1.97098	-62.299	-3.64497	-2.33272
25.4286	21.6611	22.2089	-19.6448	-22.3991	-20.3827	25.5291	1.95596	-62.3093	-3.59991	-2.30951
25.4416	21.6365	22.3556	-19.6608	-22.512	-20.3739	25.5315	1.97931	-62.2774	-3.60832	-2.40471
25.4546	21.5974	22.3411	-19.6978	-22.5542	-20.4153	25.5591	1.98637	-62.2709	-3.62414	-2.367
25.4675	21.6101	22.3727	-19.7266	-22.6216	-20.44	25.5658	1.99767	-62.2854	-3.62282	-2.38776
25.4805	21.6263	22.4296	-19.7639	-22.6635	-20.4563	25.5727	2.01342	-62.2911	-3.64231	-2.40322
25.4935	21.6933	22.4488	-19.7967	-22.6841	-20.506	25.6177	2.01278	-62.3089	-3.64413	-2.30555
25.5065	21.7099	22.4936	-19.8379	-22.7592	-20.5257	25.629	1.98393	-62.2802	-3.58659	-2.2589
25.5195	21.7769	22.5219	-19.875	-22.7877	-20.5916	25.6038	2.13073	-62.2639	-3.5371	-2.35979
25.5325	21.7892	22.5671	-19.8906	-22.8668	-20.5899	25.6173	2.17174	-62.2306	-3.65576	-2.33958
25.5454	21.8062	22.6166	-20.0315	-22.7245	-20.6057	25.6864	2.19202	-62.3283	-3.63201	-2.33212
25.5584	21.8487	22.6454	-20.0666	-22.7682	-20.6303	25.6934	2.22454	-62.3721	-3.62885	-2.35772
25.5714	21.9493	22.7037	-20.1183	-22.8036	-20.6679	25.7049	2.24026	-62.3609	-3.64162	-2.27766
25.5844	22.0285	22.6136	-20.1152	-22.8725	-20.6933	25.7632	2.22208	-62.3492	-3.6534	-2.33974
25.5974	21.973	22.6779	-20.1793	-22.9738	-20.719	25.7127	2.26312	-62.3132	-3.66038	-2.2919
25.6104	22.0179	22.6753	-20.2471	-22.887	-20.7618	25.7806	2.24154	-62.3487	-3.65456	-2.3072
25.6234	22.1416	22.77	-20.4208	-22.9659	-20.7797	25.7941	2.25781	-62.3667	-3.67379	-2.28465
25.6364	22.1762	22.7013	-20.3373	-22.9739	-20.8228	25.8039	2.27398	-62.372	-3.66312	-2.26635
25.6493	22.1724	22.725	-20.3646	-23.0286	-20.8696	25.8682	2.27781	-62.3603	-3.6604	-2.29801
25.6623	22.1978	22.7829	-20.4378	-22.9444	-20.986	25.8734	2.27803	-62.3614	-3.66105	-2.30447
25.6753	22.2485	22.7867	-20.4473	-23.0281	-21.0539	25.8995	2.36161	-62.3542	-3.62775	-2.31902
25.6883	22.2528	22.8124	-20.4036	-23.0236	-21.0879	25.9091	2.39003	-62.3554	-3.61483	-2.24012
25.7013	22.308	22.8286	-20.4155	-23.0787	-21.1385	25.9481	2.39794	-62.3396	-3.61857	-2.25703
25.7143	22.321	22.9066	-20.4776	-23.1382	-21.1295	25.9487	2.47016	-62.3115	-3.72368	-2.21046
25.7273	22.3802	22.9301	-20.5187	-23.151	-21.2089	26.0552	2.32318	-62.3471	-3.6898	-2.23554
25.7403	22.3547	22.9208	-20.4141	-23.2188	-21.2335	26.0702	2.32157	-62.3199	-3.69726	-2.24796
25.7533	22.3713	22.9999	-20.432	-23.2149	-21.3938	26.1316	2.32005	-62.3176	-3.68322	-2.27718
25.7662	22.3972	22.9429	-20.4579	-23.3318	-21.4373	26.2256	2.32736	-62.3032	-3.71083	-2.23102
25.7792	22.4153	23.028	-20.6179	-23.2891	-21.4006	26.2889	2.31319	-62.3439	-3.69194	-2.19688
25.7922	22.4541	23.0463	-20.6258	-23.3859	-21.4269	26.3226	2.33187	-62.3204	-3.71513	-2.30074
25.8052	22.4673	23.1777	-20.6795	-23.4415	-21.4607	26.3269	2.40583	-62.2953	-3.80269	-2.26161
25.8182	22.5391	23.1744	-20.7246	-23.4291	-21.4984	26.3091	2.41789	-62.3037	-3.77742	-2.27278
25.8312	22.5778	23.2431	-20.8253	-23.5331	-21.548	26.3819	2.44686	-62.2457	-3.82284	-2.24611
25.8442	22.6379	23.2704	-20.91	-23.5816	-21.4893	26.4161	2.49657	-62.3051	-3.79659	-2.24018
25.8571	22.694	23.3027	-21.0373	-23.6754	-21.5317	26.5077	2.50875	-62.2841	-3.81253	-2.22533
25.8701	22.7259	23.356	-21.0895	-23.7222	-21.5611	26.523	2.50424	-62.3045	-3.85696	-2.06481
25.8831	22.8129	23.414	-21.214	-23.7605	-21.6451	26.5847	2.46273	-62.2867	-3.77123	-2.08191
25.8961	22.7822	23.4645	-21.2602	-23.8404	-21.6322	26.5251	2.62643	-62.2486	-3.79521	-2.0484
25.9091	22.8394	23.4773	-21.2901	-23.8944	-21.7368	26.6627	2.59975	-62.2318	-3.73433	-2.03147
25.9221	22.8338	23.5322	-21.37	-23.8985	-21.6733	26.6778	2.62058	-62.3127	-3.76986	-1.99284
25.9351	22.875	23.5457	-21.337	-23.8608	-21.7406	26.7608	2.53628	-62.3612	-3.72967	-2.00852
25.948	22.8997	23.5558	-21.3388	-23.9525	-21.7529	26.7359	2.67605	-62.3004	-3.69307	-2.10498
25.961	22.9324	23.621	-21.433	-23.9553	-21.7775	26.796	2.5912	-62.3237	-3.68496	-2.09298
[truncated: 5,308 more rows]
