# Supplementary material for: Touchless interactive teaching of soft robots through flexible bimodal sensory interfaces
Source: Nat Commun. 2022 Aug 26;13:5030. doi: 10.1038/s41467-022-32702-5 (PMC9412806; doi:10.1038/s41467-022-32702-5)
Supplement: Supplementary file 26 — Source Data [file 41467_2022_32702_MOESM26_ESM.zip › Supplementary Source Data/Source Data Figure S11.xlsx]

## Sheet: Figure S11
Teach1			Repeat1			Teach2			Repeat2			Teach3			Repeat3
x(mm)	z(mm)	y(mm)	x(mm)	z(mm)	y(mm)	x(mm)	z(mm)	y(mm)	x(mm)	z(mm)	y(mm)	x(mm)	z(mm)	y(mm)	x(mm)	z(mm)	y(mm)
0	0	0	0	0	0	0	0	0	0	0	0	0	0	0	0	0	0
13.2632	-1.26316	0	7.57895	0	0	0	-2.21965	7.76879	0	-2.2069	6.62069	-7.57895	-1.26316	0	-5.68421	-0.63158	0
37.8947	-1.89474	0	25.2632	-1.89474	0	0	-3.88439	13.3179	0	-3.86207	10.4828	-25.8947	-1.26316	0	-18.3158	-2.52632	0
56.8421	-0.63158	0	45.4737	-2.52632	0	0	-3.32948	13.8728	0	-4.96552	16.5517	-42.9474	1.26316	0	-37.2632	0.63158	0
75.7895	1.26316	0	68.2105	-1.89474	0	0	-4.43931	15.5376	0	-5.51724	22.6207	-50.5263	2.52632	0	-44.8421	1.89474	0
99.7895	6.31579	0	92.2105	1.89474	0	0	-7.21387	17.2023	0	-6.06897	26.4828	-67.579	5.05263	0	-61.8947	4.42105	0
121.895	13.8947	0	116.211	6.94737	0	0	-7.21387	27.7457	0	-6.06897	27.0345	-81.4737	6.31579	0	-77.6842	5.68421	0
143.368	22.7368	0	137.053	13.8947	0	0	-6.10405	31.0751	0	-7.17241	39.7241	-94.7368	10.1053	0	-88.421	8.84211	0
159.789	31.5789	0	162.947	30.9474	0	0	-6.65896	32.7399	0	-4.96552	55.7241	-98.5263	10.1053	0	-95.3684	10.7368	0
178.737	44.2105	0	189.474	48	0	0	-6.65896	33.8497	0	-3.86207	75.0345	-103.579	12.6316	0	-116.842	18.9474	0
197.053	58.7368	0	208.421	65.0526	0	0	-4.99422	34.4046	0	-2.2069	88.8276	-122.526	21.4737	0	-133.263	27.1579	0
214.737	73.8947	0	222.316	77.6842	0	0	-4.99422	34.4046	0	2.75862	102.621	-138.316	28.4211	0	-152.211	36.6316	0
223.579	83.3684	0	238.105	95.3684	0	0	-6.10405	43.2832	0	7.17241	119.172	-156	39.1579	0	-173.684	51.7895	0
249.474	113.684	0	262.737	127.579	0	0	-6.10405	57.711	0	13.7931	136.276	-177.474	54.9474	0	-191.368	69.4737	0
267.789	142.737	0	275.368	148.421	0	0	-3.88439	78.7977	0	19.8621	151.724	-197.053	72	0	-209.053	89.6842	0
280.421	163.579	0	288	171.158	0	0	-0.55491	96.5549	0	24.8276	162.207	-215.368	92.8421	0	-222.947	108	0
290.526	190.737	0	300	200.842	0	0	2.21965	109.873	0	32	176.552	-229.263	113.053	0	-236.842	132	0
298.105	219.789	0	306.947	226.737	0	0	7.21387	124.855	0	34.7586	180.414	-241.895	136.421	0	-246.947	152.842	0
						0	12.763	143.168	0	41.931	188.69	-252	157.895	0	-252	164.211	0
						0	20.5318	159.26	0	49.6552	199.172	-258.316	175.579	0
						0	28.3006	173.133	0	57.931	206.897
						0	33.8497	185.341	0	64	212.966
						0	40.5087	195.329	0	74.4828	225.103
						0	43.8381	198.659	0	90.4828	237.793
						0	53.2717	208.092	0	107.034	245.517
						0	62.1503	217.526	0	124.138	256.552
						0	69.3642	226.405	0	142.345	264.828
						0	78.2428	233.064
						0	89.8959	241.387
						0	105.988	254.15
						0	120.971	265.249
						0	139.283	271.908
						0	165.364	289.665
						0	179.237	269.133
