# Supplementary material for: Touchless interactive teaching of soft robots through flexible bimodal sensory interfaces
Source: Nat Commun. 2022 Aug 26;13:5030. doi: 10.1038/s41467-022-32702-5 (PMC9412806; doi:10.1038/s41467-022-32702-5)
Supplement: Supplementary file 26 — Source Data [file 41467_2022_32702_MOESM26_ESM.zip › Supplementary Source Data/Source Data Figure S12.xlsx]

## Sheet: Figure S12B
Times	Position Error (mm)
	Expert 1	Expert 2	Novice 1	Novice 2	Novice 3
1	3.23265	1.1045	0.17756	8.79833	1.45533
2	5.20392	1.01921	11.104	12.1035	3.54567
3	4.36179	2.58333	3.02158	4.23817	3.09133
4	6.51591	3.61683	5.36	4.06933	1.18967
5	1.79253	0.90598	14.528	34.385	10.0518
6	1.5	2.05085	3.48101	20.0353	17.0265
7	2.96667	6.06667	5.03135	2.26333	3.22667
8	2.85	5.7384	0.51864	7.18767	20.3302
9	4.21667	4.4766	5.17296	2.47833	7.8125
10	2.66667	3.46218	1.98425	0.48783	6.79267
