# Supplementary material for: Touchless interactive teaching of soft robots through flexible bimodal sensory interfaces
Source: Nat Commun. 2022 Aug 26;13:5030. doi: 10.1038/s41467-022-32702-5 (PMC9412806; doi:10.1038/s41467-022-32702-5)
Supplement: Supplementary file 26 — Source Data [file 41467_2022_32702_MOESM26_ESM.zip › Supplementary Source Data/Source Data Figure S14.xlsx]

## Sheet: Figure S14A
Time(s)	Air pressure(kPa)
0.01299	5.84439	4.00608	2.02929	2.44266	1.07037	-1.15375	1.25729	-62.4881	-51.3652	-50.5958
0.02597	5.76535	3.99107	2.00678	2.44837	1.03961	-1.05649	1.25938	-62.4809	-51.3779	-50.6085
0.03896	5.85092	3.92795	2.00153	2.45167	1.05992	-1.05506	1.26713	-62.496	-51.3678	-50.6322
0.05195	5.86063	3.91194	2.01075	2.42459	1.05561	-0.98414	1.29188	-62.5025	-51.346	-50.6899
0.06494	5.91486	3.90158	2.01476	2.45122	1.00075	-0.99224	1.30005	-62.5061	-51.3489	-50.7196
0.07792	5.89874	3.90822	1.98842	2.46983	0.98512	-0.93417	1.32499	-62.507	-51.3712	-50.7266
0.09091	5.86249	3.88982	1.97362	2.48597	0.98411	-0.97208	1.39394	-62.48	-51.3765	-50.7501
0.1039	5.85366	3.86897	1.97576	2.48854	0.99153	-0.97581	1.39226	-62.4971	-51.3662	-50.7567
0.11688	5.81415	3.9515	1.97819	2.44334	0.99901	-0.95134	1.37401	-62.4914	-51.3821	-50.7605
0.12987	5.80299	3.92715	1.9448	2.5289	1.0153	-0.96351	1.34174	-62.4773	-51.4061	-50.7643
0.14286	5.81157	3.91704	1.95677	2.52437	1.04611	-0.94475	1.28108	-62.519	-51.3353	-50.7791
0.15584	5.81451	3.89874	1.96065	2.52565	1.05752	-0.93395	1.27374	-62.5376	-51.2794	-50.8192
0.16883	5.82302	3.86962	1.97326	2.58277	1.08033	-0.92024	1.27803	-62.5221	-51.2685	-50.8935
0.18182	5.81469	3.85206	1.98075	2.61736	1.01873	-0.91769	1.26593	-62.5315	-51.2297	-50.9177
0.19481	5.81749	3.80982	2.06644	2.65485	1.01816	-0.89231	1.27941	-62.5632	-51.239	-50.9442
0.20779	5.79775	3.82124	2.05928	2.67278	1.00931	-0.86085	1.26825	-62.5375	-51.2458	-50.948
0.22078	5.78363	3.81868	2.04696	2.6937	1.00084	-0.85718	1.24118	-62.4434	-51.2329	-50.9459
0.23377	5.78643	3.81906	2.02669	2.71479	1.00664	-0.83929	1.22856	-62.4532	-51.2615	-50.8793
0.24675	5.76419	3.8139	2.08212	2.72216	1.04078	-0.91148	1.23276	-62.4572	-51.2701	-50.9052
0.25974	5.75897	3.79473	2.08709	2.72978	1.05284	-0.91689	1.25952	-62.4662	-51.3518	-50.881
0.27273	5.72324	3.87283	2.10339	2.74877	1.07064	-0.90539	1.26424	-62.4438	-51.3861	-50.9247
0.28571	5.69939	3.94386	2.15619	2.6946	1.0576	-0.90783	1.28031	-62.4492	-51.4035	-50.9461
0.2987	5.71243	3.91354	2.1227	2.76847	1.09494	-0.91017	1.27115	-62.4656	-51.4038	-50.9644
0.31169	5.69459	3.90306	2.11503	2.78876	1.10149	-0.88412	1.25672	-62.5212	-51.3484	-50.9629
0.32468	5.68787	3.88716	2.11609	2.8037	1.09961	-0.88562	1.25123	-62.537	-51.28	-51.0543
0.33766	5.69502	3.91871	2.1174	2.8189	1.10615	-0.87289	1.26567	-62.5329	-51.2789	-51.0505
0.35065	5.78527	3.95261	2.09659	2.85973	1.1044	-0.89115	1.25228	-62.523	-51.2943	-51.0689
0.36364	5.77671	3.94148	2.079	2.89247	1.10858	-0.86749	1.23954	-62.5253	-51.2846	-51.087
0.37662	5.86843	3.96693	2.01631	2.87762	1.12147	-0.85758	1.26105	-62.5368	-51.2862	-51.1188
0.38961	5.84749	3.92856	2.08716	2.89942	1.15148	-0.90107	1.26857	-62.5622	-51.296	-51.1361
0.4026	5.83798	3.89084	2.1601	2.91592	1.20169	-0.96234	1.26211	-62.5651	-51.3001	-51.1504
0.41558	5.81493	3.8702	2.22421	2.92682	1.21592	-0.95423	1.29516	-62.5453	-51.3605	-51.1731
0.42857	5.80636	3.86646	2.1933	2.98799	1.26644	-0.95446	1.30603	-62.5194	-51.3791	-51.2294
0.44156	5.812	3.85729	2.21916	2.96488	1.25481	-0.94598	1.30853	-62.5546	-51.3975	-51.1852
0.45455	5.8065	3.8371	2.17844	3.06446	1.2599	-0.93458	1.30548	-62.553	-51.4074	-51.2029
0.46753	5.80654	3.817	2.16905	3.08523	1.2792	-0.93429	1.30527	-62.5706	-51.3339	-51.1955
0.48052	5.82616	3.81959	2.13416	3.08114	1.28728	-0.93645	1.31344	-62.6015	-51.2645	-51.1854
0.49351	5.829	3.8168	2.13823	3.09425	1.30657	-0.93282	1.31051	-62.6345	-51.1991	-51.1696
0.50649	5.80113	3.87797	2.12865	3.11326	1.34021	-0.97721	1.31068	-62.6281	-51.2095	-51.1762
0.51948	5.81538	3.86305	2.13081	3.08772	1.36589	-0.98274	1.31712	-62.6607	-51.1897	-51.1993
0.53247	5.91021	3.88721	2.14183	3.09879	1.37512	-0.97702	1.33816	-62.6285	-51.266	-51.2165
0.54545	6.0065	3.91365	2.14203	3.12676	1.40736	-1.02229	1.35106	-62.6157	-51.2807	-51.2364
0.55844	6.00692	3.86993	2.22889	3.15192	1.4346	-1.00642	1.33034	-62.6114	-51.2981	-51.2533
0.57143	6.0073	3.86855	2.2287	3.16874	1.43693	-0.97893	1.23636	-62.532	-51.2987	-51.2756
0.58442	5.96844	3.85347	2.27887	3.18603	1.4505	-0.97046	1.24858	-62.5091	-51.302	-51.3455
0.5974	5.95493	3.85266	2.27287	3.19537	1.47263	-0.98117	1.25255	-62.4582	-51.3019	-51.3878
0.61039	5.95248	3.83251	2.28398	3.22486	1.41305	-1.03058	1.36532	-62.4274	-51.3126	-51.4246
0.62338	5.95541	3.82386	2.28969	3.21563	1.43409	-1.032	1.37096	-62.4666	-51.2453	-51.4332
0.63636	5.9443	3.85403	2.29297	3.22614	1.45248	-1.03621	1.3938	-62.4579	-51.2963	-51.4641
0.64935	5.94733	3.86424	2.26871	3.21107	1.46007	-1.0293	1.36978	-62.4438	-51.2747	-51.4977
0.66234	6.02817	3.88008	2.29823	3.15612	1.46792	-1.02233	1.3882	-62.4465	-51.2897	-51.5339
0.67532	5.96487	3.87324	2.28082	3.14863	1.45942	-0.92645	1.40653	-62.452	-51.2961	-51.5448
0.68831	5.97133	3.8239	2.27782	3.17216	1.4628	-0.91805	1.38296	-62.3741	-51.319	-51.5471
0.7013	6.00559	3.81348	2.27512	3.19309	1.47483	-0.9094	1.39612	-62.361	-51.3134	-51.6337
0.71429	6.00285	3.79761	2.28674	3.19765	1.48689	-0.9397	1.40114	-62.3088	-51.3271	-51.6533
0.72727	6.02499	3.79042	2.28462	3.21934	1.49351	-0.92765	1.38691	-62.3074	-51.3517	-51.6557
0.74026	6.02732	3.76376	2.29126	3.19943	1.5807	-0.88498	1.42632	-62.3878	-51.393	-51.6748
0.75325	6.02407	3.7454	2.30662	3.20798	1.61969	-0.87903	1.45481	-62.3818	-51.4004	-51.688
0.76623	6.02361	3.73277	2.29444	3.20295	1.7287	-0.91836	1.46955	-62.3814	-51.41	-51.7064
0.77922	5.9781	3.72599	2.29696	3.23467	1.74516	-0.90488	1.47625	-62.3781	-51.4332	-51.7357
0.79221	5.97985	3.70228	2.31125	3.23839	1.77028	-0.89404	1.49723	-62.4029	-51.4422	-51.7727
0.80519	5.96767	3.62755	2.27844	3.35078	1.80075	-0.8829	1.49862	-62.3994	-51.4875	-51.7812
0.81818	5.95019	3.62254	2.30503	3.38423	1.75219	-0.86312	1.51115	-62.3958	-51.5271	-51.8144
0.83117	5.93838	3.59258	2.27057	3.45948	1.76498	-0.85718	1.50127	-62.3948	-51.5412	-51.8163
0.84416	5.96031	3.55992	2.24479	3.46445	1.77781	-0.83983	1.50265	-62.4075	-51.5829	-51.8512
0.85714	5.95442	3.5389	2.25433	3.50006	1.78802	-0.8251	1.51821	-62.4005	-51.5963	-51.8633
0.87013	5.94041	3.4935	2.32963	3.5381	1.80132	-0.83273	1.52837	-62.3907	-51.5953	-51.8721
0.88312	5.94347	3.47368	2.33741	3.55658	1.81484	-0.83473	1.54711	-62.4004	-51.6303	-51.8137
0.8961	5.91037	3.47352	2.39562	3.57258	1.82853	-0.82272	1.56323	-62.4239	-51.6424	-51.8228
0.90909	5.91973	3.40288	2.3588	3.68633	1.85891	-0.81621	1.57111	-62.4421	-51.6684	-51.8344
0.92208	5.92671	3.39641	2.33074	3.68779	1.86959	-0.80661	1.57905	-62.4573	-51.6136	-51.8068
0.93506	5.92825	3.3818	2.32523	3.67868	1.88317	-0.80793	1.5927	-62.4886	-51.5345	-51.7848
0.94805	5.92699	3.3593	2.32297	3.76208	1.92239	-0.8459	1.59807	-62.4831	-51.5453	-51.7905
0.96104	5.93433	3.34825	2.3239	3.76955	1.95965	-0.85927	1.55862	-62.4999	-51.4944	-51.7961
0.97403	5.94198	3.31222	2.40018	3.78528	1.98634	-0.85039	1.56976	-62.4885	-51.5618	-51.8239
0.98701	5.93854	3.2989	2.39202	3.79266	1.99379	-0.84969	1.5533	-62.3932	-51.5427	-51.8884
1	5.92412	3.29944	2.41235	3.80878	1.94254	-0.85151	1.5263	-62.3297	-51.5653	-51.8914
1.01299	5.9156	3.28866	2.4136	3.80856	1.96148	-0.82214	1.45707	-62.3675	-51.5597	-51.861
1.02597	5.87939	3.36973	2.42897	3.81722	1.97795	-0.7895	1.49106	-62.4224	-51.5764	-51.8645
1.03896	5.88826	3.35783	2.44424	3.82617	2.003	-0.78736	1.50561	-62.4521	-51.4897	-51.8536
1.05195	5.88597	3.40736	2.43451	3.8577	2.00862	-0.77385	1.50354	-62.4338	-51.5095	-51.8451
1.06494	5.97827	3.43678	2.43361	3.87539	2.04831	-0.82534	1.50157	-62.4547	-51.5149	-51.8557
1.07792	5.98868	3.46072	2.35972	3.89602	2.06042	-0.82689	1.48028	-62.367	-51.4923	-51.8744
1.09091	6.0379	3.46265	2.38377	3.8716	2.08695	-0.83406	1.50703	-62.3611	-51.5287	-51.8902
1.1039	6.01407	3.52584	2.42203	3.86946	2.11387	-0.81898	1.52558	-62.3747	-51.5341	-51.8862
1.11688	6.0158	3.5046	2.44356	3.87044	2.13271	-0.85126	1.64445	-62.341	-51.5419	-51.9073
1.12987	6.0231	3.49484	2.44573	3.86906	2.14065	-0.8546	1.74808	-62.3752	-51.5549	-51.9169
1.14286	6.00524	3.5438	2.44821	3.87923	2.14595	-0.83477	1.7477	-62.3593	-51.5648	-51.9828
1.15584	6.00166	3.542	2.45109	3.9151	2.07546	-0.83158	1.80304	-62.3629	-51.577	-51.9957
1.16883	6.01799	3.47536	2.45434	3.93172	2.08612	-0.81693	1.78254	-62.2717	-51.5614	-52.0083
1.18182	6.11241	3.49533	2.42113	3.93717	2.08855	-0.7935	1.79869	-62.2819	-51.5795	-52.0119
1.19481	6.09984	3.4958	2.40758	3.95684	2.07176	-0.70057	1.81188	-62.2806	-51.5835	-52.0039
1.20779	6.07891	3.49354	2.40847	3.98536	2.09218	-0.76551	1.80837	-62.2236	-51.601	-52.0152
1.22078	6.11374	3.47453	2.41819	3.99197	2.14419	-0.80013	1.79654	-62.2286	-51.6099	-52.0264
1.23377	6.12316	3.46107	2.4284	4.00451	2.16865	-0.81801	1.90745	-62.1774	-51.6665	-52.0349
1.24675	6.12143	3.45318	2.43345	4.02006	2.16811	-0.79366	1.92279	-62.1569	-51.7232	-52.0686
1.25974	6.13666	3.44256	2.4671	3.95395	2.17605	-0.78606	1.91865	-62.1558	-51.7377	-52.0853
1.27273	6.11866	3.44306	2.4649	3.96873	2.18451	-0.74471	1.85806	-62.1517	-51.7657	-52.0819
1.28571	6.1263	3.3898	2.4409	3.9753	2.24909	-0.73955	1.87275	-62.1446	-51.7737	-52.0864
1.2987	6.12839	3.37837	2.47932	4.02155	2.23731	-0.7257	1.89584	-62.1427	-51.79	-52.1154
1.31169	6.12198	3.36727	2.49864	4.06287	2.19675	-0.72561	1.90768	-62.1376	-51.8006	-52.1605
1.32468	6.10721	3.3704	2.50719	4.06542	2.19792	-0.71137	1.92525	-62.1435	-51.836	-52.1853
1.33766	6.12066	3.38197	2.49899	4.08505	2.21613	-0.69982	1.94301	-62.1576	-51.8627	-52.2235
1.35065	6.12589	3.35475	2.50378	4.12966	2.23169	-0.69394	1.94987	-62.1659	-51.8665	-52.2305
1.36364	6.11716	3.35593	2.5109	4.16564	2.26725	-0.72518	1.9516	-62.1659	-51.9119	-52.1543
1.37662	6.09469	3.30682	2.59371	4.16533	2.31185	-0.74865	1.959	-62.1715	-51.9119	-52.1767
1.38961	6.01913	3.30798	2.65361	4.1764	2.32883	-0.75255	1.9774	-62.1656	-51.92	-52.1903
1.4026	6.01074	3.28933	2.64671	4.20903	2.35989	-0.72845	1.9903	-62.1624	-51.9641	-52.1843
1.41558	6.00807	3.2738	2.67439	4.23523	2.343	-0.73224	1.98942	-62.1785	-51.8992	-52.1782
1.42857	6.01103	3.22795	2.66629	4.3173	2.35949	-0.7245	2.00551	-62.1661	-51.905	-52.1915
1.44156	5.94902	3.22449	2.68104	4.33466	2.36777	-0.72517	2.00514	-62.1869	-51.8859	-52.2019
1.45455	6.04556	3.25726	2.69628	4.3493	2.396	-0.71751	2.02488	-62.1879	-51.8531	-52.2801
1.46753	6.12679	3.24504	2.72048	4.36415	2.45002	-0.78587	2.04761	-62.2	-51.8564	-52.3024
1.48052	6.11778	3.25802	2.71719	4.38495	2.45735	-0.73537	2.0786	-62.1978	-51.8736	-52.2935
1.49351	6.10616	3.26264	2.73685	4.40865	2.46264	-0.73634	2.07631	-62.1035	-51.9497	-52.2845
1.50649	6.08906	3.25622	2.74554	4.42402	2.48231	-0.73667	2.02069	-62.0548	-51.97	-52.2892
1.51948	6.09154	3.24172	2.7656	4.42006	2.50224	-0.76702	2.12912	-62.0348	-51.9676	-52.302
1.53247	6.08276	3.22483	2.77461	4.43334	2.53356	-0.74074	2.04856	-62.0765	-51.8984	-52.3035
1.54545	6.07127	3.27498	2.78113	4.48081	2.46926	-0.75935	2.05726	-62.0731	-51.9078	-52.3162
1.55844	6.06839	3.26592	2.79377	4.53442	2.50566	-0.80655	2.04685	-62.053	-51.8611	-52.3345
1.57143	6.05434	3.23211	2.90726	4.50662	2.51695	-0.79787	2.06203	-62.0581	-51.868	-52.3441
1.58442	6.0292	3.21034	2.97523	4.53459	2.53645	-0.78044	2.07161	-62.0378	-51.8721	-52.3307
1.5974	6.01541	3.20021	2.98416	4.56266	2.55324	-0.77952	2.08423	-62.0563	-51.8927	-52.2834
1.61039	5.97109	3.24296	3.02132	4.57115	2.57024	-0.80352	2.09432	-62.0604	-51.8959	-52.2781
1.62338	5.98038	3.21529	3.04747	4.5714	2.63528	-0.90081	2.06784	-62.0922	-51.9154	-52.239
1.63636	5.95619	3.19363	3.13797	4.63923	2.56552	-0.89522	2.07485	-62.0789	-51.9262	-52.2366
1.64935	5.94606	3.15005	3.22487	4.68762	2.58206	-0.89825	2.0792	-62.071	-51.951	-52.2281
1.66234	5.95848	3.14314	3.26979	4.60082	2.5817	-0.8901	2.09496	-62.0962	-51.9811	-52.1695
1.67532	5.95195	3.13769	3.29241	4.62831	2.59247	-0.87905	2.08845	-62.0763	-52.0024	-52.1728
1.68831	5.94876	3.12253	3.27031	4.72254	2.64549	-0.9047	2.04246	-62.073	-52.029	-52.1676
1.7013	5.88604	3.09634	3.2796	4.73784	2.67907	-0.91091	2.03834	-62.0917	-51.958	-52.1761
1.71429	5.88995	3.09273	3.30595	4.78442	2.61688	-0.93395	2.03178	-62.0931	-51.9102	-52.1899
1.72727	5.88838	3.12871	3.32449	4.73558	2.61323	-0.92071	1.99499	-62.0053	-51.9046	-52.1896
1.74026	5.89427	3.10615	3.34362	4.73684	2.63219	-0.92702	2.01741	-62.0159	-51.9104	-52.2114
1.75325	5.86582	3.12257	3.40477	4.73273	2.67945	-0.90774	1.9692	-62.0348	-51.9161	-52.2301
1.76623	5.81838	3.23637	3.45446	4.69471	2.68513	-0.89653	1.98768	-62.0227	-51.9411	-52.2262
1.77922	5.7771	3.32113	3.476	4.72095	2.69947	-0.87686	2.02604	-62.0756	-51.932	-52.2336
1.79221	5.78383	3.28492	3.47558	4.79734	2.76198	-0.95877	1.99439	-62.073	-51.9308	-52.2269
1.80519	5.79061	3.25728	3.4843	4.80896	2.7886	-0.96578	1.98511	-62.0868	-51.8511	-52.2425
1.81818	5.77492	3.21326	3.59886	4.85711	2.79572	-0.95024	2.0095	-62.0355	-51.9572	-52.2777
1.83117	5.7595	3.17276	3.69542	4.88566	2.84809	-1.03055	2.00009	-62.0372	-51.9573	-52.2932
1.84416	5.75598	3.2086	3.69548	4.8864	2.86726	-1.01047	2.01847	-62.036	-51.9627	-52.2886
1.85714	5.74727	3.19452	3.67259	4.98758	2.91982	-0.99847	2.0508	-62.0033	-52.0331	-52.2948
1.87013	5.76394	3.21444	3.60757	4.97046	2.94148	-1.00311	2.04697	-62.0372	-51.9727	-52.2843
1.88312	5.7556	3.21502	3.6207	5.00403	2.91831	-1.06683	2.04346	-62.0706	-51.9159	-52.2878
1.8961	5.75569	3.20458	3.63992	5.02695	2.95419	-1.15095	2.00658	-61.9811	-51.9129	-52.294
1.90909	5.75572	3.19985	3.63735	5.04178	2.99071	-1.15715	1.92208	-61.9067	-51.9184	-52.2973
1.92208	5.77281	3.11603	3.64641	5.05109	3.02209	-1.15782	1.94129	-61.9113	-51.9291	-52.3425
1.93506	5.80999	3.07352	3.60774	5.04667	3.0425	-1.19472	2.03547	-61.8713	-51.9395	-52.3539
1.94805	5.80254	3.07029	3.63346	5.08206	2.96984	-1.21184	2.04202	-61.8707	-51.9693	-52.3566
1.96104	5.77267	3.03678	3.69253	5.11205	2.97219	-1.20656	2.06515	-61.8532	-51.9707	-52.3336
1.97403	5.76249	3.03728	3.68982	5.11118	2.94411	-1.10942	2.09357	-61.8469	-51.9801	-52.3098
1.98701	5.73546	2.95072	3.67384	5.1966	2.98094	-1.12504	2.11078	-61.8432	-51.9808	-52.3277
2	5.72779	2.95651	3.68079	5.24551	2.98987	-1.07315	2.02935	-61.8537	-52.0064	-52.3146
2.01299	5.75379	2.92596	3.61763	5.23363	3.08233	-1.06583	2.02568	-61.8445	-52.0206	-52.3181
2.02597	5.72705	2.8955	3.68294	5.23317	3.11841	-1.06974	2.05878	-61.9397	-52.0628	-52.3298
2.03896	5.72574	2.87362	3.68096	5.21873	3.12973	-1.00132	2.08124	-61.9373	-52.1196	-52.3357
2.05195	5.70476	2.8686	3.69052	5.23822	3.11895	-0.98113	2.06202	-61.8398	-52.107	-52.3047
2.06494	5.77571	2.86646	3.723	5.24952	3.09383	-0.96659	2.05976	-61.8464	-52.1169	-52.3011
2.07792	5.76757	2.87276	3.71964	5.2752	3.11889	-0.94892	1.95898	-61.8031	-52.1097	-52.3004
2.09091	5.73919	2.86503	3.73342	5.28157	3.13017	-0.942	1.96704	-61.8024	-52.1384	-52.297
2.1039	5.64514	2.83486	3.73056	5.29926	3.14161	-0.94332	1.95541	-61.7931	-52.1698	-52.2987
2.11688	5.62316	2.85814	3.68028	5.26619	3.11972	-0.95289	1.98272	-61.7894	-52.1953	-52.3058
2.12987	5.61513	2.83961	3.68909	5.27216	3.14296	-0.9539	1.99859	-61.7798	-52.1981	-52.3886
2.14286	5.66832	2.82397	3.71215	5.2755	3.18028	-0.95764	2.01728	-61.7949	-52.1867	-52.3872
2.15584	5.66498	2.82548	3.7158	5.29069	3.12707	-0.95654	2.01638	-61.8016	-52.2001	-52.377
2.16883	5.65317	2.80769	3.70578	5.29302	3.24921	-1.01014	2.0126	-61.7998	-52.2076	-52.3807
2.18182	5.64147	2.77903	3.73821	5.30711	3.26474	-1.02503	2.05949	-61.8996	-52.2627	-52.412
2.19481	5.63274	2.7082	3.71242	5.39626	3.31673	-1.03141	2.05631	-61.916	-52.2589	-52.412
2.20779	5.6269	2.70425	3.70402	5.40635	3.33497	-1.0126	2.05045	-61.8845	-52.3758	-52.4541
2.22078	5.6353	2.6728	3.7478	5.45278	3.32811	-1.01329	2.05858	-61.8751	-52.3924	-52.4541
2.23377	5.64403	2.71219	3.67511	5.43169	3.33845	-1.01667	2.03623	-61.7961	-52.3558	-52.4427
2.24675	5.63334	2.70139	3.6639	5.45532	3.3519	-1.01723	2.01721	-61.8071	-52.3833	-52.3586
2.25974	5.59223	2.77679	3.70629	5.42285	3.32024	-1.00658	2.02061	-61.8148	-52.4048	-52.3448
2.27273	5.57375	2.73702	3.70689	5.49921	3.34995	-0.98158	1.94758	-61.8139	-52.4206	-52.3503
2.28571	5.555	2.73401	3.72177	5.51363	3.36873	-0.98436	1.93025	-61.7769	-52.3832	-52.3474
2.2987	5.47972	2.72818	3.71462	5.53933	3.37672	-0.98719	1.89944	-61.696	-52.3936	-52.3217
2.31169	5.36688	2.69695	3.72185	5.56521	3.39333	-0.98983	1.89696	-61.719	-52.3871	-52.2681
2.32468	5.32921	2.75466	3.732	5.57454	3.4185	-0.9669	1.81819	-61.7559	-52.4001	-52.2679
2.33766	5.3482	2.64297	3.71119	5.58399	3.4244	-0.97457	1.80331	-61.7818	-52.3654	-52.2704
2.35065	5.41444	2.64523	3.72127	5.6075	3.44457	-0.95696	1.83932	-61.8586	-52.39	-52.2757
2.36364	5.46262	2.62782	3.73998	5.60598	3.46486	-0.96713	1.87855	-61.8571	-52.4516	-52.2891
2.37662	5.46797	2.6247	3.78427	5.55913	3.48246	-0.97159	1.91781	-61.8583	-52.4601	-52.294
2.38961	5.4563	2.62192	3.78433	5.53167	3.5667	-0.94248	1.92052	-61.8537	-52.4598	-52.3328
2.4026	5.45586	2.61089	3.8015	5.544	3.5858	-0.94989	1.93433	-61.8683	-52.4563	-52.3519
2.41558	5.44686	2.61395	3.82432	5.57368	3.60772	-0.997	1.95647	-61.8965	-52.4722	-52.376
2.42857	5.44072	2.56689	3.85575	5.63986	3.6665	-1.08162	1.93941	-61.9051	-52.4793	-52.369
2.44156	5.42918	2.55088	3.86247	5.61643	3.76168	-1.07745	1.98685	-61.894	-52.5427	-52.3814
2.45455	5.44315	2.46723	3.86391	5.62989	3.77797	-1.09015	1.98677	-61.9244	-52.5697	-52.324
2.46753	5.43782	2.4589	3.87443	5.63376	3.75758	-1.0775	1.9756	-61.918	-52.5795	-52.3006
2.48052	5.43276	2.41725	3.87745	5.6862	3.78474	-1.08172	1.98712	-61.9172	-52.5551	-52.3844
2.49351	5.42235	2.37058	3.9781	5.72119	3.80935	-1.0887	1.99312	-61.9218	-52.5328	-52.362
2.50649	5.41772	2.36358	3.98565	5.73663	3.86516	-1.16622	1.97359	-61.9429	-52.5658	-52.278
2.51948	5.37148	2.43143	4.01567	5.74676	3.8596	-1.17149	1.97641	-61.9439	-52.5701	-52.2644
2.53247	5.38465	2.34952	4.04874	5.75416	3.88492	-1.18514	1.9908	-61.9839	-52.5018	-52.2813
2.54545	5.37557	2.32886	4.05972	5.77573	3.8992	-1.17054	1.99726	-61.9936	-52.4677	-52.2925
2.55844	5.35805	2.3222	4.06806	5.76956	3.90254	-1.17242	2.00446	-62.0108	-52.504	-52.2841
2.57143	5.35172	2.33266	4.01725	5.74638	3.92018	-1.19653	2.00099	-62.0456	-52.4204	-52.2591
2.58442	5.32319	2.39891	4.03896	5.75669	3.92955	-1.17302	2.02849	-62.0296	-52.52	-52.2681
2.5974	5.31169	2.38061	4.04964	5.77843	3.93905	-1.169	2.0087	-61.9379	-52.4718	-52.3252
2.61039	5.37266	2.3962	3.99273	5.77784	3.95422	-1.17331	2.01729	-61.9502	-52.4823	-52.3322
2.62338	5.39388	2.42058	3.9942	5.73763	3.9722	-1.1778	2.02332	-61.9597	-52.4956	-52.3391
2.63636	5.39813	2.40039	4.0014	5.74497	4.01581	-1.28636	2.08203	-61.9802	-52.4973	-52.3487
2.64935	5.38566	2.39436	3.98658	5.77504	4.03194	-1.29154	2.07293	-61.9781	-52.51	-52.3578
2.66234	5.36772	2.38847	3.9862	5.79143	4.02341	-1.18505	1.99883	-61.9984	-52.5506	-52.3524
2.67532	5.3129	2.36608	3.99737	5.76926	4.07112	-1.14642	2.00243	-62.002	-52.5658	-52.3413
2.68831	5.21754	2.32149	3.99203	5.76186	4.1628	-1.14436	2.00305	-61.997	-52.5755	-52.3381
2.7013	5.19696	2.34447	3.9755	5.73201	4.18099	-1.15062	1.99799	-62.0031	-52.5936	-52.3653
2.71429	5.19041	2.33424	3.98418	5.74951	4.20759	-1.15677	2.02099	-61.9892	-52.6904	-52.4201
2.72727	5.19514	2.30728	4.00709	5.73386	4.23981	-1.11836	2.02151	-61.9691	-52.6726	-52.4526
2.74026	5.17759	2.33395	3.94544	5.74088	4.23857	-1.11388	2.02205	-61.9683	-52.7297	-52.3599
2.75325	5.17429	2.35547	3.96749	5.68556	4.26842	-1.12069	2.02838	-62.001	-52.7607	-52.3021
2.76623	5.15441	2.31553	3.97344	5.77483	4.32669	-1.22354	2.0262	-62.0112	-52.7716	-52.3204
2.77922	5.15981	2.30935	3.97985	5.77963	4.34889	-1.22337	2.00442	-62.0407	-52.735	-52.2937
2.79221	5.15992	2.19924	4.05856	5.8126	4.36277	-1.22315	2.00809	-62.0446	-52.7544	-52.2947
2.80519	5.18296	2.18137	4.02144	5.8345	4.38228	-1.25065	1.98683	-61.9761	-52.7598	-52.3125
2.81818	5.19771	2.20875	3.95542	5.81439	4.39911	-1.24997	1.99672	-61.9723	-52.7817	-52.3078
2.83117	5.18731	2.20839	3.95353	5.8337	4.41095	-1.33659	2.06518	-61.9826	-52.7863	-52.3059
2.84416	5.17968	2.20816	3.95748	5.84491	4.42322	-1.33922	2.06863	-61.9925	-52.7991	-52.3006
2.85714	5.21073	2.18305	3.97267	5.85074	4.46362	-1.3329	2.01246	-61.9965	-52.8006	-52.3112
2.87013	5.19921	2.16939	3.9797	5.82906	4.58206	-1.30697	2.02017	-62.0032	-52.7962	-52.3049
2.88312	5.14523	2.15576	3.95913	5.81923	4.67133	-1.28117	2.00545	-62.0014	-52.7944	-52.2844
2.8961	5.14701	2.18174	3.8962	5.82954	4.68711	-1.28582	2.00738	-62.0104	-52.8065	-52.3024
2.90909	5.13216	2.16344	3.88347	5.91504	4.71698	-1.28471	2.02911	-61.9938	-52.8693	-52.2918
2.92208	5.10903	2.14815	3.88521	5.92713	4.7219	-1.28367	2.0373	-61.9684	-52.9803	-52.3261
2.93506	5.1338	2.0482	3.85612	5.95055	4.73819	-1.28539	2.02888	-61.9706	-53.0156	-52.2488
2.94805	5.12236	2.03452	3.88014	5.96849	4.78556	-1.29528	2.06843	-62.0627	-53.0504	-52.1948
2.96104	5.12491	2.0237	3.90422	5.96131	4.81923	-1.31076	2.08588	-62.0794	-53.0256	-52.3099
2.97403	5.10802	1.99645	3.91725	6.02104	4.83351	-1.30944	2.0838	-62.0792	-53.017	-52.2766
2.98701	5.1024	1.9892	3.90807	6.04138	4.84785	-1.30523	2.07337	-62.0731	-53.0414	-52.1649
3	5.05779	1.96254	3.97694	6.0536	4.85658	-1.31781	2.08236	-62.0636	-53.0484	-52.1485
3.01299	5.01935	2.0474	4.00344	6.05204	4.87959	-1.31369	2.09421	-62.0682	-53.0409	-52.1234
3.02597	5.01445	2.08084	4.01339	6.05913	4.90274	-1.3209	2.10067	-62.0671	-53.0443	-52.1262
3.03896	4.99807	2.07483	4.01524	6.09444	4.92095	-1.31813	2.11262	-62.0716	-53.0419	-52.1372
3.05195	5.02353	2.06048	4.02313	6.10468	4.94277	-1.32215	2.1472	-62.1553	-53.0842	-52.1341
3.06494	5.01509	1.99529	4.0454	6.09821	4.95649	-1.35957	2.24039	-62.1641	-53.0844	-52.1365
3.07792	5.03205	1.90109	4.04822	6.11441	4.95372	-1.36872	2.30457	-62.1646	-53.0788	-52.1472
3.09091	5.03526	1.89892	4.09617	6.09408	4.92839	-1.37474	2.27324	-62.0898	-53.0761	-52.1352
3.1039	5.04128	1.89138	4.125	6.14106	4.87711	-1.37484	2.26172	-62.0829	-53.0927	-52.1257
3.11688	5.02202	1.88403	4.15157	6.14067	4.87612	-1.41674	2.35356	-62.1013	-53.0836	-52.1244
3.12987	5.01403	1.87682	4.15611	6.17717	4.87025	-1.39238	2.38309	-62.1083	-53.0853	-52.1314
3.14286	5.00042	1.86697	4.16376	6.18931	4.89331	-1.41243	2.35903	-62.1067	-53.0981	-52.1187
3.15584	4.99229	1.86837	4.16331	6.21026	4.91414	-1.40856	2.37997	-62.0997	-53.1671	-52.1032
3.16883	5.00673	1.78257	4.18556	6.18107	5.02136	-1.41327	2.4068	-62.1151	-53.1576	-52.1155
3.18182	5.01013	1.76101	4.20517	6.19717	5.03839	-1.418	2.40564	-62.0881	-53.2521	-52.1362
3.19481	5.03828	1.75084	4.23317	6.2135	5.05545	-1.41972	2.41851	-62.0662	-53.2376	-52.1994
3.20779	5.02959	1.73521	4.25843	6.18265	5.1671	-1.4104	2.44828	-62.0719	-53.2139	-52.2945
3.22078	5.02648	1.72528	4.28106	6.18587	5.19128	-1.42378	2.4697	-62.0915	-53.1899	-52.2976
3.23377	5.00386	1.71553	4.28757	6.31761	5.1589	-1.42869	2.4632	-62.0773	-53.2104	-52.2833
3.24675	4.9192	1.71163	4.30038	6.34536	5.15946	-1.42227	2.45683	-62.0797	-53.2502	-52.291
3.25974	4.90144	1.66336	4.39965	6.36492	5.1965	-1.40987	2.39108	-62.0988	-53.2421	-52.3038
3.27273	4.84772	1.75223	4.44218	6.39294	5.20007	-1.38007	2.40887	-62.1464	-53.2534	-52.2884
3.28571	4.83923	1.74246	4.45928	6.41822	5.21496	-1.39759	2.39604	-62.1492	-53.1555	-52.3491
3.2987	4.92812	1.79443	4.38616	6.40426	5.2383	-1.40943	2.40024	-62.1655	-53.1476	-52.3514
3.31169	4.89596	1.76824	4.45502	6.40715	5.26166	-1.41552	2.41578	-62.1761	-53.1114	-52.328
3.32468	4.85601	1.87076	4.50131	6.35635	5.26548	-1.42152	2.39778	-62.1642	-53.1196	-52.3352
3.33766	4.85023	1.91379	4.53978	6.35243	5.24102	-1.43016	2.38825	-62.155	-53.1219	-52.3341
3.35065	4.83072	1.88111	4.63131	6.33738	5.2696	-1.44149	2.40107	-62.1765	-53.1072	-52.327
3.36364	4.81968	1.87407	4.67472	6.38177	5.20518	-1.49468	2.40829	-62.1254	-53.1203	-52.3252
3.37662	4.76934	1.92277	4.68473	6.4097	5.20732	-1.4973	2.41572	-62.114	-53.1276	-52.3176
3.38961	4.70472	1.90971	4.69209	6.42935	5.18445	-1.48598	2.46478	-62.1137	-53.1319	-52.3209
3.4026	4.62238	1.8858	4.70524	6.42138	5.17339	-1.43321	2.47409	-62.1187	-53.1387	-52.3097
3.41558	4.62352	1.87034	4.71603	6.4055	5.28811	-1.4093	2.50341	-62.0926	-53.1906	-52.3013
3.42857	4.63335	1.78993	4.71865	6.43479	5.28736	-1.42489	2.50502	-62.097	-53.2257	-52.2374
3.44156	4.6294	1.7848	4.75794	6.34872	5.27795	-1.43468	2.50093	-62.126	-53.2072	-52.1967
3.45455	4.58639	1.83819	4.7612	6.36579	5.28511	-1.43603	2.49406	-62.1183	-53.2111	-52.173
3.46753	4.67175	1.84621	4.78435	6.41681	5.23001	-1.48531	2.50686	-62.1189	-53.1923	-52.1882
3.48052	4.59656	1.83746	4.85492	6.41499	5.23014	-1.48428	2.528	-62.1109	-53.1987	-52.1836
3.49351	4.59416	1.82609	4.87198	6.44146	5.27537	-1.59843	2.59872	-62.0748	-53.1966	-52.1787
3.50649	4.56942	1.82884	4.89773	6.45691	5.27636	-1.60087	2.60484	-62.1377	-53.2087	-52.168
3.51948	4.55883	1.82032	4.90976	6.46671	5.29738	-1.62568	2.61193	-62.0532	-53.2666	-52.1824
3.53247	4.5512	1.80072	4.92469	6.4682	5.30746	-1.65849	2.71674	-61.9999	-53.3449	-52.1826
3.54545	4.54073	1.78417	4.93687	6.49243	5.31474	-1.66568	2.68932	-62.0079	-53.2866	-52.1487
3.55844	4.61371	1.80128	4.97743	6.42082	5.2937	-1.66156	2.68725	-62.0212	-53.2875	-52.1425
3.57143	4.57162	1.88488	5.0352	6.42398	5.30889	-1.66869	2.71055	-62.0234	-53.277	-52.1192
3.58442	4.56061	1.88381	5.04265	6.48067	5.23934	-1.70968	2.68657	-62.0507	-53.2163	-52.1209
3.5974	4.54103	1.8857	5.05017	6.50139	5.24474	-1.70596	2.66019	-61.9689	-53.1813	-52.0858
3.61039	4.53824	1.87097	5.07745	6.51941	5.29531	-1.80645	2.63418	-61.9967	-53.1855	-52.0309
3.62338	4.49938	1.92862	5.07683	6.54037	5.30425	-1.82079	2.62508	-61.9935	-53.192	-52.0013
3.63636	4.49173	1.86757	5.10156	6.52763	5.30769	-1.83249	2.61338	-61.9264	-53.1621	-51.994
3.64935	4.55961	1.78043	5.11524	6.55122	5.32513	-1.85257	2.6272	-61.9216	-53.1632	-52.006
3.66234	4.60238	1.68088	5.09245	6.56367	5.33711	-1.85871	2.62156	-61.9281	-53.1583	-52.004
3.67532	4.6007	1.65893	5.13725	6.5653	5.28176	-1.89846	2.68567	-61.9373	-53.1559	-52.0159
3.68831	4.59069	1.63986	5.16289	6.58708	5.30472	-1.91283	2.70453	-61.9406	-53.1446	-52.115
3.7013	4.5861	1.63217	5.17752	6.61189	5.32221	-1.91316	2.69828	-61.941	-53.1296	-52.108
3.71429	4.58148	1.61615	5.17582	6.61736	5.40668	-1.92752	2.71186	-61.9386	-53.1	-52.084
3.72727	4.57426	1.58062	5.15515	6.71508	5.4319	-1.93622	2.70863	-61.9331	-53.0895	-52.0566
3.74026	4.57549	1.55639	5.17413	6.74246	5.47412	-2.03806	2.67149	-61.9299	-53.1234	-52.0401
3.75325	4.53212	1.5379	5.24331	6.74479	5.49147	-2.03972	2.6846	-61.9461	-53.1176	-52.0095
3.76623	4.52003	1.5001	5.23692	6.83897	5.5173	-2.06661	2.70067	-61.9481	-53.1088	-52.0064
3.77922	4.50234	1.46234	5.2505	6.86534	5.53474	-2.09087	2.67775	-61.9697	-53.0411	-51.9975
3.79221	4.48725	1.46094	5.26992	6.92002	5.55533	-2.17454	2.65255	-61.8937	-53.0326	-51.9914
3.80519	4.39881	1.43989	5.29254	6.92724	5.56791	-2.19426	2.65867	-61.9218	-52.9519	-51.9464
3.81818	4.40236	1.4689	5.31261	6.93456	5.61174	-2.22245	2.61124	-61.9271	-52.9528	-51.935
3.83117	4.36093	1.41613	5.33004	6.9616	5.61686	-2.23934	2.58325	-61.8517	-52.9452	-51.9176
3.84416	4.31415	1.48014	5.37271	6.99439	5.6448	-2.21945	2.52408	-61.8526	-52.9456	-51.9029
3.85714	4.30664	1.52355	5.39027	7.01603	5.65064	-2.21058	2.5288	-61.8594	-52.9513	-51.8826
3.87013	4.25973	1.50801	5.4552	7.04043	5.6592	-2.18461	2.55047	-61.9143	-52.9484	-51.8703
3.88312	4.20402	1.47881	5.48053	7.04265	5.68165	-2.23649	2.6415	-61.8772	-52.9426	-51.8634
3.8961	4.26521	1.53383	5.42147	7.06733	5.69861	-2.24037	2.63109	-61.8769	-52.9422	-51.8534
3.90909	4.25624	1.54417	5.42941	7.07802	5.69375	-2.17769	2.66865	-61.9357	-52.981	-51.849
3.92208	4.2557	1.51566	5.45147	7.06957	5.78132	-2.14678	2.68963	-61.916	-53.0316	-51.8389
3.93506	4.25509	1.53803	5.49051	7.03582	5.80685	-2.15259	2.69111	-61.9297	-53.029	-51.8369
3.94805	4.21535	1.53259	5.4741	7.14946	5.83505	-2.15282	2.6955	-61.9039	-53.1194	-51.8492
3.96104	4.20656	1.52443	5.47774	7.1756	5.86291	-2.14446	2.68881	-61.8802	-53.126	-51.9094
3.97403	4.18116	1.48309	5.5705	7.19899	5.87107	-2.14437	2.70171	-61.8756	-53.0982	-51.9701
3.98701	4.17851	1.47017	5.59845	7.21112	5.8906	-2.17496	2.6952	-61.8181	-53.0641	-52.0347
4	4.14823	1.54377	5.6155	7.26268	5.81419	-2.21133	2.69179	-61.8311	-53.063	-52.013
4.01299	4.12926	1.54145	5.61873	7.28941	5.79041	-2.15592	2.73566	-61.8132	-53.0532	-51.9797
4.02597	4.07566	1.52248	5.66111	7.31069	5.79767	-2.16251	2.74265	-61.812	-53.0684	-51.9628
4.03896	3.97848	1.4865	5.67546	7.32094	5.80801	-2.20529	2.81355	-61.8164	-53.0635	-51.9513
4.05195	3.95628	1.47277	5.68724	7.33399	5.81331	-2.10253	2.7851	-61.8207	-53.053	-51.9452
4.06494	3.9868	1.46505	5.70751	7.36387	5.82729	-2.10075	2.80624	-61.7825	-53.1243	-51.9471
4.07792	3.9975	1.3589	5.71103	7.34936	5.91625	-2.0962	2.81344	-61.7832	-53.1316	-51.9519
4.09091	4.00892	1.33603	5.6558	7.43272	5.96789	-2.11153	2.82906	-61.7894	-53.1302	-51.9259
4.1039	4.00391	1.31593	5.68191	7.44561	5.98559	-2.14086	2.81399	-61.8063	-53.0281	-51.9818
4.11688	3.97933	1.31836	5.69423	7.48932	5.99219	-2.15616	2.78826	-61.7029	-52.9739	-52.0614
4.12987	3.93838	1.39307	5.76825	7.50489	6.01583	-2.1743	2.79662	-61.715	-52.9387	-52.0407
4.14286	3.937	1.39185	5.80602	7.45849	6.02569	-2.22024	2.87171	-61.7131	-52.9282	-52.0534
4.15584	3.99662	1.39664	5.81078	7.49872	6.06677	-2.28888	2.84829	-61.7195	-52.9316	-52.0462
4.16883	3.97434	1.38193	5.82999	7.49171	6.08285	-2.25199	2.839	-61.7145	-52.9348	-52.0134
4.18182	3.97445	1.35902	5.83556	7.47967	6.17678	-2.27143	2.85768	-61.7206	-52.9097	-51.9913
4.19481	3.96332	1.34193	5.87229	7.48745	6.20009	-2.29074	2.88479	-61.7376	-52.9209	-51.9937
4.20779	3.94107	1.31414	5.98411	7.57373	6.13304	-2.32145	2.87272	-61.7404	-52.9148	-51.9816
4.22078	3.92444	1.30654	5.99732	7.60694	6.15491	-2.30442	2.78719	-61.777	-52.9391	-51.9195
4.23377	3.83772	1.36289	6.03582	7.62066	6.16557	-2.31791	2.79072	-61.7803	-52.9404	-51.9082
4.24675	3.83396	1.40149	6.04923	7.65684	6.16507	-2.31191	2.78035	-61.7666	-52.9526	-51.8829
4.25974	3.80387	1.39216	6.07695	7.68755	6.17587	-2.32819	2.79018	-61.7791	-52.976	-51.8713
4.27273	3.71424	1.34633	6.1049	7.70436	6.1981	-2.3359	2.80051	-61.7844	-52.9768	-51.8651
4.28571	3.7969	1.34793	6.13865	7.72969	6.22051	-2.36048	2.83344	-61.7754	-53.0142	-51.8701
4.2987	3.77798	1.35801	6.15868	7.68485	6.20405	-2.30438	2.83294	-61.7716	-53.0097	-51.8609
4.31169	3.77294	1.35185	6.20442	7.60869	6.29087	-2.30219	2.83521	-61.7704	-52.9941	-51.8601
4.32468	3.75102	1.3405	6.19741	7.63319	6.35414	-2.32241	2.83456	-61.7634	-52.9727	-51.8309
4.33766	3.75173	1.32653	6.26386	7.57876	6.32422	-2.33966	2.83391	-61.8008	-52.8928	-51.8043
4.35065	3.71904	1.28774	6.37772	7.59348	6.32485	-2.37339	2.83895	-61.807	-52.8918	-51.7885
4.36364	3.69763	1.28018	6.40696	7.62212	6.34502	-2.40405	2.84964	-61.8436	-52.8987	-51.7278
4.37662	3.6707	1.26722	6.4532	7.67644	6.26364	-2.45176	2.85492	-61.8685	-52.8329	-51.7235
4.38961	3.64941	1.25996	6.46614	7.71132	6.27988	-2.45217	2.83805	-61.879	-52.8454	-51.6301
4.4026	3.62524	1.26123	6.49051	7.7717	6.21425	-2.50339	2.83819	-61.9033	-52.7488	-51.5965
4.41558	3.57265	1.21801	6.60399	7.83223	6.23483	-2.52413	2.84128	-61.9046	-52.7398	-51.5912
4.42857	3.55623	1.21153	6.63575	7.86745	6.2614	-2.62092	2.8139	-61.8307	-52.7362	-51.5746
4.44156	3.53433	1.19682	6.65655	7.90014	6.28309	-2.75198	2.87002	-61.808	-52.7436	-51.569
4.45455	3.42219	1.18486	6.66353	7.9134	6.26886	-2.76004	2.83031	-61.7216	-52.723	-51.5408
4.46753	3.45204	1.17282	6.71002	7.91834	6.33075	-2.77351	2.79319	-61.7337	-52.7137	-51.5348
4.48052	3.41994	1.21655	6.73992	7.94306	6.35384	-2.75017	2.72984	-61.7232	-52.7182	-51.5147
4.49351	3.45721	1.21533	6.75883	7.9849	6.36588	-2.73182	2.64845	-61.7435	-52.7143	-51.5139
4.50649	3.43176	1.20029	6.78645	8.00451	6.38358	-2.75237	2.64783	-61.7443	-52.7075	-51.5101
4.51948	3.53439	1.10041	6.78599	8.01292	6.39014	-2.78959	2.65006	-61.7535	-52.6947	-51.5312
4.53247	3.5161	1.08678	6.80228	8.02445	6.37735	-2.71209	2.66367	-61.8219	-52.6846	-51.5127
4.54545	3.49776	1.08734	6.81327	8.05029	6.38718	-2.7191	2.65249	-61.801	-52.6601	-51.5788
4.55844	3.47401	1.09668	6.73162	8.1368	6.43878	-2.74583	2.66668	-61.8079	-52.6489	-51.5724
4.57143	3.44197	1.06473	6.73113	8.21349	6.44246	-2.75555	2.68661	-61.7809	-52.7138	-51.5631
4.58442	3.41823	1.08121	6.75354	8.14675	6.51829	-2.77068	2.68142	-61.7956	-52.7006	-51.5619
4.5974	3.40018	1.07016	6.78194	8.17532	6.54031	-2.79126	2.68201	-61.7929	-52.6717	-51.5413
4.61039	3.37386	1.08187	6.79925	8.19857	6.5428	-2.77787	2.66327	-61.7613	-52.704	-51.5491
4.62338	3.40584	1.07156	6.81652	8.23325	6.55094	-2.78651	2.66416	-61.7234	-52.7713	-51.5879
4.63636	3.3729	1.0642	6.83408	8.25404	6.54793	-2.78939	2.6624	-61.6934	-52.7914	-51.6384
4.64935	3.41786	1.06516	6.86324	8.27488	6.54496	-2.80351	2.68601	-61.674	-52.789	-51.6923
4.66234	3.4232	1.06073	6.8277	8.27083	6.55038	-2.75916	2.67871	-61.6709	-52.7892	-51.6763
4.67532	3.40919	1.07357	6.78586	8.29796	6.54162	-2.77412	2.66871	-61.6676	-52.7949	-51.677
4.68831	3.3758	1.06434	6.79163	8.38884	6.55236	-2.78355	2.67566	-61.6643	-52.7832	-51.6493
4.7013	3.33965	0.96845	6.90072	8.43969	6.57147	-2.79846	2.67416	-61.6638	-52.7768	-51.6521
4.71429	3.31171	0.94831	6.93075	8.4596	6.58493	-2.82437	2.68386	-61.6995	-52.7617	-51.6074
4.72727	3.25318	1.03403	6.97472	8.47116	6.59842	-2.83052	2.69363	-61.6758	-52.8339	-51.6191
4.74026	3.18925	1.02112	6.97131	8.61114	6.63127	-2.85049	2.70057	-61.6573	-52.8309	-51.6139
4.75325	3.17568	0.98908	6.97961	8.68289	6.64979	-2.86182	2.70741	-61.6383	-52.9043	-51.6424
4.76623	3.1287	0.96329	7.08002	8.72924	6.65441	-2.9268	2.71706	-61.6414	-52.9108	-51.643
4.77922	3.10155	0.9631	7.13833	8.66314	6.6083	-2.94178	2.71281	-61.6609	-52.831	-51.5906
4.79221	3.09708	0.87592	7.16367	8.67493	6.61798	-2.9817	2.70034	-61.6909	-52.7607	-51.6054
4.80519	3.08725	0.85867	7.20072	8.67573	6.67299	-3.06397	2.65971	-61.7176	-52.7829	-51.5307
4.81818	3.05013	0.86264	7.23225	8.69346	6.66967	-3.06554	2.66366	-61.7077	-52.796	-51.5126
4.83117	3.07194	0.90439	7.23562	8.72809	6.6694	-3.04449	2.63096	-61.729	-52.8003	-51.5112
4.84416	3.07108	0.88431	7.21062	8.7545	6.67216	-3.08467	2.59533	-61.6446	-52.796	-51.5096
4.85714	3.08155	0.8643	7.24425	8.76973	6.68912	-3.09376	2.62466	-61.7237	-52.8278	-51.494
4.87013	3.06375	0.86963	7.25295	8.78494	6.67837	-3.10813	2.70464	-61.8013	-52.8681	-51.4838
4.88312	3.05427	0.84716	7.2758	8.79735	6.71835	-3.13619	2.74534	-61.8067	-52.9059	-51.5151
4.8961	3.05895	0.77674	7.30994	8.80691	6.7332	-3.15578	2.75259	-61.812	-52.9298	-51.5152
4.90909	3.0274	0.75935	7.30812	8.82794	6.79244	-3.15567	2.75724	-61.7722	-53.0183	-51.5265
4.92208	3.03545	0.66039	7.31763	8.82124	6.80913	-3.14153	2.77332	-61.8187	-52.9316	-51.4791
4.93506	3.04696	0.63946	7.29297	8.83702	6.81195	-3.16108	2.75049	-61.8033	-52.8988	-51.4795
4.94805	3.06694	0.63278	7.31858	8.85837	6.80936	-3.16646	2.75873	-61.7739	-52.8826	-51.5277
4.96104	3.06988	0.63781	7.25699	8.84084	6.89294	-3.17464	2.75014	-61.7721	-52.8858	-51.5258
4.97403	3.05039	0.62662	7.29318	8.88557	6.83781	-3.19677	2.7611	-61.7785	-52.8889	-51.5484
4.98701	3.03101	0.5851	7.34351	8.9441	6.85225	-3.21048	2.76657	-61.7736	-52.8635	-51.6302
5	3.00337	0.58594	7.37153	8.96314	6.85003	-3.21873	2.78348	-61.7601	-52.8429	-51.6172
5.01299	2.95352	0.65922	7.41636	9.01345	6.89275	-3.29753	2.78917	-61.7604	-52.8303	-51.6123
5.02597	2.9264	0.65069	7.43313	9.02765	6.89093	-3.304	2.77248	-61.7661	-52.8535	-51.4959
5.03896	2.93856	0.62809	7.46423	9.05316	6.92881	-3.40937	2.7669	-61.7689	-52.8593	-51.5254
5.05195	2.91414	0.61961	7.48444	9.08446	6.92214	-3.4313	2.72778	-61.6629	-52.8147	-51.4898
5.06494	2.92038	0.60001	7.52166	9.10465	6.90701	-3.46162	2.74218	-61.6582	-52.815	-51.4732
5.07792	2.893	0.59714	7.55073	9.13597	6.9174	-3.44703	2.64704	-61.5814	-52.7675	-51.4621
5.09091	2.84882	0.58885	7.57716	9.1476	6.91691	-3.4657	2.66081	-61.592	-52.776	-51.487
5.1039	2.85527	0.48483	7.55853	9.17896	6.91082	-3.47577	2.62139	-61.5271	-52.7369	-51.4776
5.11688	2.82852	0.44758	7.56805	9.26029	6.92172	-3.47167	2.65815	-61.5949	-52.7455	-51.4683
5.12987	2.80197	0.41076	7.59216	9.31535	6.9385	-3.47305	2.70397	-61.6863	-52.7765	-51.4505
5.14286	2.78399	0.36893	7.6999	9.33911	6.9638	-3.47989	2.73903	-61.7734	-52.8022	-51.4354
5.15584	2.7357	0.44738	7.74529	9.35166	6.98373	-3.49776	2.76334	-61.7627	-52.8507	-51.4285
5.16883	2.71025	0.42986	7.76835	9.37259	6.98721	-3.52119	2.76582	-61.76	-52.8666	-51.4272
5.18182	2.79667	0.34167	7.7746	9.38805	7.00485	-3.54449	2.76853	-61.7734	-52.8553	-51.4286
5.19481	2.76837	0.3925	7.7975	9.4011	7.03962	-3.53661	2.78799	-61.8179	-52.8436	-51.4242
5.20779	2.77456	0.36413	7.77265	9.42837	7.01617	-3.44811	2.82967	-61.8123	-52.8426	-51.4057
5.22078	2.75313	0.34975	7.80372	9.41946	7.02944	-3.39416	2.86569	-61.883	-52.8666	-51.3927
5.23377	2.72889	0.33288	7.83483	9.43318	7.04835	-3.4074	2.90494	-61.9772	-52.8878	-51.4045
5.24675	2.60342	0.29086	7.83559	9.52188	7.05065	-3.42049	2.90529	-61.9823	-52.9031	-51.385
5.25974	2.4768	0.2237	7.95109	9.534	7.05586	-3.43079	2.91688	-62.0127	-52.907	-51.3652
5.27273	2.4393	0.26909	7.93031	9.5148	7.07777	-3.43529	2.92833	-62.0179	-52.8995	-51.3534
5.28571	2.38542	0.31425	7.95336	9.53754	7.08568	-3.45362	2.95404	-61.9807	-52.9708	-51.3528
5.2987	2.35999	0.27781	8.04882	9.56026	7.09097	-3.46091	2.96057	-61.991	-52.9468	-51.3156
5.31169	2.35439	0.25852	8.06812	9.555	7.11036	-3.50737	2.9477	-61.951	-52.9166	-51.2778
5.32468	2.30967	0.30338	8.09318	9.58088	7.10448	-3.5143	2.95177	-61.9391	-52.9196	-51.2282
5.33766	2.27353	0.30583	8.1129	9.61823	7.1104	-3.51127	2.96681	-61.9355	-52.925	-51.2034
5.35065	2.26278	0.2832	8.1414	9.60828	7.13648	-3.49026	2.97318	-61.9317	-52.9245	-51.1699
5.36364	2.25496	0.26345	8.16752	9.62391	7.17133	-3.55927	2.99269	-61.9305	-52.9126	-51.164
5.37662	2.23317	0.25215	8.18828	9.65091	7.18138	-3.58343	3.00567	-61.9404	-52.9146	-51.1632
5.38961	2.21704	0.22419	8.20087	9.64176	7.29161	-3.57431	3.00191	-61.9475	-52.9076	-51.1479
5.4026	2.20385	0.20746	8.23613	9.65829	7.3341	-3.56536	2.95291	-61.9795	-52.9168	-51.0799
5.41558	2.18497	0.19639	8.27144	9.6695	7.35151	-3.58413	2.95104	-62.0137	-52.8337	-51.0461
5.42857	2.16033	0.19679	8.28158	9.7145	7.36616	-3.55493	2.84777	-62.0393	-52.8571	-50.9482
5.44156	2.08545	0.26945	8.32513	9.7344	7.38384	-3.57313	2.86704	-62.0511	-52.849	-50.9656
5.45455	2.02452	0.24905	8.34881	9.75162	7.38768	-3.59959	2.83868	-62.0543	-52.7988	-50.9601
5.46753	2.08639	0.24566	8.32174	9.77743	7.39992	-3.60624	2.83573	-62.0489	-52.8022	-50.9374
5.48052	2.06958	0.23124	8.33928	9.76438	7.50128	-3.60443	2.87228	-62.1365	-52.8196	-50.9285
5.49351	2.06974	0.21407	8.36281	9.76848	7.50168	-3.53595	2.92049	-62.2338	-52.8315	-50.9109
5.50649	2.05886	0.19127	8.39518	9.80907	7.52225	-3.54936	2.96059	-62.2424	-52.8968	-50.8932
5.51948	2.01998	0.18259	8.37208	9.83013	7.579	-3.56833	2.96455	-62.2171	-52.957	-50.8725
5.53247	1.99516	0.14907	8.36367	9.93204	7.59046	-3.58996	2.96874	-62.2141	-52.9389	-50.8346
5.54545	1.98157	0.09932	8.47812	9.97184	7.61027	-3.61709	2.97847	-62.2165	-52.9093	-50.8044
5.55844	1.97078	0.08078	8.50503	10.0061	7.63004	-3.63275	2.96856	-62.2324	-52.8516	-50.7516
5.57143	1.96557	0.12937	8.55464	9.95581	7.61615	-3.6397	2.96995	-62.2312	-52.8585	-50.7382
5.58442	1.96614	0.09672	8.62156	9.89594	7.59647	-3.69672	2.95752	-62.1883	-52.8454	-50.7357
5.5974	1.96136	0.06979	8.64982	9.91964	7.64697	-3.80473	2.91141	-62.1851	-52.8432	-50.7248
5.61039	1.94554	0.06523	8.66998	9.94343	7.66704	-3.81551	2.90994	-62.1875	-52.835	-50.7077
5.62338	1.93823	0.05805	8.69305	9.9397	7.78206	-3.76464	2.85194	-62.184	-52.8323	-50.6872
5.63636	1.92818	0.03429	8.72482	9.95601	7.80431	-3.7951	2.86632	-62.2138	-52.843	-50.6026
5.64935	1.90973	0.02178	8.74844	9.97805	7.79614	-3.81719	2.86387	-62.2237	-52.8474	-50.6076
5.66234	1.8689	-0.0184	8.83318	10.0255	7.81067	-3.8081	2.77664	-62.2335	-52.8432	-50.6009
5.67532	1.79457	0.0672	8.90309	10.0311	7.82516	-3.82379	2.8035	-62.2572	-52.8248	-50.5827
5.68831	1.78469	0.05975	8.94484	10.0619	7.84529	-3.81952	2.79978	-62.3345	-52.756	-50.5699
5.7013	1.7767	0.06661	8.9643	10.0957	7.84871	-3.82038	2.79353	-62.3278	-52.7605	-50.5428
5.71429	1.70301	0.05415	8.98098	10.1129	7.86073	-3.85994	2.87063	-62.3239	-52.7591	-50.5209
5.72727	1.7826	0.06152	8.97198	10.1304	7.88985	-3.89348	2.87977	-62.3424	-52.7491	-50.5211
5.74026	1.76645	0.04666	8.99072	10.1229	7.9191	-3.83764	2.89759	-62.4147	-52.7589	-50.4876
5.75325	1.76451	0.08257	8.92501	10.1494	7.92606	-3.82976	2.88489	-62.4034	-52.7656	-50.4595
5.76623	1.73488	0.06573	8.92351	10.2536	7.95548	-3.86106	2.90014	-62.4032	-52.7354	-50.5325
5.77922	1.72228	0.05473	8.96447	10.2648	7.98226	-3.8728	2.90995	-62.4112	-52.721	-50.4812
5.79221	1.66254	0.10779	9.02221	10.276	7.99254	-3.8874	2.91731	-62.419	-52.6972	-50.4983
5.80519	1.63688	0.15442	9.04612	10.2929	8.01411	-3.90203	2.91908	-62.4211	-52.6643	-50.482
5.81818	1.60292	0.1226	9.13679	10.341	7.96202	-3.96176	2.92919	-62.4342	-52.6367	-50.4796
5.83117	1.56642	0.17481	9.15982	10.3671	7.98767	-3.97966	2.92816	-62.4333	-52.6032	-50.4431
5.84416	1.51898	0.1484	9.2552	10.3734	7.99088	-3.98073	2.93837	-62.4464	-52.5832	-50.3921
5.85714	1.45506	0.22552	9.28281	10.436	8.00826	-4.0438	2.92898	-62.4482	-52.5794	-50.3687
5.87013	1.53636	0.23763	9.30771	10.4263	8.02866	-4.06518	2.93648	-62.4751	-52.5388	-50.3394
5.88312	1.48275	0.29956	9.35759	10.4478	8.04914	-4.08354	2.93266	-62.4766	-52.5117	-50.2981
5.8961	1.47152	0.29658	9.3653	10.4893	8.08136	-4.18334	2.9618	-62.4721	-52.4926	-50.2703
5.90909	1.50479	0.29368	9.39018	10.5227	8.13404	-4.273	2.94818	-62.4843	-52.4846	-50.2507
5.92208	1.51277	0.26011	9.41822	10.5089	8.25676	-4.30453	2.9935	-62.5784	-52.496	-50.2477
5.93506	1.49599	0.23796	9.4273	10.6207	8.31468	-4.32767	3.02261	-62.6626	-52.5162	-50.2305
5.94805	1.46541	0.2272	9.43988	10.6449	8.31945	-4.32834	3.02999	-62.7481	-52.5868	-50.152
5.96104	1.32794	0.19934	9.51402	10.6666	8.34962	-4.35141	3.04329	-62.7614	-52.5649	-50.141
5.97403	1.268	0.11505	9.53765	10.7328	8.3771	-4.3773	3.0481	-62.7716	-52.5399	-50.1242
5.98701	1.25803	0.09804	9.56435	10.7566	8.40469	-4.38062	3.05861	-62.7759	-52.6074	-50.0435
6	1.19795	0.11654	9.60519	10.7833	8.40734	-4.40069	3.06378	-62.7799	-52.5992	-50.025
6.01299	1.18613	0.01061	9.71561	10.8181	8.43003	-4.42089	3.07756	-62.798	-52.5821	-50.0206
6.02597	1.16338	-0.00839	9.74702	10.8475	8.4614	-4.43495	3.015	-62.7661	-52.5732	-50.0049
6.03896	1.14332	-0.02709	9.76451	10.8774	8.46774	-4.43131	2.91482	-62.8043	-52.4888	-50.0086
6.05195	1.126	-0.02329	9.7879	10.9104	8.49401	-4.42703	2.811	-62.7646	-52.4716	-49.9788
6.06494	1.08899	-0.02788	9.8032	10.9464	8.50942	-4.44765	2.80201	-62.7619	-52.4624	-49.9656
6.07792	1.1636	-0.11141	9.80735	10.963	8.52201	-4.45978	2.80129	-62.776	-52.4391	-49.9578
6.09091	1.14819	-0.14484	9.7978	10.9717	8.62633	-4.43256	2.71903	-62.8099	-52.4239	-49.9526
6.1039	1.11333	-0.15564	9.78618	11.0976	8.67947	-4.42184	2.71214	-62.8585	-52.4055	-49.9417
6.11688	1.10381	-0.1802	9.81985	11.0972	8.68465	-4.43583	2.70536	-62.8451	-52.3231	-49.9702
6.12987	1.11414	-0.20742	9.78887	11.1391	8.69531	-4.4578	2.65975	-62.7643	-52.2971	-49.9483
6.14286	1.0996	-0.22066	9.81375	11.1474	8.71461	-4.47678	2.6481	-62.793	-52.1788	-49.9775
6.15584	1.19392	-0.20867	9.78512	11.1392	8.73961	-4.4929	2.65055	-62.8211	-52.1646	-49.9707
6.16883	1.16493	-0.12129	9.76944	11.1595	8.76184	-4.50876	2.64445	-62.8207	-52.1588	-49.9467
6.18182	1.20042	-0.1045	9.79237	11.1858	8.76751	-4.53287	2.64665	-62.8118	-52.1019	-50.0071
6.19481	1.25215	-0.08493	9.74776	11.212	8.79024	-4.53746	2.64609	-62.8167	-52.0863	-49.9756
6.20779	1.22263	-0.03748	9.76736	11.227	8.80477	-4.53645	2.64564	-62.8076	-52.0505	-50.0173
6.22078	1.20157	-0.05482	9.77884	11.2255	8.78889	-4.48276	2.65651	-62.815	-52.0058	-50.0827
6.23377	1.19457	-0.04371	9.72551	11.2435	8.80423	-4.49693	2.66188	-62.8168	-51.9997	-50.07
6.24675	1.16547	-0.06014	9.71697	11.3842	8.76857	-4.52259	2.66181	-62.8325	-51.9876	-50.0544
6.25974	1.14489	-0.11528	9.81479	11.4572	8.78826	-4.5484	2.67022	-62.8257	-51.933	-50.1205
6.27273	1.12697	-0.12789	9.84773	11.4822	8.81081	-4.56583	2.6845	-62.8355	-51.9197	-50.0479
6.28571	1.09515	-0.14271	9.85989	11.49	8.83076	-4.58062	2.68225	-62.8452	-51.9028	-50.035
6.2987	1.07189	-0.1174	9.78332	11.4944	8.83687	-4.59825	2.68017	-62.8546	-51.9051	-49.9496
6.31169	1.01801	-0.05007	9.80988	11.5553	8.76399	-4.62436	2.6781	-62.847	-51.8903	-49.9261
6.32468	1.05892	-0.06169	9.831	11.5773	8.77752	-4.64227	2.69291	-62.8533	-51.8386	-49.9053
6.33766	1.01831	-0.00401	9.86643	11.6107	8.81961	-4.73666	2.67139	-62.8484	-51.82	-49.8815
6.35065	0.99195	-0.00563	9.8714	11.6247	8.79792	-4.66432	2.70281	-62.866	-51.7872	-49.8717
6.36364	0.98754	-0.02094	9.89346	11.6388	8.82406	-4.68787	2.706	-62.8835	-51.7653	-49.8615
6.37662	0.99433	-0.11232	9.91001	11.6781	8.80566	-4.7059	2.76761	-62.8787	-51.7317	-49.8652
6.38961	0.96778	-0.13406	9.92943	11.6841	8.81017	-4.64853	2.67677	-62.9107	-51.7119	-49.8548
6.4026	0.96943	-0.22613	9.94617	11.7072	8.84004	-4.66966	2.68047	-62.9176	-51.6835	-49.8721
6.41558	0.94338	-0.25677	9.94355	11.7944	8.87007	-4.64849	2.59655	-62.95	-51.6603	-49.8582
6.42857	0.90636	-0.31217	10.0304	11.8167	8.88641	-4.67478	2.60166	-62.9601	-51.6312	-49.8528
6.44156	0.88676	-0.30683	10.0635	11.8474	8.91694	-4.69824	2.59002	-62.9647	-51.5934	-49.8416
6.45455	0.95654	-0.29986	10.0686	11.8809	8.95036	-4.68764	2.49932	-62.989	-51.5637	-49.833
6.46753	0.89419	-0.22626	10.1128	11.8951	8.95869	-4.69898	2.50335	-62.9655	-51.627	-49.8273
6.48052	0.8715	-0.2317	10.1262	11.9233	8.95064	-4.70729	2.55471	-62.9471	-51.6827	-49.8216
6.49351	0.89054	-0.25388	10.1313	11.9546	8.96808	-4.721	2.54403	-62.9198	-51.751	-49.8441
6.50649	0.85878	-0.27861	10.1198	11.9556	9.03819	-4.74006	2.54998	-62.8861	-51.8205	-49.8725
6.51948	0.87792	-0.40456	10.0919	12.035	9.05199	-4.76462	2.53918	-62.8856	-51.8092	-49.8617
6.53247	0.8555	-0.42442	10.112	12.0691	9.07158	-4.77785	2.53422	-62.8681	-51.9075	-49.8125
6.54545	0.85041	-0.45941	10.1012	12.0837	9.10235	-4.79093	2.52373	-62.8755	-51.8828	-49.7921
6.55844	0.8263	-0.51494	10.1931	12.1096	9.12761	-4.79254	2.52723	-62.9337	-51.8552	-49.7968
6.57143	0.80286	-0.5547	10.1808	12.1328	9.13621	-4.80232	2.51407	-62.9279	-51.8441	-49.7707
6.58442	0.85229	-0.59273	10.2018	12.1449	9.15333	-4.8144	2.53181	-63.0037	-51.8189	-49.7946
6.5974	0.87339	-0.65287	10.1633	12.1433	9.17347	-4.87039	2.59074	-63.0045	-51.7906	-49.7845
6.61039	0.89507	-0.66815	10.1323	12.167	9.19662	-4.8755	2.58442	-63.0137	-51.7762	-49.7852
6.62338	0.90608	-0.68043	10.0782	12.1687	9.29197	-4.86119	2.56959	-63.0059	-51.7756	-49.7631
6.63636	0.88368	-0.70913	10.1193	12.2103	9.24879	-4.88339	2.56293	-63.0342	-51.7722	-49.7019
6.64935	0.86988	-0.68764	10.1271	12.241	9.26142	-4.90278	2.55907	-63.0089	-51.729	-49.7648
6.66234	0.8593	-0.71425	10.1635	12.2915	9.20952	-4.9446	2.51919	-62.9393	-51.716	-49.7582
6.67532	0.85168	-0.73795	10.1835	12.3338	9.22732	-4.95541	2.50757	-62.9148	-51.6691	-49.8163
6.68831	0.82713	-0.76157	10.2039	12.3454	9.20898	-4.89404	2.52951	-62.9038	-51.6298	-49.8726
6.7013	0.8166	-0.79631	10.2445	12.352	9.25435	-4.89804	2.52348	-62.9039	-51.6182	-49.868
6.71429	0.80064	-0.82806	10.2244	12.4786	9.30683	-4.9189	2.52035	-62.887	-51.5584	-49.9226
6.72727	0.7848	-0.85681	10.2467	12.4703	9.4032	-4.92292	2.52278	-62.8865	-51.5319	-49.896
6.74026	0.76613	-0.87139	10.2608	12.5019	9.44301	-4.91272	2.4351	-62.9137	-51.4275	-49.8442
6.75325	0.73078	-0.93337	10.3559	12.5505	9.48614	-4.90498	2.37179	-62.9124	-51.4021	-49.8429
6.76623	0.69592	-0.92894	10.3917	12.56	9.51009	-4.92518	2.36698	-62.9251	-51.3735	-49.8332
6.77922	0.75863	-0.92	10.4079	12.5837	9.5257	-4.90573	2.2803	-62.9434	-51.3532	-49.8148
6.79221	0.7558	-0.9419	10.4102	12.6106	9.5468	-4.93606	2.32143	-62.8691	-51.412	-49.8049
6.80519	0.76421	-1.03704	10.4322	12.6349	9.5735	-4.96041	2.32863	-62.8873	-51.3759	-49.8339
6.81818	0.78985	-1.13575	10.4628	12.6315	9.58897	-4.92896	2.3331	-62.8915	-51.3537	-49.829
6.83117	0.75112	-1.15904	10.449	12.6618	9.64314	-4.94248	2.33493	-62.8618	-51.4077	-49.8211
6.84416	0.75471	-1.27492	10.4609	12.7282	9.65511	-4.9559	2.32016	-62.8768	-51.3864	-49.816
6.85714	0.7447	-1.27882	10.5069	12.6678	9.67299	-4.98905	2.31396	-62.9168	-51.3841	-49.7665
6.87013	0.7125	-1.25481	10.5167	12.6998	9.67983	-4.99412	2.30504	-62.8806	-51.4493	-49.7653
6.88312	0.66104	-1.24795	10.5656	12.7322	9.68952	-4.99339	2.29895	-62.8551	-51.51	-49.7642
6.8961	0.64626	-1.24934	10.6061	12.6746	9.67701	-5.0343	2.36527	-62.8629	-51.487	-49.7687
6.90909	0.63996	-1.28404	10.6162	12.6868	9.66499	-4.98576	2.361	-62.8311	-51.54	-49.7844
6.92208	0.61393	-1.3016	10.6293	12.7329	9.66151	-4.9908	2.35958	-62.7957	-51.6167	-49.8029
6.93506	0.5823	-1.33268	10.6175	12.8263	9.67203	-4.99832	2.36114	-62.7766	-51.672	-49.7819
6.94805	0.57328	-1.35228	10.6454	12.8492	9.68549	-5.00291	2.37415	-62.7709	-51.7561	-49.7027
6.96104	0.56435	-1.36039	10.6933	12.8128	9.69053	-5.0187	2.36495	-62.776	-51.7728	-49.7164
6.97403	0.59979	-1.38207	10.7024	12.8602	9.70114	-5.02589	2.35308	-62.7359	-51.8376	-49.7298
6.98701	0.59013	-1.39782	10.7344	12.7784	9.79536	-5.02191	2.3385	-62.746	-51.813	-49.7292
7	0.60281	-1.42444	10.7697	12.7946	9.80497	-5.03755	2.34926	-62.7278	-51.8785	-49.7426
7.01299	0.57881	-1.445	10.7604	12.8059	9.87285	-5.04441	2.35166	-62.6975	-51.9368	-49.7531
7.02597	0.56325	-1.43706	10.7937	12.7835	9.89271	-5.05402	2.33736	-62.6837	-51.9397	-49.7526
7.03896	0.52562	-1.34826	10.8724	12.7405	9.92116	-5.06663	2.33734	-62.6895	-51.9142	-49.7606
7.05195	0.50805	-1.37203	10.8924	12.773	9.90515	-5.10709	2.38736	-62.6754	-51.8801	-49.7374
7.06494	0.4628	-1.29798	10.9295	12.7296	9.91755	-5.11372	2.37242	-62.6752	-51.8597	-49.7139
7.07792	0.44314	-1.29681	10.9278	12.73	9.99146	-5.13162	2.36875	-62.6749	-51.8308	-49.713
7.09091	0.44609	-1.33165	10.9494	12.7244	10.087	-5.1608	2.37358	-62.6745	-51.7819	-49.6979
7.1039	0.42386	-1.33496	10.9294	12.7771	10.0978	-5.17023	2.36727	-62.6599	-51.7636	-49.6881
7.11688	0.40993	-1.3319	10.949	12.8017	10.082	-5.20223	2.3638	-62.6564	-51.7564	-49.6641
7.12987	0.39875	-1.35387	10.9858	12.8158	10.0957	-5.24013	2.35216	-62.6889	-51.6205	-49.643
7.14286	0.37369	-1.41481	11.0897	12.8217	10.1152	-5.26125	2.36047	-62.7013	-51.5773	-49.6385
7.15584	0.32086	-1.35539	11.1234	12.8872	10.0302	-5.29943	2.34378	-62.6798	-51.5731	-49.6141
7.16883	0.30751	-1.36649	11.1293	12.8998	10.0149	-5.23222	2.3663	-62.6695	-51.5236	-49.6631
7.18182	0.30552	-1.39154	11.172	12.9096	10.0338	-5.27494	2.45253	-62.6482	-51.4762	-49.7413
7.19481	0.29229	-1.37682	11.1104	12.9053	10.0444	-5.29494	2.44559	-62.6496	-51.4734	-49.7666
7.20779	0.29025	-1.37238	11.0588	12.8813	10.1328	-5.27021	2.45257	-62.6396	-51.4591	-49.7493
7.22078	0.27169	-1.39819	11.066	12.9942	10.1841	-5.30454	2.46256	-62.6297	-51.4051	-49.8334
7.23377	0.27029	-1.39228	11.0697	13.0389	10.196	-5.29952	2.45015	-62.6251	-51.3869	-49.8143
7.24675	0.25223	-1.4274	11.0614	13.1471	10.2331	-5.33068	2.4545	-62.6146	-51.3405	-49.8964
7.25974	0.23722	-1.41172	11.0054	13.1593	10.2282	-5.35342	2.41164	-62.5234	-51.3023	-49.8979
7.27273	0.1948	-1.32055	10.9596	13.1685	10.2291	-5.36224	2.40286	-62.5029	-51.2949	-49.8826
7.28571	0.18933	-1.33603	10.9863	13.2116	10.1402	-5.29876	2.40796	-62.4963	-51.2761	-49.8755
7.2987	0.17559	-1.35703	11.0106	13.2496	10.1464	-5.3201	2.399	-62.4727	-51.2512	-49.8698
7.31169	0.16762	-1.38085	11.0575	13.2707	10.1612	-5.35552	2.40995	-62.485	-51.1917	-49.9141
7.32468	0.26295	-1.34584	11.017	13.2977	10.1623	-5.37117	2.39008	-62.4716	-51.1739	-49.8976
7.33766	0.2434	-1.25807	11.0034	13.3389	10.1633	-5.39511	2.36728	-62.4496	-51.1561	-49.8952
7.35065	0.32457	-1.25788	11.0312	13.3661	10.1675	-5.42178	2.36133	-62.4161	-51.1042	-49.9687
7.36364	0.36302	-1.27744	11.0196	13.388	10.1718	-5.43433	2.35823	-62.4385	-51.0968	-49.9641
7.37662	0.45681	-1.29416	11.0806	13.3227	10.1532	-5.46637	2.34937	-62.4326	-51.0669	-49.9704
7.38961	0.45769	-1.31368	11.1338	13.2171	10.1868	-5.4371	2.3292	-62.4267	-51.0507	-49.9654
7.4026	0.45052	-1.3331	11.1822	13.1467	10.1247	-5.36971	2.35087	-62.4179	-51.0314	-49.9746
7.41558	0.45187	-1.36073	11.2061	13.1097	10.244	-5.35373	2.33029	-62.4286	-50.9952	-49.9469
7.42857	0.43924	-1.35708	11.2639	13.0616	10.2448	-5.38827	2.32647	-62.4415	-50.9728	-49.9081
7.44156	0.42666	-1.36706	11.2772	13.0888	10.2513	-5.40321	2.30595	-62.4232	-50.9894	-49.7891
7.45455	0.41701	-1.35428	11.3273	13.0427	10.2578	-5.42096	2.29969	-62.4466	-50.8748	-49.7466
7.46753	0.39912	-1.37148	11.4189	13.0265	10.2644	-5.44138	2.27383	-62.4389	-50.8533	-49.7519
7.48052	0.37554	-1.3766	11.4511	13.0665	10.1694	-5.51769	2.34807	-62.4004	-50.8458	-49.7514
7.49351	0.35766	-1.39267	11.4666	13.0817	10.1442	-5.46014	2.37117	-62.3872	-50.7901	-49.8496
7.50649	0.35411	-1.41153	11.4937	13.1109	10.1645	-5.49026	2.34664	-62.3628	-50.7392	-49.9577
7.51948	0.35362	-1.40178	11.4254	13.204	10.1848	-5.50632	2.33897	-62.3467	-50.7214	-49.9487
7.53247	0.35913	-1.38009	11.3788	13.2124	10.1857	-5.51959	2.32022	-62.3611	-50.7396	-49.8732
7.54545	0.33148	-1.34188	11.4046	13.2263	10.1924	-5.54131	2.31854	-62.3305	-50.6872	-49.9529
7.55844	0.34072	-1.33462	11.3772	13.2545	10.149	-5.47942	2.31691	-62.3025	-50.6764	-49.9433
7.57143	0.35901	-1.36071	11.3604	13.2802	10.1425	-5.50485	2.30119	-62.2799	-50.6569	-49.9616
7.58442	0.38362	-1.42043	11.3293	13.3588	10.1558	-5.5247	2.28272	-62.2657	-50.6287	-49.9628
7.5974	0.35249	-1.44069	11.3207	13.3979	10.1968	-5.53021	2.29801	-62.319	-50.6118	-49.9723
7.61039	0.34379	-1.47999	11.3681	13.4732	10.2012	-5.54653	2.27971	-62.2799	-50.6031	-50.0268
7.62338	0.33864	-1.56177	11.4037	13.4922	10.2114	-5.56559	2.2614	-62.2684	-50.5831	-50.0368
7.63636	0.36255	-1.67029	11.3827	13.5198	10.2136	-5.61279	2.2209	-62.2623	-50.5101	-50.0607
7.64935	0.40876	-1.68394	11.4034	13.5447	10.2185	-5.62058	2.21416	-62.2192	-50.5754	-50.1015
7.66234	0.48204	-1.66387	11.4213	13.5699	10.2261	-5.63362	2.20452	-62.181	-50.6309	-50.148
7.67532	0.46795	-1.69426	11.4338	13.5617	10.2393	-5.60486	2.20053	-62.1368	-50.7014	-50.1752
7.68831	0.49331	-1.7781	11.4131	13.6486	10.2971	-5.62668	2.19097	-62.1177	-50.6687	-50.1885
7.7013	0.51904	-1.87938	11.4319	13.6206	10.4013	-5.62882	2.17566	-62.1238	-50.636	-50.2044
7.71429	0.52261	-1.88559	11.4594	13.6406	10.4181	-5.64505	2.18002	-62.107	-50.6708	-50.1562
7.72727	0.5153	-1.95661	11.476	13.6887	10.4099	-5.66133	2.14815	-62.0812	-50.6915	-50.0784
7.74026	0.47477	-1.84064	11.4555	13.6637	10.4129	-5.68036	2.13313	-62.0749	-50.6726	-50.0767
7.75325	0.56272	-1.84844	11.4848	13.675	10.4354	-5.70484	2.15765	-62.0852	-50.6793	-50.1001
7.76623	0.53834	-1.80646	11.52	13.7003	10.4498	-5.73212	2.17438	-62.1381	-50.7031	-50.1037
7.77922	0.51443	-1.81538	11.5386	13.7088	10.4284	-5.65908	2.20843	-62.2118	-50.7188	-50.0988
7.79221	0.44517	-1.87178	11.5603	13.687	10.5356	-5.67357	2.20056	-62.2104	-50.6927	-50.1132
7.80519	0.43709	-1.9167	11.5601	13.7824	10.5609	-5.69645	2.22937	-62.2713	-50.6863	-50.1219
7.81818	0.34739	-1.95272	11.6051	13.8573	10.5415	-5.70515	2.20811	-62.2403	-50.677	-50.1079
7.83117	0.34142	-1.9882	11.7362	13.9095	10.5842	-5.79855	2.20083	-62.2372	-50.6508	-50.1218
7.84416	0.28195	-1.99829	11.752	13.9448	10.5854	-5.8198	2.15177	-62.1338	-50.619	-50.1134
7.85714	0.24187	-1.94457	11.7624	14.0028	10.6121	-5.90046	2.12272	-62.1095	-50.6067	-50.1107
7.87013	0.25157	-1.95857	11.7815	14.0218	10.6222	-5.9256	2.11616	-62.1131	-50.5746	-50.1163
7.88312	0.24931	-1.99197	11.8149	14.0132	10.7358	-6.04383	2.08144	-62.1055	-50.548	-50.13
7.8961	0.22467	-2.00827	11.8513	14.0413	10.7455	-6.03072	2.00103	-62.1147	-50.5575	-50.1545
7.90909	0.19178	-2.02679	11.9348	14.0724	10.7469	-6.04229	2.00675	-62.0787	-50.6151	-50.1759
7.92208	0.21822	-2.16012	11.945	14.1536	10.7623	-6.08733	2.01811	-62.0648	-50.5836	-50.1947
7.93506	0.21987	-2.15915	11.9949	14.0882	10.7749	-6.12673	1.98777	-62.0067	-50.5603	-50.2024
7.94805	0.20212	-2.17475	12.0032	14.1205	10.7738	-6.14352	1.98591	-61.9629	-50.6214	-50.2296
7.96104	0.20391	-2.1928	12.02	14.1056	10.7727	-6.12126	1.99283	-61.9296	-50.6695	-50.2398
7.97403	0.18046	-2.18514	12.0425	14.0823	10.7718	-6.15814	1.99155	-61.9461	-50.6674	-50.1971
7.98701	0.17396	-2.18281	12.0623	14.1006	10.7765	-6.16427	1.99336	-61.9147	-50.7408	-50.1217
8	0.16468	-2.15758	11.9976	14.0851	10.7896	-6.18988	1.97584	-61.9332	-50.6443	-50.0945
8.01299	0.15827	-2.19357	12.0303	14.1032	10.8029	-6.23483	1.97569	-61.9303	-50.63	-50.1094
8.02597	0.1383	-2.14318	12.0633	14.1101	10.8083	-6.24884	2.00438	-62.0022	-50.6132	-50.0991
8.03896	0.12157	-2.16049	12.0882	14.1171	10.7863	-6.20453	2.0138	-61.9765	-50.5738	-50.1734
8.05195	0.13319	-2.19164	12.0655	14.1467	10.7955	-6.23348	2.00357	-61.9563	-50.562	-50.2002
8.06494	0.13111	-2.23073	12.0899	14.2152	10.7991	-6.24541	1.99329	-61.9246	-50.5361	-50.2496
8.07792	0.12691	-2.35416	12.1363	14.2273	10.8	-6.27687	1.98873	-61.9234	-50.5209	-50.2658
8.09091	0.15449	-2.45359	12.1288	14.2479	10.8038	-6.29701	1.95634	-61.9359	-50.4499	-50.2957
8.1039	0.19606	-2.45534	12.1803	14.1898	10.8019	-6.31421	1.94931	-61.9199	-50.4324	-50.2973
8.11688	0.24251	-2.43745	12.2043	14.2096	10.7972	-6.33125	1.97896	-61.8755	-50.4993	-50.3242
8.12987	0.27998	-2.44488	12.2201	14.2266	10.8038	-6.34247	1.98928	-61.8334	-50.5588	-50.3174
8.14286	0.26389	-2.50571	12.2388	14.241	10.8216	-6.37591	1.98292	-61.8414	-50.5346	-50.3579
8.15584	0.1768	-2.56694	12.2773	14.2498	10.8339	-6.40917	1.99346	-61.8352	-50.527	-50.3729
8.16883	0.17027	-2.58352	12.2744	14.3392	10.8965	-6.43121	2.02409	-61.8882	-50.542	-50.3653
8.18182	0.06802	-2.61135	12.2833	14.3662	10.8946	-6.44484	1.99915	-61.8687	-50.5652	-50.2743
8.19481	0.04679	-2.51339	12.2578	14.3849	10.9178	-6.46395	1.99383	-61.8488	-50.5489	-50.2734
8.20779	0.12907	-2.50234	12.2172	14.4036	10.9214	-6.4998	1.99693	-61.8289	-50.5354	-50.3003
8.22078	0.11894	-2.44389	12.1841	14.4139	10.9251	-6.51057	1.98335	-61.8173	-50.5358	-50.2963
8.23377	0.12906	-2.4699	12.2295	14.3485	10.8755	-6.46309	1.97542	-61.825	-50.508	-50.3034
8.24675	0.11693	-2.48449	12.25	14.3674	10.8567	-6.51094	2.03699	-61.7874	-50.4886	-50.3723
8.25974	0.12168	-2.49883	12.3017	14.3045	10.8801	-6.54445	2.02811	-61.7801	-50.4914	-50.416
8.27273	0.0957	-2.50735	12.3202	14.3277	10.8811	-6.54434	2.01663	-61.7555	-50.5954	-50.3791
8.28571	0.07822	-2.52125	12.3331	14.3622	10.882	-6.55805	2.00801	-61.705	-50.6947	-50.4296
8.2987	0.03303	-2.47673	12.3904	14.3801	10.8885	-6.57995	2.01903	-61.6594	-50.7474	-50.4606
8.31169	0.04718	-2.60105	12.5085	14.4092	10.9006	-6.61294	2.03296	-61.6444	-50.7335	-50.4805
8.32468	-0.01376	-2.53281	12.5475	14.4523	10.8987	-6.62893	2.05004	-61.5928	-50.7955	-50.4751
8.33766	-0.10589	-2.5914	12.5614	14.462	10.8972	-6.57542	2.0811	-61.5914	-50.7655	-50.4919
8.35065	-0.18838	-2.65876	12.5921	14.4689	10.9185	-6.60667	2.08108	-61.5788	-50.7576	-50.5058
8.36364	-0.21548	-2.65875	12.4966	14.545	10.937	-6.63518	2.0756	-61.5607	-50.7525	-50.5085
8.37662	-0.24232	-2.68075	12.5158	14.5726	10.95	-6.64957	2.09022	-61.6441	-50.7891	-50.436
8.38961	-0.26021	-2.6218	12.4926	14.5892	10.9462	-6.66929	2.08279	-61.6241	-50.7919	-50.4311
8.4026	-0.1968	-2.63892	12.5111	14.6144	10.9622	-6.65792	2.08666	-61.6549	-50.7664	-50.4487
8.41558	-0.2235	-2.59185	12.5242	14.6481	10.9585	-6.63209	1.98068	-61.6639	-50.766	-50.4408
8.42857	-0.19734	-2.62328	12.5455	14.6736	10.9604	-6.65896	1.98319	-61.6224	-50.8391	-50.4721
8.44156	-0.09669	-2.66635	12.5725	14.6741	10.9763	-6.68554	1.99135	-61.628	-50.8117	-50.4835
8.45455	-0.10884	-2.70706	12.622	14.6524	11.0007	-6.66756	2.03072	-61.6282	-50.8462	-50.489
8.46753	-0.21401	-2.75888	12.6102	14.6925	11.0584	-6.69463	2.02267	-61.6032	-50.8333	-50.4858
8.48052	-0.22176	-2.80233	12.655	14.7215	11.1048	-6.82589	2.00326	-61.5949	-50.8372	-50.5299
8.49351	-0.25445	-2.73996	12.7164	14.7199	11.1347	-6.84003	2.0316	-61.6657	-50.8184	-50.5319
8.50649	-0.32351	-2.80119	12.8246	14.7686	11.1368	-6.86522	2.02655	-61.6444	-50.8134	-50.5367
8.51948	-0.35082	-2.82264	12.8564	14.7864	11.1418	-6.89535	2.13565	-61.6546	-50.8084	-50.5162
8.53247	-0.39511	-2.84099	12.8741	14.7823	11.1276	-6.84141	2.17116	-61.6596	-50.7863	-50.5266
8.54545	-0.41987	-2.86465	12.9003	14.8401	11.0374	-6.89486	2.15906	-61.6282	-50.7891	-50.5453
8.55844	-0.44447	-2.91036	12.8819	14.9285	11.0474	-6.91505	2.14136	-61.6164	-50.7692	-50.5414
8.57143	-0.45502	-2.92206	12.9173	14.9634	10.9895	-6.94925	2.1378	-61.6353	-50.774	-50.4847
8.58442	-0.46827	-2.90027	12.9253	14.9732	10.9985	-6.98061	2.11507	-61.6176	-50.756	-50.4731
8.5974	-0.46214	-2.9292	12.9421	14.9997	10.9935	-7.00899	2.1067	-61.5859	-50.7574	-50.4609
8.61039	-0.46177	-2.95232	12.9874	14.9191	10.9492	-6.97594	2.14284	-61.5709	-50.725	-50.4819
8.62338	-0.46392	-2.97798	13.005	14.9273	10.9638	-6.99655	2.131	-61.5642	-50.7258	-50.4021
8.63636	-0.47989	-2.98645	13.0566	14.8819	10.9673	-7.03102	2.12495	-61.574	-50.6315	-50.3845
8.64935	-0.51806	-3.03352	13.1556	14.9061	10.9708	-7.06242	2.13308	-61.5552	-50.5964	-50.35
8.66234	-0.55022	-2.96267	13.1106	14.8742	10.9883	-7.09366	2.13562	-61.5532	-50.5834	-50.3573
8.67532	-0.55664	-2.95594	13.0561	14.8727	10.9864	-7.13297	2.10481	-61.4705	-50.5842	-50.3532
8.68831	-0.57396	-2.9655	13.0711	14.8878	10.9986	-7.15512	2.09675	-61.4499	-50.5454	-50.4361
8.7013	-0.51844	-2.99453	13.0466	14.9086	11.0053	-7.18836	2.09991	-61.4319	-50.5343	-50.4493
8.71429	-0.51902	-3.01497	13.1034	14.8279	10.9977	-7.213	2.10584	-61.4306	-50.5174	-50.4817
8.72727	-0.54453	-3.02956	13.1214	14.8643	10.9845	-7.21789	2.09224	-61.3925	-50.6128	-50.5224
8.74026	-0.56138	-3.03828	13.1508	14.8901	10.991	-7.23659	2.09276	-61.3816	-50.617	-50.4993
8.75325	-0.48367	-3.01863	13.1832	14.8457	11.0143	-7.26625	2.0989	-61.3811	-50.5803	-50.527
8.76623	-0.48791	-3.05194	13.213	14.8485	11.035	-7.33194	2.19701	-61.3413	-50.6225	-50.546
8.77922	-0.50321	-3.04553	13.1581	14.8484	11.05	-7.35801	2.19949	-61.335	-50.6257	-50.5759
8.79221	-0.53226	-3.09999	13.2535	14.8596	11.0763	-7.36983	2.22751	-61.4074	-50.6235	-50.5828
8.80519	-0.52732	-3.16224	13.27	14.9321	11.1057	-7.38695	2.2673	-61.4557	-50.6128	-50.598
8.81818	-0.5416	-3.17657	13.2951	14.9735	11.1103	-7.42608	2.24881	-61.3591	-50.6243	-50.6445
8.83117	-0.52457	-3.26999	13.2894	15.0038	11.1123	-7.44813	2.21115	-61.2941	-50.5745	-50.6521
8.84416	-0.57973	-3.19935	13.3142	15.0174	11.1144	-7.4644	2.21292	-61.2515	-50.6515	-50.6653
8.85714	-0.59247	-3.26415	13.339	15.0114	11.1028	-7.39997	2.25101	-61.2562	-50.6281	-50.6701
8.87013	-0.6927	-3.32389	13.3807	15.0195	11.1029	-7.46763	2.33598	-61.2189	-50.6269	-50.672
8.88312	-0.71234	-3.34446	13.4141	15.0165	11.1228	-7.48162	2.37572	-61.3083	-50.6594	-50.7042
8.8961	-0.77724	-3.37602	13.4251	15.0359	11.1456	-7.51498	2.37083	-61.2974	-50.6416	-50.7443
8.90909	-0.7611	-3.48898	13.4081	15.1081	11.1543	-7.53988	2.37156	-61.2891	-50.6377	-50.7478
8.92208	-0.77825	-3.49007	13.4106	15.1354	11.1715	-7.53911	2.23458	-61.2424	-50.6196	-50.7401
8.93506	-0.80935	-3.50493	13.43	15.1657	11.1778	-7.51788	2.13303	-61.2582	-50.5654	-50.7463
8.94805	-0.76773	-3.58434	13.455	15.1766	11.201	-7.53542	2.13764	-61.2627	-50.545	-50.7524
8.96104	-0.77382	-3.60522	13.4636	15.2017	11.2107	-7.46111	2.09978	-61.242	-50.5329	-50.7529
8.97403	-0.79092	-3.62048	13.4865	15.2156	11.221	-7.47142	2.12047	-61.3228	-50.5908	-50.7115
8.98701	-0.88149	-3.66081	13.5066	15.2211	11.2538	-7.50665	2.10222	-61.3422	-50.4925	-50.6872
9	-0.90249	-3.71766	13.6104	15.2296	11.3008	-7.61796	2.09505	-61.3332	-50.479	-50.6993
9.01299	-0.91473	-3.73779	13.6327	15.2384	11.3177	-7.64818	2.17699	-61.3862	-50.4681	-50.7058
9.02597	-0.92184	-3.75781	13.6636	15.2504	11.3348	-7.66107	2.18279	-61.3834	-50.4599	-50.715
9.03896	-0.94631	-3.78882	13.6611	15.2906	11.3936	-7.66798	2.1038	-61.4115	-50.446	-50.7382
9.05195	-0.96786	-3.81129	13.6843	15.311	11.4102	-7.69424	2.07757	-61.4173	-50.3762	-50.7416
9.06494	-1.02262	-3.74745	13.7409	15.3231	11.4214	-7.69262	2.08515	-61.4118	-50.368	-50.7169
9.07792	-0.93181	-3.77682	13.7722	15.3355	11.4722	-7.73314	2.09275	-61.4119	-50.3315	-50.734
9.09091	-0.96729	-3.734	13.8236	15.3537	11.4359	-7.73993	2.06965	-61.4034	-50.3311	-50.7201
9.1039	-0.98855	-3.74482	13.8333	15.3692	11.4467	-7.77163	2.02437	-61.328	-50.3307	-50.6808
9.11688	-1.00419	-3.75265	13.8433	15.3876	11.4353	-7.78891	2.06288	-61.3229	-50.3135	-50.655
9.12987	-1.01126	-3.79109	13.8842	15.4034	11.4661	-7.84768	2.15895	-61.276	-50.2876	-50.6481
9.14286	-1.02378	-3.83223	13.8971	15.4167	11.4914	-7.86958	2.15051	-61.2711	-50.2724	-50.6376
9.15584	-1.02517	-3.82534	13.848	15.36	11.5916	-7.87474	2.14782	-61.2632	-50.257	-50.6435
9.16883	-1.0267	-3.87677	13.8911	15.3677	11.6238	-7.93042	2.1539	-61.2914	-50.1271	-50.7398
9.18182	-1.01399	-3.87165	13.8497	15.3894	11.6336	-7.95493	2.10428	-61.2051	-50.1097	-50.7358
9.19481	-0.99798	-3.91961	13.8298	15.4112	11.6463	-7.96506	2.06894	-61.2227	-50.048	-50.7342
9.20779	-0.98459	-3.92556	13.8773	15.3514	11.6507	-7.992	2.05626	-61.2095	-50.0059	-50.7495
9.22078	-0.99364	-3.9368	13.8861	15.3471	11.641	-7.92139	2.07171	-61.1736	-50.065	-50.7649
9.23377	-1.02217	-3.91947	13.9345	15.3118	11.6428	-7.92959	2.06192	-61.1739	-50.0994	-50.6854
9.24675	-1.03377	-3.93816	13.9549	15.3262	11.6672	-7.94893	2.0553	-61.1681	-50.0784	-50.6879
9.25974	-1.14966	-3.99071	13.9839	15.3407	11.6805	-7.96821	2.05472	-61.1842	-50.0919	-50.6403
9.27273	-1.15272	-3.9931	14.0047	15.358	11.7079	-7.98437	2.04011	-61.1718	-50.083	-50.646
9.28571	-1.16554	-4.0431	14.0536	15.3643	11.7495	-8.13801	2.10022	-61.1481	-50.0768	-50.668
9.2987	-1.17534	-4.06776	14.0719	15.3623	11.7861	-8.14622	2.12611	-61.2286	-50.0731	-50.7039
9.31169	-1.20438	-4.11447	14.1598	15.3715	11.8143	-8.14547	2.12418	-61.2736	-50.0496	-50.7169
9.32468	-1.22483	-4.14918	14.1825	15.4424	11.8342	-8.12714	2.02056	-61.2995	-50.054	-50.7101
9.33766	-1.2536	-4.15521	14.2024	15.4655	11.8401	-8.16418	2.06441	-61.2192	-50.1234	-50.7173
9.35065	-1.17912	-4.23146	14.2364	15.4498	11.8853	-8.19527	2.06321	-61.2396	-50.0896	-50.7385
9.36364	-1.19757	-4.26584	14.2594	15.4206	11.9803	-8.18984	2.0875	-61.2544	-50.1431	-50.7426
9.37662	-1.21863	-4.24362	14.1786	15.403	12.0517	-8.19277	2.07276	-61.2441	-50.152	-50.7352
9.38961	-1.21974	-4.23473	14.1389	15.4192	12.0608	-8.20675	2.06638	-61.2448	-50.1553	-50.7581
9.4026	-1.23459	-4.28952	14.2606	15.4519	12.0783	-8.21765	2.06845	-61.2229	-50.1361	-50.8118
9.41558	-1.22647	-4.37769	14.2303	15.5481	12.1015	-8.21407	2.04552	-61.2036	-50.1305	-50.8012
9.42857	-1.25421	-4.37352	14.2339	15.5682	12.0995	-8.22393	2.00905	-61.1005	-50.1051	-50.8386
9.44156	-1.24816	-4.38003	14.1893	15.5659	12.1033	-8.2893	2.07601	-61.0986	-50.0909	-50.8565
9.45455	-1.21434	-4.37182	14.1353	15.5493	12.1213	-8.30387	2.0724	-61.0883	-50.0933	-50.8603
9.46753	-1.25069	-4.38559	14.1174	15.6637	12.1587	-8.31833	2.0633	-61.0524	-50.0647	-50.9261
9.48052	-1.23605	-4.48959	14.0885	15.6764	12.168	-8.33544	2.04608	-61.05	-50.0718	-50.8557
9.49351	-1.2852	-4.43491	14.1494	15.621	12.1578	-8.35248	2.04596	-61.0337	-50.07	-50.8588
9.50649	-1.26164	-4.43656	14.1547	15.6322	12.1616	-8.3442	2.04888	-60.9948	-50.1443	-50.8619
9.51948	-1.28608	-4.44365	14.16	15.6435	12.1461	-8.2692	2.10221	-60.9835	-50.183	-50.8647
9.53247	-1.29634	-4.47311	14.188	15.6464	12.1705	-8.28726	2.12782	-61.0652	-50.222	-50.7897
9.54545	-1.38271	-4.48556	14.1717	15.7414	12.1867	-8.28564	2.10348	-61.0408	-50.2357	-50.7713
9.55844	-1.39342	-4.55391	14.2053	15.752	12.2028	-8.28663	2.09312	-61.0385	-50.2269	-50.7694
9.57143	-1.34461	-4.62322	14.1929	15.7629	12.2331	-8.3098	2.08263	-61.0388	-50.204	-50.7898
9.58442	-1.31502	-4.7389	14.197	15.7599	12.2579	-8.36063	2.16105	-61.0141	-50.1894	-50.8018
9.5974	-1.32994	-4.73727	14.2377	15.706	12.2799	-8.38307	2.15756	-61.0204	-50.1942	-50.8417
9.61039	-1.36158	-4.74374	14.2647	15.7218	12.2851	-8.38574	2.17388	-60.9899	-50.2582	-50.8725
9.62338	-1.37066	-4.74394	14.1788	15.6678	12.3518	-8.37725	2.15651	-61.0012	-50.2496	-50.8748
9.63636	-1.37928	-4.73478	14.0944	15.7616	12.3928	-8.38846	2.15579	-60.9873	-50.2465	-50.8656
9.64935	-1.37877	-4.75044	14.0484	15.7986	12.3945	-8.39396	2.12144	-60.9678	-50.2851	-50.7813
9.66234	-1.3946	-4.76029	14.0947	15.72	12.3737	-8.41327	2.10106	-60.9872	-50.2174	-50.7788
9.67532	-1.40468	-4.77834	14.1022	15.7361	12.4003	-8.42942	2.09771	-60.972	-50.3049	-50.7488
9.68831	-1.42851	-4.75464	14.1153	15.7578	12.4187	-8.42835	2.10036	-60.9253	-50.365	-50.7614
9.7013	-1.44646	-4.76752	14.1286	15.7434	12.4234	-8.37132	2.11467	-61.0022	-50.3922	-50.7542
9.71429	-1.45875	-4.78863	14.1674	15.7433	12.4481	-8.379	2.16037	-61.0802	-50.3887	-50.7973
9.72727	-1.46256	-4.84576	14.2672	15.7823	12.4645	-8.39773	2.14479	-61.0663	-50.3712	-50.7811
9.74026	-1.4803	-4.86026	14.2795	15.8157	12.481	-8.38792	2.02785	-61.1169	-50.3009	-50.7785
9.75325	-1.43403	-4.87441	14.2974	15.8184	12.5114	-8.40269	2.0252	-61.1253	-50.2816	-50.7869
9.76623	-1.44116	-4.8628	14.2531	15.8128	12.5224	-8.41161	2.00266	-61.1281	-50.29	-50.8116
9.77922	-1.4479	-4.88994	14.2841	15.8044	12.6566	-8.47745	1.97417	-61.1142	-50.2926	-50.808
9.79221	-1.44606	-4.88584	14.3295	15.723	12.6757	-8.49637	1.95409	-61.1532	-50.2088	-50.8015
9.80519	-1.46935	-4.9121	14.3499	15.7364	12.6946	-8.53454	1.95094	-61.1748	-50.2124	-50.7729
9.81818	-1.48694	-4.9157	14.3539	15.7866	12.6208	-8.55571	1.88946	-61.0931	-50.1767	-50.7753
9.83117	-1.47051	-4.91612	14.3187	15.7865	12.6307	-8.60164	1.97079	-61.0654	-50.1719	-50.7803
9.84416	-1.49292	-4.91064	14.3393	15.8118	12.6548	-8.69239	1.93692	-60.9796	-50.1812	-50.771
9.85714	-1.49271	-4.92468	14.3571	15.8206	12.6878	-8.72469	1.95393	-61.0572	-50.2048	-50.8007
9.87013	-1.55192	-4.94138	14.3806	15.8295	12.6958	-8.74301	1.95152	-61.0402	-50.2201	-50.7965
9.88312	-1.5892	-4.97195	14.3653	15.9248	12.7288	-8.74714	1.96067	-61.0938	-50.2184	-50.8147
9.8961	-1.63189	-5.01894	14.4563	15.9383	12.7535	-8.76493	1.9561	-61.1002	-50.197	-50.8245
9.90909	-1.64367	-5.05399	14.4517	15.9989	12.7727	-8.77961	1.95711	-61.0981	-50.1893	-50.82
9.92208	-1.65803	-5.06619	14.5035	16.0114	12.812	-8.80219	1.91878	-61.0461	-50.1898	-50.8125
9.93506	-1.67492	-5.06989	14.5053	16.038	12.8099	-8.80476	1.86937	-60.9336	-50.1622	-50.7879
9.94805	-1.73973	-5.08172	14.5211	16.0422	12.8134	-8.81278	1.85662	-60.9309	-50.1796	-50.788
9.96104	-1.78235	-5.10422	14.5092	16.1473	12.7918	-8.86035	1.84395	-60.9253	-50.1772	-50.7851
9.97403	-1.82162	-5.0983	14.5897	16.1768	12.7387	-8.88879	1.84255	-60.9364	-50.1662	-50.785
9.98701	-1.82401	-5.08638	14.5916	16.1816	12.733	-8.80009	1.86883	-60.9305	-50.1523	-50.7593
10	-1.82342	-5.09083	14.6527	16.0991	12.7107	-8.83772	1.94468	-60.9245	-50.1495	-50.7611
10.013	-1.84505	-5.10344	14.675	16.1058	12.7248	-8.8583	1.93609	-60.9296	-50.1436	-50.7765
10.026	-1.8524	-5.08739	14.6069	16.0815	12.7586	-8.89257	1.93035	-60.9513	-50.1623	-50.7301
10.039	-1.86515	-5.14329	14.7112	16.1103	12.7927	-8.90677	1.95295	-61.035	-50.1923	-50.7455
10.0519	-1.86655	-5.14556	14.7367	16.1137	12.8047	-8.94577	2.03717	-60.9988	-50.1636	-50.795
10.0649	-1.84499	-5.2297	14.7343	16.1313	12.8169	-8.9843	2.00621	-60.9349	-50.1596	-50.7975
10.0779	-1.85103	-5.20756	14.7515	16.0703	12.8347	-8.9972	2.00613	-60.9468	-50.1528	-50.8249
10.0909	-1.88205	-5.21305	14.7604	16.0845	12.836	-9.00434	2.00924	-60.9953	-50.2355	-50.7434
10.1039	-1.88183	-5.22128	14.7892	16.0735	12.8686	-9.00864	2.01878	-61.1117	-50.1673	-50.741
10.1169	-1.83408	-5.23495	14.8153	16.0738	12.8873	-9.01269	2.02878	-61.0853	-50.181	-50.7949
10.1299	-1.72259	-5.29393	14.8246	16.0882	12.9117	-9.0221	2.02479	-61.095	-50.1583	-50.8098
10.1429	-1.73181	-5.30014	14.8284	16.1027	12.9363	-9.02019	2.0239	-61.0709	-50.217	-50.8189
10.1558	-1.8088	-5.33146	14.8492	16.0808	12.964	-9.04336	2.02333	-61.0775	-50.2283	-50.85
10.1688	-1.88689	-5.3346	14.8532	16.093	12.9832	-9.05489	2.01429	-61.0836	-50.2341	-50.8885
10.1818	-1.92346	-5.36521	14.9434	16.1163	13.0081	-9.04935	1.97424	-61.0924	-50.2172	-50.8817
10.1948	-1.92647	-5.35898	14.9631	16.1593	12.9511	-9.07195	1.9511	-61.1038	-50.1448	-50.8666
10.2078	-1.89899	-5.37221	14.9802	16.172	12.9607	-9.09448	1.94481	-61.0923	-50.1514	-50.8513
10.2208	-1.91951	-5.38244	14.983	16.2017	12.976	-9.10833	1.9355	-61.0749	-50.1411	-50.8546
10.2338	-1.92588	-5.37533	14.9747	16.136	13.0636	-9.11086	1.94026	-61.0685	-50.1446	-50.8659
10.2468	-1.92925	-5.37604	15.0087	16.1659	13.0183	-9.13304	1.91144	-61.1011	-50.0645	-50.8406
10.2597	-1.92977	-5.38201	15.0288	16.1795	13.0508	-9.14377	1.91618	-61.102	-49.9881	-50.8635
10.2727	-1.85246	-5.35978	15.0772	16.1085	13.0692	-9.15424	1.92111	-61.1107	-49.9848	-50.8843
10.2857	-1.86802	-5.3401	15.0926	16.0645	13.0765	-9.15912	1.92348	-61.1054	-49.9981	-50.8966
10.2987	-1.8665	-5.31399	15.0151	16.0506	13.0978	-9.1694	1.9119	-61.0972	-50.0138	-50.9197
10.3117	-1.91773	-5.29863	15.0765	16.0675	13.1052	-9.17378	1.91426	-61.0552	-49.9926	-50.9905
10.3247	-1.89246	-5.41829	15.137	16.101	13.1267	-9.17803	1.90559	-61.0494	-49.9793	-50.9891
10.3377	-1.90031	-5.4205	15.1576	16.1008	13.1288	-9.21541	1.99458	-61.007	-50.0504	-50.9903
10.3506	-1.91084	-5.42791	15.1613	16.0897	13.1256	-9.16306	2.00187	-61.0377	-50.0943	-50.9883
10.3636	-1.91842	-5.43509	15.1486	16.1153	13.1565	-9.16417	2.02084	-61.0972	-50.0909	-51.0197
10.3766	-1.93699	-5.4559	15.2421	16.1268	13.1737	-9.15098	2.02897	-61.0785	-50.1748	-51.0484
10.3896	-1.91878	-5.53572	15.2591	16.1273	13.1994	-9.17416	2.012	-61.1095	-50.1002	-51.0632
10.4026	-1.91993	-5.53187	15.2733	16.1169	13.2196	-9.19986	2.09572	-61.1409	-50.1496	-51.0527
10.4156	-1.99426	-5.53627	15.2708	16.1179	13.1983	-9.13613	2.09524	-61.1312	-50.1627	-51.0534
10.4286	-2.02428	-5.54902	15.2437	16.1081	13.2693	-9.15417	2.09778	-61.1465	-50.1534	-51.0595
10.4416	-2.04879	-5.54756	15.2561	16.1433	13.2812	-9.12969	1.99371	-61.0334	-50.1303	-51.0485
10.4545	-2.07849	-5.48474	15.2886	16.1532	13.2935	-9.12722	1.99885	-61.0163	-50.138	-51.0177
10.4675	-2.04081	-5.48677	15.3131	16.1743	13.3457	-9.22053	1.99857	-61.0106	-50.1342	-51.0258
10.4805	-2.06492	-5.46889	15.3043	16.3044	13.3697	-9.26412	1.98709	-61.0187	-50.1359	-51.0115
10.4935	-2.10278	-5.4562	15.3213	16.3447	13.2973	-9.26307	1.9701	-61.0295	-50.1794	-50.9278
10.5065	-2.12624	-5.40442	15.3358	16.3572	13.3141	-9.27032	1.97566	-61.0178	-50.1721	-50.9086
10.5195	-2.16318	-5.31995	15.3754	16.3613	13.3336	-9.27452	1.96998	-61.0144	-50.1619	-50.8748
10.5325	-2.10235	-5.31439	15.3924	16.3966	13.3473	-9.3237	1.97253	-61.0191	-50.1573	-50.8798
10.5455	-2.11753	-5.31975	15.3732	16.3765	13.4307	-9.3339	1.97514	-61.018	-50.1103	-50.9723
10.5584	-2.12113	-5.38341	15.4907	16.4095	13.4438	-9.35795	1.98066	-61.0055	-50.0739	-51.0517
10.5714	-2.10222	-5.37073	15.5237	16.3326	13.4485	-9.38988	2.04441	-60.9817	-50.0653	-51.0419
10.5844	-2.13088	-5.3717	15.5374	16.3533	13.4535	-9.42116	2.04067	-60.891	-50.1157	-51.0433
10.5974	-2.12562	-5.33866	15.4667	16.346	13.4308	-9.3408	2.07081	-60.8846	-50.1131	-51.0474
10.6104	-2.13699	-5.33595	15.4739	16.3527	13.4423	-9.3169	2.08427	-60.9625	-50.1437	-50.9595
10.6234	-2.15131	-5.36911	15.484	16.4151	13.4817	-9.32644	2.07858	-60.9651	-50.1263	-50.9619
10.6364	-2.15165	-5.38225	15.5084	16.4326	13.5381	-9.34672	2.03325	-60.9149	-50.1171	-50.9755
10.6494	-2.17426	-5.37004	15.5246	16.4306	13.5443	-9.3494	1.99594	-60.8345	-50.108	-50.9412
10.6623	-2.2252	-5.34638	15.5268	16.4486	13.5369	-9.321	2.02843	-60.8328	-50.1102	-50.9288
10.6753	-2.24285	-5.35869	15.5293	16.4616	13.5395	-9.35452	2.01859	-60.8338	-50.1095	-50.9443
10.6883	-2.24919	-5.38441	15.5465	16.5535	13.4842	-9.36586	2.009	-60.8236	-50.1115	-50.9428
10.7013	-2.25826	-5.3844	15.5696	16.5642	13.4872	-9.39354	2.04957	-60.7604	-50.1248	-50.9074
10.7143	-2.19206	-5.35886	15.607	16.5043	13.4987	-9.39839	2.0506	-60.7618	-50.1127	-50.9219
10.7273	-2.19343	-5.35822	15.6114	16.4833	13.5966	-9.40883	2.05187	-60.7687	-50.0751	-50.9138
10.7403	-2.20585	-5.38497	15.7218	16.5183	13.61	-9.40798	2.05338	-60.7615	-50.0455	-50.9872
10.7532	-2.21262	-5.37753	15.7361	16.5196	13.6039	-9.40961	2.04111	-60.776	-49.9542	-51.0225
10.7662	-2.15828	-5.37821	15.7392	16.5434	13.6176	-9.42769	2.02894	-60.7619	-49.939	-51.0187
10.7792	-2.06865	-5.31144	15.7562	16.4942	13.6396	-9.42871	2.04203	-60.7728	-49.9265	-51.0258
10.7922	-2.07496	-5.31171	15.779	16.5063	13.6478	-9.43802	2.03568	-60.7499	-49.9026	-51.1089
10.8052	-2.05294	-5.29473	15.7259	16.5187	13.6645	-9.44153	2.00989	-60.7464	-49.9173	-51.1362
10.8182	-2.04414	-5.37902	15.6979	16.6341	13.7147	-9.45615	2.00949	-60.7514	-49.912	-51.1494
10.8312	-2.07709	-5.41378	15.7178	16.6425	13.7172	-9.4734	1.97868	-60.6756	-49.901	-51.1457
10.8442	-2.06531	-5.36502	15.7296	16.6482	13.7733	-9.54715	1.94542	-60.6787	-49.8985	-51.139
10.8571	-2.10145	-5.35292	15.753	16.6483	13.7933	-9.57365	2.02935	-60.6485	-49.8873	-51.1296
10.8701	-2.11259	-5.35464	15.7682	16.6655	13.8192	-9.5631	1.94952	-60.6661	-49.8954	-51.1648
10.8831	-2.13477	-5.35319	15.7612	16.6691	13.9037	-9.56602	1.89377	-60.6695	-49.8979	-51.1631
10.8961	-2.16503	-5.34305	15.7574	16.684	13.8986	-9.55179	1.87735	-60.6516	-49.8754	-51.1612
10.9091	-2.18396	-5.33553	15.7789	16.671	13.908	-9.58193	1.95903	-60.6659	-49.8559	-51.1564
10.9221	-2.18327	-5.33613	15.7977	16.6863	13.9542	-9.56096	1.89112	-60.6689	-49.8445	-51.1877
10.9351	-2.2075	-5.34476	15.7861	16.788	14.0093	-9.64402	1.85045	-60.6578	-49.8526	-51.1794
10.9481	-2.22305	-5.35289	15.7976	16.8222	14.0483	-9.70868	1.85725	-60.6772	-49.8742	-51.1102
10.961	-2.22458	-5.31071	15.8152	16.8285	14.0735	-9.71518	1.84466	-60.6881	-49.8562	-51.1145
10.974	-2.22617	-5.28549	15.8302	16.8716	14.0141	-9.74965	1.90715	-60.6517	-49.8518	-51.0964
10.987	-2.24459	-5.26829	15.8286	16.8788	14.0047	-9.6808	1.89614	-60.6491	-49.8306	-51.0949
11	-2.30253	-5.27589	15.8048	16.878	14.0653	-9.69632	1.88519	-60.6632	-49.8121	-51.1017
11.013	-2.31306	-5.26349	15.8231	16.9337	13.9904	-9.72305	1.85744	-60.6601	-49.8353	-51.0054
11.026	-2.3569	-5.19812	15.8303	16.9536	14.0017	-9.73305	1.82975	-60.6456	-49.8414	-50.9825
11.039	-2.39159	-5.09451	15.9022	16.8638	14.0046	-9.72891	1.83023	-60.6562	-49.8334	-50.9818
11.0519	-2.31981	-5.10057	15.9266	16.8715	14.0353	-9.74431	1.83646	-60.6582	-49.7857	-50.9724
11.0649	-2.32396	-5.05555	15.8665	16.8876	14.0408	-9.74271	1.82316	-60.6489	-49.7911	-50.9903
11.0779	-2.28273	-5.15063	15.8309	16.862	14.141	-9.73266	1.79603	-60.6507	-49.7796	-50.9967
11.0909	-2.29148	-5.1536	15.854	16.8618	14.1594	-9.74215	1.80003	-60.6633	-49.7801	-51.0169
11.1039	-2.38777	-5.17894	15.8771	16.8703	14.1751	-9.75404	1.79589	-60.6861	-49.768	-50.9672
11.1169	-2.37812	-5.15371	15.8243	16.8931	14.1739	-9.76275	1.74175	-60.5999	-49.7645	-50.9597
11.1299	-2.35373	-5.22134	15.8301	16.9049	14.1843	-9.76289	1.74694	-60.6039	-49.7583	-50.9856
11.1429	-2.35682	-5.28135	15.8527	16.8777	14.2838	-9.74616	1.76067	-60.6107	-49.7545	-50.9916
11.1558	-2.34565	-5.24877	15.7907	16.9072	14.3014	-9.75173	1.7324	-60.6311	-49.6562	-50.9722
11.1688	-2.40399	-5.22431	15.8286	16.926	14.3051	-9.72325	1.72666	-60.685	-49.6567	-50.9723
11.1818	-2.3944	-5.27869	15.8409	16.9391	14.3118	-9.74194	1.69332	-60.6083	-49.6235	-50.9834
11.1948	-2.38165	-5.25753	15.8535	16.9412	14.3444	-9.7883	1.70134	-60.6079	-49.61	-50.9718
11.2078	-2.36896	-5.2555	15.8745	16.9801	14.3972	-9.8573	1.6832	-60.599	-49.6104	-50.9766
11.2208	-2.39823	-5.26422	15.8625	17.1002	14.3262	-9.89336	1.68207	-60.604	-49.6133	-50.9785
11.2338	-2.40476	-5.25581	15.8401	17.1857	14.3944	-9.89314	1.6671	-60.5893	-49.5737	-51.0455
11.2468	-2.42227	-5.28884	15.9295	17.2147	14.4062	-9.89819	1.65783	-60.563	-49.5872	-51.0934
11.2597	-2.40852	-5.29702	15.9539	17.2326	14.4153	-9.90868	1.65993	-60.5587	-49.5838	-51.1024
11.2727	-2.51273	-5.30886	15.9784	17.2422	14.4106	-9.92732	1.73423	-60.5267	-49.5998	-51.0833
11.2857	-2.48291	-5.31214	15.9408	17.255	14.4283	-9.94269	1.71244	-60.5312	-49.6046	-51.1141
11.2987	-2.49209	-5.31223	15.956	17.2653	14.4461	-9.9267	1.62822	-60.572	-49.5868	-51.1498
11.3117	-2.51211	-5.34548	16.0408	17.2925	14.4559	-9.92712	1.64735	-60.5934	-49.6195	-51.1542
11.3247	-2.53152	-5.28648	16.0633	17.3001	14.4719	-9.90789	1.65861	-60.6686	-49.6159	-51.1361
11.3377	-2.50046	-5.28088	16.0747	17.3304	14.5048	-9.8854	1.55442	-60.6996	-49.5981	-51.1401
11.3506	-2.52274	-5.28038	16.0471	17.4164	14.5153	-9.8765	1.55907	-60.6829	-49.6675	-51.1273
11.3636	-2.60987	-5.29372	16.0537	17.4235	14.5343	-9.88991	1.53891	-60.7022	-49.6642	-51.0784
11.3766	-2.49888	-5.38067	16.0435	17.4224	14.559	-9.90315	1.53566	-60.7268	-49.6526	-51.0969
11.3896	-2.52261	-5.37856	16.0306	17.4244	14.6196	-9.89659	1.54665	-60.6894	-49.7171	-51.0844
11.4026	-2.53773	-5.41526	16.135	17.4546	14.6295	-9.90391	1.56931	-60.7672	-49.743	-51.0886
11.4156	-2.54149	-5.40941	16.138	17.4623	14.6369	-9.92199	1.65627	-60.7391	-49.7298	-51.1321
11.4286	-2.46967	-5.47674	16.1467	17.4759	14.6639	-9.92568	1.64488	-60.7332	-49.7303	-51.1395
11.4416	-2.47902	-5.48841	16.1222	17.5869	14.7161	-9.93765	1.65624	-60.8093	-49.7534	-51.1469
11.4545	-2.5307	-5.47457	16.1318	17.5936	14.7177	-9.93805	1.61487	-60.7437	-49.732	-51.1288
11.4675	-2.52694	-5.42735	16.15	17.6061	14.7335	-9.94112	1.60761	-60.7515	-49.733	-51.1274
11.4805	-2.52896	-5.44196	16.163	17.5831	14.8583	-9.90489	1.53854	-60.7703	-49.7283	-51.1258
11.4935	-2.52541	-5.44213	16.1677	17.5808	14.8788	-9.91036	1.52505	-60.7801	-49.715	-51.1291
11.5065	-2.54718	-5.43642	16.1809	17.5874	14.8965	-9.91839	1.5201	-60.812	-49.6902	-51.0819
11.5195	-2.55765	-5.42506	16.2087	17.6305	14.8438	-9.91788	1.47367	-60.7295	-49.6684	-51.0714
11.5325	-2.55115	-5.35785	16.254	17.5781	14.8356	-9.90881	1.45847	-60.7233	-49.6608	-51.0693
11.5455	-2.55598	-5.36626	16.2661	17.5647	14.9	-9.8691	1.45745	-60.7196	-49.6277	-51.081
11.5584	-2.53533	-5.35745	16.2192	17.591	14.9135	-9.87994	1.4231	-60.7157	-49.6333	-51.1121
11.5714	-2.55597	-5.34808	16.326	17.5131	14.9243	-9.87097	1.42258	-60.7395	-49.6193	-51.1036
11.5844	-2.56784	-5.34101	16.329	17.5273	14.9072	-9.87303	1.48069	-60.7182	-49.6701	-51.106
11.5974	-2.57404	-5.34218	16.3436	17.5359	14.927	-9.86089	1.4971	-60.7955	-49.6849	-51.1111
11.6104	-2.57439	-5.371	16.364	17.5974	14.9415	-9.8764	1.49444	-60.7725	-49.7647	-51.1584
11.6234	-2.58023	-5.41093	16.3817	17.6084	14.9591	-9.89693	1.57247	-60.7353	-49.761	-51.1414
11.6364	-2.58874	-5.40056	16.3884	17.6057	14.9548	-9.81386	1.58855	-60.8139	-49.7685	-51.1299
11.6494	-2.54628	-5.48032	16.3867	17.6088	14.9901	-9.82635	1.57697	-60.8649	-49.7645	-51.0908
11.6623	-2.57642	-5.53295	16.4103	17.6092	15.0032	-9.84427	1.56549	-60.8903	-49.788	-51.0275
11.6753	-2.56147	-5.46568	16.369	17.621	14.9997	-9.83135	1.54858	-60.8931	-49.8055	-51.0207
11.6883	-2.55479	-5.44893	16.3807	17.6443	15.0104	-9.78448	1.45253	-60.9354	-49.806	-51.0137
11.7013	-2.61034	-5.48823	16.4093	17.6176	15.0073	-9.71534	1.47353	-60.9472	-49.7924	-51.0122
11.7143	-2.60455	-5.49405	16.4242	17.65	15.0582	-9.80137	1.44703	-60.9614	-49.7954	-50.969
11.7273	-2.63226	-5.46322	16.4254	17.6996	14.9913	-9.82381	1.42347	-60.9726	-49.8344	-50.8847
11.7403	-2.64587	-5.46866	16.4434	17.7132	14.9999	-9.83533	1.40576	-60.9974	-49.7668	-50.8765
11.7532	-2.62843	-5.48239	16.5093	17.6198	14.9888	-9.87728	1.49121	-60.9856	-49.7669	-50.8907
11.7662	-2.63871	-5.47912	16.539	17.6352	14.9832	-9.87681	1.48645	-60.9794	-49.7664	-50.8849
11.7792	-2.65961	-5.35288	16.5091	17.6366	15.0085	-9.88746	1.465	-60.9899	-49.7544	-50.8841
11.7922	-2.66028	-5.35581	16.5205	17.6521	15.0227	-9.88371	1.45237	-60.9845	-49.7394	-50.8943
11.8052	-2.65209	-5.42074	16.5239	17.6648	15.0176	-9.88246	1.44588	-60.9941	-49.7384	-50.9266
11.8182	-2.64919	-5.42722	16.5388	17.6832	15.0633	-9.94328	1.38601	-61.0148	-49.751	-50.8557
11.8312	-2.68299	-5.42503	16.5342	17.6933	15.0787	-9.94835	1.34848	-61.0354	-49.6797	-50.8607
11.8442	-2.67777	-5.43108	16.5435	17.726	15.1028	-9.91665	1.27146	-61.0279	-49.6842	-50.8657
11.8571	-2.67248	-5.43133	16.5671	17.7475	15.1498	-9.99736	1.22738	-61.0344	-49.7025	-50.8897
11.8701	-2.76808	-5.32829	16.6046	17.7689	15.1606	-9.98054	1.2054	-61.0326	-49.7122	-50.8741
11.8831	-2.7739	-5.31542	16.6169	17.813	15.0702	-9.91696	1.21409	-61.0475	-49.6964	-50.878
11.8961	-2.76816	-5.32202	16.6633	17.7618	15.0188	-9.94087	1.25293	-61.0511	-49.6889	-50.9069
11.9091	-2.77346	-5.30055	16.6738	17.7831	15.0068	-9.91412	1.24946	-61.0235	-49.7993	-50.8717
11.9221	-2.77021	-5.30707	16.6928	17.7681	15.0343	-9.91812	1.26074	-61.1585	-49.7425	-50.851
11.9351	-2.6745	-5.38987	16.6837	17.7699	15.0592	-9.91916	1.26958	-61.1707	-49.7314	-50.864
11.9481	-2.69375	-5.38062	16.6634	17.889	15.1203	-9.8862	1.17696	-61.1715	-49.7314	-50.8543
11.961	-2.77785	-5.38521	16.686	17.862	15.1948	-9.8838	1.18495	-61.1807	-49.7341	-50.8415
11.974	-2.77278	-5.38691	16.7063	17.9029	15.2045	-9.94059	1.14863	-61.1898	-49.6726	-50.8565
11.987	-2.8095	-5.30209	16.7603	17.9388	15.1519	-9.93309	1.13492	-61.1931	-49.6927	-50.8434
12	-2.82905	-5.29051	16.7613	17.9611	15.1186	-9.83371	1.13489	-61.1767	-49.6817	-50.813
12.013	-2.82587	-5.25895	16.6916	17.9441	15.125	-9.84706	1.1069	-61.1047	-49.6566	-50.8188
12.026	-2.83647	-5.26608	16.6971	17.93	15.187	-9.85178	1.10727	-61.1117	-49.623	-50.8892
12.039	-2.79345	-5.32691	16.6944	17.9442	15.2093	-9.84241	1.08815	-61.1215	-49.6085	-50.9038
12.0519	-2.81279	-5.33026	16.7225	17.9473	15.2178	-9.85286	1.09442	-61.134	-49.5992	-50.9044
12.0649	-2.80227	-5.33706	16.7452	17.959	15.2406	-9.84084	1.08997	-61.2281	-49.5314	-50.9076
12.0779	-2.82243	-5.32133	16.7568	17.9736	15.244	-9.83158	1.06085	-61.2412	-49.5505	-50.9189
12.0909	-2.92167	-5.33646	16.7713	17.9912	15.256	-9.84463	1.05698	-61.2401	-49.5635	-50.9298
12.1039	-2.91797	-5.35158	16.7943	18.0119	15.3075	-9.95294	1.13084	-61.2169	-49.5539	-50.9319
12.1169	-2.93957	-5.34943	16.7758	18.128	15.2493	-9.95518	1.11167	-61.219	-49.5667	-50.9117
12.1299	-2.94151	-5.3525	16.7945	18.1208	15.2737	-9.9463	1.0926	-61.2211	-49.56	-50.9081
12.1429	-2.94889	-5.38587	16.9081	18.1641	15.2859	-9.94561	1.09324	-61.2005	-49.6268	-50.9297
12.1558	-2.93928	-5.37911	16.8188	18.2207	15.3095	-9.92768	1.07995	-61.1908	-49.6184	-50.9146
12.1688	-2.94348	-5.38014	16.8242	18.2349	15.3079	-9.94553	1.11396	-61.1222	-49.6042	-50.9558
12.1818	-2.8724	-5.36702	16.8325	18.2437	15.3288	-9.94614	1.11127	-61.1178	-49.6518	-50.9607
12.1948	-2.87737	-5.3762	16.8439	18.2246	15.4082	-9.9635	1.12281	-61.1215	-49.6127	-51.053
12.2078	-2.8906	-5.40184	16.9445	18.2644	15.4059	-9.95009	1.10942	-61.0967	-49.7086	-51.0789
12.2208	-2.93144	-5.30143	16.8674	18.2449	15.4094	-9.94516	1.113	-61.0884	-49.721	-51.0994
12.2338	-2.92434	-5.30487	16.8765	18.2283	15.4216	-9.86763	1.12257	-61.1703	-49.711	-51.0972
12.2468	-2.91721	-5.29411	16.8859	18.2484	15.4593	-9.82644	1.03111	-61.2026	-49.7036	-51.1144
12.2597	-2.94052	-5.31124	16.9651	18.2687	15.4917	-9.82969	1.06268	-61.2917	-49.7271	-51.1285
12.2727	-2.8945	-5.29472	16.9712	18.2837	15.5046	-9.82712	1.05518	-61.2972	-49.7171	-51.1396
12.2857	-2.89152	-5.34578	16.9829	18.2934	15.4953	-9.85779	1.10036	-61.3053	-49.7128	-51.1476
12.2987	-2.97303	-5.33545	17.0003	18.309	15.5031	-9.84058	1.0752	-61.3162	-49.7502	-51.0775
12.3117	-2.99082	-5.34732	17.0263	18.3191	15.5305	-9.85402	1.06721	-61.3632	-49.659	-51.0749
12.3247	-3.0824	-5.35336	17.0382	18.3406	15.5467	-9.85839	1.02873	-61.3095	-49.6665	-51.0523
12.3377	-3.10457	-5.33408	17.0448	18.3793	15.544	-9.82718	1.05473	-61.3177	-49.6712	-51.049
12.3506	-3.121	-5.33719	17.0659	18.3931	15.5282	-9.85323	1.11118	-61.3315	-49.6616	-51.0485
12.3636	-3.11485	-5.32896	17.1126	18.3164	15.504	-9.84273	1.08893	-61.3424	-49.6826	-50.9617
12.3766	-3.12533	-5.28947	17.1542	18.2779	15.5077	-9.83483	1.05568	-61.3699	-49.6224	-50.951
12.3896	-3.10794	-5.27482	17.1766	18.3262	15.4467	-9.83237	1.03399	-61.3691	-49.6326	-50.9431
12.4026	-3.11029	-5.2767	17.2075	18.3385	15.4607	-9.8352	1.04614	-61.365	-49.7332	-51.0106
12.4156	-3.10977	-5.27271	17.2245	18.3567	15.4832	-9.83773	1.05845	-61.3661	-49.7787	-51.0355
12.4286	-3.19364	-5.2879	17.2998	18.3749	15.4946	-9.8261	1.04009	-61.3783	-49.777	-51.0208
12.4416	-3.19647	-5.28035	17.3301	18.3849	15.509	-9.82565	1.01935	-61.3933	-49.7278	-51.0115
12.4545	-3.26152	-5.29522	17.355	18.3894	15.5294	-9.85856	1.07111	-61.3829	-49.7211	-51.0048
12.4675	-3.27679	-5.27073	17.366	18.4365	15.5109	-9.82498	1.07728	-61.3808	-49.7255	-51.0035
12.4805	-3.25863	-5.2713	17.383	18.453	15.518	-9.82616	1.06685	-61.3788	-49.7325	-50.9936
12.4935	-3.26568	-5.26877	17.3979	18.4071	15.5727	-9.83013	1.05669	-61.3965	-49.7196	-50.9947
12.5065	-3.27528	-5.22076	17.3202	18.3996	15.5794	-9.82277	1.02988	-61.4111	-49.7484	-50.9038
12.5195	-3.296	-5.20026	17.3316	18.4254	15.5777	-9.8068	0.99783	-61.4056	-49.7045	-50.9398
12.5325	-3.2687	-5.28962	17.3317	18.4401	15.5903	-9.84086	1.08289	-61.3691	-49.7087	-50.9423
12.5455	-3.26057	-5.27029	17.3768	18.359	15.5748	-9.8463	1.03292	-61.322	-49.71	-50.9307
12.5584	-3.27194	-5.24211	17.4111	18.3243	15.5869	-9.8513	1.00573	-61.3258	-49.7225	-50.9606
12.5714	-3.269	-5.21051	17.3359	18.3257	15.6577	-9.85055	0.99269	-61.3209	-49.7181	-50.9565
12.5844	-3.27407	-5.20381	17.3557	18.3385	15.6693	-9.84139	0.96598	-61.2184	-49.779	-50.9945
12.5974	-3.27344	-5.16604	17.3812	18.3487	15.673	-9.82899	1.02614	-61.1999	-49.8385	-50.971
12.6104	-3.27846	-5.16425	17.3904	18.3539	15.7604	-9.81345	1.00774	-61.1696	-49.8198	-51.0346
12.6234	-3.23827	-5.25244	17.4106	18.3567	15.7885	-9.83983	0.98686	-61.2145	-49.7451	-51.0592
12.6364	-3.32401	-5.2243	17.4363	18.3653	15.8086	-9.84084	0.96908	-61.2257	-49.7435	-51.0502
12.6494	-3.32027	-5.2165	17.451	18.3684	15.8373	-9.83861	1.02979	-61.2602	-49.7475	-51.0355
12.6623	-3.36422	-5.20013	17.4602	18.3773	15.816	-9.75246	1.03445	-61.2563	-49.7343	-51.0348
12.6753	-3.38586	-5.1894	17.4866	18.3974	15.8237	-9.64789	1.00496	-61.2637	-49.7349	-51.0341
12.6883	-3.40188	-5.17297	17.4964	18.4092	15.8262	-9.63062	0.98041	-61.2905	-49.7687	-50.9326
12.7013	-3.42069	-5.1953	17.5841	18.4406	15.8399	-9.62441	0.96989	-61.3029	-49.7349	-50.932
12.7143	-3.42532	-5.17788	17.6323	18.4692	15.7751	-9.64316	1.01793	-61.3095	-49.7317	-50.9339
12.7273	-3.41865	-5.17125	17.6416	18.4565	15.8524	-9.65347	1.01516	-61.2822	-49.8077	-50.975
12.7403	-3.40924	-5.16696	17.6649	18.4363	15.9761	-9.61371	1.03777	-61.3022	-49.8426	-50.9657
12.7532	-3.46175	-5.15397	17.6827	18.4305	15.9957	-9.6077	1.00752	-61.3473	-49.7746	-50.9536
12.7662	-3.51147	-5.04065	17.7314	18.4869	15.9306	-9.61289	0.99719	-61.3332	-49.7828	-50.9413
12.7792	-3.52456	-5.02305	17.7439	18.4851	15.8988	-9.53165	0.98411	-61.3302	-49.7966	-50.9005
12.7922	-3.53468	-4.9826	17.7422	18.4606	15.9205	-9.54048	0.97955	-61.3577	-49.7933	-50.8514
12.8052	-3.53897	-4.9727	17.7491	18.4891	15.9285	-9.5409	0.96119	-61.3738	-49.826	-50.7722
12.8182	-3.43163	-5.02234	17.7477	18.5009	15.9309	-9.53567	0.95124	-61.3783	-49.8304	-50.7746
12.8312	-3.42002	-5.02779	17.7686	18.5074	15.9421	-9.56936	1.01659	-61.377	-49.8121	-50.8534
12.8442	-3.4561	-5.0191	17.7786	18.5226	15.9509	-9.56917	0.98644	-61.3699	-49.8349	-50.7595
12.8571	-3.45596	-5.00742	17.8085	18.5296	15.9766	-9.5548	1.00168	-61.4894	-49.8163	-50.7608
12.8701	-3.47294	-5.00953	17.83	18.5368	16.0109	-9.56537	0.9838	-61.5278	-49.7235	-50.7481
12.8831	-3.43155	-5.00596	17.8516	18.5384	16.0343	-9.56457	0.99996	-61.6169	-49.7771	-50.7466
12.8961	-3.43795	-4.98552	17.8732	18.5514	16.0524	-9.57464	0.99949	-61.6224	-49.7831	-50.7527
12.9091	-3.44141	-4.98442	17.9004	18.559	16.0791	-9.58422	1.02431	-61.7146	-49.7756	-50.7218
12.9221	-3.43911	-4.93541	17.9364	18.513	16.1005	-9.59076	0.98536	-61.6536	-49.7688	-50.708
12.9351	-3.44499	-4.8973	17.9506	18.4857	16.0887	-9.49994	0.99707	-61.652	-49.7646	-50.714
12.9481	-3.44511	-4.853	17.8833	18.4972	16.0968	-9.50224	0.98063	-61.6697	-49.8022	-50.6531
12.961	-3.41403	-4.92386	17.8769	18.5116	16.1134	-9.49312	0.97002	-61.6871	-49.8281	-50.5736
12.974	-3.41896	-4.91972	17.8819	18.5316	16.1305	-9.48666	0.94891	-61.6872	-49.8376	-50.5787
12.987	-3.49163	-4.92097	17.8956	18.5489	16.1395	-9.51045	1.02009	-61.659	-49.8507	-50.578
13	-3.42209	-4.98134	17.9123	18.5778	16.1737	-9.51402	1.0149	-61.67	-49.8442	-50.5797
13.013	-3.42812	-4.98889	17.9125	18.6596	16.2251	-9.6052	0.97025	-61.6838	-49.8598	-50.573
13.026	-3.44782	-4.95992	17.9216	18.7018	16.2322	-9.64152	0.94793	-61.7142	-49.8862	-50.5164
13.039	-3.36719	-4.93927	17.9364	18.7052	16.2505	-9.63879	0.94807	-61.7246	-49.8813	-50.5045
13.0519	-3.35965	-4.92123	17.9686	18.6298	16.3303	-9.63867	0.95381	-61.7263	-49.8762	-50.5062
13.0649	-3.3656	-4.87477	17.9025	18.6379	16.3344	-9.62741	0.92612	-61.7197	-49.9182	-50.4188
13.0779	-3.3516	-4.88126	17.8746	18.6543	16.3415	-9.63006	0.89305	-61.7435	-49.8707	-50.4215
13.0909	-3.32038	-4.94701	17.8969	18.646	16.3738	-9.6408	0.88555	-61.8004	-49.785	-50.4184
13.1039	-3.30565	-4.92044	17.8429	18.6323	16.4089	-9.68481	0.93678	-61.7648	-49.7811	-50.4154
13.1169	-3.32996	-4.90466	17.8502	18.6556	16.3829	-9.57768	0.94303	-61.8054	-49.8051	-50.4039
13.1299	-3.32872	-4.94806	17.8522	18.6763	16.3715	-9.49673	0.95226	-61.807	-49.8093	-50.4148
13.1429	-3.3159	-4.95544	17.8797	18.686	16.4394	-9.59634	0.9249	-61.8421	-49.8271	-50.3699
13.1558	-3.32809	-4.96803	17.974	18.7324	16.446	-9.63521	0.91986	-61.849	-49.8249	-50.3702
13.1688	-3.34292	-4.95502	17.9868	18.7567	16.4557	-9.63195	0.90278	-61.8417	-49.834	-50.3702
13.1818	-3.33811	-4.9531	18.0054	18.7255	16.5687	-9.61153	0.88759	-61.8512	-49.829	-50.3528
13.1948	-3.33336	-4.95357	18.0354	18.7372	16.5122	-9.61136	0.89492	-61.8578	-49.8267	-50.363
13.2078	-3.34254	-4.95367	18.046	18.7665	16.5165	-9.61732	0.86603	-61.8526	-49.7405	-50.4101
13.2208	-3.39063	-4.84793	18.076	18.7989	16.5321	-9.61196	0.86257	-61.8215	-49.8177	-50.4158
13.2338	-3.34081	-4.84368	18.1058	18.8033	16.5562	-9.62892	0.88454	-61.8292	-49.7916	-50.5117
13.2468	-3.29946	-4.93522	18.0907	18.8218	16.5832	-9.64294	0.8672	-61.8395	-49.7875	-50.5263
13.2597	-3.31363	-4.92077	18.07	18.8822	16.6465	-9.63145	0.87801	-61.8328	-49.8425	-50.5093
13.2727	-3.3812	-4.91458	18.0863	18.8977	16.6591	-9.64493	0.85021	-61.7677	-49.839	-50.5117
13.2857	-3.29853	-4.88326	18.1055	18.9417	16.604	-9.65833	0.84789	-61.7786	-49.8244	-50.5167
13.2987	-3.31177	-4.87169	18.1362	18.9666	16.644	-9.72849	0.82871	-61.7809	-49.8491	-50.5269
13.3117	-3.33047	-4.86285	18.142	18.9777	16.6592	-9.72938	0.79555	-61.7972	-49.8619	-50.4423
13.3247	-3.31822	-4.86223	18.2017	19.0111	16.6377	-9.73579	0.78513	-61.8105	-49.8075	-50.4536
13.3377	-3.32541	-4.82762	18.2509	18.9682	16.6411	-9.72244	0.77787	-61.8042	-49.8317	-50.4478
13.3506	-3.33527	-4.7757	18.1737	18.9808	16.6503	-9.70911	0.75949	-61.7981	-49.8751	-50.4279
13.3636	-3.37291	-4.70428	18.1883	18.9905	16.6596	-9.70398	0.75811	-61.7776	-49.9299	-50.4586
13.3766	-3.36849	-4.7456	18.203	19.017	16.6831	-9.71261	0.74863	-61.7626	-49.9399	-50.4615
13.3896	-3.37818	-4.71695	18.2038	19.0435	16.6985	-9.67045	0.74522	-61.8182	-49.9691	-50.4806
13.4026	-3.38498	-4.71599	18.2467	19.0423	16.7252	-9.68956	0.75905	-61.8655	-49.8866	-50.4714
13.4156	-3.41669	-4.62876	18.2923	19.0581	16.7519	-9.69177	0.75903	-61.862	-49.8888	-50.448
13.4286	-3.38679	-4.61498	18.3181	19.1053	16.6883	-9.72512	0.75632	-61.864	-49.9076	-50.4438
13.4416	-3.39642	-4.60379	18.3357	19.1222	16.7055	-9.7223	0.75918	-61.8517	-49.8951	-50.5295
13.4545	-3.41989	-4.6314	18.323	19.2282	16.7705	-9.75275	0.76195	-61.8474	-49.8877	-50.5224
13.4675	-3.40666	-4.58833	18.2653	19.2355	16.7907	-9.76027	0.72308	-61.7845	-49.8941	-50.5036
13.4805	-3.3012	-4.65507	18.2322	19.2681	16.8053	-9.75075	0.69854	-61.7725	-49.8922	-50.5014
13.4935	-3.31938	-4.6553	18.2159	19.2674	16.87	-9.75508	0.71896	-61.763	-49.9525	-50.5074
13.5065	-3.37728	-4.63863	18.228	19.2836	16.8786	-9.75081	0.68113	-61.6782	-49.9155	-50.499
13.5195	-3.38514	-4.62473	18.2375	19.3084	16.8792	-9.74042	0.6538	-61.6951	-49.915	-50.4933
13.5325	-3.46639	-4.6192	18.2553	19.328	16.8943	-9.72382	0.63944	-61.6865	-49.9564	-50.4594
13.5455	-3.47547	-4.60802	18.2815	19.3676	16.9066	-9.77485	0.62818	-61.728	-49.8972	-50.4593
13.5584	-3.4567	-4.60804	18.3023	19.3824	16.9302	-9.78165	0.62016	-61.7301	-49.8971	-50.4563
13.5714	-3.45476	-4.58833	18.3516	19.3126	16.9454	-9.77721	0.61223	-61.735	-49.9135	-50.4835
13.5844	-3.46104	-4.58796	18.3731	19.3294	16.969	-9.78666	0.62667	-61.7395	-49.8986	-50.5976
13.5974	-3.46378	-4.63839	18.4108	19.3575	16.99	-9.77934	0.62444	-61.7355	-49.9	-50.5916
13.6104	-3.39067	-4.68415	18.4225	19.3858	16.9944	-9.78884	0.62226	-61.7314	-49.904	-50.6078
13.6234	-3.38247	-4.6432	18.375	19.4086	16.9988	-9.78139	0.61442	-61.7299	-49.9304	-50.615
13.6364	-3.37396	-4.69492	18.3859	19.4287	16.9949	-9.77107	0.60121	-61.7368	-49.9789	-50.519
13.6494	-3.36499	-4.66568	18.3235	19.4488	17.0136	-9.77765	0.57156	-61.7601	-49.9209	-50.5134
13.6623	-3.30806	-4.73763	18.3418	19.4635	17.052	-9.77585	0.57581	-61.7606	-49.9191	-50.5217
13.6753	-3.41143	-4.75424	18.3573	19.5065	17.0652	-9.76562	0.56904	-61.7526	-49.9562	-50.5297
13.6883	-3.38629	-4.82476	18.3333	19.5361	17.0814	-9.7608	0.55675	-61.7692	-49.8761	-50.4814
13.7013	-3.38886	-4.82855	18.3597	19.5518	17.1202	-9.76662	0.47717	-61.7131	-49.8863	-50.4865
13.7143	-3.37004	-4.82678	18.3724	19.5706	17.1425	-9.77485	0.47589	-61.7162	-49.888	-50.4914
13.7273	-3.38848	-4.80811	18.3577	19.6373	17.1302	-9.76621	0.46618	-61.7022	-49.8951	-50.4763
13.7403	-3.40095	-4.83092	18.4858	19.5747	17.1196	-9.77141	0.48166	-61.7078	-49.8938	-50.4861
13.7532	-3.40189	-4.83086	18.524	19.587	17.1371	-9.77929	0.47509	-61.6967	-49.8224	-50.5382
13.7662	-3.38277	-4.8476	18.4753	19.6192	17.1326	-9.80375	0.51885	-61.68	-49.8322	-50.5318
13.7792	-3.39701	-4.82201	18.4911	19.559	17.2284	-9.78596	0.51449	-61.6744	-49.8392	-50.5419
13.7922	-3.40018	-4.82393	18.5042	19.5744	17.2423	-9.79331	0.49354	-61.6768	-49.7568	-50.6111
13.8052	-3.36389	-4.89083	18.509	19.5899	17.2677	-9.82552	0.57041	-61.6594	-49.7614	-50.6164
13.8182	-3.35515	-4.86273	18.4348	19.5664	17.2879	-9.7794	0.55163	-61.6534	-49.7601	-50.6132
13.8312	-3.35748	-4.85367	18.4496	19.5991	17.2971	-9.7557	0.53573	-61.7231	-49.6921	-50.5931
13.8442	-3.3599	-4.83877	18.4617	19.6238	17.3372	-9.7455	0.54529	-61.7251	-49.6928	-50.5369
13.8571	-3.30683	-4.83799	18.4824	19.643	17.3578	-9.72955	0.57783	-61.7888	-49.6971	-50.5454
13.8701	-3.30188	-4.84017	18.5006	19.6596	17.3926	-9.73026	0.57425	-61.808	-49.6928	-50.5704
13.8831	-3.38154	-4.84225	18.4884	19.7764	17.4328	-9.73076	0.5735	-61.7962	-49.7137	-50.5668
13.8961	-3.39724	-4.81886	18.533	19.8229	17.3628	-9.76479	0.5621	-61.7457	-49.7206	-50.5546
13.9091	-3.32081	-4.80657	18.5895	19.7457	17.3509	-9.75952	0.56529	-61.7629	-49.7188	-50.5533
13.9221	-3.34006	-4.78857	18.5793	19.822	17.4057	-9.74841	0.57984	-61.7264	-49.7933	-50.5518
13.9351	-3.35364	-4.77604	18.5919	19.8449	17.4181	-9.7369	0.57836	-61.7301	-49.8068	-50.5444
13.9481	-3.36425	-4.76914	18.6021	19.8762	17.4308	-9.73075	0.55559	-61.6039	-49.8576	-50.5624
13.961	-3.45956	-4.78196	18.6292	19.9247	17.4326	-9.72449	0.55571	-61.5817	-49.8868	-50.5605
13.974	-3.42925	-4.8403	18.6114	19.9653	17.4511	-9.69293	0.53081	-61.5817	-49.9242	-50.4582
13.987	-3.47772	-4.82705	18.6356	19.9919	17.4672	-9.68654	0.53695	-61.5816	-49.9275	-50.4629
14	-3.5216	-4.83124	18.6599	20.0019	17.4891	-9.68578	0.53202	-61.5926	-49.9391	-50.4757
14.013	-3.52096	-4.88356	18.6844	20.0204	17.5417	-9.68514	0.53019	-61.6092	-49.9532	-50.4995
14.026	-3.54259	-4.91919	18.7953	20.0924	17.5917	-9.75511	0.53133	-61.6005	-49.956	-50.509
14.039	-3.5585	-4.9179	18.7911	20.1667	17.6279	-9.75277	0.54368	-61.614	-49.9476	-50.4959
14.0519	-3.55181	-4.91915	18.8548	20.1024	17.6249	-9.78672	0.53106	-61.5522	-49.9502	-50.5022
14.0649	-3.57853	-4.86393	18.7838	20.0737	17.5969	-9.69218	0.53271	-61.5469	-49.9723	-50.4831
14.0779	-3.60233	-4.85604	18.7882	20.0925	17.5641	-9.60462	0.56512	-61.5443	-49.9576	-50.571
14.0909	-3.60068	-4.83377	18.7304	20.0859	17.5879	-9.62143	0.57232	-61.5695	-49.9816	-50.5171
14.1039	-3.61838	-4.86128	18.8229	20.1046	17.6147	-9.6157	0.57421	-61.5606	-49.9632	-50.579
14.1169	-3.60484	-4.90873	18.8199	20.1373	17.6111	-9.59053	0.61241	-61.5683	-49.9698	-50.5797
14.1299	-3.68128	-4.92043	18.8199	20.1255	17.7054	-9.59364	0.61397	-61.5787	-49.9708	-50.5886
14.1429	-3.65715	-5.00831	18.8315	20.1088	17.8128	-9.59403	0.63249	-61.5974	-49.9718	-50.6086
14.1558	-3.66367	-4.99587	18.8574	20.1457	17.864	-9.67368	0.57547	-61.5964	-49.9423	-50.5977
14.1688	-3.69856	-4.98342	18.8807	20.1548	17.865	-9.6894	0.658	-61.5923	-49.9412	-50.5894
14.1818	-3.69727	-4.98208	18.9068	20.1642	17.9253	-9.69656	0.59941	-61.6023	-49.9733	-50.6004
14.1948	-3.70717	-4.96938	18.9244	20.2018	17.9552	-9.74061	0.5938	-61.6372	-49.9133	-50.5748
14.2078	-3.717	-4.95371	18.9477	20.2063	17.9574	-9.77347	0.6773	-61.6077	-49.9322	-50.524
14.2208	-3.71273	-4.93497	18.9908	20.163	17.9877	-9.78917	0.66771	-61.6175	-49.9481	-50.5568
14.2338	-3.7138	-4.89894	18.9523	20.1865	18.0153	-9.79359	0.66113	-61.641	-49.8802	-50.5251
14.2468	-3.69758	-4.97817	18.9581	20.1904	18.0235	-9.81724	0.70764	-61.6086	-49.9026	-50.5242
14.2597	-3.78837	-4.99372	18.9778	20.1946	18.0151	-9.74579	0.71757	-61.6099	-49.9138	-50.5203
14.2727	-3.75358	-5.08007	18.9723	20.2216	18.0519	-9.75036	0.72199	-61.6223	-49.9164	-50.5579
14.2857	-3.79375	-5.03031	19.0308	20.2458	18.1002	-9.74642	0.67284	-61.6262	-49.9299	-50.5505
14.2987	-3.78397	-5.03978	19.0584	20.2756	18.1209	-9.75357	0.67658	-61.6215	-49.9295	-50.554
14.3117	-3.79454	-5.02658	19.0696	20.4117	18.1017	-9.73812	0.66069	-61.6195	-49.9431	-50.5319
14.3247	-3.7993	-5.00193	19.1181	20.3732	18.1354	-9.75609	0.64518	-61.5647	-49.9452	-50.5322
14.3377	-3.74008	-4.99668	19.1417	20.3653	18.1581	-9.75692	0.65534	-61.5803	-49.9163	-50.6085
14.3506	-3.74548	-5.06755	19.1265	20.4942	18.1945	-9.75485	0.66277	-61.5731	-49.9347	-50.6151
14.3636	-3.7532	-5.02944	19.0412	20.5242	18.2612	-9.74159	0.65349	-61.5716	-49.9475	-50.5937
14.3766	-3.72963	-5.09543	19.0593	20.5486	18.2717	-9.75348	0.6363	-61.5007	-49.9434	-50.6058
14.3896	-3.80713	-5.06948	19.0608	20.5787	18.2577	-9.63969	0.65838	-61.4947	-49.9478	-50.5672
14.4026	-3.82355	-5.05162	19.0594	20.6092	18.2557	-9.58491	0.62309	-61.5166	-49.9578	-50.5646
14.4156	-3.84827	-5.05051	19.0751	20.6399	18.257	-9.58589	0.60937	-61.5188	-50.001	-50.4697
14.4286	-3.85611	-5.04109	19.1077	20.6906	18.1908	-9.61512	0.5876	-61.4792	-49.9602	-50.4703
14.4416	-3.85839	-5.02596	19.1236	20.7081	18.1941	-9.62189	0.63558	-61.4592	-49.9615	-50.5103
14.4545	-3.85504	-5.0895	19.137	20.7009	18.3009	-9.6201	0.63003	-61.4671	-49.957	-50.5114
14.4675	-3.86544	-5.08893	19.1648	20.7191	18.3206	-9.5875	0.65311	-61.5401	-49.9996	-50.4178
14.4805	-3.87859	-5.09385	19.1844	20.7206	18.3379	-9.59116	0.62924	-61.5658	-49.9498	-50.4171
14.4935	-3.8779	-5.09866	19.2098	20.7476	18.3809	-9.70167	0.66951	-61.5688	-49.9479	-50.4218
14.5065	-3.88847	-5.09493	19.2383	20.7754	18.3979	-9.69528	0.67015	-61.569	-49.9432	-50.418
14.5195	-3.89612	-5.11874	19.39	20.7243	18.3687	-9.68913	0.67093	-61.5721	-49.9552	-50.4169
14.5325	-3.93148	-5.05574	19.4123	20.7873	18.2995	-9.70257	0.66334	-61.5555	-49.9727	-50.4127
14.5455	-3.93307	-5.05482	19.4347	20.8228	18.2971	-9.69091	0.66447	-61.5192	-50.0832	-50.4451
14.5584	-3.92336	-5.02568	19.3896	20.8165	18.3174	-9.69898	0.67431	-61.5302	-50.1043	-50.4662
14.5714	-3.92982	-5.02005	19.4193	20.844	18.3377	-9.69866	0.67587	-61.5216	-50.1139	-50.4617
14.5844	-3.99288	-5.03839	19.4376	20.8718	18.3414	-9.68986	0.6692	-61.5156	-50.1403	-50.4599
14.5974	-4.02913	-5.04017	19.47	20.9001	18.348	-9.70019	0.63692	-61.5685	-50.1581	-50.5138
14.6104	-4.06803	-4.9557	19.519	20.9201	18.3741	-9.68475	0.62387	-61.5627	-50.1673	-50.466
14.6234	-4.04547	-4.94455	19.5315	20.9798	18.375	-9.72568	0.62486	-61.5597	-50.1849	-50.4628
14.6364	-4.05413	-4.95	19.5474	21.0699	18.3697	-9.71922	0.6259	-61.5706	-50.1913	-50.4537
14.6494	-4.05973	-4.9354	19.5725	21.0414	18.3894	-9.75449	0.62162	-61.5202	-50.2031	-50.4501
14.6623	-4.02356	-4.94013	19.5923	21.0941	18.4011	-9.74746	0.6205	-61.4924	-50.1921	-50.5002
14.6753	-4.02119	-4.99836	19.5927	21.1831	18.4353	-9.74877	0.62514	-61.5034	-50.1835	-50.4973
14.6883	-4.00437	-5.03173	19.5515	21.2796	18.4778	-9.75285	0.63538	-61.5059	-50.1916	-50.4889
14.7013	-4.00968	-5.03441	19.5776	21.2975	18.5259	-9.72024	0.56388	-61.536	-50.2051	-50.4248
14.7143	-4.04008	-5.02863	19.5928	21.3522	18.5551	-9.79428	0.52304	-61.4599	-50.2268	-50.4169
14.7273	-3.98131	-5.0116	19.6195	21.3595	18.5707	-9.79579	0.53015	-61.471	-50.2231	-50.4003
14.7403	-3.9846	-5.0056	19.644	21.3103	18.6423	-9.79434	0.52891	-61.4735	-50.2193	-50.4057
14.7532	-3.9933	-5.00508	19.6552	21.3421	18.6604	-9.78736	0.5111	-61.4617	-50.2233	-50.4012
14.7662	-4.01036	-4.99067	19.6723	21.3654	18.6675	-9.78056	0.4826	-61.369	-50.1625	-50.3752
14.7792	-4.08382	-4.99576	19.712	21.3693	18.661	-9.79876	0.54654	-61.3807	-50.1605	-50.3741
14.7922	-4.08751	-4.99784	19.7519	21.4185	18.6068	-9.81135	0.54856	-61.3783	-50.1751	-50.3726
14.8052	-4.1445	-5.02749	19.8558	21.4876	18.6137	-9.80443	0.53678	-61.3561	-50.1867	-50.3681
14.8182	-4.14836	-5.0229	19.9031	21.5402	18.5699	-9.80843	0.50564	-61.3672	-50.1399	-50.3743
14.8312	-4.15503	-5.03495	19.9453	21.5511	18.5763	-9.84577	0.59192	-61.3754	-50.1299	-50.3858
14.8442	-4.13626	-5.13458	19.9371	21.5401	18.6662	-9.81881	0.59098	-61.364	-50.1477	-50.372
14.8571	-4.14511	-5.13405	19.9626	21.5717	18.7139	-9.78916	0.51697	-61.3553	-50.1792	-50.3606
14.8701	-4.15061	-5.14859	19.9825	21.6007	18.7311	-9.79576	0.51835	-61.3578	-50.1992	-50.3744
14.8831	-4.13886	-5.14739	20.031	21.5933	18.7033	-9.78289	0.5032	-61.3462	-50.219	-50.3658
14.8961	-4.16071	-5.17107	20.1135	21.6866	18.6272	-9.7757	0.50501	-61.343	-50.2387	-50.3571
14.9091	-4.17962	-5.10217	20.1597	21.631	18.6401	-9.77674	0.49848	-61.3453	-50.2388	-50.3565
14.9221	-4.2262	-5.03693	20.2063	21.6875	18.588	-9.77781	0.49492	-61.342	-50.2445	-50.353
14.9351	-4.24446	-5.05354	20.228	21.6831	18.6584	-9.7288	0.5084	-61.3102	-50.3458	-50.3637
14.9481	-4.2457	-5.02498	20.1822	21.7048	18.6417	-9.6637	0.50252	-61.2863	-50.361	-50.3406
14.961	-4.22696	-5.10035	20.2144	21.7188	18.656	-9.66917	0.52203	-61.307	-50.3704	-50.3732
14.974	-4.22199	-5.12028	20.2636	21.7387	18.7182	-9.7734	0.49944	-61.3497	-50.2878	-50.3414
14.987	-4.23663	-5.12895	20.2794	21.7702	18.7304	-9.7798	0.39774	-61.3198	-50.3011	-50.3378
15	-4.25963	-5.14572	20.3121	21.7879	18.7399	-9.78557	0.40191	-61.3268	-50.3171	-50.3252
15.013	-4.26861	-5.14808	20.3447	21.826	18.6843	-9.83059	0.40306	-61.3503	-50.3242	-50.3535
15.026	-4.25511	-5.15016	20.403	21.7575	18.6782	-9.83086	0.38749	-61.3818	-50.2395	-50.3034
15.039	-4.27501	-5.12106	20.3631	21.7556	18.6803	-9.85328	0.36381	-61.3125	-50.2562	-50.2869
15.0519	-4.28349	-5.11112	20.4213	21.6858	18.6295	-9.77236	0.37658	-61.3135	-50.2699	-50.2843
15.0649	-4.27777	-5.11794	20.4548	21.6967	18.6658	-9.77321	0.40925	-61.4297	-50.3117	-50.2287
15.0779	-4.24913	-5.1984	20.4689	21.7217	18.6688	-9.79085	0.38107	-61.3732	-50.3196	-50.2211
15.0909	-4.17868	-5.18154	20.5111	21.7499	18.7172	-9.86789	0.37544	-61.3816	-50.3191	-50.2133
15.1039	-4.17332	-5.19839	20.5424	21.7615	18.7463	-9.88118	0.39208	-61.3982	-50.2932	-50.3264
15.1169	-4.1819	-5.20676	20.5486	21.7983	18.7559	-9.87198	0.37533	-61.3724	-50.3396	-50.2867
15.1299	-4.27788	-5.2406	20.5633	21.8323	18.7631	-9.87105	0.33945	-61.2825	-50.3188	-50.2926
15.1429	-4.26207	-5.34255	20.5612	21.8385	18.7596	-9.88672	0.39882	-61.2969	-50.3206	-50.3039
15.1558	-4.35312	-5.38088	20.5815	21.8617	18.7873	-9.88254	0.39354	-61.3084	-50.3251	-50.3064
15.1688	-4.40857	-5.3802	20.5962	21.9129	18.7873	-9.87278	0.3801	-61.3029	-50.3685	-50.2196
15.1818	-4.52086	-5.39365	20.611	21.9558	18.7763	-9.87137	0.34735	-61.2109	-50.364	-50.2115
15.1948	-4.52735	-5.40436	20.6315	22.0131	18.7426	-9.91231	0.35414	-61.2204	-50.3566	-50.2339
15.2078	-4.54209	-5.40946	20.6663	22.0372	18.7847	-9.99932	0.31336	-61.2381	-50.3965	-50.1586
15.2208	-4.56796	-5.41168	20.6877	22.1375	18.6863	-10.0481	0.28411	-61.1302	-50.383	-50.1621
15.2338	-4.57704	-5.41375	20.7035	22.1655	18.6799	-10.0185	0.3277	-61.1121	-50.3865	-50.2105
15.2468	-4.58613	-5.42702	20.7391	22.1854	18.6712	-10.0479	0.39865	-61.1245	-50.3591	-50.3103
15.2597	-4.60352	-5.42639	20.7553	22.2167	18.6714	-10.0409	0.38826	-61.1084	-50.4943	-50.2688
15.2727	-4.61787	-5.37818	20.7039	22.237	18.6746	-10.0284	0.36995	-61.0197	-50.4761	-50.2646
15.2857	-4.62935	-5.38026	20.7163	22.2687	18.6643	-10.0073	0.33964	-61.0579	-50.472	-50.2686
15.2987	-4.62395	-5.3907	20.7403	22.273	18.7915	-10.0902	0.31102	-61.0626	-50.4707	-50.2612
15.3117	-4.638	-5.40117	20.762	22.2694	18.8732	-10.0816	0.31894	-61.0673	-50.4748	-50.2509
15.3247	-4.64081	-5.39185	20.801	22.2262	18.8703	-10.0898	0.28248	-60.9859	-50.4399	-50.2656
15.3377	-4.6464	-5.40215	20.832	22.2471	18.879	-10.126	0.35249	-60.9806	-50.4022	-50.3397
15.3506	-4.63773	-5.47746	20.8438	22.2516	18.9631	-10.1229	0.34389	-60.989	-50.4117	-50.3388
15.3636	-4.64843	-5.47471	20.884	22.2929	19.0108	-10.1989	0.31041	-60.9196	-50.3793	-50.3406
15.3766	-4.63944	-5.4832	20.9132	22.3092	19.0284	-10.2249	0.37197	-60.9406	-50.3695	-50.3281
15.3896	-4.65005	-5.47745	20.9427	22.2583	19.1103	-10.2257	0.37164	-60.9419	-50.3875	-50.3379
15.4026	-4.64936	-5.47974	20.9897	22.2439	19.1654	-10.1931	0.35472	-60.9374	-50.3997	-50.325
15.4156	-4.66256	-5.4814	21.0587	22.26	19.1778	-10.2082	0.35475	-60.9468	-50.4034	-50.3287
15.4286	-4.63333	-5.46906	21.0539	22.2897	19.1877	-10.2149	0.3689	-60.9503	-50.4095	-50.3349
15.4416	-4.63458	-5.46012	21.077	22.3193	19.2065	-10.2021	0.38068	-60.9397	-50.4719	-50.3213
15.4545	-4.7007	-5.4901	21.1948	22.3741	19.2113	-10.2061	0.38718	-60.9402	-50.4813	-50.3186
15.4675	-4.78467	-5.53673	21.2223	22.3952	19.2274	-10.2184	0.36579	-60.96	-50.4351	-50.307
15.4805	-4.80745	-5.46908	21.2611	22.4476	19.2352	-10.2702	0.36153	-60.9712	-50.4284	-50.2981
15.4935	-4.81898	-5.46625	21.3256	22.4241	19.1924	-10.2608	0.34912	-60.9741	-50.4636	-50.2835
15.5065	-4.83353	-5.4575	21.3485	22.493	19.1176	-10.2935	0.33693	-60.9714	-50.4928	-50.2466
15.5195	-4.83982	-5.47373	21.3968	22.5204	19.1234	-10.3094	0.33062	-60.971	-50.441	-50.3054
15.5325	-4.83491	-5.47881	21.4284	22.5226	19.1269	-10.3476	0.41373	-60.9841	-50.4117	-50.3849
15.5455	-4.81573	-5.57159	21.4291	22.5587	19.125	-10.341	0.40694	-60.9719	-50.4323	-50.3866
15.5584	-4.91196	-5.59806	21.4662	22.5894	19.1373	-10.3456	0.41992	-60.9706	-50.4611	-50.4047
15.5714	-4.89657	-5.67565	21.4893	22.6063	19.1469	-10.3502	0.42739	-60.9943	-50.4866	-50.3416
15.5844	-4.92263	-5.62547	21.5237	22.6568	19.1851	-10.434	0.41257	-60.9812	-50.4919	-50.3323
15.5974	-4.93446	-5.6233	21.564	22.7219	19.0998	-10.4598	0.40901	-60.9766	-50.5167	-50.334
15.6104	-4.9324	-5.63735	21.6409	22.7135	19.0813	-10.4493	0.40558	-60.9886	-50.5356	-50.3215
15.6234	-4.96362	-5.55337	21.6452	22.7009	19.1051	-10.453	0.40807	-60.9952	-50.5459	-50.3175
15.6364	-4.94977	-5.55915	21.5786	22.7076	19.1293	-10.4765	0.40519	-60.9877	-50.5475	-50.3246
15.6494	-4.95847	-5.61213	21.7123	22.7585	19.1451	-10.4806	0.45033	-61.0733	-50.5632	-50.3317
15.6623	-4.94734	-5.69082	21.7447	22.7756	19.1529	-10.4933	0.43744	-61.1091	-50.5177	-50.3417
15.6753	-5.00942	-5.70293	21.7746	22.7901	19.1664	-10.5004	0.43909	-61.1109	-50.5313	-50.346
15.6883	-5.0161	-5.70653	21.8074	22.847	19.1121	-10.4992	0.4382	-61.1208	-50.5586	-50.2553
15.7013	-5.02837	-5.71	21.818	22.8762	19.1079	-10.4982	0.40692	-61.0555	-50.5045	-50.2239
15.7143	-5.00687	-5.6937	21.7693	22.9054	19.1236	-10.5028	0.39554	-61.0522	-50.5094	-50.2396
15.7273	-5.02449	-5.67972	21.8127	22.8699	19.1253	-10.5019	0.38708	-61.0822	-50.5505	-50.1605
15.7403	-5.03645	-5.68788	21.8173	22.9181	19.1328	-10.4981	0.37376	-61.06	-50.5269	-50.166
15.7532	-5.05102	-5.69891	21.842	22.9439	19.1184	-10.4304	0.42535	-61.0615	-50.523	-50.16
15.7662	-5.07124	-5.70138	21.8782	23.0148	19.1437	-10.4953	0.4404	-61.06	-50.5191	-50.1897
15.7792	-5.09134	-5.73436	21.9671	23.0357	19.1579	-10.5017	0.44711	-61.0496	-50.5038	-50.2419
15.7922	-5.03607	-5.75049	21.9968	23.0594	19.1751	-10.525	0.45964	-61.0586	-50.4767	-50.3201
15.8052	-5.06253	-5.77223	21.9962	23.1779	19.209	-10.5343	0.47806	-61.0364	-50.5705	-50.357
15.8182	-5.06929	-5.76307	22.0128	23.2034	19.2315	-10.5432	0.48864	-61.0653	-50.5922	-50.3462
15.8312	-4.99785	-5.82746	22.038	23.2347	19.2627	-10.5493	0.497	-61.0783	-50.6028	-50.3581
15.8442	-4.99113	-5.83929	22.0773	23.2663	19.3224	-10.6374	0.50262	-61.1051	-50.6049	-50.3893
15.8571	-4.99841	-5.83982	22.1113	23.2785	19.3403	-10.6446	0.50828	-61.1511	-50.5153	-50.3221
15.8701	-5.01126	-5.82043	22.1256	23.2597	19.3527	-10.6824	0.48912	-61.0935	-50.5188	-50.328
15.8831	-4.98463	-5.81752	22.1173	23.2715	19.3738	-10.6921	0.51792	-61.1091	-50.522	-50.356
15.8961	-4.98023	-5.83684	22.1533	23.3004	19.4117	-10.7101	0.55803	-61.0961	-50.5787	-50.3636
15.9091	-5.03518	-5.85596	22.1867	23.3324	19.4299	-10.7363	0.56478	-61.1246	-50.5131	-50.365
15.9221	-5.10214	-5.89768	22.2201	23.3479	19.44	-10.7763	0.64114	-61.1165	-50.5095	-50.3552
15.9351	-5.13906	-5.90893	22.2509	23.3803	19.4643	-10.7825	0.64691	-61.1225	-50.5141	-50.365
15.9481	-5.15682	-5.95073	22.3097	23.4516	19.4663	-10.786	0.66676	-61.1143	-50.5381	-50.3351
15.961	-5.18312	-5.97238	22.318	23.5392	19.4852	-10.7865	0.66428	-61.1143	-50.5339	-50.3189
15.974	-5.19267	-5.98267	22.3858	23.4801	19.4507	-10.829	0.75666	-61.1003	-50.5434	-50.3307
15.987	-5.1826	-6.00139	22.4148	23.4627	19.5612	-10.8266	0.77585	-61.1114	-50.5051	-50.4189
16	-5.16679	-6.10741	22.4271	23.4544	19.6478	-10.8246	0.78686	-61.1195	-50.5114	-50.4262
16.013	-5.24126	-6.11321	22.4504	23.4745	19.6471	-10.8227	0.76457	-61.1331	-50.4732	-50.411
16.026	-5.22381	-6.1926	22.4741	23.4919	19.644	-10.8741	0.84866	-61.1438	-50.4633	-50.4208
16.039	-5.23981	-6.20253	22.5175	23.5575	19.6806	-10.9484	0.85676	-61.1206	-50.5035	-50.3388
16.052	-5.16411	-6.17906	22.533	23.6011	19.7093	-10.9195	0.79169	-61.1139	-50.5181	-50.3327
16.0649	-5.20949	-6.12003	22.5739	23.6197	19.7269	-10.9352	0.81039	-61.0933	-50.5018	-50.3094
16.0779	-5.21541	-6.14005	22.6149	23.641	19.739	-10.965	0.82378	-61.1059	-50.4073	-50.3537
16.0909	-5.22679	-6.14334	22.6336	23.6652	19.7568	-10.9641	0.82624	-61.1098	-50.4079	-50.3563
16.1039	-5.19593	-6.22295	22.6212	23.6895	19.7608	-10.969	0.82607	-61.1107	-50.422	-50.3611
16.1169	-5.22917	-6.14639	22.5659	23.6942	19.7734	-10.9683	0.83433	-61.1283	-50.4303	-50.3518
16.1299	-5.20853	-6.28055	22.6855	23.7575	19.7862	-10.9762	0.85107	-61.1319	-50.4329	-50.3565
16.1429	-5.22387	-6.28345	22.7201	23.7786	19.8247	-11.0577	0.82283	-61.1438	-50.4714	-50.2831
16.1558	-5.2506	-6.30028	22.7435	23.8055	19.8382	-11.0672	0.83087	-61.1527	-50.4704	-50.2913
16.1688	-5.25203	-6.29747	22.7955	23.745	19.8155	-11.0825	0.89193	-61.1671	-50.4803	-50.2937
16.1818	-5.26151	-6.31988	22.8311	23.7624	19.8297	-11.1172	0.88866	-61.067	-50.4228	-50.3918
16.1948	-5.23698	-6.41	22.8528	23.7856	19.8302	-11.1599	0.96932	-61.0768	-50.4127	-50.4034
16.2078	-5.33031	-6.43068	22.883	23.8229	19.8285	-11.1745	0.97672	-61.0725	-50.4554	-50.3092
16.2208	-5.33156	-6.50235	22.9077	23.8376	19.8438	-11.2034	0.97333	-61.0934	-50.4027	-50.3248
16.2338	-5.38639	-6.50714	22.9241	23.8636	19.8595	-11.2014	0.9675	-61.0916	-50.4062	-50.3151
16.2467	-5.51245	-6.55416	22.9462	23.9095	19.8613	-11.205	0.95913	-61.084	-50.4542	-50.2216
16.2597	-5.52444	-6.56209	22.9571	23.9696	19.8828	-11.2678	0.9372	-61.0626	-50.3984	-50.238
16.2727	-5.52521	-6.57264	23.0214	23.9738	19.8314	-11.2972	1.00748	-61.0665	-50.4046	-50.2428
16.2857	-5.54844	-6.58031	23.0496	24.0116	19.8414	-11.2954	1.01575	-61.0592	-50.3967	-50.2386
16.2987	-5.54063	-6.68121	23.0271	24.0523	19.8432	-11.2965	1.00188	-61.0603	-50.4302	-50.1619
16.3117	-5.54647	-6.62324	22.9673	24.0453	19.8648	-11.3063	1.0135	-61.0752	-50.4297	-50.1699
16.3247	-5.54943	-6.63255	22.9629	24.0859	19.8838	-11.271	0.90684	-61.0902	-50.429	-50.2003
16.3377	-5.56909	-6.63917	22.9895	24.1351	19.923	-11.3512	0.88353	-61.083	-50.4615	-50.111
16.3507	-5.57735	-6.65424	23.0133	24.1703	19.9293	-11.3789	0.87449	-61.0814	-50.404	-50.1203
16.3636	-5.58262	-6.64952	23.0654	24.1319	19.9306	-11.3984	0.8799	-61.0885	-50.3888	-50.1349
16.3766	-5.61021	-6.66433	23.0873	24.1687	19.9349	-11.4012	0.87734	-61.0728	-50.4011	-50.1197
16.3896	-5.61809	-6.73274	23.1376	24.1943	19.9591	-11.4265	0.884	-60.9988	-50.3599	-50.1447
16.4026	-5.66264	-6.75108	23.1686	24.2114	19.9557	-11.4208	0.94416	-61.0067	-50.3522	-50.147
16.4156	-5.67938	-6.76657	23.197	24.2481	19.9977	-11.4858	0.90848	-61.0091	-50.3613	-50.1656
16.4286	-5.71552	-6.80978	23.2979	24.2765	20.0122	-11.5066	0.92304	-61.0142	-50.3281	-50.2346
16.4416	-5.6345	-6.80799	23.331	24.2938	20.0408	-11.5161	0.949	-60.9992	-50.3989	-50.2817
16.4546	-5.63527	-6.80044	23.2796	24.3169	20.0305	-11.5449	1.00543	-60.9978	-50.4058	-50.3066
16.4675	-5.63276	-6.86882	23.2921	24.3653	20.0459	-11.5456	0.99711	-61.0017	-50.4319	-50.2283
16.4805	-5.64106	-6.88166	23.316	24.394	20.07	-11.5462	1.01463	-60.9929	-50.3932	-50.2431
16.4935	-5.64641	-6.90845	23.3428	24.4115	20.0638	-11.5578	1.0744	-61.0048	-50.3854	-50.2462
16.5065	-5.71361	-6.92406	23.3421	24.4153	20.1471	-11.5611	1.07229	-61.0082	-50.3831	-50.2491
16.5195	-5.74179	-6.93964	23.3612	24.4529	20.1543	-11.5672	1.07309	-61.0114	-50.414	-50.1624
16.5325	-5.73057	-6.95802	23.3889	24.4683	20.19	-11.6014	1.06589	-60.9449	-50.3435	-50.1739
16.5454	-5.74998	-6.96813	23.4168	24.5034	20.176	-11.516	1.10927	-60.9178	-50.405	-50.2138
16.5584	-5.85968	-6.99808	23.4363	24.536	20.193	-11.5294	1.0993	-60.9348	-50.4388	-50.1562
16.5714	-5.88599	-7.00851	23.4642	24.5603	20.213	-11.5282	1.01054	-60.9015	-50.436	-50.1632
16.5844	-5.90653	-7.01885	23.4838	24.5849	20.1885	-11.4628	1.03339	-60.8883	-50.4386	-50.1389
16.5974	-5.91274	-7.00087	23.4356	24.6152	20.2092	-11.4876	1.03943	-60.9055	-50.402	-50.1005
16.6104	-5.92433	-6.99072	23.4739	24.5809	20.2356	-11.529	1.0261	-60.8611	-50.3909	-50.1127
16.6234	-5.94686	-7.0028	23.4954	24.591	20.2539	-11.5222	1.05525	-60.9353	-50.4072	-50.1498
16.6364	-5.95793	-7.02629	23.5227	24.6039	20.2924	-11.5462	1.09337	-61.0295	-50.3542	-50.1226
16.6493	-5.92662	-7.14015	23.5331	24.6281	20.3253	-11.5866	1.08713	-60.9841	-50.3385	-50.1347
16.6623	-5.9398	-7.15668	23.5685	24.6581	20.381	-11.6837	1.07524	-60.9921	-50.359	-50.1689
16.6753	-5.95566	-7.17326	23.5788	24.6856	20.4176	-11.6691	0.99808	-61.0475	-50.2761	-50.1553
16.6883	-5.93528	-7.2037	23.6029	24.7161	20.4431	-11.6934	0.99876	-61.0353	-50.2636	-50.1415
16.7013	-5.95987	-7.21436	23.6437	24.7412	20.452	-11.6979	1.00508	-61.0369	-50.3039	-50.1352
16.7143	-5.97322	-7.20517	23.6706	24.7126	20.4835	-11.7192	0.99763	-61.0662	-50.2322	-50.1454
16.7273	-5.96147	-7.24345	23.7118	24.7341	20.5122	-11.7292	1.04678	-61.1435	-50.2421	-50.1696
16.7403	-5.96937	-7.27044	23.7417	24.7585	20.5495	-11.7502	1.07128	-61.1259	-50.3164	-50.199
16.7533	-6.05285	-7.21096	23.7633	24.7887	20.5646	-11.7572	1.08772	-61.1334	-50.3207	-50.1944
16.7662	-6.05797	-7.25282	23.8075	24.7772	20.711	-11.8521	1.08169	-61.1325	-50.3193	-50.2123
16.7792	-6.05198	-7.28894	23.8323	24.7579	20.8395	-11.839	1.10079	-61.1428	-50.2839	-50.2499
16.7922	-6.07962	-7.29412	23.8544	24.7979	20.8413	-11.8372	1.08669	-61.1384	-50.3221	-50.2796
16.8052	-6.07906	-7.29892	23.8198	24.8185	20.8572	-11.8855	1.17034	-61.1418	-50.3278	-50.2952
16.8182	-6.07558	-7.32298	23.8492	24.8619	20.9015	-11.8772	1.10434	-61.1395	-50.3362	-50.3133
16.8312	-6.12851	-7.36645	23.8812	24.95	20.9236	-11.8856	1.09394	-61.1287	-50.3359	-50.3088
16.8442	-6.14244	-7.37045	23.9302	24.9564	20.8951	-11.8941	1.07261	-61.1429	-50.291	-50.3098
16.8571	-6.13947	-7.38847	23.9571	24.9656	20.9198	-11.9444	1.16886	-61.1454	-50.3282	-50.3162
16.8701	-6.11097	-7.49403	23.939	24.9669	21.0226	-11.9722	1.16951	-61.1561	-50.3208	-50.3422
16.8831	-6.20057	-7.53855	23.9516	24.969	21.1187	-11.9724	1.15069	-61.1414	-50.33	-50.3343
16.8961	-6.19537	-7.61452	23.9729	24.9966	21.1246	-11.9923	1.13813	-61.0657	-50.3001	-50.346
16.9091	-6.20396	-7.64353	24.0028	25.03	21.1282	-11.973	1.22397	-61.1311	-50.2872	-50.3691
16.9221	-6.22092	-7.66425	24.033	25.0579	21.1658	-11.9819	1.17771	-61.1546	-50.33	-50.3056
16.9351	-6.16272	-7.6738	24.0409	25.0998	21.2037	-11.9679	1.0855	-61.2255	-50.3192	-50.3153
16.948	-6.17514	-7.68887	24.0544	25.1224	21.1884	-11.9009	1.11558	-61.2233	-50.3083	-50.3021
16.961	-6.21005	-7.70388	24.0963	25.1903	21.1223	-11.9441	1.13156	-61.2516	-50.2669	-50.2694
16.974	-6.23666	-7.70194	24.1213	25.2193	21.1257	-11.9618	1.13655	-61.1705	-50.3638	-50.2761
16.987	-6.24932	-7.71943	24.1518	25.2372	21.1571	-11.965	1.17836	-61.2581	-50.3939	-50.3021
17	-6.26479	-7.74809	24.196	25.2721	21.1859	-11.9905	1.20385	-61.2674	-50.3827	-50.3025
17.013	-6.2889	-7.76557	24.2234	25.2959	21.2064	-12.016	1.20743	-61.3096	-50.3225	-50.2917
17.026	-6.30208	-7.78313	24.2734	25.3342	21.2495	-12.1343	1.29728	-61.3013	-50.3441	-50.2894
17.039	-6.29842	-7.81185	24.2898	25.3476	21.2902	-12.194	1.39956	-61.2653	-50.3038	-50.38
17.052	-6.23375	-7.82939	24.3201	25.3695	21.3197	-12.2114	1.43682	-61.2544	-50.3674	-50.4011
17.0649	-6.27582	-7.82765	24.3809	25.3999	21.3466	-12.2289	1.43791	-61.2317	-50.3753	-50.4589
17.0779	-6.39937	-7.87662	24.3662	25.5165	21.3817	-12.2378	1.44474	-61.2534	-50.3858	-50.4523
17.0909	-6.41709	-7.88347	24.3882	25.5541	21.4027	-12.2128	1.36408	-61.2748	-50.4156	-50.4759
17.1039	-6.42635	-7.8903	24.4074	25.5947	21.4184	-12.2074	1.35297	-61.2541	-50.4196	-50.4458
17.1169	-6.42425	-7.88855	24.3728	25.6271	21.4342	-12.2493	1.41434	-61.2167	-50.4346	-50.4489
17.1299	-6.4694	-7.81948	24.4325	25.6062	21.4556	-12.249	1.42198	-61.2243	-50.4382	-50.4573
17.1429	-6.45831	-7.83195	24.4497	25.6412	21.4967	-12.2347	1.38172	-61.2769	-50.4471	-50.4936
17.1558	-6.51269	-7.84448	24.4698	25.6906	21.5013	-12.237	1.38601	-61.2705	-50.4672	-50.4874
17.1688	-6.52324	-7.85129	24.5095	25.7492	21.4575	-12.2758	1.38752	-61.3111	-50.3788	-50.4753
17.1818	-6.5087	-7.87756	24.555	25.8139	21.4098	-12.3008	1.38634	-61.2953	-50.3888	-50.4856
17.1948	-6.53064	-7.88709	24.5701	25.8453	21.4205	-12.3006	1.37139	-61.2908	-50.4207	-50.4201
17.2078	-6.54407	-7.85716	24.5003	25.8457	21.4371	-12.3173	1.35121	-61.2751	-50.3798	-50.4301
17.2208	-6.54617	-7.85207	24.5394	25.8032	21.4566	-12.3173	1.35956	-61.2846	-50.3783	-50.4482
17.2338	-6.55921	-7.86945	24.5705	25.8469	21.4845	-12.3173	1.39374	-61.3701	-50.4184	-50.3939
17.2467	-6.5028	-7.87008	24.5906	25.8683	21.5267	-12.3001	1.33797	-61.3859	-50.4247	-50.3987
17.2597	-6.56242	-7.87626	24.6051	25.8984	21.5689	-12.3161	1.34046	-61.3987	-50.4115	-50.4254
17.2727	-6.56897	-7.89092	24.6704	25.8298	21.5687	-12.3294	1.3459	-61.439	-50.401	-50.3848
17.2857	-6.52528	-7.91397	24.7163	25.8447	21.6047	-12.3482	1.37397	-61.4481	-50.3792	-50.474
17.2987	-6.45141	-8.00191	24.7398	25.8485	21.6493	-12.3642	1.38537	-61.4655	-50.3597	-50.4881
17.3117	-6.52935	-8.03428	24.7383	25.9443	21.6605	-12.3803	1.38291	-61.4662	-50.3681	-50.4797
17.3247	-6.5764	-7.9944	24.7904	25.9751	21.7142	-12.4954	1.35501	-61.4695	-50.379	-50.4935
17.3377	-6.58672	-8.01951	24.8199	26.0061	21.746	-12.5046	1.36893	-61.4642	-50.3671	-50.5918
17.3507	-6.60269	-8.02776	24.8556	25.9693	21.7529	-12.5141	1.36644	-61.4617	-50.3935	-50.5094
17.3636	-6.59318	-8.01359	24.813	26.0132	21.7517	-12.5268	1.33092	-61.3645	-50.3609	-50.5091
17.3766	-6.63133	-8.06972	24.8371	26.0348	21.7759	-12.545	1.34055	-61.3769	-50.3679	-50.542
17.3896	-6.67803	-8.0729	24.85	26.0791	21.7806	-12.5321	1.24868	-61.4229	-50.4026	-50.4937
17.4026	-6.72436	-8.10962	24.9244	26.1095	21.794	-12.5468	1.25434	-61.4099	-50.3948	-50.4791
17.4156	-6.73113	-8.1434	24.9423	26.1232	21.8021	-12.4977	1.26831	-61.4108	-50.3783	-50.4582
17.4286	-6.74623	-8.14059	24.9547	26.1796	21.7488	-12.4669	1.2792	-61.4087	-50.3758	-50.4648
17.4416	-6.76104	-8.15717	24.9731	26.1931	21.7624	-12.4789	1.27599	-61.4149	-50.3814	-50.4657
17.4546	-6.80317	-8.09321	25.0255	26.2022	21.7873	-12.4995	1.28977	-61.4211	-50.3528	-50.5458
17.4675	-6.81397	-8.10014	25.0608	26.2171	21.8124	-12.5312	1.33706	-61.3573	-50.4224	-50.5593
17.4805	-6.82754	-8.1184	25.0821	26.2461	21.8347	-12.5346	1.34506	-61.3323	-50.4219	-50.6348
17.4935	-6.82142	-8.18194	25.1064	26.2666	21.8627	-12.5465	1.33387	-61.363	-50.3541	-50.6377
17.5065	-6.81806	-8.20656	25.1309	26.3098	21.9106	-12.626	1.33708	-61.3654	-50.3511	-50.6656
17.5195	-6.83442	-8.22834	25.1471	26.345	21.9224	-12.6306	1.3153	-61.359	-50.3703	-50.5566
17.5325	-6.85636	-8.20224	25.0757	26.3409	21.94	-12.641	1.28847	-61.2858	-50.3475	-50.56
17.5454	-6.87264	-8.22063	25.0935	26.3645	21.9383	-12.5623	1.3572	-61.2608	-50.4068	-50.5884
17.5584	-6.93707	-8.24446	25.1141	26.3994	21.9621	-12.5823	1.3641	-61.2631	-50.4079	-50.6135
17.5714	-6.98198	-8.23751	25.1734	26.426	21.9887	-12.5994	1.35972	-61.2624	-50.4031	-50.596
17.5844	-6.94837	-8.25026	25.196	26.4724	21.9421	-12.6477	1.37496	-61.2756	-50.398	-50.6063
17.5974	-6.96843	-8.27405	25.2185	26.5025	21.9621	-12.6654	1.40148	-61.2434	-50.4969	-50.6498
17.6104	-7.0162	-8.20305	25.2437	26.544	21.9849	-12.6632	1.40011	-61.1966	-50.4924	-50.685
17.6234	-7.02713	-8.22793	25.2942	26.5629	22.0191	-12.7083	1.54156	-61.2457	-50.5243	-50.687
17.6364	-7.01298	-8.24717	25.3086	26.5902	22.0537	-12.6884	1.45536	-61.2706	-50.5311	-50.6887
17.6493	-7.01303	-8.28323	25.337	26.6178	22.0885	-12.6879	1.48382	-61.3381	-50.5516	-50.6766
17.6623	-7.03264	-8.30536	25.357	26.6482	22.1038	-12.7013	1.46239	-61.3554	-50.5106	-50.6532
17.6753	-7.07195	-8.32188	25.3742	26.6759	22.1361	-12.7148	1.47754	-61.3753	-50.5033	-50.6799
17.6883	-7.0608	-8.33554	25.4393	26.6219	22.1487	-12.7228	1.48998	-61.4033	-50.5292	-50.6257
17.7013	-7.06893	-8.32363	25.3752	26.6568	22.1641	-12.7474	1.45805	-61.3224	-50.5435	-50.6223
17.7143	-7.09078	-8.31399	25.4006	26.6184	22.1686	-12.6884	1.46839	-61.3259	-50.5325	-50.6299
17.7273	-7.10677	-8.32657	25.4179	26.6245	22.1682	-12.5996	1.4927	-61.3914	-50.5297	-50.6346
17.7403	-7.10576	-8.35605	25.452	26.6336	22.2271	-12.6374	1.52307	-61.5222	-50.4688	-50.6172
17.7533	-7.12153	-8.36029	25.4722	26.6624	22.2554	-12.6806	1.61766	-61.4828	-50.4645	-50.5999
17.7662	-7.1035	-8.36706	25.515	26.6207	22.3063	-12.7097	1.6249	-61.494	-50.4767	-50.6078
17.7792	-7.07946	-8.38494	25.4961	26.6544	22.3294	-12.7221	1.59891	-61.4854	-50.4357	-50.6187
17.7922	-7.09714	-8.40012	25.5077	26.6882	22.3559	-12.8472	1.61734	-61.4879	-50.4454	-50.6125
17.8052	-7.11756	-8.41251	25.5279	26.7222	22.3998	-12.841	1.55043	-61.5153	-50.4744	-50.5563
17.8182	-7.11547	-8.43327	25.5536	26.7507	22.4215	-12.8626	1.53927	-61.4394	-50.4387	-50.534
17.8312	-7.13279	-8.42868	25.5597	26.7822	22.4518	-12.8533	1.53958	-61.4282	-50.4139	-50.6094
17.8442	-7.14431	-8.42907	25.5035	26.7855	22.4821	-12.8912	1.55674	-61.4611	-50.403	-50.5926
17.8571	-7.15856	-8.45695	25.5445	26.7973	22.5153	-12.9143	1.49214	-61.4352	-50.4089	-50.6094
17.8701	-7.16707	-8.47647	25.5714	26.8289	22.5488	-12.9089	1.50843	-61.4915	-50.4228	-50.6429
17.8831	-7.18108	-8.49592	25.6011	26.8439	22.5768	-12.9311	1.49974	-61.5197	-50.3613	-50.6199
17.8961	-7.16415	-8.52091	25.6279	26.8593	22.6413	-12.9449	1.51377	-61.5138	-50.35	-50.7093
17.9091	-7.18055	-8.53476	25.638	26.8999	22.6613	-12.9533	1.52274	-61.4823	-50.4502	-50.6349
17.9221	-7.23367	-8.55414	25.6454	26.9405	22.6899	-12.9787	1.49576	-61.395	-50.4079	-50.6478
17.9351	-7.33556	-8.58475	25.6612	26.9671	22.688	-12.9121	1.53035	-61.3897	-50.4136	-50.6548
17.948	-7.35668	-8.59588	25.6606	27.0741	22.7535	-12.9333	1.54807	-61.4066	-50.4106	-50.6504
17.961	-7.41938	-8.51529	25.7105	27.1245	22.774	-12.9405	1.56587	-61.401	-50.4128	-50.6371
17.974	-7.41737	-8.53897	25.7294	27.1278	22.8141	-12.8975	1.56118	-61.3867	-50.4091	-50.5893
17.987	-7.42929	-8.537	25.6748	27.0978	22.8541	-12.8917	1.57909	-61.3861	-50.4192	-50.5973
18	-7.45232	-8.56	25.6981	27.1351	22.8827	-12.9115	1.5779	-61.3713	-50.4414	-50.6222
18.013	-7.5093	-8.58018	25.7074	27.1613	22.8921	-12.9451	1.63263	-61.3757	-50.4392	-50.6329
18.026	-7.52176	-8.60296	25.7334	27.1708	22.9214	-12.9532	1.63641	-61.3855	-50.4369	-50.6316
18.039	-7.56191	-8.62255	25.8262	27.228	22.8774	-12.981	1.64026	-61.3951	-50.4344	-50.6326
18.052	-7.58213	-8.64182	25.8346	27.2799	22.903	-13.0199	1.61933	-61.2901	-50.5052	-50.6558
18.0649	-7.59405	-8.65252	25.8541	27.3011	22.9283	-13.0304	1.63228	-61.2717	-50.5714	-50.7182
18.0779	-7.68809	-8.69963	25.8762	27.328	22.9561	-13.0688	1.62572	-61.2918	-50.5041	-50.7106
18.0909	-7.69028	-8.72154	25.9069	27.3438	22.9925	-13.132	1.70565	-61.2864	-50.4847	-50.7139
18.1039	-7.71201	-8.73202	25.9265	27.3681	23.015	-13.1388	1.70109	-61.2921	-50.504	-50.5998
18.1169	-7.68574	-8.75935	25.8842	27.4006	23.0432	-13.1512	1.6661	-61.209	-50.4696	-50.6037
18.1299	-7.69545	-8.73912	25.8271	27.4049	23.0355	-13.0833	1.70422	-61.2134	-50.4634	-50.6104
18.1429	-7.72176	-8.76062	25.8144	27.5175	23.1037	-13.0773	1.63232	-61.2318	-50.4627	-50.6114
18.1558	-7.73394	-8.77896	25.8078	27.6514	23.1831	-13.161	1.64377	-61.2362	-50.4591	-50.6176
18.1688	-7.74605	-8.80266	25.8493	27.6643	23.2094	-13.214	1.72754	-61.2128	-50.4665	-50.5955
18.1818	-7.75519	-8.78689	25.7784	27.6771	23.2387	-13.2359	1.72117	-61.2062	-50.4819	-50.6039
18.1948	-7.77259	-8.83785	25.8742	27.7292	23.2736	-13.2607	1.73456	-61.1738	-50.5482	-50.6093
18.2078	-7.71499	-8.8298	25.8822	27.7674	23.3002	-13.2516	1.67475	-61.214	-50.5476	-50.6229
18.2208	-7.72518	-8.84161	25.9099	27.8029	23.361	-13.3467	1.69014	-61.2291	-50.5467	-50.6613
18.2338	-7.76586	-8.83677	26.0051	27.8389	23.3432	-13.3638	1.69158	-61.2159	-50.5513	-50.6516
18.2467	-7.76706	-8.84883	26.0246	27.8497	23.3952	-13.3975	1.7326	-61.2708	-50.5813	-50.6447
18.2597	-7.75391	-8.92586	26.0468	27.866	23.439	-13.4199	1.74313	-61.2933	-50.5971	-50.6825
18.2727	-7.7997	-8.9585	26.0607	27.8823	23.4801	-13.4478	1.72308	-61.3268	-50.5346	-50.6946
18.2857	-7.79261	-8.93255	26.1084	27.8362	23.4706	-13.4672	1.72571	-61.3123	-50.5423	-50.7122
18.2987	-7.79086	-8.949	26.1256	27.8648	23.5115	-13.4922	1.73143	-61.3033	-50.5216	-50.8197
18.3117	-7.78866	-9.01356	26.1484	27.8682	23.5413	-13.5061	1.7401	-61.3387	-50.5451	-50.7542
18.3247	-7.70806	-9.12961	26.1458	27.8968	23.571	-13.5367	1.74028	-61.3319	-50.5487	-50.773
18.3377	-7.80476	-9.14542	26.1569	27.9229	23.5922	-13.5532	1.73201	-61.3276	-50.5718	-50.7914
18.3507	-7.80374	-9.16678	26.21	27.966	23.5738	-13.5615	1.72947	-61.3676	-50.5085	-50.7731
18.3636	-7.81376	-9.13717	26.1197	27.9616	23.6138	-13.567	1.71316	-61.3622	-50.524	-50.7715
18.3766	-7.85462	-9.14913	26.1268	28.0101	23.6455	-13.547	1.64037	-61.3849	-50.5617	-50.7002
18.3896	-7.85895	-9.1639	26.1396	28.0362	23.6831	-13.5545	1.64032	-61.3695	-50.5374	-50.7108
18.4026	-7.8687	-9.19267	26.1637	28.0455	23.7298	-13.5994	1.62362	-61.3664	-50.5354	-50.7156
18.4156	-7.88123	-9.20734	26.1766	28.0468	23.7465	-13.5594	1.63199	-61.3548	-50.5301	-50.7966
18.4286	-7.90501	-9.20198	26.1898	28.0255	23.7578	-13.5983	1.62117	-61.3819	-50.4715	-50.8139
18.4416	-7.91481	-9.2158	26.2197	28.032	23.7746	-13.6143	1.6967	-61.4342	-50.4695	-50.8113
18.4546	-7.92451	-9.24359	26.2298	28.0751	23.8111	-13.6296	1.70737	-61.5042	-50.5176	-50.7475
18.4675	-7.86747	-9.25472	26.2512	28.1041	23.8677	-13.6703	1.67596	-61.5099	-50.5206	-50.7627
18.4805	-7.87268	-9.26294	26.2923	28.1502	23.8369	-13.7055	1.69458	-61.535	-50.515	-50.7969
18.4935	-7.93072	-9.16216	26.3447	28.1317	23.8589	-13.7156	1.70495	-61.532	-50.5344	-50.7916
18.5065	-7.92965	-9.17388	26.3522	28.1688	23.8949	-13.7031	1.6618	-61.5715	-50.5395	-50.8002
18.5195	-7.99934	-9.1996	26.3708	28.175	23.9367	-13.7268	1.65479	-61.5916	-50.5608	-50.7696
18.5325	-8.01637	-9.20851	26.4036	28.2347	23.8605	-13.745	1.62585	-61.5224	-50.5513	-50.7615
18.5454	-8.04163	-9.18069	26.3099	28.23	23.86	-13.6744	1.65872	-61.5292	-50.5586	-50.7589
18.5584	-8.05836	-9.2002	26.3274	28.253	23.9186	-13.6997	1.68577	-61.5297	-50.6279	-50.7455
18.5714	-8.129	-9.21118	26.3447	28.2595	23.9493	-13.7357	1.74045	-61.4991	-50.6361	-50.7268
18.5844	-8.23738	-9.2588	26.3509	28.2968	23.9828	-13.7518	1.72197	-61.4937	-50.6692	-50.6913
18.5974	-8.26526	-9.27853	26.3682	28.3229	24.0107	-13.7847	1.69833	-61.4188	-50.6324	-50.7034
18.6104	-8.29026	-9.28964	26.3827	28.3463	24.0138	-13.7118	1.74775	-61.4231	-50.615	-50.6787
18.6234	-8.29817	-9.30352	26.4313	28.2819	24.0254	-13.7376	1.74672	-61.4551	-50.5223	-50.6511
18.6364	-8.31153	-9.3369	26.4576	28.2925	24.0592	-13.7908	1.8714	-61.5099	-50.5367	-50.6629
18.6493	-8.33623	-9.41241	26.4754	28.2867	24.168	-13.8185	1.88375	-61.5093	-50.5371	-50.6745
18.6623	-8.36388	-9.42387	26.4907	28.3119	24.1922	-13.8153	1.78382	-61.5704	-50.4817	-50.6833
18.6753	-8.41366	-9.34927	26.531	28.3316	24.2333	-13.8202	1.78706	-61.5725	-50.4684	-50.6499
18.6883	-8.41822	-9.36206	26.5712	28.3461	24.19	-13.7778	1.78462	-61.563	-50.4774	-50.6526
18.7013	-8.41133	-9.38594	26.592	28.3664	24.2476	-13.806	1.81899	-61.6607	-50.5256	-50.6801
18.7143	-8.42675	-9.40421	26.6046	28.4174	24.297	-13.8085	1.72718	-61.6943	-50.4566	-50.696
18.7273	-8.44224	-9.43343	26.6254	28.4266	24.3157	-13.8609	1.794	-61.6995	-50.4609	-50.6778
18.7403	-8.43803	-9.42873	26.6662	28.3707	24.3485	-13.8793	1.78193	-61.7018	-50.4567	-50.6844
18.7533	-8.46154	-9.45161	26.7684	28.4037	24.384	-13.9035	1.78119	-61.6927	-50.4267	-50.7644
18.7662	-8.49888	-9.51653	26.7918	28.4253	24.4002	-13.9474	1.7695	-61.6307	-50.4271	-50.7805
18.7792	-8.4583	-9.54252	26.818	28.4441	24.4359	-13.9517	1.69576	-61.6815	-50.4218	-50.7937
18.7922	-8.47429	-9.56839	26.8443	28.4909	24.497	-14.0516	1.71374	-61.6876	-50.4528	-50.829
18.8052	-8.49017	-9.5716	26.8904	28.5237	24.4768	-14.0623	1.69539	-61.7074	-50.3943	-50.8246
18.8182	-8.50036	-9.59418	26.9059	28.5482	24.5179	-14.0868	1.71087	-61.7071	-50.3698	-50.9356
18.8312	-8.47954	-9.67598	26.9213	28.5809	24.5506	-14.1002	1.70701	-61.7234	-50.395	-50.8713
18.8442	-8.46925	-9.77583	26.9171	28.6248	24.5695	-14.1304	1.67011	-61.6423	-50.3723	-50.8804
18.8571	-8.55993	-9.80337	26.9268	28.638	24.5633	-14.0882	1.68102	-61.6512	-50.386	-50.8837
18.8701	-8.56425	-9.82217	26.9475	28.629	24.5744	-14.0441	1.69454	-61.6683	-50.3829	-50.864
18.8831	-8.59096	-9.82396	26.9964	28.6876	24.5262	-14.0848	1.69988	-61.7047	-50.3156	-50.8553
18.8961	-8.60081	-9.83674	27.0059	28.7155	24.5447	-14.128	1.78055	-61.6678	-50.3837	-50.8548
18.9091	-8.62467	-9.85497	27.0208	28.7464	24.5661	-14.1344	1.77389	-61.6581	-50.4297	-50.8269
18.9221	-8.64562	-9.87312	27.0331	28.7774	24.6016	-14.163	1.77092	-61.6715	-50.4502	-50.8335
18.9351	-8.60789	-9.89416	27.0485	28.7942	24.643	-14.1857	1.77158	-61.6888	-50.4481	-50.823
18.948	-8.62367	-9.92328	27.0528	28.9005	24.5914	-14.2226	1.76658	-61.6947	-50.4458	-50.815
18.961	-8.63945	-9.94639	27.0712	28.9451	24.6119	-14.2455	1.75061	-61.5693	-50.5117	-50.8405
18.974	-8.6128	-9.98077	27.0416	28.97	24.652	-14.2711	1.76302	-61.5787	-50.5168	-50.8712
18.987	-8.61093	-10.004	27.0705	28.9863	24.7034	-14.2964	1.79259	-61.7033	-50.4553	-50.8512
19	-8.626	-10.0214	27.0827	29.0167	24.7549	-14.3153	1.79892	-61.6855	-50.4648	-50.8423
19.013	-8.66094	-10.0192	27.0921	29.05	24.7784	-14.3226	1.79587	-61.6985	-50.4963	-50.7527
19.026	-8.6566	-10.0169	27.1411	28.9929	24.8075	-14.3578	1.77089	-61.6448	-50.4768	-50.7673
19.039	-8.66601	-10.0424	27.2047	28.9457	24.794	-14.3844	1.79378	-61.6588	-50.4992	-50.7984
19.052	-8.67245	-10.017	27.1418	28.9677	24.8166	-14.3996	1.7776	-61.6864	-50.4462	-50.7954
19.0649	-8.67312	-10.0813	27.1651	28.97	24.8421	-14.448	1.84796	-61.7109	-50.4329	-50.8033
19.0779	-8.67925	-10.0983	27.1714	29.0031	24.8847	-14.4484	1.75183	-61.7662	-50.4554	-50.7528
19.0909	-8.71608	-10.1012	27.1721	29.039	24.9077	-14.4679	1.71704	-61.6933	-50.4579	-50.722
19.1039	-8.66924	-10.1122	27.184	29.0721	24.9474	-14.4759	1.71056	-61.7072	-50.4602	-50.6933
19.1169	-8.66463	-10.1255	27.1364	29.1271	24.9929	-14.5005	1.71814	-61.7069	-50.468	-50.6865
19.1299	-8.59006	-10.1532	27.1358	29.1617	25.0275	-14.5198	1.71184	-61.7064	-50.4698	-50.6937
19.1429	-8.65052	-10.1675	27.1185	29.2545	25.0786	-14.5417	1.71681	-61.7197	-50.4771	-50.6978
19.1558	-8.6494	-10.1703	27.1802	29.1921	25.143	-14.5858	1.81086	-61.6967	-50.459	-50.6991
19.1688	-8.66484	-10.1815	27.1973	29.2187	25.1596	-14.5877	1.80646	-61.6736	-50.4714	-50.754
19.1818	-8.75921	-10.2372	27.2924	29.2482	25.1958	-14.6008	1.81061	-61.6699	-50.4642	-50.7557
19.1948	-8.70054	-10.2588	27.3422	29.2806	25.1808	-14.6276	1.81468	-61.68	-50.4599	-50.7765
19.2078	-8.71775	-10.2546	27.2459	29.346	25.2103	-14.6403	1.80762	-61.6872	-50.4666	-50.7635
19.2208	-8.74312	-10.2167	27.2612	29.3576	25.2511	-14.6303	1.72721	-61.714	-50.4731	-50.7699
19.2338	-8.80524	-10.2268	27.2766	29.3748	25.2807	-14.6453	1.73041	-61.7323	-50.4653	-50.7901
19.2467	-8.82272	-10.2228	27.326	29.3044	25.2762	-14.6489	1.72539	-61.7615	-50.4797	-50.7318
19.2597	-8.84846	-10.2411	27.3588	29.3144	25.3135	-14.6913	1.78217	-61.8054	-50.5025	-50.741
19.2727	-8.87995	-10.2963	27.3775	29.33	25.3536	-14.6971	1.78038	-61.8193	-50.5444	-50.7307
19.2857	-8.81429	-10.268	27.3991	29.4106	25.2866	-14.7338	1.78728	-61.802	-50.541	-50.7398
19.2987	-8.83914	-10.2732	27.4235	29.4443	25.3224	-14.7452	1.79137	-61.8067	-50.5292	-50.7369
19.3117	-8.89179	-10.2006	27.4757	29.4754	25.3494	-14.7619	1.79275	-61.7856	-50.551	-50.7898
19.3247	-8.89641	-10.2324	27.5025	29.4755	25.382	-14.8062	1.91442	-61.8577	-50.5699	-50.7953
19.3377	-8.92344	-10.3065	27.5266	29.4924	25.4121	-14.8277	1.9126	-61.8717	-50.6	-50.7174
19.3507	-8.96174	-10.3107	27.5424	29.5431	25.3718	-14.8831	1.88321	-61.7966	-50.5907	-50.7073
19.3636	-8.9747	-10.312	27.5667	29.5658	25.3958	-14.8994	1.87145	-61.7366	-50.5812	-50.6661
19.3766	-8.97048	-10.3186	27.5261	29.5968	25.4169	-14.9182	1.8686	-61.7329	-50.619	-50.6944
19.3896	-8.98278	-10.3418	27.5467	29.6083	25.4745	-14.9369	1.79835	-61.7597	-50.5728	-50.7025
19.4026	-9.0062	-10.3537	27.5564	29.6225	25.5071	-14.9499	1.815	-61.7863	-50.566	-50.7241
19.4156	-9.01544	-10.3455	27.5719	29.5942	25.5509	-14.9571	1.82339	-61.8238	-50.47	-50.6922
19.4286	-9.03033	-10.3649	27.604	29.6077	25.5861	-14.9746	1.83868	-61.8447	-50.4673	-50.7051
19.4416	-9.04233	-10.3785	27.6192	29.6466	25.6384	-15.051	1.82194	-61.8603	-50.4977	-50.629
19.4546	-9.0654	-10.3893	27.6261	29.6521	25.6544	-15.0633	1.78897	-61.7807	-50.48	-50.6799
19.4675	-9.01607	-10.4083	27.6499	29.669	25.6983	-15.0781	1.80117	-61.7823	-50.4479	-50.7623
19.4805	-9.02314	-10.4751	27.6651	29.6777	25.7367	-15.0928	1.79955	-61.792	-50.4488	-50.7888
19.4935	-9.0583	-10.4892	27.672	29.7088	25.7639	-15.1105	1.7703	-61.8182	-50.3853	-50.7926
19.5065	-9.07677	-10.5031	27.6846	29.7485	25.8221	-15.1931	1.7664	-61.8384	-50.3867	-50.8213
19.5195	-9.10079	-10.5057	27.7056	29.7577	25.8607	-15.1895	1.77095	-61.8525	-50.3712	-50.8168
19.5325	-9.11339	-10.5307	27.724	29.7584	25.8994	-15.2417	1.83142	-61.8215	-50.3383	-50.9005
19.5454	-9.10906	-10.564	27.734	29.7482	26.0299	-15.235	1.84689	-61.8072	-50.3782	-50.9175
19.5584	-9.12166	-10.5662	27.741	29.7777	26.0617	-15.2057	1.7553	-61.843	-50.4014	-50.8425
19.5714	-9.07584	-10.5711	27.7422	29.7766	26.0852	-15.218	1.75279	-61.8618	-50.3821	-50.8238
19.5844	-9.04699	-10.6832	27.7235	29.7786	26.1032	-15.1747	1.75047	-61.8636	-50.3792	-50.8272
19.5974	-9.05987	-10.7366	27.7662	29.8337	26.1408	-15.182	1.77374	-61.9415	-50.3819	-50.8331
19.6104	-9.01414	-10.7142	27.7975	29.8548	26.173	-15.1974	1.7805	-61.9413	-50.3816	-50.8133
19.6234	-9.05266	-10.7146	27.8095	29.8729	26.1665	-15.1156	1.80964	-61.9381	-50.364	-50.8835
19.6364	-9.06867	-10.7288	27.8243	29.8854	26.2106	-15.1324	1.82779	-61.9765	-50.3277	-50.8562
19.6493	-9.08474	-10.7484	27.8532	29.8785	26.2463	-15.1852	1.91565	-61.9781	-50.3092	-50.8542
19.6623	-9.1148	-10.7538	27.8569	29.891	26.2513	-15.1984	1.90776	-61.9909	-50.3264	-50.7599
19.6753	-9.09118	-10.8552	27.8519	29.8921	26.2816	-15.2423	1.88896	-61.9537	-50.3095	-50.7695
19.6883	-9.05621	-10.8844	27.8831	29.9073	26.3514	-15.3483	1.88417	-61.956	-50.3064	-50.7761
19.7013	-9.07738	-10.9328	27.9309	29.9699	26.4049	-15.3372	1.81711	-61.9554	-50.3143	-50.7656
19.7143	-9.10668	-10.9558	27.9477	29.9872	26.4394	-15.3736	1.79208	-61.8825	-50.2545	-50.8112
19.7273	-9.11342	-10.9788	27.9673	29.9879	26.4797	-15.3932	1.80407	-61.8686	-50.3294	-50.8709
19.7403	-9.20177	-10.996	27.9784	30.0198	26.5031	-15.4098	1.77699	-61.8904	-50.2737	-50.8575
19.7533	-9.21466	-11.0103	28.0289	29.9417	26.4731	-15.4568	1.8559	-61.9007	-50.2743	-50.8691
19.7662	-9.22722	-11.0302	28.0603	29.9836	26.4453	-15.4757	1.85595	-61.9275	-50.2885	-50.8111
19.7792	-9.25639	-11.0443	28.0612	30.0006	26.4675	-15.5111	1.86214	-61.8814	-50.3447	-50.801
19.7922	-9.24045	-11.1457	28.0564	29.9927	26.5786	-15.5042	1.85756	-61.8805	-50.3282	-50.8187
19.8052	-9.24371	-11.2024	28.163	30.0242	26.6528	-15.6132	1.84156	-61.8991	-50.3171	-50.8362
19.8182	-9.25233	-11.2141	28.1709	30.0275	26.6853	-15.6359	1.83429	-61.9104	-50.3229	-50.8338
19.8312	-9.26912	-11.2172	28.2014	30.0704	26.653	-15.6471	1.83033	-61.9229	-50.3426	-50.8449
19.8442	-9.28581	-11.2539	28.2181	30.0883	26.6873	-15.6862	1.82658	-61.9657	-50.2701	-50.8471
19.8571	-9.31452	-11.2828	28.2292	30.1119	26.7161	-15.7113	1.82304	-61.9689	-50.2735	-50.8601
19.8701	-9.33841	-11.2871	28.232	30.1298	26.7449	-15.7168	1.8449	-61.9604	-50.3332	-50.8727
19.8831	-9.35643	-11.3167	28.2154	30.2312	26.7878	-15.7449	1.86432	-61.96	-50.3061	-50.8597
19.8961	-9.36578	-11.3518	28.2382	30.2311	26.8084	-15.7756	1.93364	-61.9735	-50.2895	-50.8435
19.9091	-9.38635	-11.3586	28.2554	30.2565	26.7984	-15.7716	1.90591	-62.0123	-50.2868	-50.8548
19.9221	-9.43186	-11.3624	28.2676	30.2336	26.8473	-15.7954	1.90523	-62.0288	-50.2867	-50.8633
19.9351	-9.4767	-11.2854	28.3281	30.2604	26.8084	-15.8109	1.91315	-62.0451	-50.292	-50.8578
19.948	-9.47918	-11.2704	28.2588	30.2343	26.8391	-15.8568	1.99602	-62.0389	-50.2861	-50.8548
19.961	-9.49844	-11.2632	28.2786	30.199	26.8585	-15.8687	1.98027	-62.0635	-50.3162	-50.7877
19.974	-9.5092	-11.2726	28.2931	30.2192	26.8946	-15.8772	1.91962	-62.0636	-50.3094	-50.7909
19.987	-9.57658	-11.2987	28.3105	30.2145	26.925	-15.8908	1.9148	-62.0697	-50.3136	-50.7912
20	-9.59133	-11.3107	28.3309	30.2493	26.8932	-15.8959	1.89334	-62.0866	-50.3426	-50.7049
20.013	-9.61419	-11.2971	28.2555	30.2475	26.9114	-15.9318	1.87232	-62.0254	-50.3432	-50.7116
20.026	-9.59169	-11.3931	28.2721	30.2511	26.9521	-15.9537	1.86558	-62.0487	-50.3405	-50.7235
20.039	-9.61097	-11.4054	28.2887	30.2887	26.9845	-16.0264	1.84794	-62.0606	-50.2931	-50.718
20.052	-9.64142	-11.4205	28.2999	30.3069	26.9611	-15.9545	1.87817	-62.0612	-50.2936	-50.6956
20.0649	-9.63224	-11.441	28.2298	30.4026	27.0079	-15.973	1.87183	-62.0673	-50.2799	-50.6951
20.0779	-9.72724	-11.478	28.2491	30.4166	27.0403	-15.9968	1.85147	-62.1038	-50.2051	-50.6775
20.0909	-9.75291	-11.4787	28.2572	30.4391	27.0755	-15.9726	1.78594	-62.1118	-50.2149	-50.6764
20.1039	-9.76994	-11.5018	28.2599	30.4589	27.1	-16.0016	1.79031	-62.1112	-50.1821	-50.7621
20.1169	-9.83417	-11.4384	28.296	30.4675	27.1104	-16.0273	1.80335	-62.0907	-50.2616	-50.7749
20.1299	-9.85604	-11.4482	28.3065	30.4818	27.129	-16.0076	1.82226	-62.1458	-50.2714	-50.7734
20.1429	-9.87481	-11.4777	28.3173	30.4738	27.2458	-16.1119	1.79913	-62.1454	-50.2724	-50.7801
20.1558	-9.88483	-11.4959	28.3312	30.4745	27.3038	-16.1353	1.72234	-62.1032	-50.2647	-50.781
20.1688	-9.86143	-11.5168	28.3479	30.4754	27.3396	-16.1583	1.72388	-62.1117	-50.2399	-50.8692
20.1818	-9.88023	-11.5709	28.4618	30.5236	27.3672	-16.1729	1.7453	-62.0946	-50.2991	-50.8766
20.1948	-9.84368	-11.5828	28.4712	30.5407	27.4005	-16.193	1.75864	-62.1053	-50.2802	-50.895
20.2078	-9.77223	-11.5668	28.4777	30.5467	27.4253	-16.1932	1.75796	-62.1099	-50.2555	-50.8622
20.2208	-9.79118	-11.5928	28.4785	30.5391	27.525	-16.2017	1.74873	-62.1171	-50.2503	-50.837
20.2338	-9.78206	-11.5875	28.4285	30.5095	27.6402	-16.1851	1.74799	-62.1241	-50.2507	-50.8283
20.2467	-9.80077	-11.6015	28.4285	30.5305	27.6595	-16.2081	1.73949	-62.0391	-50.2571	-50.8251
20.2597	-9.83344	-11.6044	28.4258	30.549	27.6541	-16.1137	1.68033	-62.0583	-50.2585	-50.8246
20.2727	-9.85208	-11.6325	28.44	30.5341	27.6858	-16.1525	1.67074	-62.0746	-50.2542	-50.821
20.2857	-9.90159	-11.638	28.46	30.553	27.7125	-16.1729	1.66135	-62.1103	-50.1828	-50.8145
20.2987	-9.9202	-11.6379	28.4916	30.5521	27.6636	-16.1765	1.70791	-62.1148	-50.1845	-50.8161
20.3117	-9.94407	-11.6683	28.4762	30.6566	27.7209	-16.197	1.72619	-62.1161	-50.1522	-50.8938
20.3247	-9.98427	-11.5985	28.492	30.6538	27.739	-16.2091	1.73648	-62.1032	-50.218	-50.8824
20.3377	-10.01	-11.5605	28.4909	30.6816	27.7547	-16.1846	1.6259	-62.1379	-50.2164	-50.8737
20.3507	-10.0327	-11.5818	28.4873	30.6843	27.8316	-16.1821	1.67172	-62.2096	-50.2148	-50.8761
20.3636	-10.0441	-11.5945	28.5006	30.6787	27.8605	-16.2016	1.687	-62.2504	-50.1434	-50.8054
20.3766	-10.0498	-11.6072	28.5364	30.6873	27.8272	-16.2432	1.7662	-62.2433	-50.1451	-50.7935
20.3896	-10.0581	-11.6309	28.5387	30.7156	27.8609	-16.2677	1.77506	-62.3378	-50.1998	-50.7176
20.4026	-10.0803	-11.6574	28.5468	30.7298	27.9059	-16.2862	1.69159	-62.2873	-50.2012	-50.7206
20.4156	-10.0998	-11.6557	28.5664	30.7696	27.8523	-16.299	1.6922	-62.2989	-50.219	-50.7206
20.4286	-10.1247	-11.6844	28.644	30.8095	27.8711	-16.2922	1.70991	-62.2765	-50.2789	-50.7033
20.4416	-10.0434	-11.7692	28.6563	30.8129	27.9066	-16.3159	1.72495	-62.2957	-50.2692	-50.7165
20.4546	-10.0662	-11.776	28.6659	30.8305	27.953	-16.2945	1.66697	-62.3486	-50.2761	-50.7268
20.4675	-10.0747	-11.7913	28.6839	30.851	28.0024	-16.3802	1.64809	-62.3626	-50.3021	-50.6396
20.4805	-10.0051	-11.8013	28.702	30.8464	28.0635	-16.4869	1.62898	-62.3904	-50.2856	-50.6371
20.4935	-9.95897	-11.8254	28.723	30.8475	28.0996	-16.5157	1.63754	-62.3757	-50.2437	-50.7076
20.5065	-9.97474	-11.8432	28.676	30.8847	28.1216	-16.5277	1.6349	-62.3802	-50.2576	-50.6972
20.5195	-9.90409	-11.8243	28.6731	30.899	28.1636	-16.5173	1.58424	-62.39	-50.2572	-50.6837
20.5325	-9.84877	-11.8278	28.676	30.9556	28.1351	-16.5487	1.57231	-62.4247	-50.2513	-50.6895
20.5454	-9.88941	-11.8506	28.6567	31.0711	28.0603	-16.5971	1.56585	-62.4253	-50.2594	-50.6809
20.5584	-9.89911	-11.898	28.6602	31.1469	28.0911	-16.6122	1.57079	-62.4003	-50.3154	-50.6808
20.5714	-9.89151	-11.9963	28.644	31.1607	28.0772	-16.6274	1.62048	-62.4198	-50.3215	-50.6806
20.5844	-9.91422	-12.0226	28.6197	31.2693	28.1672	-16.7159	1.61377	-62.4307	-50.3022	-50.683
20.5974	-9.91154	-12.0486	28.6377	31.2654	28.1955	-16.7459	1.60717	-62.4439	-50.2161	-50.7304
20.6104	-9.9339	-12.0662	28.6503	31.281	28.2182	-16.759	1.59525	-62.4257	-50.1946	-50.8011
20.6234	-10.052	-12.0952	28.6519	31.3022	28.2327	-16.775	1.58075	-62.4213	-50.2005	-50.8187
20.6364	-10.0866	-12.113	28.6287	31.418	28.3115	-16.7766	1.5154	-62.425	-50.1755	-50.8387
20.6493	-10.1264	-12.0444	28.6842	31.4294	28.348	-16.7947	1.53093	-62.4315	-50.1416	-50.8983
20.6623	-10.1742	-11.9967	28.689	31.4439	28.3677	-16.8071	1.53549	-62.4069	-50.203	-50.8854
20.6753	-10.2134	-12.0054	28.6631	31.4392	28.4371	-16.8083	1.5319	-62.3788	-50.2853	-50.8949
20.6883	-10.2835	-12.028	28.6461	31.546	28.489	-16.8262	1.53412	-62.3783	-50.2783	-50.8933
20.7013	-10.2977	-12.0672	28.6573	31.5487	28.5044	-16.8603	1.59169	-62.3552	-50.2569	-50.8491
20.7143	-10.3286	-12.0781	28.6432	31.5518	28.5726	-16.8546	1.584	-62.3205	-50.3142	-50.8774
20.7273	-10.3536	-12.1059	28.6242	31.6524	28.6234	-16.8544	1.60755	-62.3897	-50.3157	-50.8809
20.7403	-10.3671	-12.1366	28.6616	31.6513	28.6658	-17.0004	1.66427	-62.3812	-50.3226	-50.8872
20.7533	-10.3917	-12.1588	28.6822	31.6559	28.6861	-17.0066	1.66413	-62.3696	-50.2956	-50.9609
20.7662	-10.4218	-12.1891	28.7474	31.6662	28.7204	-17.0213	1.66419	-62.3577	-50.2651	-51.0382
20.7792	-10.432	-12.2221	28.776	31.6403	28.7492	-16.9971	1.69831	-62.3454	-50.302	-51.0459
20.7922	-10.445	-12.2323	28.7908	31.6594	28.7781	-16.9701	1.60045	-62.3749	-50.3249	-50.9476
20.8052	-10.5116	-12.245	28.8001	31.6786	28.7789	-16.9902	1.5555	-62.2958	-50.3223	-50.9507
20.8182	-10.5196	-12.252	28.8488	31.6076	28.7965	-17.0352	1.58346	-62.2594	-50.3138	-50.9565
20.8312	-10.5273	-12.2731	28.8559	31.6145	28.8144	-17.0465	1.57503	-62.2259	-50.2879	-51.0189
20.8442	-10.6335	-12.2915	28.8688	31.6273	28.8268	-17.0577	1.55837	-62.2366	-50.3146	-50.9445
20.8571	-10.6698	-12.2266	28.932	31.6461	28.8025	-17.0745	1.5389	-62.2497	-50.3017	-50.9461
20.8701	-10.6776	-12.2548	28.9366	31.6176	28.9199	-17.072	1.54488	-62.2515	-50.2658	-51.0323
20.8831	-10.7021	-12.2577	28.9412	31.6313	28.9332	-17.0781	1.55124	-62.2471	-50.3529	-50.9683
20.8961	-10.721	-12.2745	28.9654	31.6565	28.9492	-17.1117	1.55516	-62.1694	-50.4268	-50.9858
20.9091	-10.7482	-12.2827	28.9672	31.6907	28.9594	-17.0859	1.48327	-62.2011	-50.4589	-50.906
20.9221	-10.7585	-12.3048	28.9887	31.7249	29.0119	-17.1948	1.45341	-62.1271	-50.4345	-50.9276
20.9351	-10.7573	-12.3268	29.0218	31.7284	29.0735	-17.2881	1.43495	-62.1376	-50.4434	-50.9489
20.948	-10.7812	-12.3403	29.0214	31.746	29.0682	-17.295	1.39432	-62.0975	-50.3793	-51.004
20.961	-10.7937	-12.3142	28.9701	31.744	29.0909	-17.3102	1.39597	-62.113	-50.374	-51.0366
20.974	-10.8088	-12.3412	29.005	31.756	29.1308	-17.3168	1.33836	-62.1448	-50.302	-51.0241
20.987	-10.8432	-12.2984	29.0148	31.8217	29.0497	-17.3402	1.3308	-62.1258	-50.3089	-51.0143
21	-10.872	-12.3005	28.994	31.9545	29.0879	-17.4004	1.32048	-62.1292	-50.2933	-51.0154
21.013	-10.8699	-12.3163	29.0128	31.9581	29.123	-17.4243	1.31877	-62.143	-50.2787	-51.036
21.026	-10.8591	-12.428	29.0034	31.9785	29.1329	-17.4425	1.30897	-62.1395	-50.2848	-51.0705
21.039	-10.9294	-12.445	28.9994	31.9988	29.1456	-17.455	1.27967	-62.1384	-50.3073	-50.9875
21.052	-10.9387	-12.4534	29.0291	31.9968	29.1666	-17.4672	1.27825	-62.1369	-50.3099	-50.98
21.0649	-10.9477	-12.4755	29.0452	31.9529	29.2007	-17.4792	1.26845	-62.1379	-50.3038	-50.9886
21.0779	-10.9592	-12.492	29.0675	31.9622	29.2117	-17.5134	1.33434	-62.162	-50.32	-50.9859
21.0909	-10.9664	-12.506	29.0871	31.9885	29.2283	-17.5275	1.32158	-62.1531	-50.325	-50.9886
21.1039	-11.0084	-12.4426	29.1288	32.0065	29.2534	-17.5556	1.31448	-62.1467	-50.3049	-50.9742
21.1169	-11.0219	-12.4667	29.151	31.9911	29.3479	-17.5644	1.32439	-62.1401	-50.2758	-51.0667
21.1299	-11.0492	-12.4794	29.1678	31.9899	29.3634	-17.5704	1.33736	-62.1388	-50.3307	-51.0951
21.1429	-11.0541	-12.506	29.1651	31.9776	29.3788	-17.6321	1.40873	-62.1428	-50.2991	-51.1061
21.1558	-11.0673	-12.5269	29.1824	31.9877	29.389	-17.6683	1.37619	-62.0746	-50.2336	-51.117
21.1688	-11.0577	-12.6017	29.1886	31.9979	29.3854	-17.6903	1.34153	-62.0186	-50.2296	-51.1169
21.1818	-11.0956	-12.6207	29.209	31.9942	29.3961	-17.737	1.42433	-62.0163	-50.2141	-51.1222
21.1948	-11.1026	-12.648	29.2378	32.0072	29.4238	-17.7526	1.43109	-62.0336	-50.2063	-51.0323
21.2078	-11.1208	-12.6638	29.2497	32.0372	29.4234	-17.7875	1.41008	-61.9415	-50.2883	-51.0492
21.2208	-11.105	-12.7754	29.2221	32.0257	29.5092	-17.7857	1.38927	-61.9418	-50.2867	-51.0575
21.2338	-11.1814	-12.8201	29.3004	32.0453	29.5326	-17.8176	1.38819	-61.9502	-50.2627	-51.0768
21.2467	-11.2241	-12.7588	29.3471	32.0568	29.5448	-17.8298	1.37023	-61.9442	-50.2523	-51.0508
21.2597	-11.2325	-12.7537	29.3884	31.9642	29.5928	-17.7998	1.36334	-61.9324	-50.2472	-51.0355
21.2727	-11.2463	-12.7679	29.4021	31.9832	29.6036	-17.7975	1.39042	-62.0133	-50.2531	-50.9895
21.2857	-11.342	-12.8185	29.4385	31.9743	29.6089	-17.862	1.4816	-62.0021	-50.2588	-50.9999
21.2987	-11.343	-12.8188	29.4696	32.0049	29.5717	-17.8506	1.45734	-62.0019	-50.2922	-50.9098
21.3117	-11.372	-12.8471	29.49	32.0077	29.5904	-17.8866	1.47015	-62.0445	-50.3283	-50.9098
21.3247	-11.3756	-12.8754	29.5189	32.0275	29.6347	-17.8774	1.40183	-62.0432	-50.342	-50.8653
21.3377	-11.4071	-12.8925	29.517	32.0501	29.626	-17.8931	1.36711	-61.9693	-50.3187	-50.8829
21.3507	-11.4245	-12.9207	29.5236	32.0423	29.6483	-17.8645	1.37774	-61.9377	-50.374	-50.9007
21.3636	-11.47	-12.9794	29.6305	32.0573	29.6621	-17.8895	1.38862	-61.9532	-50.3597	-50.9126
21.3766	-11.493	-12.9985	29.6443	32.0808	29.6536	-17.9169	1.36603	-61.8905	-50.3506	-50.8763
21.3896	-11.5102	-13.0091	29.6469	32.1128	29.6619	-17.9163	1.34355	-61.8812	-50.3605	-50.7616
21.4026	-11.4878	-13.0335	29.6154	32.1196	29.6703	-17.9603	1.31853	-61.8301	-50.3448	-50.7788
21.4156	-11.5442	-13.0663	29.6284	32.1209	29.6985	-17.9704	1.30774	-61.8326	-50.3401	-50.7649
21.4286	-11.5762	-13.085	29.6415	32.1447	29.6987	-17.9694	1.29701	-61.8376	-50.3629	-50.6643
21.4416	-11.5828	-13.1148	29.6575	32.16	29.7244	-18.0158	1.27837	-61.7701	-50.2954	-50.775
21.4546	-11.5893	-13.1361	29.6598	32.1753	29.7391	-18.0202	1.29119	-61.742	-50.3706	-50.7853
21.4675	-11.6324	-13.1573	29.6624	32.1961	29.7342	-18.033	1.28471	-61.7582	-50.3868	-50.7205
21.4805	-11.6837	-13.0867	29.7011	32.2282	29.7461	-18.0514	1.27564	-61.7377	-50.3603	-50.6979
21.4935	-11.6953	-13.1036	29.7091	32.2518	29.7692	-18.0557	1.26965	-61.7363	-50.4293	-50.7536
21.5065	-11.7236	-13.1203	29.7311	32.2588	29.7727	-18.0291	1.31438	-61.8075	-50.4234	-50.7756
21.5195	-11.8418	-13.0732	29.7532	32.2743	29.7819	-18.0303	1.29488	-61.8004	-50.4116	-50.758
21.5325	-11.7648	-13.0606	29.8066	32.2926	29.7404	-18.04	1.30068	-61.7931	-50.4081	-50.7655
21.5454	-11.7693	-13.0395	29.7336	32.2996	29.7546	-18.0412	1.28953	-61.797	-50.4099	-50.7838
21.5584	-11.7988	-13.0046	29.7468	32.3094	29.7774	-18.0479	1.31212	-61.8147	-50.4427	-50.7876
21.5714	-11.814	-13.0231	29.7685	32.325	29.7755	-17.9374	1.27825	-61.824	-50.431	-50.7801
21.5844	-11.8346	-13.0386	29.7907	32.3718	29.7032	-17.9676	1.26625	-61.8553	-50.3524	-50.7724
21.5974	-11.8552	-13.0149	29.8046	32.3908	29.7116	-17.9752	1.28812	-61.83	-50.3983	-50.7783
21.6104	-11.873	-13.0502	29.8297	32.4128	29.7396	-17.9655	1.21986	-61.8605	-50.3829	-50.8202
21.6234	-11.8964	-13.0628	29.8522	32.4435	29.7509	-18.0258	1.21566	-61.8963	-50.3147	-50.8084
21.6364	-11.9225	-13.0752	29.8496	32.4745	29.7512	-18.0247	1.18673	-61.8474	-50.3486	-50.8247
21.6493	-11.9457	-13.1099	29.8751	32.4914	29.7571	-18.0542	1.20015	-61.8343	-50.4035	-50.9139
21.6623	-12.0198	-13.1667	29.8729	32.5641	29.7769	-18.0666	1.18564	-61.8291	-50.3999	-50.9162
21.6753	-12.0524	-13.1756	29.8767	32.5887	29.7465	-18.0123	1.21856	-61.8068	-50.4018	-50.8845
21.6883	-12.0681	-13.2013	29.9369	32.5062	29.7299	-18.0338	1.2092	-61.8428	-50.3201	-50.8691
21.7013	-12.0753	-13.171	29.9498	32.5211	29.7468	-18.0186	1.23944	-61.9012	-50.3313	-50.8789
21.7143	-12.1781	-13.2056	29.9268	32.6335	29.7859	-18.0368	1.23084	-61.8813	-50.331	-50.88
21.7273	-12.1887	-13.2428	29.9715	32.6188	29.7571	-18.0603	1.21673	-61.9059	-50.2584	-50.8864
21.7403	-12.0992	-13.2408	30.0054	32.6206	29.7838	-18.0666	1.25904	-61.9894	-50.251	-50.8952
21.7533	-12.1141	-13.2726	30.0311	32.6363	29.8022	-18.0811	1.29359	-62.0881	-50.2831	-50.9288
21.7662	-12.1512	-13.2903	30.004	32.6575	29.854	-18.0927	1.28373	-62.0866	-50.2787	-50.9142
21.7792	-12.1769	-13.3218	30.0333	32.6591	29.8551	-18.1322	1.27166	-62.0126	-50.2293	-51.0121
21.7922	-12.1583	-13.3957	30.0487	32.6607	29.8871	-18.1436	1.26571	-62.0204	-50.2218	-51.0125
21.8052	-12.1991	-13.4165	30.067	32.6875	29.8772	-18.1467	1.26279	-62.0083	-50.2502	-50.9096
21.8182	-12.2174	-13.4456	30.0937	32.706	29.8559	-18.1694	1.2853	-62.0072	-50.2389	-50.9301
21.8312	-12.2328	-13.4406	30.0356	32.6825	29.8485	-18.214	1.36599	-62.0002	-50.2471	-50.9273
21.8442	-12.1646	-13.4378	30.0752	32.6193	29.8634	-18.2218	1.35632	-61.9986	-50.2441	-50.9327
21.8571	-12.1979	-13.4796	30.0732	32.6868	29.8669	-18.1902	1.36376	-62.0505	-50.2522	-50.9211
21.8701	-12.2223	-13.5182	30.0661	32.723	29.9657	-18.288	1.36867	-62.058	-50.2376	-50.9346
21.8831	-12.2268	-13.5538	30.1072	32.6922	30.0672	-18.3482	1.3565	-62.0598	-50.2258	-50.9365
21.8961	-12.1562	-13.5444	30.1204	32.7121	30.0764	-18.3534	1.35536	-62.0304	-50.1885	-51.0003
21.9091	-12.173	-13.5402	30.077	32.7182	30.0744	-18.3973	1.4545	-61.9924	-50.2043	-50.9999
21.9221	-12.1812	-13.5722	30.1034	32.7298	30.1231	-18.4327	1.40707	-62.0104	-50.217	-50.9299
21.9351	-12.2062	-13.5984	30.1469	32.7751	30.0594	-18.4543	1.40157	-62.0027	-50.2405	-50.9386
21.948	-12.2395	-13.599	30.1654	32.8294	29.9667	-18.4702	1.36278	-61.9057	-50.2302	-50.9273
21.961	-12.2726	-13.6193	30.1842	32.8417	29.9632	-18.5028	1.3612	-61.8378	-50.2763	-50.9188
21.974	-12.3056	-13.6451	30.2003	32.8653	29.9739	-18.4959	1.2783	-61.8429	-50.3056	-50.8741
21.987	-12.3552	-13.6985	30.2774	32.8724	29.9735	-18.5224	1.28725	-61.845	-50.2727	-50.877
22	-12.3682	-13.7179	30.3034	32.8797	29.9899	-18.5597	1.35188	-61.7825	-50.3104	-50.8882
22.013	-12.3923	-13.7482	30.2903	32.8736	30.0702	-18.5237	1.25302	-61.8125	-50.3038	-50.908
22.026	-12.4219	-13.7533	30.2999	32.8877	30.066	-18.5294	1.26008	-61.8366	-50.2774	-50.8327
22.039	-12.4179	-13.7723	30.3178	32.8964	30.0729	-18.5349	1.26452	-61.8067	-50.3579	-50.864
22.052	-12.4362	-13.7995	30.3052	32.8912	30.1467	-18.5149	1.21273	-61.8413	-50.3436	-50.8701
22.0649	-12.5019	-13.7375	30.3542	32.9258	30.1753	-18.5932	1.20554	-61.8257	-50.3487	-50.8675
22.0779	-12.5197	-13.7516	30.3722	32.9299	30.1733	-18.6046	1.19003	-61.8182	-50.3453	-50.8447
22.0909	-12.4952	-13.8444	30.3507	32.9007	30.2769	-18.5936	1.18026	-61.816	-50.3361	-50.8466
22.1039	-12.5802	-13.8476	30.3599	32.9194	30.2761	-18.5911	1.17614	-61.8135	-50.3464	-50.8564
22.1169	-12.6121	-13.8064	30.4001	32.8561	30.2612	-18.5998	1.17485	-61.8053	-50.3343	-50.8575
22.1299	-12.6659	-13.8217	30.4739	32.865	30.2657	-18.6	1.21581	-61.8702	-50.3276	-50.8669
22.1429	-12.7729	-13.8342	30.483	32.9049	30.2507	-18.5998	1.1759	-61.8595	-50.2934	-50.8535
22.1558	-12.7736	-13.855	30.515	32.8209	30.2244	-18.6164	1.15874	-61.8708	-50.2818	-50.8815
22.1688	-12.7881	-13.884	30.5617	32.7784	30.2642	-18.6218	1.18081	-61.8817	-50.2729	-50.8896
22.1818	-12.758	-13.9186	30.5892	32.7837	30.2778	-18.63	1.21428	-61.952	-50.2697	-50.8919
22.1948	-12.6952	-13.903	30.6139	32.7973	30.306	-18.7145	1.17768	-61.9471	-50.2749	-50.8856
22.2078	-12.7088	-13.9323	30.6417	32.8	30.3433	-18.7716	1.14594	-61.903	-50.269	-50.8846
22.2208	-12.7416	-13.8949	30.6807	32.7973	30.3697	-18.7891	1.15589	-61.898	-50.2318	-50.9511
22.2338	-12.7823	-13.9252	30.6778	32.7975	30.4211	-18.8037	1.16898	-61.9353	-50.273	-50.9453
22.2467	-12.8173	-13.947	30.6614	32.9065	30.4499	-18.7873	1.10066	-61.9169	-50.2724	-50.9309
22.2597	-12.8409	-13.9629	30.7016	32.9367	30.3579	-18.8351	1.17164	-61.9263	-50.2578	-50.936
22.2727	-12.8643	-13.987	30.7195	32.9365	30.3527	-18.8603	1.17232	-61.9577	-50.1843	-50.9811
22.2857	-12.9265	-13.9358	30.7348	32.9755	30.3506	-18.863	1.18746	-61.9214	-50.2399	-50.9682
22.2987	-12.9575	-13.966	30.7309	33.0173	30.4183	-18.8598	1.13234	-61.9211	-50.2316	-50.9747
22.3117	-12.9662	-13.9931	30.7665	33.0425	30.356	-18.9067	1.13284	-61.9623	-50.1484	-50.9559
22.3247	-12.986	-13.9776	30.681	33.0286	30.3633	-18.9116	1.11389	-61.9555	-50.1388	-50.9678
22.3377	-12.9831	-14.0463	30.7153	33.0286	30.3708	-18.9304	1.11745	-62.0016	-50.0485	-50.9514
22.3507	-13.0162	-14.0262	30.7437	33.0343	30.3895	-18.9519	1.12954	-62.011	-50.0286	-50.9516
22.3636	-13.0493	-14.0484	30.725	33.1487	30.4111	-18.9567	1.12486	-61.995	-50.0168	-50.9152
22.3766	-13.0454	-14.1524	30.7287	33.1672	30.4018	-18.9671	1.10628	-62.0179	-49.9631	-50.9148
22.3896	-13.1031	-14.1842	30.7407	33.1692	30.3956	-18.9052	1.12981	-62.0236	-49.9461	-50.9198
22.4026	-13.1218	-14.2131	30.7584	33.191	30.4008	-18.8857	1.09721	-62.0315	-49.8705	-50.8598
22.4156	-13.023	-14.2848	30.7394	33.2017	30.3863	-18.8995	1.09837	-62.0361	-49.8681	-50.8722
22.4286	-13.0904	-14.3319	30.7429	33.2624	30.4	-18.9133	1.09675	-62.0377	-49.8601	-50.8648
22.4416	-13.1047	-14.3535	30.7974	33.2099	30.377	-18.9271	1.06451	-61.9528	-49.8271	-50.8628
22.4546	-13.055	-14.3719	30.8159	33.2295	30.3904	-18.9151	1.06915	-62.0004	-49.8083	-50.8689
22.4675	-13.1266	-14.3957	30.843	33.2407	30.4011	-18.9253	1.06568	-61.9922	-49.8227	-50.8775
22.4805	-13.1451	-14.4108	30.8871	33.1814	30.3921	-18.9437	1.0234	-61.9088	-49.8063	-50.8802
22.4935	-13.1635	-14.4228	30.9318	33.1267	30.3661	-18.9423	1.00942	-61.907	-49.8234	-50.9021
22.5065	-13.193	-14.4459	30.9544	33.1527	30.354	-18.9467	0.99562	-61.8655	-49.84	-50.8578
22.5195	-13.1192	-14.4662	30.994	33.1478	30.3728	-18.9509	1.03832	-61.9473	-49.8196	-50.8705
22.5325	-13.2229	-14.5283	30.9669	33.2349	30.3723	-18.9576	1.00303	-61.9203	-49.8271	-50.8576
22.5454	-13.2512	-14.5396	31.0134	33.2542	30.3155	-18.9614	0.97384	-61.821	-49.8012	-50.85
22.5584	-13.2682	-14.5733	31.0602	33.2455	30.3312	-18.9904	1.00107	-61.8229	-49.7752	-50.9575
22.5714	-13.2878	-14.6014	31.0849	33.2452	30.3358	-19.0026	1.01204	-61.9205	-49.7691	-50.9505
22.5844	-13.3128	-14.6098	31.0873	33.273	30.3299	-18.9032	0.9808	-61.9121	-49.7747	-50.9321
22.5974	-13.3375	-14.6599	31.0929	33.3341	30.3413	-18.9193	0.98258	-61.9258	-49.7578	-50.9303
22.6104	-13.3535	-14.6781	31.1141	33.3218	30.35	-18.9381	0.99848	-61.9392	-49.7435	-50.9309
22.6234	-13.3777	-14.6843	31.1256	33.3148	30.3282	-18.8647	1.01193	-61.9132	-49.8052	-50.8975
22.6364	-13.4074	-14.7072	31.1374	33.3053	30.421	-18.8309	0.93546	-61.9066	-49.8085	-50.8807
22.6493	-13.4342	-14.7186	31.1632	33.3552	30.3473	-18.8728	0.9342	-61.9306	-49.8115	-50.8277
22.6623	-13.4495	-14.7521	31.2032	33.3495	30.3431	-18.9314	1.03334	-61.9237	-49.7831	-50.8337
22.6753	-13.445	-14.8308	31.218	33.3524	30.3223	-18.8892	1.07555	-61.9306	-49.7685	-50.8338
22.6883	-13.4823	-14.8594	31.2554	33.3611	30.327	-18.9229	1.0757	-61.9651	-49.6841	-50.8169
22.7013	-13.5026	-14.7956	31.231	33.3275	30.3375	-18.9259	1.06492	-61.9684	-49.6786	-50.8085
22.7143	-13.5086	-14.8807	31.2598	33.3386	30.3453	-18.9456	1.08215	-61.9798	-49.6785	-50.8332
22.7273	-13.528	-14.9111	31.2745	33.3527	30.3334	-18.9566	1.07706	-61.9685	-49.6839	-50.8239
22.7403	-13.4577	-14.9146	31.2977	33.4035	30.2819	-19.0073	1.07216	-61.9655	-49.6721	-50.8284
22.7533	-13.483	-14.9765	31.3157	33.5019	30.3087	-19.1061	1.08694	-61.9596	-49.6713	-50.8466
22.7662	-13.4998	-15.0376	31.4255	33.5577	30.3076	-19.1267	1.07925	-61.9477	-49.6591	-50.8193
22.7792	-13.536	-15.0589	31.4393	33.5687	30.2925	-19.1413	1.04938	-61.8405	-49.7511	-50.8451
22.7922	-13.5609	-15.0716	31.4672	33.5883	30.2887	-19.1219	1.05925	-61.8852	-49.7705	-50.854
22.8052	-13.5798	-15.0672	31.4754	33.619	30.2822	-19.116	1.0441	-61.8684	-49.7919	-50.7425
22.8182	-13.5708	-15.0905	31.5004	33.6416	30.2841	-19.1267	1.04002	-61.8511	-49.7875	-50.7037
22.8312	-13.5927	-15.1079	31.5282	33.67	30.2719	-19.1315	1.05839	-61.8108	-49.8788	-50.7515
22.8442	-13.6116	-15.1279	31.5532	33.6761	30.2737	-19.1303	1.06037	-61.8881	-49.8198	-50.7128
22.8571	-13.6246	-15.1449	31.5895	33.6853	30.293	-19.2385	1.12353	-61.8758	-49.8142	-50.6966
22.8701	-13.6458	-15.1786	31.6062	33.7032	30.2682	-19.1738	1.16051	-61.8435	-49.7889	-50.7506
22.8831	-13.6585	-15.2038	31.6315	33.7017	30.2828	-19.1658	1.17813	-61.9343	-49.7245	-50.7432
22.8961	-13.7585	-15.2374	31.6374	33.7283	30.2725	-19.1829	1.12638	-61.8214	-49.7056	-50.7328
22.9091	-13.7418	-15.2542	31.6603	33.741	30.265	-19.1998	1.12248	-61.8098	-49.7177	-50.7025
22.9221	-13.7617	-15.2986	31.7834	33.7397	30.28	-19.2137	1.14108	-61.8063	-49.679	-50.7731
22.9351	-13.7981	-15.3451	31.869	33.7357	30.2979	-19.2331	1.18808	-61.8985	-49.7102	-50.7711
22.948	-13.8144	-15.3576	31.8899	33.732	30.4106	-19.2019	1.13129	-61.8819	-49.7135	-50.7492
22.961	-13.8445	-15.3671	31.8832	33.7372	30.4636	-19.21	1.14147	-61.8679	-49.714	-50.7185
22.974	-13.8518	-15.4044	31.9189	33.7144	30.4632	-19.2765	1.2408	-61.8454	-49.6748	-50.7975
22.987	-13.8727	-15.4331	31.8934	33.7086	30.5301	-19.2894	1.25024	-61.9272	-49.694	-50.7871
23	-13.8933	-15.4531	31.8855	33.7918	30.535	-19.3022	1.24338	-61.9143	-49.6992	-50.7485
23.013	-13.9026	-15.4758	31.9119	33.8045	30.5235	-19.315	1.30368	-61.8983	-49.6536	-50.8222
23.026	-13.9172	-15.4899	31.9469	33.7698	30.5124	-19.2499	1.35001	-61.9893	-49.6778	-50.801
23.039	-13.9373	-15.5122	31.9597	33.794	30.5356	-19.2888	1.2732	-61.8827	-49.6465	-50.7906
23.052	-13.9711	-15.5176	31.9728	33.7961	30.5259	-19.2162	1.20996	-61.8719	-49.6574	-50.7688
23.0649	-13.9767	-15.5482	32.0031	33.8095	30.5394	-19.2254	1.2111	-61.8663	-49.6423	-50.7734
23.0779	-13.9209	-15.5957	32.0335	33.8202	30.5532	-19.2628	1.24352	-61.9564	-49.6689	-50.779
23.0909	-13.9189	-15.6097	32.0584	33.8479	30.5926	-19.2609	1.17774	-61.9434	-49.6788	-50.7674
23.1039	-13.9644	-15.6457	32.1616	33.8899	30.5281	-19.2785	1.18746	-61.9386	-49.6801	-50.767
23.1169	-13.9537	-15.6591	32.1973	33.9211	30.4737	-19.2991	1.18061	-61.9477	-49.6785	-50.7636
23.1299	-13.9767	-15.6835	32.2139	33.9052	30.5443	-19.3197	1.22178	-62.0359	-49.708	-50.7544
23.1429	-13.9997	-15.7105	32.2336	33.9178	30.5587	-19.3396	1.24253	-61.9959	-49.718	-50.7478
23.1558	-14.0251	-15.7206	32.2706	33.9476	30.4611	-19.3869	1.30394	-61.9924	-49.714	-50.7494
23.1688	-14.0336	-15.7528	32.2994	33.9609	30.4864	-19.4143	1.32886	-62.1042	-49.652	-50.7175
23.1818	-14.0533	-15.7791	32.3282	33.9745	30.4951	-19.441	1.34175	-62.0901	-49.6526	-50.7136
23.1948	-14.0813	-15.7773	32.3601	34.0137	30.3806	-19.381	1.37862	-62.0899	-49.6559	-50.6984
23.2078	-14.084	-15.7976	32.3952	34.0703	30.3239	-19.4338	1.37628	-62.1148	-49.5614	-50.6886
23.2208	-14.109	-15.7894	32.357	34.0485	30.3199	-19.4446	1.34918	-62.0584	-49.5211	-50.6815
23.2338	-14.1197	-15.8484	32.3744	34.0574	30.344	-19.4552	1.33635	-62.0666	-49.5172	-50.6906
23.2467	-14.15	-15.8769	32.406	34.0692	30.3404	-19.4827	1.32113	-62.0885	-49.4631	-50.6854
23.2597	-14.1716	-15.8518	32.3362	34.0667	30.3313	-19.4905	1.2785	-62.0128	-49.4624	-50.6687
23.2727	-14.1929	-15.8711	32.3638	34.0781	30.3363	-19.4926	1.29517	-62.0074	-49.5347	-50.674
23.2857	-14.1944	-15.9522	32.3885	34.1093	30.3359	-19.5085	1.29818	-62.0212	-49.5677	-50.6096
23.2987	-14.1875	-15.972	32.4105	34.1207	30.3384	-19.5273	1.30431	-62.0292	-49.5609	-50.6046
23.3117	-14.2144	-16.0027	32.4215	34.1961	30.3411	-19.5346	1.3191	-62.0315	-49.5368	-50.625
23.3247	-14.2383	-16.0245	32.4106	34.29	30.3687	-19.5446	1.33688	-62.011	-49.5914	-50.6062
23.3377	-14.2817	-15.9904	32.4307	34.3273	30.388	-19.5373	1.25624	-62.0014	-49.5931	-50.6097
23.3507	-14.2357	-15.9961	32.4593	34.3283	30.3854	-19.555	1.26499	-62.0169	-49.586	-50.6047
23.3636	-14.2573	-16.0353	32.4546	34.3769	30.3885	-19.5726	1.25425	-62.0237	-49.5646	-50.5656
23.3766	-14.1815	-16.0267	32.4809	34.3946	30.4056	-19.5873	1.25473	-62.0103	-49.5203	-50.6302
23.3896	-14.1289	-16.1083	32.5212	34.3982	30.4118	-19.6104	1.26929	-62.0107	-49.5234	-50.6309
23.4026	-14.1575	-16.1091	32.5335	34.4214	30.4126	-19.6026	1.25602	-62.0112	-49.5426	-50.5201
23.4156	-14.2111	-16.1234	32.6041	34.391	30.4307	-19.6312	1.27097	-62.0087	-49.5275	-50.5332
23.4286	-14.194	-16.2218	32.635	34.3606	30.5325	-19.6238	1.28045	-62.0061	-49.5149	-50.5239
23.4416	-14.2411	-16.2251	32.6464	34.3725	30.5103	-19.6472	1.24836	-61.9424	-49.5106	-50.5145
23.4546	-14.2657	-16.2139	32.5815	34.3367	30.5136	-19.6898	1.33636	-61.9242	-49.5118	-50.5105
23.4675	-14.2789	-16.2359	32.6168	34.3458	30.5311	-19.7042	1.36792	-61.9169	-49.5774	-50.4453
23.4805	-14.3033	-16.2605	32.6435	34.3662	30.5318	-19.7241	1.37183	-61.9425	-49.4952	-50.4086
23.4935	-14.3276	-16.2709	32.662	34.3869	30.5325	-19.7383	1.37599	-61.9338	-49.475	-50.5068
23.5065	-14.3462	-16.2813	32.703	34.3851	30.5586	-19.7776	1.41699	-62.0373	-49.419	-50.4935
23.5195	-14.3647	-16.3111	32.73	34.3946	30.5596	-19.8	1.40247	-62.051	-49.3727	-50.4855
23.5325	-14.3915	-16.3183	32.7544	34.4239	30.5552	-19.8165	1.41914	-62.0278	-49.3544	-50.5868
23.5454	-14.4151	-16.3699	32.8014	34.475	30.5623	-19.8247	1.46158	-62.1032	-49.3779	-50.5821
23.5584	-14.427	-16.3875	32.8264	34.4696	30.5702	-19.8397	1.44803	-62.1121	-49.3761	-50.5714
23.5714	-14.4583	-16.4076	32.8432	34.5201	30.5507	-19.839	1.43974	-62.1067	-49.4051	-50.5237
23.5844	-14.4667	-16.3936	32.7924	34.5339	30.5484	-19.8605	1.40381	-62.0289	-49.4085	-50.5206
23.5974	-14.5425	-16.4186	32.8225	34.5477	30.5658	-19.8762	1.41036	-62.03	-49.4227	-50.4839
23.6104	-14.5487	-16.4209	32.8753	34.4796	30.5326	-19.9	1.37808	-61.9474	-49.4143	-50.4723
23.6234	-14.574	-16.4454	32.9033	34.4949	30.5357	-19.8954	1.4024	-61.9946	-49.442	-50.4857
23.6364	-14.6502	-16.4728	32.9259	34.5102	30.539	-19.9299	1.3769	-61.9166	-49.4218	-50.4933
23.6493	-14.6762	-16.4999	32.957	34.5088	30.5338	-19.9751	1.44368	-61.8728	-49.4184	-50.4612
23.6623	-14.6939	-16.5017	32.9629	34.5357	30.5286	-19.9694	1.43446	-61.8398	-49.5416	-50.4128
23.6753	-14.7447	-16.4202	33.022	34.5543	30.5404	-19.9552	1.47055	-61.8994	-49.5418	-50.4047
23.6883	-14.7699	-16.4458	33.0251	34.548	30.605	-19.9743	1.47039	-61.8975	-49.5334	-50.3822
23.7013	-14.8145	-16.443	33.0422	34.5479	30.574	-20.0041	1.54221	-61.8647	-49.5444	-50.3366
23.7143	-14.8448	-16.4401	33.0537	34.5565	30.5404	-20.0137	1.59904	-61.8456	-49.6202	-50.3299
23.7273	-14.847	-16.4537	33.0932	34.5627	30.5688	-20.0002	1.52894	-61.9043	-49.5373	-50.3232
23.7403	-14.8133	-16.434	33.1243	34.5663	30.5693	-20.0173	1.53952	-61.9122	-49.5279	-50.3276
23.7533	-14.8444	-16.4224	33.0714	34.6195	30.5783	-20.0203	1.53605	-61.9059	-49.5266	-50.312
23.7662	-14.7973	-16.3797	33.1058	34.5675	30.5956	-20.0344	1.54662	-61.894	-49.5167	-50.3271
23.7792	-14.7623	-16.3763	33.1405	34.5714	30.6158	-20.0008	1.47542	-61.9158	-49.5152	-50.3224
23.7922	-14.8004	-16.3813	33.1779	34.626	30.5206	-20.0232	1.4793	-61.9094	-49.5665	-50.2284
23.8052	-14.8634	-16.347	33.2346	34.6757	30.4299	-20.043	1.47764	-61.8944	-49.5725	-50.2134
23.8182	-14.8897	-16.3687	33.2576	34.6476	30.5285	-20.0489	1.50989	-61.8932	-49.6125	-50.2095
23.8312	-14.9078	-16.3876	33.2892	34.6592	30.554	-20.063	1.43554	-61.8362	-49.6164	-50.1998
23.8442	-14.9229	-16.3978	33.3124	34.66	30.5434	-20.0959	1.50593	-61.8411	-49.5808	-50.2692
23.8571	-15.034	-16.4474	33.3468	34.6638	30.5553	-20.1229	1.51705	-61.8682	-49.5284	-50.2272
23.8701	-15.0333	-16.4896	33.3701	34.6844	30.5531	-20.1329	1.51985	-61.8839	-49.5269	-50.2299
23.8831	-15.0435	-16.5018	33.3961	34.6939	30.5761	-20.1399	1.53104	-61.8685	-49.6015	-50.28
23.8961	-15.0676	-16.5222	33.4221	34.7034	30.5654	-20.1524	1.51173	-61.8889	-49.5368	-50.2512
23.9091	-15.1055	-16.5343	33.4344	34.7354	30.5663	-20.1706	1.47911	-61.8087	-49.5337	-50.2388
23.9221	-15.104	-16.6167	33.4636	34.7479	30.573	-20.1942	1.4721	-61.813	-49.5609	-50.2292
23.9351	-15.1244	-16.6148	33.4355	34.7182	30.5966	-20.201	1.46799	-61.8197	-49.5402	-50.2223
23.948	-15.1305	-16.6347	33.4426	34.711	30.6867	-20.1802	1.46402	-61.7983	-49.5136	-50.2775
23.961	-15.1534	-16.6461	33.4665	34.7238	30.6838	-20.2184	1.44636	-61.7406	-49.5063	-50.2715
23.974	-15.151	-16.6797	33.5074	34.7285	30.712	-20.2589	1.4728	-61.7364	-49.4933	-50.2763
23.987	-15.1708	-16.6879	33.5175	34.7419	30.7155	-20.2484	1.49022	-61.8445	-49.5196	-50.2054
24	-15.1903	-16.6902	33.5362	34.7693	30.7362	-20.2205	1.39274	-61.8631	-49.4624	-50.1934
24.013	-15.1845	-16.7176	33.5689	34.7688	30.774	-20.2483	1.40697	-61.8814	-49.4221	-50.3217
24.026	-15.1982	-16.7335	33.5988	34.785	30.7839	-20.2451	1.40756	-61.8685	-49.4243	-50.3157
24.039	-15.2202	-16.7408	33.6231	34.8013	30.7829	-20.2669	1.38921	-61.8111	-49.4242	-50.3011
24.052	-15.2252	-16.7481	33.6421	34.8121	30.799	-20.2718	1.3939	-61.8127	-49.4094	-50.3046
24.0649	-15.2663	-16.6664	33.7002	34.8115	30.8067	-20.2766	1.42712	-61.8563	-49.4532	-50.2897
24.0779	-15.2931	-16.6861	33.7049	34.8057	30.8925	-20.2531	1.36759	-61.8524	-49.4693	-50.2828
24.0909	-15.3058	-16.7	33.7264	34.8142	30.8996	-20.2881	1.4582	-61.8262	-49.4628	-50.2587
24.1039	-15.3155	-16.7167	33.7509	34.8226	30.8848	-20.3116	1.5283	-61.8171	-49.4334	-50.35
24.1169	-15.3279	-16.77	33.784	34.8311	30.89	-20.3211	1.5226	-61.8439	-49.3566	-50.3186
24.1299	-15.2541	-16.7455	33.8172	34.8426	30.9065	-20.3278	1.53118	-61.8563	-49.3365	-50.3124
24.1429	-15.2622	-16.7718	33.8422	34.8429	30.9232	-20.3376	1.54288	-61.8685	-49.3187	-50.4271
24.1558	-15.2645	-16.784	33.8618	34.846	30.9542	-20.3418	1.53556	-61.8002	-49.3262	-50.4188
24.1688	-15.278	-16.8016	33.9009	34.8434	30.9828	-20.3736	1.54285	-61.7608	-49.3399	-50.4129
24.1818	-15.2857	-16.822	33.929	34.8661	31.0005	-20.3801	1.54779	-61.7552	-49.339	-50.4221
24.1948	-15.3071	-16.8199	33.9544	34.869	31.0099	-20.3697	1.5786	-61.8759	-49.3157	-50.3655
24.2078	-15.3116	-16.8317	33.9828	34.8665	31.045	-20.3844	1.53097	-61.8987	-49.3183	-50.3759
24.2208	-15.3606	-16.7517	34.0501	34.8809	31.0468	-20.3937	1.5419	-61.8989	-49.3291	-50.3467
24.2338	-15.3612	-16.7365	33.9989	34.9008	31.0323	-20.4167	1.60002	-61.8878	-49.3367	-50.3424
24.2467	-15.4603	-16.7687	34.02	34.9152	31.0462	-20.4227	1.59606	-61.9154	-49.2525	-50.3099
24.2597	-15.4649	-16.7756	34.0411	34.9216	31.066	-20.4169	1.59405	-61.9229	-49.2419	-50.3053
24.2727	-15.4692	-16.7854	34.0709	34.9196	31.0837	-20.4389	1.59428	-61.9522	-49.1363	-50.3714
24.2857	-15.4818	-16.7897	34.0953	34.9231	31.0793	-20.4161	1.66465	-62.0461	-49.1601	-50.3653
24.2987	-15.4914	-16.7995	34.1253	34.9213	31.1037	-20.3603	1.62518	-62.0369	-49.1588	-50.3561
24.3117	-15.4926	-16.8008	34.1697	34.9647	31.044	-20.3638	1.59688	-61.9581	-49.1437	-50.3467
24.3247	-15.499	-16.8189	34.2004	34.9691	31.0571	-20.4036	1.68601	-61.9138	-49.1226	-50.4162
24.3377	-15.5192	-16.8368	34.1979	34.9765	31.1371	-20.4037	1.70754	-61.9906	-49.135	-50.416
24.3507	-15.5587	-16.7824	34.2404	34.9899	31.1836	-20.5026	1.67866	-61.9894	-49.1392	-50.4269
24.3636	-15.4778	-16.7876	34.2632	34.9978	31.1967	-20.5096	1.69167	-61.9821	-49.1123	-50.4969
24.3766	-15.4816	-16.7956	34.2777	35.0226	31.2127	-20.4829	1.70229	-62.0364	-49.1354	-50.5052
24.3896	-15.4851	-16.8092	34.3064	35.0558	31.2573	-20.5575	1.67959	-62.0463	-49.1551	-50.4382
24.4026	-15.4634	-16.8228	34.3324	35.0667	31.2716	-20.5487	1.6766	-62.025	-49.197	-50.4784
24.4156	-15.4836	-16.8612	34.4195	35.0918	31.2915	-20.5284	1.69633	-62.0823	-49.1943	-50.4824
24.4286	-15.5089	-16.7908	34.4639	35.1115	31.2922	-20.5274	1.69672	-62.0809	-49.1966	-50.4496
24.4416	-15.5224	-16.8163	34.4665	35.1118	31.3602	-20.5291	1.69728	-62.0455	-49.2804	-50.4982
24.4546	-15.5302	-16.8275	34.4945	35.1294	31.3799	-20.5191	1.7093	-62.133	-49.2003	-50.4851
24.4675	-15.5352	-16.8413	34.5112	35.1527	31.3912	-20.52	1.70749	-62.1335	-49.1907	-50.4773
24.4805	-15.5791	-16.7662	34.553	35.1789	31.4166	-20.5153	1.70859	-62.1028	-49.2655	-50.4917
24.4935	-15.6143	-16.7728	34.5694	35.1857	31.4113	-20.5327	1.76819	-62.1164	-49.2624	-50.4948
24.5065	-15.6215	-16.7903	34.5886	35.1983	31.4344	-20.5413	1.77137	-62.1491	-49.1503	-50.4528
24.5195	-15.6509	-16.7494	34.6162	35.2334	31.4353	-20.5303	1.78601	-62.1115	-49.2267	-50.4529
24.5325	-15.6857	-16.7564	34.5965	35.335	31.4698	-20.5193	1.78133	-62.1155	-49.2193	-50.4389
24.5454	-15.7063	-16.713	34.619	35.352	31.479	-20.5111	1.78241	-62.1279	-49.1947	-50.4105
24.5584	-15.6094	-16.7909	34.6499	35.3775	31.4968	-20.528	1.75865	-62.1261	-49.1922	-50.4266
24.5714	-15.6332	-16.8103	34.6586	35.4785	31.4133	-20.5366	1.75202	-62.1382	-49.2063	-50.4146
24.5844	-15.6598	-16.804	34.6842	35.5322	31.3255	-20.5653	1.72882	-62.0667	-49.1951	-50.4165
24.5974	-15.6499	-16.8366	34.7154	35.5193	31.3687	-20.5274	1.76216	-62.0374	-49.2544	-50.4155
24.6104	-15.6707	-16.866	34.7966	35.5544	31.3839	-20.4952	1.68034	-62.0386	-49.258	-50.403
24.6234	-15.7329	-16.7835	34.8377	35.5701	31.3882	-20.4906	1.67658	-62.0342	-49.2668	-50.3847
24.6364	-15.736	-16.7882	34.8367	35.4962	31.476	-20.503	1.69549	-62.0465	-49.2641	-50.4025
24.6493	-15.7502	-16.8176	34.8303	35.5953	31.5239	-20.5097	1.72035	-62.0416	-49.3122	-50.4034
24.6623	-15.7642	-16.83	34.8496	35.6212	31.5299	-20.4936	1.72202	-62.0225	-49.327	-50.3873
24.6753	-15.7809	-16.8395	34.8886	35.6756	31.4655	-20.5107	1.72825	-62.0421	-49.3195	-50.3462
24.6883	-15.7865	-16.8431	34.9221	35.7223	31.4055	-20.5279	1.73205	-62.0863	-49.2508	-50.35
24.7013	-15.7891	-16.8689	34.9503	35.7609	31.4263	-20.5338	1.75908	-62.1673	-49.2893	-50.3842
24.7143	-15.8141	-16.9056	34.9563	35.8354	31.4447	-20.551	1.70222	-62.1508	-49.3167	-50.3704
24.7273	-15.8192	-16.9196	34.9851	35.8423	31.4329	-20.4683	1.73745	-62.1368	-49.2848	-50.4327
24.7403	-15.8975	-16.9447	35.0141	35.8633	31.4215	-20.4675	1.70837	-62.1136	-49.2474	-50.428
24.7533	-15.9174	-16.95	35.0461	35.8956	31.4468	-20.5512	1.64889	-62.0428	-49.2663	-50.4202
24.7662	-15.9203	-16.9748	35.0699	35.8807	31.5475	-20.5208	1.64843	-62.017	-49.3274	-50.4603
24.7792	-15.9259	-16.9882	35.088	35.9053	31.5636	-20.5129	1.66207	-62.0975	-49.3382	-50.4169
24.7922	-15.923	-16.9987	35.0949	35.9468	31.5714	-20.5018	1.64507	-62.0801	-49.3344	-50.3819
24.8052	-15.9619	-16.9812	35.1406	35.9687	31.5848	-20.4964	1.65625	-62.0539	-49.4065	-50.3831
24.8182	-16.0032	-16.9363	35.1635	35.9935	31.5927	-20.491	1.6649	-62.0214	-49.4739	-50.3984
24.8312	-16.0135	-16.9618	35.1891	36.0187	31.6062	-20.4823	1.58052	-62.0502	-49.483	-50.4331
24.8442	-16.0238	-16.9702	35.2174	36.0442	31.6113	-20.4476	1.48063	-62.0847	-49.5226	-50.428
24.8571	-16.1216	-16.9423	35.2289	36.0756	31.6081	-20.4464	1.46411	-62.069	-49.5422	-50.4171
24.8701	-16.0879	-16.985	35.2178	36.0542	31.694	-20.4424	1.484	-62.0782	-49.5337	-50.4171
24.8831	-16.0818	-16.9884	35.288	35.9989	31.6838	-20.4467	1.48704	-62.0672	-49.5586	-50.3557
24.8961	-16.0811	-17.0027	35.2996	36.0297	31.6989	-20.4454	1.48175	-62.0474	-49.552	-50.3308
24.9091	-16.1027	-17.0226	35.3283	36.0492	31.7003	-20.4639	1.49078	-62.0583	-49.5504	-50.3642
24.9221	-16.138	-16.9674	35.3458	36.0717	31.7158	-20.4347	1.42946	-62.0946	-49.5597	-50.3552
24.9351	-16.1333	-17.039	35.3014	36.1389	31.7592	-20.45	1.42929	-62.0807	-49.5659	-50.3488
24.948	-16.1841	-16.994	35.3297	36.1666	31.7547	-20.4515	1.43472	-62.0637	-49.5745	-50.3169
24.961	-16.2378	-17.0222	35.3331	36.239	31.8087	-20.456	1.44011	-62.0493	-49.5773	-50.3098
24.974	-16.2469	-17.0391	35.3534	36.2609	31.8147	-20.4464	1.42597	-62.0368	-49.6203	-50.3083
24.987	-16.2842	-17.0529	35.3849	36.2829	31.8262	-20.4535	1.43443	-62.049	-49.6194	-50.3344
25	-16.2767	-17.0807	35.4303	36.2937	31.8519	-20.469	1.43484	-62.0833	-49.5345	-50.3716
25.013	-16.2804	-17.1056	35.456	36.3214	31.8693	-20.4761	1.4304	-62.0142	-49.5651	-50.3639
25.026	-16.2952	-17.1248	35.4958	36.338	31.8672	-20.4803	1.43505	-62.013	-49.6043	-50.3586
25.039	-16.2958	-17.1498	35.5134	36.3628	31.8682	-20.4848	1.42608	-61.9975	-49.6118	-50.3485
25.052	-16.3533	-17.183	35.5451	36.3876	31.8693	-20.4808	1.42282	-61.9815	-49.627	-50.3364
25.0649	-16.378	-17.2271	35.6295	36.4183	31.859	-20.4768	1.41957	-61.9624	-49.6367	-50.3015
25.0779	-16.3744	-17.2402	35.6492	36.4436	31.8653	-20.5007	1.50825	-61.8898	-49.6577	-50.334
25.0909	-16.4441	-17.2505	35.627	36.4581	31.9216	-20.499	1.50101	-61.8814	-49.6591	-50.3275
25.1039	-16.523	-17.2772	35.6248	36.5675	31.927	-20.5112	1.49934	-61.87	-49.6774	-50.3262
25.1169	-16.5236	-17.2756	35.6735	36.5164	31.9185	-20.5066	1.55067	-61.8695	-49.6481	-50.3249
25.1299	-16.5125	-17.3725	35.6499	36.6072	31.9302	-20.4909	1.54012	-61.8576	-49.6607	-50.3012
25.1429	-16.5318	-17.3716	35.6795	36.6274	31.9336	-20.4976	1.51862	-61.7706	-49.6199	-50.2884
25.1558	-16.5371	-17.4014	35.7456	36.6393	31.9569	-20.5212	1.54232	-61.7682	-49.6096	-50.4133
25.1688	-16.5424	-17.4285	35.7782	36.6512	31.9889	-20.517	1.57498	-61.8617	-49.6773	-50.3348
25.1818	-16.5145	-17.4444	35.7998	36.6772	31.996	-20.5129	1.56607	-61.8406	-49.6805	-50.3041
25.1948	-16.5092	-17.5075	35.9104	36.6977	32.0173	-20.5198	1.58527	-61.8247	-49.647	-50.3715
25.2078	-16.5171	-17.4307	35.9106	36.7126	32.0388	-20.5181	1.58778	-61.8253	-49.6524	-50.3551
25.2208	-16.5356	-17.4356	35.9106	36.7334	32.1302	-20.5815	1.57899	-61.8145	-49.6661	-50.3469
25.2338	-16.5539	-17.4682	35.9083	36.8409	32.174	-20.6518	1.56165	-61.7953	-49.6714	-50.3358
25.2467	-16.5468	-17.4838	35.9599	36.7737	32.1538	-20.5917	1.6029	-61.8012	-49.6625	-50.347
25.2597	-16.5195	-17.5923	35.9446	36.7957	32.1786	-20.605	1.58252	-61.8179	-49.595	-50.3469
25.2727	-16.5421	-17.6064	35.9515	36.8318	32.1673	-20.5902	1.5064	-61.7651	-49.5951	-50.344
25.2857	-16.5422	-17.6402	36.0004	36.8484	32.1843	-20.6087	1.51726	-61.7608	-49.592	-50.3518
25.2987	-16.5619	-17.6959	36.1047	36.8651	32.2039	-20.6188	1.55351	-61.7392	-49.6506	-50.3592
25.3117	-16.5873	-17.712	36.1328	36.8625	32.2958	-20.576	1.55915	-61.7256	-49.662	-50.3355
25.3247	-16.5958	-17.7362	36.1582	36.8634	32.3171	-20.6149	1.55134	-61.659	-49.6479	-50.43
25.3377	-16.5932	-17.7853	36.2032	36.8674	32.3386	-20.6786	1.68368	-61.7168	-49.6787	-50.4381
25.3507	-16.5988	-17.7921	36.2288	36.8967	32.3772	-20.7622	1.63054	-61.7275	-49.7207	-50.3511
25.3636	-16.6212	-17.8017	36.2572	36.9233	32.377	-20.7653	1.61928	-61.7292	-49.6566	-50.2981
25.3766	-16.5872	-17.8364	36.2432	36.9414	32.3992	-20.7796	1.62217	-61.7304	-49.649	-50.3231
25.3896	-16.6734	-17.7823	36.2847	36.9679	32.4076	-20.7966	1.6195	-61.7035	-49.6608	-50.3197
25.4026	-16.5924	-17.7541	36.3037	37.0003	32.4383	-20.7801	1.6112	-61.6904	-49.6332	-50.2824
25.4156	-16.5705	-17.8778	36.292	37.0798	32.452	-20.7972	1.61144	-61.6941	-49.6279	-50.2951
25.4286	-16.5734	-17.9009	36.3169	37.1081	32.4744	-20.786	1.50497	-61.6315	-49.603	-50.3048
25.4416	-16.6046	-17.9155	36.353	37.128	32.4855	-20.7886	1.51041	-61.6369	-49.6312	-50.2893
25.4546	-16.558	-17.9245	36.3695	37.1538	32.5023	-20.8025	1.51613	-61.6308	-49.6168	-50.3242
25.4675	-16.5486	-17.9445	36.4057	37.1656	32.5192	-20.8108	1.55015	-61.6076	-49.678	-50.3171
25.4805	-16.5781	-17.9811	36.4832	37.1861	32.5334	-20.8304	1.5395	-61.5952	-49.6722	-50.2959
25.4935	-16.6156	-17.9424	36.5043	37.2094	32.5365	-20.8444	1.54848	-61.5572	-49.6548	-50.3534
25.5065	-16.6191	-17.9489	36.5395	37.2244	32.5594	-20.8304	1.59142	-61.6288	-49.6565	-50.3719
25.5195	-16.6335	-17.925	36.5888	37.2534	32.5911	-20.9178	1.59256	-61.6252	-49.6664	-50.376
25.5325	-16.5586	-17.9546	36.613	37.2716	32.6541	-21.0175	1.58795	-61.624	-49.6483	-50.3939
25.5454	-16.5766	-18.0063	36.715	37.3347	32.6473	-21.017	1.58359	-61.5831	-49.7374	-50.4173
25.5584	-16.5916	-18.0296	36.7324	37.3585	32.6658	-21.0188	1.47262	-61.5678	-49.743	-50.4186
25.5714	-16.6066	-18.0443	36.7693	37.3797	32.6786	-21.0287	1.48457	-61.5696	-49.7536	-50.3533
25.5844	-16.5855	-18.0757	36.7839	37.4094	32.6972	-21.047	1.50814	-61.5629	-49.8117	-50.3503
25.5974	-16.601	-18.0903	36.8211	37.4335	32.7301	-21.0289	1.45609	-61.5561	-49.825	-50.3637
25.6104	-16.6356	-18.0355	36.8638	37.4382	32.7467	-21.0471	1.4542	-61.5349	-49.7986	-50.4308
25.6234	-16.5585	-18.0318	36.8922	37.4543	32.7689	-21.0596	1.48616	-61.6119	-49.8086	-50.4421
25.6364	-16.5605	-18.0647	36.9318	37.4706	32.7773	-21.0749	1.49307	-61.6023	-49.8409	-50.4415
25.6493	-16.5735	-18.0525	36.9351	37.5067	32.7803	-21.0564	1.45821	-61.4753	-49.8424	-50.4517
25.6623	-16.5864	-18.0653	36.9551	37.54	32.7948	-21.0624	1.54344	-61.4837	-49.8385	-50.4424
25.6753	-16.5906	-18.092	36.9748	37.5513	32.8178	-21.0792	1.54405	-61.5064	-49.8396	-50.3689
25.6883	-16.6282	-18.0434	36.9972	37.6048	32.8297	-21.0734	1.55884	-61.464	-49.9192	-50.3627
25.7013	-16.6542	-18.0623	37.0138	37.6305	32.8276	-21.0928	1.57099	-61.4716	-49.8868	-50.3954
25.7143	-16.6548	-18.084	37.0586	37.6423	32.8482	-21.1097	1.56953	-61.49	-49.8036	-50.4818
25.7273	-16.6637	-18.1084	37.0894	37.657	32.8718	-21.1375	1.57721	-61.5176	-49.8358	-50.4762
25.7403	-16.6643	-18.1296	37.1174	37.6801	32.9153	-21.2219	1.54034	-61.5267	-49.8653	-50.3869
25.7533	-16.6563	-18.1648	37.1792	37.6128	32.9169	-21.2509	1.55099	-61.5436	-49.7718	-50.3767
25.7662	-16.6365	-18.279	37.1767	37.6345	32.9295	-21.2603	1.5503	-61.5462	-49.774	-50.3971
25.7792	-16.6416	-18.2985	37.2046	37.6622	32.9421	-21.3261	1.5496	-61.5818	-49.7092	-50.4113
25.7922	-16.6494	-18.3148	37.227	37.7132	32.9407	-21.3925	1.52692	-61.5167	-49.6981	-50.4226
25.8052	-16.6515	-18.3311	37.2411	37.742	32.9561	-21.3892	1.54684	-61.4996	-49.7796	-50.3253
25.8182	-16.6952	-18.3083	37.2998	37.7762	32.997	-21.3747	1.49938	-61.4852	-49.791	-50.3042
25.8312	-16.702	-18.3388	37.3079	37.7744	33.077	-21.4048	1.51022	-61.4789	-49.7911	-50.2911
25.8442	-16.711	-18.2713	37.2679	37.8036	33.0951	-21.4152	1.4905	-61.4613	-49.805	-50.286
25.8571	-16.6054	-18.2632	37.292	37.816	33.1216	-21.4003	1.52464	-61.531	-49.8131	-50.2807
25.8701	-16.621	-18.3165	37.3021	37.9064	33.1283	-21.416	1.51983	-61.5086	-49.8043	-50.2609
25.8831	-16.645	-18.3523	37.3902	37.9208	33.1489	-21.4119	1.55147	-61.4885	-49.869	-50.2687
25.8961	-16.6382	-18.3736	37.4187	37.9522	33.1724	-21.3821	1.48177	-61.4932	-49.8866	-50.2652
25.9091	-16.6787	-18.3723	37.4805	37.9838	33.1875	-21.394	1.49571	-61.4811	-49.8534	-50.3462
25.9221	-16.6907	-18.3602	37.5084	38.0012	33.2029	-21.4061	1.53808	-61.5704	-49.8873	-50.3522
25.9351	-16.6996	-18.4128	37.5089	38.0853	33.2637	-21.5143	1.52459	-61.5707	-49.899	-50.3497
25.948	-16.6887	-18.4174	37.5408	38.0309	33.2546	-21.5082	1.48049	-61.479	-49.8856	-50.3359
25.961	-16.6973	-18.4219	37.5928	37.9667	33.2452	-21.4993	1.47599	-61.4775	-49.9224	-50.3332
[truncated: 4,237 more rows]

## Sheet: Figure S14B
Time(s)	Air pressure(kPa)
0.01299	5.89062	5.59165	3.18602	0.67869	0.81294	1.54125	3.24752	-73.6835	-60.801	-60.9007
0.02597	5.8828	5.57434	3.17813	0.68327	0.80233	1.51972	3.2589	-73.7378	-60.8415	-60.8451
0.03896	5.85008	5.54596	3.22869	0.68793	0.7864	1.50937	3.24539	-73.736	-60.8339	-60.8799
0.05195	5.83161	5.54301	3.21434	0.71248	0.79319	1.42893	3.32941	-73.709	-60.8288	-60.8758
0.06494	5.82983	5.54284	3.18878	0.74591	0.7723	1.44651	3.24121	-73.7213	-60.8433	-60.8912
0.07792	5.81128	5.52864	3.17452	0.74866	0.76862	1.43064	3.25073	-73.7417	-60.8912	-60.8537
0.09091	5.79052	5.52292	3.15404	0.76537	0.76251	1.41201	3.24647	-73.7478	-60.8887	-60.8503
0.1039	5.77314	5.50608	3.15244	0.77674	0.75099	1.36845	3.32839	-73.7144	-60.9085	-60.8862
0.11688	5.78098	5.47239	3.14255	0.78277	0.75079	1.33918	3.33124	-73.7201	-60.8863	-60.9108
0.12987	5.76647	5.46385	3.14701	0.81138	0.69156	1.32388	3.33418	-73.7315	-60.889	-60.9461
0.14286	5.75506	5.43832	3.15466	0.81227	0.71928	1.23505	3.34827	-73.7818	-60.7914	-60.931
0.15584	5.75224	5.42381	3.13998	0.80226	0.72219	1.22979	3.34846	-73.8709	-60.7172	-60.9414
0.16883	5.71884	5.46497	3.1196	0.81771	0.70849	1.22479	3.36004	-73.8645	-60.7839	-60.9602
0.18182	5.70803	5.45824	3.10204	0.84716	0.67833	1.29494	3.39106	-73.8551	-60.753	-60.959
0.19481	5.69442	5.44884	3.10142	0.87404	0.62558	1.27489	3.41064	-73.8763	-60.7668	-60.988
0.20779	5.66412	5.42287	3.0675	0.9456	0.6342	1.20707	3.39354	-73.886	-60.7889	-60.9914
0.22078	5.63932	5.40844	3.04496	0.96081	0.62909	1.19527	3.35952	-73.8815	-60.7468	-60.9943
0.23377	5.73417	5.36548	3.03358	0.93975	0.61843	1.18374	3.37034	-73.9189	-60.7389	-61.011
0.24675	5.71364	5.36134	2.99681	0.91037	0.59125	1.21382	3.38661	-73.9282	-60.7393	-61.0302
0.25974	5.70454	5.32947	2.99351	0.9064	0.58975	1.18461	3.3945	-73.9372	-60.7504	-61.0585
0.27273	5.70409	5.30881	2.99599	0.91667	0.60836	1.10443	3.38308	-73.8627	-60.7079	-61.0737
0.28571	5.78157	5.3216	2.96781	0.93553	0.60504	1.0968	3.34354	-73.8982	-60.6936	-61.0916
0.2987	5.76045	5.31749	2.96777	0.95163	0.59349	1.07824	3.36536	-73.886	-60.7633	-61.1202
0.31169	5.73113	5.30788	2.94554	0.95385	0.57653	1.06243	3.3342	-73.9126	-60.7072	-61.1854
0.32468	5.71611	5.34844	2.94892	0.89126	0.54296	1.055	3.33123	-73.922	-60.7073	-61.1921
0.33766	5.69017	5.35228	2.93598	0.92659	0.50431	1.08589	3.34207	-73.917	-60.7185	-61.1931
0.35065	5.67556	5.33377	2.90095	0.95124	0.51379	1.08245	3.27939	-73.923	-60.7379	-61.2245
0.36364	5.59319	5.30138	2.87748	1.00105	0.50374	1.06242	3.28349	-73.9372	-60.7404	-61.2247
0.37662	5.63637	5.32768	2.82325	1.00874	0.50777	1.04248	3.28198	-73.9482	-60.7234	-61.2415
0.38961	5.63491	5.30348	2.83639	0.92932	0.47579	1.07814	3.30005	-73.9702	-60.712	-61.2469
0.4026	5.63357	5.28795	2.83586	0.94782	0.48902	1.02349	3.30408	-73.9922	-60.7227	-61.2413
0.41558	5.62381	5.23923	2.91599	0.96648	0.49401	1.01658	3.26013	-74.017	-60.7136	-61.2524
0.42857	5.68907	5.23551	2.91431	0.97399	0.49091	0.98767	3.28879	-74.0868	-60.73	-61.2662
0.44156	5.6725	5.22049	2.8903	0.97354	0.46577	1.02865	3.28395	-74.0697	-60.7155	-61.2996
0.45455	5.65588	5.22528	2.89454	0.91994	0.45204	1.0189	3.27078	-74.086	-60.7511	-61.2247
0.46753	5.63357	5.22448	2.87399	0.96166	0.37064	0.99517	3.2356	-74.0213	-60.7501	-61.2232
0.48052	5.67819	5.20952	2.86496	0.97013	0.39007	0.9827	3.20904	-74.0299	-60.7547	-61.2246
0.49351	5.66381	5.18894	2.85348	0.94249	0.48217	0.99537	3.21636	-74.0949	-60.7505	-61.2316
0.50649	5.65254	5.18514	2.82836	0.95145	0.48142	0.99388	3.20183	-74.104	-60.8191	-61.1944
0.51948	5.63031	5.17849	2.7925	0.94086	0.51128	0.9727	3.20984	-74.1241	-60.8064	-61.1716
0.53247	5.61105	5.1663	2.77116	0.95015	0.50447	0.92917	3.18737	-74.1523	-60.7352	-61.174
0.54545	5.5076	5.23481	2.7557	0.97653	0.49504	0.92769	3.17082	-74.1382	-60.7317	-61.1622
0.55844	5.5079	5.22424	2.70938	1.00041	0.4468	0.9233	3.19024	-74.1435	-60.7422	-61.1642
0.57143	5.48626	5.21652	2.70801	0.96241	0.44947	0.90493	3.18956	-74.1597	-60.744	-61.1996
0.58442	5.46208	5.21175	2.71538	0.99709	0.37054	0.87258	3.20289	-74.1648	-60.7705	-61.2261
0.5974	5.44092	5.19298	2.70347	1.00406	0.37271	0.87109	3.14064	-74.167	-60.7326	-61.2355
0.61039	5.46649	5.20749	2.68913	1.00553	0.36696	0.84163	3.13997	-74.1944	-60.7341	-61.2476
0.62338	5.46034	5.18525	2.68071	1.00996	0.38109	0.83187	3.1618	-74.247	-60.7242	-61.2902
0.63636	5.44326	5.14925	2.66134	1.06463	0.37303	0.7972	3.18089	-74.2493	-60.7734	-61.3212
0.64935	5.44612	5.14463	2.57998	1.06558	0.37934	0.76005	3.14968	-74.1848	-60.7389	-61.3461
0.66234	5.43801	5.12643	2.59929	1.05809	0.32433	0.74829	3.19107	-74.2077	-60.7381	-61.3511
0.67532	5.42718	5.10572	2.57703	1.04838	0.40641	0.67739	3.18721	-74.2219	-60.7345	-61.3669
0.68831	5.40507	5.10769	2.56902	1.06738	0.40411	0.68209	3.12104	-74.258	-60.7339	-61.3213
0.7013	5.37185	5.10405	2.55825	1.07008	0.42691	0.634	3.21052	-74.232	-60.7532	-61.3263
0.71429	5.35573	5.08348	2.54482	1.08431	0.41341	0.61973	3.20689	-74.2228	-60.7416	-61.3959
0.72727	5.33431	5.07685	2.52882	1.09584	0.40588	0.60548	3.1977	-74.2495	-60.7325	-61.3398
0.74026	5.28821	5.13397	2.55206	1.09913	0.40708	0.59118	3.19995	-74.2619	-60.7288	-61.3371
0.75325	5.28187	5.11202	2.53611	1.09971	0.40883	0.55764	3.20983	-74.2716	-60.7248	-61.3486
0.76623	5.26739	5.0985	2.52888	1.11154	0.41958	0.54699	3.23027	-74.3604	-60.7319	-61.3793
0.77922	5.24751	5.08501	2.49139	1.20122	0.4332	0.53371	3.23138	-74.357	-60.7222	-61.4212
0.79221	5.21397	5.15224	2.48226	1.20923	0.43548	0.52059	3.21578	-74.3559	-60.7038	-61.41
0.80519	5.19467	5.14902	2.47321	1.20922	0.40725	0.52476	3.20216	-74.3714	-60.7022	-61.4261
0.81818	5.18927	5.12084	2.47556	1.2123	0.4213	0.49306	3.2298	-74.4065	-60.7176	-61.4668
0.83117	5.18389	5.0929	2.4865	1.21288	0.43263	0.46443	3.21567	-74.4328	-60.641	-61.5241
0.84416	5.18426	5.1209	2.50895	1.17408	0.43308	0.43878	3.22409	-74.4474	-60.6289	-61.5507
0.85714	5.16798	5.1011	2.501	1.19404	0.35809	0.46005	3.23529	-74.4564	-60.6252	-61.5716
0.87013	5.16301	5.08413	2.5046	1.20328	0.38425	0.45268	3.18739	-74.4597	-60.6492	-61.5647
0.88312	5.15527	5.06994	2.48891	1.20723	0.3968	0.45106	3.18998	-74.5362	-60.6756	-61.4913
0.8961	5.1419	5.05576	2.48477	1.23372	0.38156	0.42446	3.15116	-74.4565	-60.6654	-61.5306
0.90909	5.16449	5.04723	2.46125	1.24362	0.3609	0.42053	3.13508	-74.4556	-60.6745	-61.5055
0.92208	5.153	5.04435	2.44914	1.26216	0.34882	0.42213	3.12479	-74.4602	-60.7085	-61.4305
0.93506	5.07113	4.99966	2.49832	1.27244	0.34826	0.41245	3.12034	-74.4618	-60.7057	-61.4232
0.94805	5.05907	4.99152	2.48818	1.2858	0.34803	0.37506	3.19401	-74.4805	-60.6999	-61.4242
0.96104	5.05833	4.96939	2.47265	1.26613	0.43417	0.37423	3.18047	-74.4799	-60.7508	-61.4505
0.97403	5.04927	4.97557	2.46288	1.25232	0.43871	0.35384	3.18667	-74.5182	-60.7626	-61.4295
0.98701	5.05995	4.95952	2.48402	1.26396	0.41522	0.30022	3.28748	-74.5087	-60.7433	-61.448
1	5.07358	4.9351	2.48851	1.25631	0.44514	0.22972	3.26696	-74.5244	-60.7378	-61.483
1.01299	5.0593	4.91921	2.45689	1.24326	0.48627	0.22357	3.28284	-74.5852	-60.735	-61.4895
1.02597	5.05625	4.91759	2.4591	1.26432	0.48493	0.20671	3.27919	-74.598	-60.7166	-61.4876
1.03896	5.01418	5.00819	2.39347	1.26048	0.48359	0.20695	3.27559	-74.6046	-60.7162	-61.4883
1.05195	5.00316	5.01437	2.40043	1.29047	0.43436	0.20727	3.25251	-74.6166	-60.7272	-61.5054
1.06494	4.97544	5.00653	2.37448	1.40412	0.46336	0.1455	3.25477	-74.62	-60.741	-61.4998
1.07792	4.9534	4.99593	2.35201	1.41358	0.4504	0.12822	3.23217	-74.6397	-60.6908	-61.5025
1.09091	4.93444	5.0154	2.34679	1.43713	0.44035	0.12212	3.22682	-74.6365	-60.6802	-61.5079
1.1039	4.91874	5.00589	2.33918	1.43551	0.4085	0.19913	3.26653	-74.6726	-60.7088	-61.5106
1.11688	4.90339	4.98505	2.34037	1.43391	0.41092	0.17729	3.27282	-74.6806	-60.7062	-61.5891
1.12987	4.89404	4.95608	2.33917	1.4993	0.43072	0.11865	3.27931	-74.68	-60.7029	-61.5892
1.14286	4.88202	4.95543	2.32714	1.52802	0.41735	0.12432	3.1736	-74.6158	-60.6857	-61.5892
1.15584	4.86151	4.94656	2.3154	1.54013	0.38749	0.16625	3.18256	-74.5969	-60.7306	-61.5973
1.16883	4.85486	4.92391	2.32076	1.54981	0.39714	0.14619	3.17768	-74.5972	-60.7447	-61.5755
1.18182	4.85092	4.84844	2.39837	1.5822	0.40131	0.12348	3.16999	-74.6026	-60.7362	-61.5912
1.19481	4.84413	4.84344	2.39684	1.59234	0.4085	0.08159	3.14828	-74.5633	-60.725	-61.5983
1.20779	4.88456	4.79349	2.4038	1.58021	0.42147	0.05409	3.14917	-74.5777	-60.7192	-61.6248
1.22078	4.90232	4.78287	2.36852	1.54328	0.50965	0.04062	3.15582	-74.595	-60.7105	-61.6399
1.23377	4.88644	4.76691	2.39495	1.49213	0.47092	0.0188	3.16262	-74.6231	-60.7384	-61.616
1.24675	4.85674	4.81496	2.42138	1.52468	0.49374	-0.03957	3.15826	-74.6284	-60.7327	-61.6231
1.25974	4.84694	4.80112	2.40559	1.52677	0.48887	-0.05572	3.15016	-74.6364	-60.7269	-61.6273
1.27273	4.84004	4.80703	2.40398	1.53757	0.49275	-0.05464	3.158	-74.7204	-60.7435	-61.6478
1.28571	4.81932	4.8018	2.39979	1.53165	0.48292	-0.06464	3.13801	-74.7569	-60.6654	-61.6712
1.2987	4.77654	4.88584	2.41275	1.50286	0.46762	-0.06613	3.12377	-74.7566	-60.683	-61.6695
1.31169	4.76779	4.87984	2.39802	1.51283	0.48326	-0.07874	3.1152	-74.7646	-60.6639	-61.6925
1.32468	4.7311	4.8457	2.37538	1.5867	0.49912	-0.09141	3.12072	-74.7866	-60.6555	-61.6983
1.33766	4.72815	4.81984	2.38967	1.59282	0.50702	-0.10977	3.1238	-74.8482	-60.608	-61.7124
1.35065	4.8034	4.83301	2.38456	1.59064	0.52372	-0.12805	3.11591	-74.8598	-60.5802	-61.7685
1.36364	4.88058	4.82643	2.40498	1.56026	0.54065	-0.16588	3.1192	-74.8599	-60.5662	-61.7911
1.37662	4.88166	4.82568	2.41448	1.55818	0.5371	-0.15638	3.11138	-74.8682	-60.5549	-61.7939
1.38961	4.87161	4.80283	2.42417	1.57355	0.54683	-0.13878	3.08663	-74.8931	-60.5853	-61.7159
1.4026	4.85322	4.7998	2.42563	1.57794	0.54281	-0.14907	3.10097	-74.9905	-60.507	-61.6917
1.41558	4.84029	4.78573	2.43002	1.58844	0.54152	-0.18691	3.17368	-74.97	-60.5815	-61.718
1.42857	4.82995	4.79458	2.42608	1.58531	0.53452	-0.19635	3.16744	-74.9742	-60.5893	-61.7496
1.44156	4.81951	4.79269	2.43057	1.59909	0.54706	-0.21964	3.16122	-75.0032	-60.4886	-61.7843
1.45455	4.78132	4.86591	2.46022	1.6046	0.54557	-0.23437	3.15779	-75.0149	-60.5005	-61.7719
1.46753	4.77157	4.8545	2.47311	1.6328	0.54458	-0.3137	3.20995	-75.0209	-60.5095	-61.7845
1.48052	4.74245	4.85445	2.43326	1.72773	0.56078	-0.31754	3.2029	-75.0324	-60.521	-61.7717
1.49351	4.70207	4.82628	2.43872	1.73228	0.56854	-0.3438	3.18781	-75.0578	-60.4683	-61.7841
1.50649	4.69522	4.81469	2.4445	1.74798	0.54596	-0.31717	3.24304	-75.1199	-60.4663	-61.7936
1.51948	4.69414	4.79467	2.4201	1.83874	0.5714	-0.33847	3.23958	-75.115	-60.4472	-61.8341
1.53247	4.69029	4.77753	2.44379	1.83668	0.5717	-0.36816	3.22795	-75.1459	-60.3863	-61.8299
1.54545	4.70588	4.79374	2.45071	1.85448	0.57499	-0.40062	3.23037	-75.1597	-60.3817	-61.8562
1.55844	4.64532	4.77044	2.44101	1.86398	0.55624	-0.34393	3.2299	-75.1649	-60.3826	-61.8626
1.57143	4.64886	4.78105	2.41422	1.87941	0.56856	-0.34652	3.22654	-75.17	-60.4199	-61.8519
1.58442	4.63557	4.76679	2.43481	1.82446	0.55007	-0.36285	3.18967	-75.0913	-60.4069	-61.8606
1.5974	4.70847	4.77228	2.43039	1.84189	0.55681	-0.37607	3.17256	-75.0971	-60.3968	-61.8463
1.61039	4.69111	4.74984	2.43176	1.85935	0.56095	-0.39474	3.15844	-75.1001	-60.4256	-61.7706
1.62338	4.62307	4.68832	2.50849	1.89078	0.56819	-0.41628	3.153	-75.1029	-60.415	-61.7853
1.63636	4.61672	4.69138	2.47249	1.91377	0.56176	-0.46017	3.13106	-75.0528	-60.4294	-61.7917
1.64935	4.65261	4.67763	2.48984	1.8605	0.55846	-0.47877	3.1179	-75.0368	-60.4379	-61.8037
1.66234	4.64085	4.67514	2.51897	1.87677	0.56961	-0.52292	3.13041	-75.0488	-60.4461	-61.8268
1.67532	4.63488	4.66988	2.50919	1.88751	0.59247	-0.54211	3.12652	-75.083	-60.3481	-61.805
1.68831	4.51109	4.73947	2.53291	1.88151	0.5904	-0.5472	3.13659	-75.0862	-60.3627	-61.8057
1.7013	4.5103	4.72158	2.52846	1.88401	0.58591	-0.57433	3.20517	-75.1542	-60.3631	-61.8202
1.71429	4.50109	4.72358	2.52133	1.89233	0.60124	-0.57569	3.19783	-75.1466	-60.3805	-61.865
1.72727	4.47515	4.72592	2.50333	1.93095	0.59696	-0.58251	3.18477	-75.1497	-60.3896	-61.8954
1.74026	4.45784	4.77302	2.49954	1.95801	0.53903	-0.60051	3.18554	-75.1582	-60.3734	-61.9086
1.75325	4.43501	4.76377	2.49867	1.95184	0.52582	-0.51528	3.15499	-75.1636	-60.3826	-61.9046
1.76623	4.42908	4.73778	2.51489	1.95991	0.53557	-0.53414	3.17466	-75.2254	-60.4138	-61.8979
1.77922	4.41769	4.7258	2.51726	1.97096	0.52599	-0.54733	3.15004	-75.1394	-60.448	-61.9222
1.79221	4.48156	4.742	2.5225	1.95378	0.53636	-0.56884	3.13727	-75.1492	-60.4487	-61.9327
1.80519	4.47499	4.7304	2.54483	1.98141	0.48783	-0.57351	3.13333	-75.1449	-60.4798	-61.8625
1.81818	4.4631	4.68543	2.6063	1.99242	0.51506	-0.63457	3.10422	-75.1434	-60.4796	-61.8685
1.83117	4.44034	4.6717	2.60024	2.00359	0.51475	-0.67593	3.19768	-75.162	-60.4905	-61.8799
1.84416	4.44555	4.675	2.58589	2.02622	0.51183	-0.66919	3.17562	-75.1277	-60.5322	-61.905
1.85714	4.43118	4.70662	2.58863	2.00953	0.50078	-0.6735	3.16758	-75.1351	-60.5404	-61.9241
1.87013	4.4309	4.68811	2.58604	2.02079	0.52083	-0.70275	3.15961	-75.156	-60.4481	-61.9881
1.88312	4.40285	4.74768	2.57799	2.02382	0.52414	-0.70654	3.14052	-75.1539	-60.4403	-61.9739
1.8961	4.40041	4.74808	2.57568	2.02996	0.53362	-0.74139	3.17429	-75.1627	-60.4407	-61.9564
1.90909	4.39243	4.73759	2.58462	2.042	0.54642	-0.74528	3.12594	-75.191	-60.4381	-61.997
1.92208	4.39015	4.70778	2.55757	2.10406	0.56207	-0.77119	3.13055	-75.1939	-60.4694	-62.0091
1.93506	4.3909	4.68667	2.56479	2.10402	0.57801	-0.80536	3.11612	-75.1131	-60.4169	-62.083
1.94805	4.4609	4.68245	2.57789	2.11251	0.58847	-0.83649	3.11316	-75.1138	-60.3924	-62.0841
1.96104	4.44874	4.66984	2.58844	2.09925	0.59069	-0.84584	3.11583	-75.1255	-60.393	-62.1045
1.97403	4.43933	4.6574	2.57967	2.11471	0.60457	-0.83331	3.04263	-75.1283	-60.4243	-62.0358
1.98701	4.44389	4.65075	2.59067	2.12198	0.61874	-0.84297	3.05607	-75.1816	-60.4637	-61.9652
2	4.44003	4.6276	2.59615	2.09615	0.71926	-0.83029	3.04994	-75.1732	-60.4468	-62.0185
2.01299	4.46389	4.62728	2.60727	2.1045	0.71272	-0.83434	3.04366	-75.1786	-60.466	-62.0015
2.02597	4.45109	4.62733	2.60727	2.14124	0.65261	-0.86883	3.00661	-75.1254	-60.4654	-62.0092
2.03896	4.43567	4.59689	2.69382	2.14751	0.68191	-0.87231	2.98075	-75.1427	-60.4619	-62.0083
2.05195	4.37817	4.59471	2.70163	2.15392	0.67514	-0.87298	2.96316	-75.1429	-60.5029	-61.9238
2.06494	4.39092	4.5248	2.70128	2.15482	0.67164	-0.88491	2.94575	-75.1656	-60.5318	-61.9074
2.07792	4.37886	4.54149	2.68999	2.10815	0.6575	-0.84128	2.94267	-75.1745	-60.5267	-61.9023
2.09091	4.43083	4.54164	2.71274	2.14859	0.62101	-0.85977	2.94536	-75.1664	-60.5382	-61.9139
2.1039	4.50135	4.54442	2.71349	2.16138	0.65743	-0.93199	2.9535	-75.175	-60.5273	-61.9255
2.11688	4.48723	4.53877	2.70872	2.1857	0.66613	-0.96208	2.92749	-75.1529	-60.5331	-61.9452
2.12987	4.5065	4.53334	2.69555	2.19917	0.69169	-0.96629	2.91804	-75.1337	-60.5757	-61.9562
2.14286	4.49481	4.5364	2.69665	2.16831	0.745	-0.96485	2.93112	-75.142	-60.5566	-62.0234
2.15584	4.49729	4.52838	2.73455	2.11215	0.75577	-0.9857	2.92738	-75.1777	-60.4764	-62.0238
2.16883	4.48299	4.50105	2.74465	2.12026	0.76956	-1.07644	2.98762	-75.1962	-60.4697	-62.0436
2.18182	4.46883	4.49641	2.75493	2.12308	0.7867	-1.07174	2.93762	-75.2201	-60.4739	-62.0854
2.19481	4.39273	4.48343	2.77104	2.12045	0.79584	-1.08635	2.92655	-75.2632	-60.4055	-62.082
2.20779	4.36715	4.55391	2.73957	2.12623	0.79972	-1.10376	2.90755	-75.2585	-60.4242	-62.0898
2.22078	4.35894	4.55668	2.7362	2.13487	0.8038	-1.1265	2.97514	-75.2368	-60.4966	-62.0976
2.23377	4.34798	4.55112	2.73587	2.15218	0.79979	-1.1322	2.96667	-75.2318	-60.4992	-62.0996
2.24675	4.32594	4.55131	2.7108	2.16146	0.85466	-1.12373	2.90751	-75.2265	-60.5097	-62.09
2.25974	4.31247	4.55452	2.7198	2.171	0.86178	-1.12888	2.90147	-75.3194	-60.4591	-62.0746
2.27273	4.28245	4.6022	2.72351	2.1862	0.86629	-1.13385	2.89014	-75.3061	-60.4343	-62.1266
2.28571	4.27239	4.62149	2.74461	2.13107	0.82916	-1.06107	2.90963	-75.3176	-60.4486	-62.1227
2.2987	4.26811	4.60741	2.72726	2.22952	0.77783	-1.0956	2.90115	-75.3149	-60.4349	-62.1329
2.31169	4.26396	4.56843	2.75524	2.23537	0.79629	-1.11604	2.83666	-75.2426	-60.41	-62.1457
2.32468	4.29532	4.55767	2.77226	2.23854	0.82347	-1.14454	2.84496	-75.2521	-60.4021	-62.1556
2.33766	4.29217	4.46805	2.77	2.217	0.81999	-1.12839	2.8337	-75.2613	-60.397	-62.1709
2.35065	4.28073	4.45087	2.7905	2.22682	0.82236	-1.15462	2.83674	-75.2616	-60.4788	-62.125
2.36364	4.26937	4.44214	2.80562	2.2369	0.83616	-1.20585	2.82616	-75.2142	-60.4598	-62.1723
2.37662	4.28312	4.45022	2.81807	2.25003	0.89786	-1.20933	2.78199	-75.2062	-60.4603	-62.1692
2.38961	4.26306	4.45827	2.81961	2.29722	0.89533	-1.19604	2.78286	-75.2428	-60.4942	-62.1104
2.4026	4.29593	4.44105	2.82711	2.32247	0.90698	-1.20784	2.77012	-75.2092	-60.5505	-62.1445
2.41558	4.28652	4.41546	2.82649	2.29502	0.99111	-1.22524	2.77704	-75.2228	-60.534	-62.145
2.42857	4.26628	4.38998	2.88182	2.29328	1.01892	-1.25106	2.78404	-75.2363	-60.52	-62.1592
2.44156	4.26041	4.37303	2.90338	2.2891	1.02752	-1.31012	2.87476	-75.2581	-60.5395	-62.1844
2.45455	4.26297	4.36471	2.91383	2.3133	1.04202	-1.32666	2.86692	-75.2433	-60.5143	-62.2654
2.46753	4.25155	4.35382	2.91315	2.33228	1.05091	-1.35129	2.83925	-75.2669	-60.4419	-62.2424
2.48052	4.19563	4.42102	2.93218	2.38266	0.96963	-1.37305	2.8395	-75.2506	-60.4542	-62.2528
2.49351	4.18506	4.44036	2.92617	2.39715	0.98913	-1.34126	2.78611	-75.2565	-60.4605	-62.2541
2.50649	4.16376	4.43762	2.91504	2.48685	0.99789	-1.33974	2.79416	-75.3075	-60.4721	-62.2493
2.51948	4.1766	4.36446	2.91842	2.50313	1.00415	-1.34655	2.74951	-75.2779	-60.4333	-62.2528
2.53247	4.16749	4.38057	2.90798	2.49135	0.98036	-1.28689	2.75552	-75.2765	-60.4336	-62.2591
2.54545	4.17276	4.35488	2.92858	2.50194	1.00492	-1.32036	2.756	-75.2695	-60.4332	-62.3443
2.55844	4.18953	4.30999	3.02158	2.52646	1.02975	-1.3369	2.73698	-75.2791	-60.4071	-62.3429
2.57143	4.17565	4.30195	3.03276	2.54547	1.02962	-1.34194	2.71536	-75.2611	-60.4118	-62.3328
2.58442	4.22041	4.26303	3.05243	2.5648	1.04644	-1.3635	2.71365	-75.2519	-60.4108	-62.3563
2.5974	4.22582	4.28027	3.01302	2.58158	1.05218	-1.36803	2.70642	-75.2647	-60.4319	-62.2932
2.61039	4.20328	4.27271	2.98483	2.69592	1.08019	-1.3807	2.68798	-75.2487	-60.4391	-62.3201
2.62338	4.16686	4.32102	2.99908	2.72292	1.0911	-1.39029	2.69476	-75.2463	-60.4239	-62.3158
2.63636	4.16996	4.31017	2.98828	2.73328	1.08275	-1.33595	2.70988	-75.2466	-60.4087	-62.3222
2.64935	4.17049	4.28823	3.00014	2.75231	1.12255	-1.43406	2.68284	-75.2438	-60.4295	-62.3535
2.66234	4.16558	4.27202	3.00947	2.77424	1.1291	-1.44281	2.66186	-75.1941	-60.4081	-62.376
2.67532	4.24706	4.26695	3.01898	2.79617	1.16676	-1.45701	2.66951	-75.1759	-60.4655	-62.3845
2.68831	4.24403	4.2927	2.97223	2.7985	1.19066	-1.46293	2.6607	-75.1743	-60.4862	-62.3041
2.7013	4.23006	4.29898	2.97291	2.83171	1.13606	-1.50265	2.62711	-75.1199	-60.4867	-62.3085
2.71429	4.26368	4.28025	2.98508	2.85676	1.1598	-1.52836	2.62187	-75.111	-60.4869	-62.338
2.72727	4.26088	4.21643	2.99465	2.868	1.16135	-1.53987	2.62226	-75.1356	-60.5148	-62.292
2.74026	4.26121	4.23632	3.03804	2.823	1.17706	-1.54551	2.61699	-75.1624	-60.4505	-62.291
2.75325	4.25602	4.23115	3.05632	2.83121	1.18752	-1.62409	2.66725	-75.1717	-60.4513	-62.2954
2.76623	4.24808	4.21216	3.08021	2.83698	1.20117	-1.64942	2.70031	-75.2373	-60.4716	-62.3385
2.77922	4.26282	4.2159	3.06181	2.84863	1.22059	-1.6688	2.69443	-75.2414	-60.5029	-62.2724
2.79221	4.26945	4.20865	3.09093	2.88869	1.18669	-1.69914	2.6721	-75.1728	-60.489	-62.2796
2.80519	4.30682	4.19014	3.1119	2.88983	1.20876	-1.7182	2.67534	-75.1859	-60.486	-62.2924
2.81818	4.24002	4.17448	3.12203	2.87728	1.28116	-1.72876	2.68432	-75.1905	-60.4884	-62.2965
2.83117	4.27695	4.11657	3.12396	2.89315	1.30297	-1.76148	2.67663	-75.2171	-60.4156	-62.306
2.84416	4.24167	4.18105	3.14284	2.91766	1.31091	-1.76051	2.6776	-75.2068	-60.4784	-62.3157
2.85714	4.21519	4.17484	3.14801	2.94793	1.28851	-1.69023	2.69542	-75.1961	-60.477	-62.3085
2.87013	4.20566	4.16584	3.16457	2.97835	1.303	-1.69903	2.67962	-75.1852	-60.5059	-62.3149
2.88312	4.1567	4.13474	3.24494	3.03404	1.30937	-1.68817	2.66674	-75.1768	-60.5121	-62.3013
2.8961	4.15831	4.07538	3.2462	3.05598	1.31053	-1.70784	2.64558	-75.1238	-60.5209	-62.2902
2.90909	4.177	4.06324	3.23921	3.08633	1.32324	-1.71317	2.63024	-75.0907	-60.583	-62.3068
2.92208	4.17058	4.05674	3.25213	3.09436	1.34752	-1.72406	2.64038	-75.1188	-60.5666	-62.31
2.93506	4.14239	4.13633	3.30738	3.12224	1.32703	-1.72932	2.63946	-75.1101	-60.5693	-62.311
2.94805	4.13435	4.13935	3.3348	3.13911	1.34024	-1.7207	2.64409	-75.1153	-60.5801	-62.3284
2.96104	4.12635	4.11421	3.32062	3.21732	1.40663	-1.74858	2.65145	-75.1146	-60.5599	-62.3482
2.97403	4.15211	4.0665	3.3151	3.21962	1.44206	-1.77063	2.61384	-75.1582	-60.4841	-62.365
2.98701	4.17235	4.11383	3.2727	3.23339	1.45806	-1.78121	2.62657	-75.1566	-60.4815	-62.3815
3	4.2452	4.11637	3.31694	3.23341	1.4487	-1.78586	2.63078	-75.1574	-60.4875	-62.3778
3.01299	4.24464	4.1108	3.31648	3.25341	1.45876	-1.78177	2.60966	-75.1493	-60.5157	-62.279
3.02597	4.23302	4.07213	3.37431	3.27384	1.48014	-1.78287	2.6054	-75.1718	-60.4988	-62.2897
3.03896	4.23845	4.06468	3.4036	3.27223	1.50178	-1.81986	2.70705	-75.1327	-60.5324	-62.2862
3.05195	4.27195	4.06	3.40519	3.24858	1.58776	-1.82588	2.70451	-75.1439	-60.5239	-62.3534
3.06494	4.19013	4.05524	3.41265	3.27844	1.59512	-1.8375	2.6908	-75.1604	-60.4623	-62.3316
3.07792	4.15589	4.10892	3.41741	3.31959	1.60556	-1.8236	2.69698	-75.1853	-60.4656	-62.3404
3.09091	4.12776	4.1174	3.39997	3.35811	1.57174	-1.73441	2.69774	-75.1457	-60.5366	-62.3407
3.1039	4.12229	4.12604	3.41068	3.37987	1.58324	-1.72691	2.68175	-75.1366	-60.56	-62.2543
3.11688	4.11697	4.11519	3.41888	3.40426	1.58939	-1.7445	2.65229	-75.0609	-60.541	-62.2632
3.12987	4.1109	4.10434	3.43868	3.40902	1.60425	-1.75084	2.65419	-75.0642	-60.5442	-62.2608
3.14286	4.13216	4.09356	3.42777	3.42239	1.62779	-1.7712	2.64517	-75.0756	-60.5526	-62.2056
3.15584	4.1425	4.09414	3.4618	3.35999	1.65445	-1.81656	2.64195	-75.0421	-60.5382	-62.2152
3.16883	4.15572	4.08083	3.48202	3.38154	1.67575	-1.83367	2.64717	-75.0338	-60.5206	-62.2327
3.18182	4.14093	4.0788	3.49675	3.41444	1.69164	-1.85063	2.64966	-75.0448	-60.4307	-62.2023
3.19481	4.0532	4.15185	3.50887	3.44181	1.70773	-1.84498	2.62705	-75.0218	-60.4366	-62.1859
3.20779	4.04103	4.15142	3.5043	3.46944	1.68781	-1.75308	2.66606	-75.0576	-60.4452	-62.1832
3.22078	4.03465	4.1455	3.48877	3.50286	1.70471	-1.75696	2.64338	-75.0262	-60.5325	-62.2111
3.23377	4.0173	4.14256	3.50722	3.52506	1.71073	-1.75785	2.64604	-75.0254	-60.5635	-62.1216
3.24675	4.00867	4.14243	3.52324	3.54446	1.72288	-1.7811	2.62116	-74.9718	-60.5658	-62.1165
3.25974	3.95221	4.11431	3.5453	3.53332	1.83271	-1.7765	2.62208	-74.9662	-60.5708	-62.1309
3.27273	3.95429	4.11432	3.56215	3.55325	1.85792	-1.76637	2.6403	-75.0279	-60.5783	-62.0838
3.28571	3.97342	4.09773	3.58491	3.58729	1.90302	-1.80892	2.73665	-74.9693	-60.6281	-62.1127
3.2987	3.98155	4.09817	3.60217	3.60472	1.93993	-1.8174	2.7427	-74.9748	-60.6053	-62.1242
3.31169	3.97852	4.08191	3.61667	3.61686	1.96851	-1.8425	2.73751	-75.0077	-60.5186	-62.1186
3.32468	3.89404	4.14655	3.61443	3.64329	1.98881	-1.84483	2.72113	-74.9925	-60.5138	-62.1099
3.33766	3.89626	4.14633	3.62351	3.67835	1.98156	-1.74094	2.75793	-75.0334	-60.5089	-62.1008
3.35065	3.86506	4.12956	3.60773	3.75799	1.96099	-1.72702	2.74714	-75.0126	-60.5913	-62.0971
3.36364	3.86221	4.12705	3.62313	3.79504	1.96622	-1.74099	2.72275	-74.9222	-60.5674	-62.0847
3.37662	3.92361	4.11059	3.64726	3.80942	2.00272	-1.75484	2.73529	-74.9166	-60.5657	-62.0861
3.38961	3.87233	4.09416	3.66061	3.79321	2.10313	-1.74078	2.73419	-74.9082	-60.5751	-62.09
3.4026	3.8602	4.09444	3.68277	3.82209	2.12448	-1.73531	2.76442	-74.9614	-60.5789	-62.0523
3.41558	3.81497	4.16681	3.70231	3.85376	2.13482	-1.73535	2.7503	-74.9277	-60.639	-62.0711
3.42857	3.80662	4.18273	3.71922	3.85173	2.12877	-1.75208	2.78367	-74.9189	-60.6461	-62.0731
3.44156	3.80681	4.1878	3.74211	3.89459	2.10025	-1.75173	2.77755	-74.9098	-60.6585	-62.0859
3.45455	3.79598	4.14842	3.79011	3.9459	2.13324	-1.77098	2.74607	-74.9004	-60.6708	-62.0898
3.46753	3.75423	4.14025	3.80714	3.98592	2.14687	-1.79848	2.72304	-74.8295	-60.6859	-62.0933
3.48052	3.80192	4.06451	3.81315	3.99808	2.18306	-1.79764	2.71716	-74.8204	-60.6785	-62.1105
3.49351	3.7965	4.0611	3.79982	4.00507	2.24707	-1.80242	2.73381	-74.794	-60.7245	-62.1358
3.50649	3.79138	4.04366	3.80103	4.09034	2.29404	-1.81563	2.75053	-74.8063	-60.7006	-62.144
3.51948	3.78938	4.02635	3.83356	4.10216	2.3274	-1.81463	2.70006	-74.7183	-60.6709	-62.1492
3.53247	3.83134	4.02604	3.86081	4.1222	2.35825	-1.83003	2.7283	-74.7178	-60.6666	-62.154
3.54545	3.86401	3.96951	3.8714	4.13942	2.37508	-1.83682	2.73173	-74.7115	-60.6874	-62.0722
3.55844	3.86039	3.96326	3.89037	4.15961	2.38351	-1.84621	2.73528	-74.7186	-60.6881	-62.0698
3.57143	3.86249	3.95452	3.90661	4.17166	2.40885	-1.87741	2.80822	-74.6943	-60.6802	-62.0536
3.58442	3.86193	3.92614	3.93137	4.17265	2.42308	-1.87179	2.81899	-74.7176	-60.6862	-62.076
3.5974	3.8587	3.92578	3.96757	4.13692	2.44577	-1.88295	2.81852	-74.7153	-60.6948	-62.1061
3.61039	3.87811	3.91727	4.00711	4.07788	2.44053	-1.89118	2.78185	-74.6349	-60.6668	-62.1079
3.62338	3.94201	3.91718	4.03873	4.11096	2.44932	-1.92202	2.79885	-74.6364	-60.6584	-62.1124
3.63636	3.94396	3.90312	4.06257	4.10833	2.50492	-1.90572	2.79646	-74.6236	-60.6611	-62.1113
3.64935	3.92113	3.87817	4.17076	4.08883	2.52629	-1.91772	2.81675	-74.6192	-60.6607	-62.1243
3.66234	3.91834	3.86476	4.20049	4.09126	2.54806	-1.94903	2.92649	-74.666	-60.6713	-62.1232
3.67532	3.91031	3.85423	4.2055	4.12175	2.57872	-1.93213	2.85892	-74.6714	-60.6648	-62.1693
3.68831	3.91667	3.83532	4.19152	4.20206	2.64078	-1.98544	2.82723	-74.6656	-60.6497	-62.1646
3.7013	3.91214	3.84452	4.2145	4.22853	2.66147	-2.03102	2.80422	-74.5904	-60.6288	-62.1542
3.71429	4.00268	3.8202	4.24341	4.2467	2.73622	-2.15038	2.78702	-74.5802	-60.6218	-62.1718
3.72727	4.00884	3.79032	4.27547	4.22035	2.84722	-2.15009	2.78944	-74.5865	-60.6091	-62.1666
3.74026	4.00109	3.76069	4.30498	4.21964	2.86813	-2.17235	2.80601	-74.6176	-60.5879	-62.1224
3.75325	3.92887	3.79817	4.37362	4.23586	2.90609	-2.19166	2.81987	-74.6146	-60.5777	-62.1205
3.76623	3.94344	3.77655	4.40011	4.22414	2.95544	-2.21875	2.8496	-74.6172	-60.5646	-62.1324
3.77922	3.94972	3.77472	4.42109	4.24347	2.9827	-2.20036	2.8164	-74.6562	-60.557	-62.169
3.79221	3.95895	3.76183	4.45619	4.23781	3.02145	-2.19842	2.86159	-74.735	-60.552	-62.1882
3.80519	3.97403	3.74349	4.4943	4.24902	3.05204	-2.20736	2.86814	-74.8144	-60.5052	-62.1985
3.81818	4.04732	3.74484	4.51305	4.26317	3.06031	-2.21598	2.86389	-74.779	-60.4923	-62.1746
3.83117	4.03863	3.73791	4.53198	4.27748	3.07131	-2.21876	2.85124	-74.7683	-60.5269	-62.0581
3.84416	3.99076	3.6806	4.61218	4.29189	3.11588	-2.20746	2.84699	-74.7657	-60.5137	-62.0342
3.85714	3.97667	3.67374	4.63026	4.31776	3.11297	-2.22659	2.91216	-74.7096	-60.6049	-62.0551
3.87013	3.95438	3.6811	4.6206	4.38601	3.07856	-2.23705	2.9038	-74.7091	-60.6238	-62.0424
3.88312	3.87008	3.66069	4.60593	4.47086	3.07989	-2.23075	2.88992	-74.6887	-60.6369	-62.0295
3.8961	3.88086	3.59495	4.63655	4.49629	3.08163	-2.24408	2.86538	-74.6017	-60.6275	-62.025
3.90909	3.94495	3.58743	4.66749	4.51605	3.10341	-2.24903	2.8638	-74.5683	-60.6376	-62.0685
3.92208	3.94152	3.58835	4.68202	4.56976	3.03519	-2.27658	2.85693	-74.56	-60.6473	-62.087
3.93506	3.86755	3.58368	4.69126	4.5901	3.05896	-2.28467	2.83902	-74.5848	-60.5596	-62.0578
3.94805	3.82143	3.6401	4.72865	4.62462	3.07448	-2.28415	2.87732	-74.5615	-60.6101	-62.0622
3.96104	3.80916	3.63716	4.74921	4.62863	3.08154	-2.28333	2.87638	-74.5458	-60.6387	-62.1252
3.97403	3.77721	3.6121	4.7446	4.69675	3.09983	-2.29344	2.86954	-74.5493	-60.6336	-62.1235
3.98701	3.69135	3.59855	4.75981	4.70295	3.1099	-2.3004	2.83476	-74.4745	-60.6397	-62.113
4	3.73609	3.58784	4.78337	4.71509	3.1312	-2.27608	2.7574	-74.5009	-60.6485	-62.1162
4.01299	3.68755	3.569	4.79006	4.69691	3.21639	-2.28222	2.76051	-74.5106	-60.6377	-62.1191
4.02597	3.66392	3.55328	4.82766	4.72977	3.2141	-2.34449	2.7692	-74.5422	-60.5797	-62.1218
4.03896	3.62927	3.58214	4.84297	4.74898	3.22865	-2.36498	2.77237	-74.5369	-60.5529	-62.1892
4.05195	3.63135	3.56859	4.85848	4.74882	3.21561	-2.31604	2.79266	-74.5257	-60.6048	-62.1953
4.06494	3.65348	3.49003	4.88259	4.7571	3.22557	-2.32387	2.78806	-74.534	-60.6315	-62.1206
4.07792	3.6313	3.4616	4.95974	4.77083	3.26408	-2.31479	2.73838	-74.5311	-60.6325	-62.1166
4.09091	3.62334	3.45023	4.97254	4.8269	3.20724	-2.31954	2.71661	-74.5057	-60.6474	-62.1375
4.1039	3.61271	3.44167	4.99421	4.84396	3.23145	-2.33275	2.7147	-74.5079	-60.5365	-62.1589
4.11688	3.56896	3.49119	5.016	4.86098	3.24763	-2.30931	2.72425	-74.5606	-60.555	-62.1415
4.12987	3.47158	3.46159	5.02386	4.87238	3.22778	-2.22454	2.73646	-74.5522	-60.5679	-62.1405
4.14286	3.38396	3.43469	5.03471	4.88664	3.253	-2.22705	2.72022	-74.5491	-60.581	-62.1585
4.15584	3.37127	3.42454	5.04288	4.9178	3.25873	-2.22097	2.68993	-74.5315	-60.6217	-62.0391
4.16883	3.3669	3.40607	5.05945	4.94348	3.27858	-2.24538	2.65133	-74.4413	-60.6175	-62.0148
4.18182	3.40417	3.3849	5.07876	4.95252	3.29849	-2.24415	2.64082	-74.4098	-60.6783	-62.0464
4.19481	3.41884	3.38932	5.04733	4.9452	3.38226	-2.23428	2.63589	-74.4086	-60.6807	-62.0472
4.20779	3.41688	3.37455	5.07161	4.96079	3.41208	-2.23245	2.63932	-74.4772	-60.5999	-62.0311
4.22078	3.32507	3.43224	5.09034	4.96257	3.42495	-2.23303	2.6344	-74.4926	-60.5953	-62.0345
4.23377	3.31713	3.40825	5.11487	5.00109	3.42133	-2.22058	2.66859	-74.4966	-60.5991	-62.0488
4.24675	3.30924	3.38718	5.13954	5.01477	3.44893	-2.2428	2.67733	-74.4947	-60.5857	-62.1249
4.25974	3.29325	3.39994	5.16153	4.97771	3.43221	-2.24544	2.66128	-74.4206	-60.5803	-62.12
4.27273	3.33311	3.38208	5.19496	4.99342	3.44412	-2.26212	2.69917	-74.4286	-60.6366	-62.1291
4.28571	3.34444	3.37824	5.22302	5.00354	3.48455	-2.24229	2.65294	-74.4254	-60.6481	-62.1297
4.2987	3.33623	3.36887	5.20412	5.01089	3.54759	-2.2559	2.64856	-74.425	-60.651	-62.0991
4.31169	3.33382	3.35107	5.23626	5.02382	3.57129	-2.27795	2.62493	-74.4495	-60.5953	-62.0793
4.32468	3.32595	3.34437	5.26317	5.07056	3.4969	-2.23606	2.64627	-74.4429	-60.6044	-62.0761
4.33766	3.30989	3.32363	5.28767	5.0811	3.51782	-2.25059	2.63956	-74.4164	-60.61	-62.1516
4.35065	3.2968	3.31117	5.30957	5.1028	3.53622	-2.23711	2.65581	-74.4797	-60.6513	-62.0712
4.36364	3.20198	3.30703	5.32317	5.12447	3.54369	-2.26537	2.64712	-74.4261	-60.667	-62.0585
4.37662	3.19627	3.29178	5.32834	5.16582	3.55693	-2.26797	2.61864	-74.4033	-60.6769	-62.0536
4.38961	3.18787	3.28235	5.38124	5.09727	3.55047	-2.27581	2.6152	-74.422	-60.5921	-62.0315
4.4026	3.16022	3.3371	5.39787	5.10389	3.57183	-2.2748	2.60048	-74.4062	-60.6627	-62.0514
4.41558	3.1468	3.32414	5.41171	5.12212	3.56816	-2.17316	2.56554	-74.4404	-60.664	-62.0488
4.42857	3.10235	3.29743	5.40892	5.17643	3.59565	-2.18671	2.56082	-74.4634	-60.6567	-62.0517
4.44156	3.08564	3.27951	5.43732	5.22481	3.52163	-2.2311	2.53414	-74.3862	-60.6439	-62.0655
4.45455	3.1524	3.26169	5.47154	5.2371	3.55623	-2.25886	2.54712	-74.3823	-60.6142	-62.1499
4.46753	3.16558	3.22154	5.50306	5.22456	3.66597	-2.27014	2.56022	-74.3808	-60.6149	-62.2439
4.48052	3.15376	3.20385	5.52364	5.23466	3.68839	-2.28734	2.5821	-74.4974	-60.6437	-62.2155
4.49351	3.12561	3.2271	5.56962	5.24475	3.70272	-2.28788	2.58469	-74.4967	-60.6502	-62.2013
4.50649	3.11206	3.22139	5.58219	5.26604	3.684	-2.20504	2.63159	-74.4875	-60.6593	-62.1643
4.51948	3.10993	3.21305	5.6374	5.19694	3.67656	-2.20687	2.62757	-74.4809	-60.6906	-62.18
4.53247	3.09396	3.18785	5.64267	5.23648	3.67743	-2.22555	2.57907	-74.3626	-60.7644	-62.187
4.54545	3.12816	3.17947	5.64517	5.26774	3.6897	-2.19911	2.47409	-74.3708	-60.7883	-62.1855
4.55844	3.08619	3.17966	5.65886	5.30191	3.69374	-2.20035	2.46088	-74.379	-60.8201	-62.1031
4.57143	3.04683	3.17434	5.67253	5.32489	3.71479	-2.19871	2.45329	-74.4064	-60.7457	-62.0518
4.58442	3.02689	3.172	5.69732	5.35956	3.63724	-2.23322	2.50681	-74.4108	-60.7616	-62.0451
4.5974	3.00687	3.16151	5.73047	5.37791	3.65445	-2.24502	2.52057	-74.4006	-60.7548	-62.1421
4.61039	3.00665	3.15118	5.74686	5.36567	3.69709	-2.20651	2.53458	-74.4664	-60.7478	-62.1355
4.62338	2.8994	3.11824	5.78022	5.37035	3.70917	-2.20745	2.52932	-74.4849	-60.7854	-62.0675
4.63636	2.89813	3.10185	5.81383	5.39185	3.75515	-2.3155	2.49605	-74.5001	-60.7368	-62.0588
4.64935	2.90272	3.07709	5.83925	5.3772	3.76223	-2.35666	2.53511	-74.5119	-60.7225	-62.0443
4.66234	2.8963	3.05803	5.87311	5.39373	3.79186	-2.37502	2.53987	-74.5175	-60.7191	-62.0484
4.67532	2.89865	3.00564	5.89864	5.46052	3.82159	-2.38752	2.54447	-74.4861	-60.7918	-62.0717
4.68831	3.01018	2.90508	5.9045	5.46807	3.8571	-2.40822	2.5491	-74.5104	-60.7808	-62.092
4.7013	3.01206	2.88234	5.93541	5.45632	3.97885	-2.36151	2.4747	-74.5264	-60.7781	-62.0953
4.71429	2.97738	2.87108	5.96083	5.48131	4.00194	-2.37351	2.47548	-74.5507	-60.792	-62.0398
4.72727	2.93161	2.94055	6.00871	5.52617	3.9376	-2.4024	2.4625	-74.5495	-60.8057	-62.0434
4.74026	2.93093	2.91689	6.03417	5.53777	3.94295	-2.42581	2.51095	-74.5424	-60.7769	-62.1147
4.75325	2.91921	2.93567	5.964	5.54934	3.95427	-2.42943	2.47523	-74.5351	-60.8066	-62.1356
4.76623	2.93313	2.93542	5.94337	5.58049	3.96294	-2.42436	2.45649	-74.5219	-60.8443	-62.0502
4.77922	2.91938	2.96646	5.90504	5.56393	3.96906	-2.44702	2.4267	-74.4641	-60.862	-62.0325
4.79221	2.90015	2.9475	5.91116	5.56432	4.0559	-2.43029	2.40552	-74.4344	-60.8768	-62.0031
4.80519	2.86975	2.9342	5.93426	5.59295	4.08914	-2.45287	2.40686	-74.4464	-60.8297	-61.9596
4.81818	2.83696	2.99859	5.95743	5.61305	4.11172	-2.43887	2.40861	-74.4924	-60.8327	-61.9583
4.83117	2.82992	3.01214	5.92135	5.59348	4.10128	-2.4526	2.44961	-74.4913	-60.8382	-61.9626
4.84416	2.82587	2.99515	5.95505	5.61281	4.11644	-2.46334	2.43714	-74.4817	-60.8574	-61.9608
4.85714	2.84732	2.91038	5.98057	5.61545	4.13173	-2.48805	2.41386	-74.3942	-60.8318	-61.9754
4.87013	2.91326	2.88945	6.02584	5.62672	4.15835	-2.49874	2.42452	-74.3715	-60.8258	-62.024
4.88312	2.91144	2.87975	6.06003	5.66925	4.09191	-2.53484	2.41844	-74.3848	-60.8504	-61.9614
4.8961	2.90677	2.85335	6.08604	5.67294	4.11169	-2.55976	2.41253	-74.4198	-60.7576	-61.9245
4.90909	2.91336	2.83268	6.12328	5.68809	4.12315	-2.59257	2.48459	-74.3869	-60.8145	-61.9322
4.92208	2.93426	2.74719	6.14076	5.70336	4.13751	-2.60248	2.48887	-74.3984	-60.8187	-61.9618
4.93506	2.92171	2.72308	6.15817	5.69373	4.21317	-2.5843	2.47906	-74.3929	-60.8117	-61.957
4.94805	2.89512	2.68843	6.26466	5.74924	4.15337	-2.59407	2.47743	-74.3843	-60.8214	-61.9544
4.96104	2.87984	2.66831	6.28363	5.76044	4.16584	-2.63702	2.55054	-74.3391	-60.8029	-62.0136
4.97403	2.86469	2.65669	6.30813	5.78574	4.17014	-2.62636	2.56986	-74.398	-60.8234	-62.0365
4.98701	2.77061	2.62549	6.30496	5.89154	4.19414	-2.62952	2.56143	-74.3791	-60.8298	-62.0337
5	2.75188	2.6222	6.33029	5.92399	4.23797	-2.69764	2.51131	-74.2877	-60.7806	-62.031
5.01299	2.8003	2.62166	6.36133	5.94816	4.24307	-2.69062	2.51756	-74.267	-60.7734	-61.9888
5.02597	2.798	2.59331	6.36997	5.94452	4.33186	-2.69464	2.49864	-74.2575	-60.7544	-61.9713
5.03896	2.76796	2.58744	6.38714	5.97756	4.33351	-2.70693	2.50241	-74.2531	-60.7361	-61.9426
5.05195	2.74996	2.58317	6.40998	6.00487	4.3468	-2.71359	2.48409	-74.2453	-60.7495	-61.9364
5.06494	2.72988	2.56651	6.42463	6.02075	4.33265	-2.64261	2.50498	-74.2461	-60.7626	-61.9215
5.07792	2.71559	2.54158	6.4398	6.11763	4.28202	-2.65085	2.48936	-74.2411	-60.7698	-61.9176
5.09091	2.70709	2.53085	6.47212	6.13579	4.2928	-2.66169	2.46842	-74.155	-60.7543	-61.9673
5.1039	2.73767	2.51464	6.48772	6.12607	4.33458	-2.65254	2.48165	-74.2127	-60.7665	-61.9665
5.11688	2.64964	2.48164	6.50351	6.12817	4.40104	-2.64595	2.48102	-74.2148	-60.7815	-61.957
5.12987	2.63664	2.45145	6.52778	6.15042	4.44204	-2.75188	2.44921	-74.2358	-60.7327	-61.9669
5.14286	2.72385	2.46052	6.54353	6.17295	4.45526	-2.75718	2.44227	-74.2254	-60.7182	-61.9452
5.15584	2.71797	2.43877	6.58456	6.19316	4.47437	-2.77991	2.44633	-74.2429	-60.7316	-61.9425
5.16883	2.6982	2.39223	6.67821	6.23065	4.48534	-2.78937	2.43339	-74.2266	-60.7253	-61.9225
5.18182	2.71743	2.37976	6.70103	6.27383	4.48232	-2.78741	2.42878	-74.196	-60.7383	-61.8934
5.19481	2.69717	2.36473	6.69876	6.29205	4.55174	-2.78514	2.42717	-74.1538	-60.8103	-61.889
5.20779	2.71077	2.28484	6.70213	6.31618	4.57295	-2.78821	2.40619	-74.1727	-60.7461	-61.8679
5.22078	2.67162	2.34136	6.71379	6.36287	4.58875	-2.7489	2.32869	-74.1493	-60.7637	-61.8578
5.23377	2.64685	2.336	6.71993	6.37606	4.5688	-2.68738	2.30672	-74.1257	-60.7755	-61.8221
5.24675	2.62506	2.32238	6.73463	6.40332	4.56895	-2.69358	2.27921	-74.1104	-60.8261	-61.7248
5.25974	2.61174	2.32287	6.74103	6.43334	4.58606	-2.69125	2.26012	-74.1142	-60.7648	-61.6501
5.27273	2.57079	2.38449	6.78975	6.46053	4.55526	-2.68597	2.24102	-74.0923	-60.7798	-61.6425
5.28571	2.55824	2.36162	6.80497	6.49057	4.5661	-2.69157	2.2331	-74.0588	-60.8878	-61.6851
5.2987	2.58243	2.23467	6.78637	6.55964	4.57961	-2.70249	2.21962	-74.0472	-60.8872	-61.6882
5.31169	2.57611	2.21659	6.80402	6.58933	4.59891	-2.69882	2.11603	-73.9661	-60.8727	-61.6743
5.32468	2.6446	2.21541	6.82998	6.60788	4.61273	-2.71965	2.12399	-73.9669	-60.8666	-61.6684
5.33766	2.64506	2.19472	6.86439	6.6096	4.63784	-2.72908	2.0983	-73.9592	-60.8684	-61.6518
5.35065	2.62359	2.16587	6.94052	6.61135	4.66043	-2.7524	2.09223	-73.9454	-60.8525	-61.7012
5.36364	2.63618	2.13706	6.97702	6.62438	4.67501	-2.78378	2.1784	-74.002	-60.8446	-61.7089
5.37662	2.61225	2.07712	6.99956	6.62908	4.7011	-2.7869	2.17192	-74.0057	-60.859	-61.7191
5.38961	2.59385	2.02564	7.11957	6.67281	4.70773	-2.79845	2.17389	-73.9924	-60.8704	-61.7033
5.4026	2.58965	2.0082	7.16342	6.7221	4.67484	-2.83774	2.19517	-73.9428	-60.8788	-61.7068
5.41558	2.58005	1.9938	7.15728	6.72691	4.73084	-2.82613	2.17414	-73.9017	-60.9521	-61.7244
5.42857	2.57348	1.99079	7.16822	6.75438	4.75005	-2.79719	2.111	-73.9443	-60.8973	-61.6999
5.44156	2.51631	1.98791	7.17918	6.79048	4.72195	-2.70693	2.12314	-73.9336	-60.9017	-61.6808
5.45455	2.49528	1.97409	7.18733	6.85498	4.64853	-2.7407	2.09581	-73.9116	-60.9449	-61.5922
5.46753	2.47715	1.96337	7.20663	6.88337	4.66126	-2.76588	2.06309	-73.8338	-60.9344	-61.6529
5.48052	2.50938	1.96998	7.16086	6.93132	4.67693	-2.77105	2.03624	-73.7955	-60.9488	-61.655
5.49351	2.44006	1.94902	7.18176	6.97637	4.69257	-2.78723	2.02613	-73.7908	-60.9519	-61.6957
5.50649	2.43194	1.92552	7.19687	7.01322	4.73643	-2.85962	2.02744	-73.811	-60.9105	-61.705
5.51948	2.5072	1.92169	7.22868	7.03355	4.75529	-2.87616	2.04032	-73.814	-60.8917	-61.7281
5.53247	2.51737	1.91231	7.27749	7.00035	4.78264	-2.88704	2.03655	-73.8028	-60.9144	-61.6425
5.54545	2.49978	1.8586	7.37073	7.01999	4.81019	-2.9006	2.05834	-73.8563	-60.9454	-61.6499
5.55844	2.49084	1.83602	7.39348	7.02843	4.85772	-2.96741	2.08788	-73.8347	-60.9542	-61.6544
5.57143	2.48216	1.82178	7.40523	7.04539	4.86645	-2.96711	2.07174	-73.8298	-60.9628	-61.6501
5.58442	2.45702	1.79354	7.4087	7.16553	4.87528	-2.9695	2.0806	-73.7656	-61.0643	-61.6706
5.5974	2.50514	1.74478	7.40366	7.201	4.887	-2.96057	2.06396	-73.7571	-61.0682	-61.6743
5.61039	2.4779	1.73158	7.40692	7.21142	4.88784	-2.87883	1.97113	-73.7346	-61.0916	-61.661
5.62338	2.44236	1.72982	7.41875	7.27551	4.80986	-2.87832	1.94501	-73.737	-61.1427	-61.5975
5.63636	2.4237	1.71425	7.45026	7.29514	4.81547	-2.91099	2.01909	-73.6859	-61.1374	-61.6439
5.64935	2.42204	1.72986	7.40564	7.33172	4.824	-2.91234	2.00845	-73.6736	-61.1459	-61.6707
5.66234	2.4205	1.70106	7.43057	7.35436	4.85206	-2.90483	2.00081	-73.7342	-61.0877	-61.6857
5.67532	2.4458	1.71153	7.44142	7.36597	4.866	-2.90805	1.98769	-73.7415	-61.0833	-61.6892
5.68831	2.47521	1.68561	7.46635	7.38655	4.87702	-2.96188	1.98303	-73.7484	-61.0958	-61.7008
5.7013	2.47071	1.66543	7.46908	7.39662	4.94647	-2.98244	1.99531	-73.7382	-61.0604	-61.7803
5.71429	2.44944	1.63975	7.49997	7.40982	4.96242	-3.01137	1.9798	-73.7415	-60.9997	-61.858
5.72727	2.52848	1.66205	7.44044	7.40069	4.97578	-3.02602	1.96724	-73.7442	-60.9981	-61.8632
5.74026	2.52855	1.64555	7.47264	7.38894	5.08666	-2.98999	1.98287	-73.7921	-60.9992	-61.8624
5.75325	2.4497	1.62916	7.49366	7.41668	5.09309	-3.00434	1.9764	-73.8094	-60.9585	-61.8393
5.76623	2.45167	1.61833	7.51189	7.4531	5.06284	-3.0692	2.01999	-73.8068	-60.9544	-61.8417
5.77922	2.42303	1.61593	7.5358	7.46732	5.07463	-3.0725	2.02685	-73.8041	-60.9442	-61.9313
5.79221	2.41445	1.61684	7.46409	7.53416	5.08679	-3.07574	2.01707	-73.7873	-60.9531	-61.926
5.80519	2.40638	1.61253	7.47337	7.55544	5.11052	-3.07878	1.99386	-73.7827	-60.9534	-61.9205
5.81818	2.3476	1.60813	7.49132	7.57095	5.11497	-3.06772	1.977	-73.7708	-60.9701	-61.9235
5.83117	2.33328	1.60107	7.50949	7.62297	5.1421	-3.12414	1.97161	-73.7896	-60.8918	-61.8983
5.84416	2.29691	1.65524	7.52498	7.64142	5.15538	-3.13029	1.96373	-73.7773	-60.87	-61.9804
5.85714	2.25806	1.63625	7.55175	7.63456	5.12973	-3.02791	2.00937	-73.8808	-60.921	-61.9538
5.87013	2.24439	1.60923	7.5701	7.64998	5.14918	-3.02418	2.02737	-73.9578	-60.9777	-61.8746
5.88312	2.23643	1.59926	7.59407	7.68782	5.19418	-3.1048	2.00341	-73.9678	-60.8977	-61.8379
5.8961	2.21476	1.65069	7.59847	7.74809	5.20026	-3.10451	1.97922	-73.9352	-60.8884	-61.8093
5.90909	2.20458	1.66258	7.63951	7.68748	5.17849	-3.04009	1.97734	-73.9359	-60.9016	-61.7999
5.92208	2.22572	1.58168	7.6582	7.69935	5.19068	-3.0461	1.96703	-73.9476	-60.9367	-61.7319
5.93506	2.18295	1.55369	7.72408	7.70862	5.21995	-3.03768	1.90314	-73.9397	-60.9519	-61.7429
5.94805	2.18243	1.53143	7.76451	7.72392	5.21872	-3.07634	1.95043	-73.923	-60.9504	-61.7227
5.96104	2.18205	1.52058	7.83894	7.71684	5.21176	-3.07819	1.95252	-73.9397	-60.9682	-61.7496
5.97403	2.17348	1.48752	7.85777	7.73489	5.21848	-3.091	1.94641	-73.9168	-61.0815	-61.7152
5.98701	2.17072	1.48255	7.88787	7.75034	5.2392	-3.07529	1.86123	-73.9776	-60.9969	-61.69
6	2.11771	1.52489	7.92075	7.76597	5.2516	-3.08156	1.86507	-73.9794	-60.9913	-61.6955
6.01299	2.1848	1.51099	7.94235	7.78449	5.28096	-3.09048	1.86056	-73.9697	-60.9655	-61.7629
6.02597	2.17011	1.5312	7.88753	7.82	5.28227	-3.08808	1.84202	-73.9399	-61.0122	-61.6885
6.03896	2.12769	1.54316	7.94099	7.85016	5.30591	-3.07421	1.84886	-73.98	-61.0251	-61.6845
6.05195	2.11927	1.53815	7.9494	7.90869	5.33253	-3.12218	1.82512	-73.9615	-61.0322	-61.6998
6.06494	2.09707	1.53896	7.93294	8.01454	5.34248	-3.11164	1.81274	-73.9483	-61.0251	-61.7347
6.07792	2.0779	1.53166	7.942	8.04973	5.34971	-3.11491	1.80915	-73.8714	-61.0573	-61.7306
6.09091	2.10866	1.48494	7.95403	8.07365	5.39371	-3.10973	1.78917	-73.8457	-61.0643	-61.7179
6.1039	2.10549	1.46316	7.96638	8.06147	5.50794	-3.18654	1.76075	-73.8536	-61.0738	-61.722
6.11688	2.08584	1.4556	7.98183	8.08044	5.51844	-3.19098	1.73798	-73.8725	-61.0022	-61.6895
6.12987	2.07201	1.44543	7.99186	8.13889	5.52371	-3.24051	1.77116	-73.8546	-61.0178	-61.6904
6.14286	2.06125	1.43826	8.00754	8.16124	5.54904	-3.25681	1.77321	-73.8562	-61.0132	-61.7756
6.15584	2.06195	1.45953	8.02589	8.13294	5.56058	-3.25623	1.74182	-73.7743	-60.9971	-61.7657
6.16883	2.11	1.4335	8.05817	8.15203	5.6146	-3.28081	1.76971	-73.8505	-61.0428	-61.7807
6.18182	2.02537	1.39056	8.07085	8.16547	5.64657	-3.2829	1.74467	-73.8655	-61.0716	-61.7176
6.19481	2.02149	1.36716	8.11451	8.18727	5.69852	-3.40293	1.81994	-73.8414	-61.0748	-61.7248
6.20779	2.01221	1.35505	8.13592	8.21477	5.71717	-3.40836	1.81059	-73.8425	-61.0691	-61.7427
6.22078	2.02	1.36831	8.16877	8.19137	5.74718	-3.41099	1.77916	-73.8602	-61.0186	-61.7435
6.23377	2.08903	1.38157	8.1878	8.20947	5.77751	-3.41359	1.79307	-73.9428	-61.0468	-61.7471
6.24675	1.98881	1.34699	8.19575	8.19408	5.8775	-3.38269	1.78222	-73.9307	-61.0666	-61.7336
6.25974	1.97499	1.34028	8.22355	8.22927	5.91553	-3.46181	1.76882	-73.9492	-60.9945	-61.7063
6.27273	1.93646	1.41433	8.26861	8.21364	5.91739	-3.45741	1.76122	-73.9225	-61.0126	-61.7043
6.28571	1.91245	1.41795	8.26355	8.23704	5.89712	-3.38069	1.77618	-73.8981	-61.0786	-61.6994
6.2987	1.89991	1.36534	8.27801	8.269	5.90807	-3.3717	1.75474	-73.8735	-61.1222	-61.5996
6.31169	1.87646	1.36868	8.30089	8.29822	5.91355	-3.3736	1.74451	-73.8735	-61.054	-61.5366
6.32468	1.88125	1.36105	8.36042	8.23182	5.90504	-3.40026	1.80103	-73.8674	-61.0565	-61.5406
6.33766	1.90329	1.25208	8.37797	8.24632	5.9359	-3.4322	1.8066	-73.8639	-61.0643	-61.5893
6.35065	1.88934	1.21819	8.41226	8.24968	5.95304	-3.45846	1.78449	-73.7796	-61.0411	-61.5954
6.36364	1.96178	1.20125	8.46354	8.29257	5.93626	-3.47062	1.78509	-73.766	-61.0459	-61.6039
6.37662	1.96937	1.16778	8.48704	8.28282	6.02771	-3.47139	1.7857	-73.7212	-61.1325	-61.649
6.38961	1.95806	1.15546	8.51863	8.307	6.04295	-3.48617	1.78641	-73.7125	-61.1467	-61.6551
6.4026	1.92757	1.14458	8.54412	8.33119	6.05838	-3.4954	1.76226	-73.6233	-61.1159	-61.6527
6.41558	1.90526	1.1424	8.56686	8.36989	5.96694	-3.45167	1.74679	-73.6048	-61.144	-61.6445
6.42857	1.8942	1.13208	8.58147	8.39787	5.98153	-3.45588	1.73151	-73.5916	-61.1578	-61.6454
6.44156	1.89165	1.11912	8.61309	8.43993	6.01015	-3.45701	1.74477	-73.651	-61.1016	-61.644
6.45455	1.87144	1.15091	8.61949	8.46816	6.02739	-3.45498	1.73309	-73.6458	-61.1049	-61.6425
6.46753	1.85047	1.14617	8.63138	8.47709	6.04447	-3.41953	1.72424	-73.6266	-61.0993	-61.7057
6.48052	1.83275	1.10262	8.72103	8.49445	6.07014	-3.42073	1.74657	-73.7145	-61.1298	-61.7022
6.49351	1.73345	1.06209	8.73183	8.50885	6.07648	-3.45239	1.8024	-73.6939	-61.1463	-61.6958
6.50649	1.73751	1.05219	8.76543	8.55128	6.13934	-3.51807	1.79345	-73.6902	-61.1513	-61.7227
6.51948	1.71693	1.03381	8.7519	8.64071	6.14675	-3.51159	1.7734	-73.6807	-61.1475	-61.693
6.53247	1.71092	1.04088	8.7979	8.59999	6.15732	-3.51911	1.74258	-73.6046	-61.1488	-61.694
6.54545	1.70806	1.0286	8.81919	8.59252	6.20451	-3.48486	1.76295	-73.6161	-61.181	-61.6919
6.55844	1.68292	0.96848	8.84905	8.61052	6.21813	-3.49846	1.76408	-73.6303	-61.2189	-61.648
6.57143	1.66624	0.95853	8.87619	8.62017	6.23182	-3.50349	1.74289	-73.6494	-61.1675	-61.6097
6.58442	1.66924	0.94869	8.91488	8.56497	6.20917	-3.43341	1.7441	-73.64	-61.1754	-61.6186
6.5974	1.66955	0.9446	8.93695	8.58789	6.2315	-3.44493	1.74522	-73.6048	-61.2704	-61.5743
6.61039	1.68411	0.87573	8.96167	8.63918	6.24268	-3.45603	1.71858	-73.5107	-61.2844	-61.5693
6.62338	1.7015	0.85702	8.98065	8.67123	6.28773	-3.45563	1.66092	-73.4868	-61.3042	-61.578
6.63636	1.69082	0.85264	8.97166	8.77556	6.33278	-3.45491	1.64759	-73.4653	-61.3155	-61.5358
6.64935	1.6694	0.90413	9.0164	8.71327	6.32153	-3.45107	1.63418	-73.4519	-61.3183	-61.5322
6.66234	1.68786	0.81177	9.0165	8.73168	6.31042	-3.40828	1.64866	-73.4299	-61.3323	-61.5342
6.67532	1.67047	0.76384	9.11112	8.76683	6.34179	-3.41915	1.65468	-73.4108	-61.3461	-61.5333
6.68831	1.67305	0.7527	9.13525	8.80209	6.29174	-3.46341	1.71346	-73.3947	-61.3514	-61.535
6.7013	1.66471	0.74732	9.16254	8.81783	6.31148	-3.46806	1.71858	-73.3757	-61.3479	-61.604
6.71429	1.69888	0.74774	9.14198	8.84466	6.32589	-3.46978	1.68769	-73.3621	-61.3162	-61.6142
6.72727	1.7861	0.7315	9.16587	8.86025	6.36559	-3.45717	1.66816	-73.3992	-61.3126	-61.6159
6.74026	1.76045	0.70977	9.17856	8.88419	6.39685	-3.46946	1.65698	-73.403	-61.3227	-61.5591
6.75325	1.72341	0.7466	9.23588	8.89693	6.43098	-3.4873	1.65444	-73.4039	-61.3183	-61.5531
6.76623	1.72289	0.7242	9.27074	8.9352	6.3639	-3.51615	1.69378	-73.4074	-61.3222	-61.5637
6.77922	1.73646	0.73022	9.2237	8.95144	6.39726	-3.52224	1.67381	-73.3966	-61.3456	-61.5767
6.79221	1.7222	0.71427	9.24593	8.97622	6.41093	-3.49974	1.67053	-73.4532	-61.3798	-61.5282
6.80519	1.67971	0.69292	9.27654	9.00113	6.42736	-3.53529	1.74238	-73.4343	-61.3802	-61.5304
6.81818	1.67053	0.67169	9.29023	9.06575	6.3674	-3.548	1.73515	-73.4293	-61.3861	-61.5319
6.83117	1.66136	0.68453	9.22456	9.07466	6.38234	-3.54934	1.71655	-73.4184	-61.4367	-61.4465
6.84416	1.65786	0.681	9.22547	9.10316	6.40297	-3.54191	1.69562	-73.4054	-61.4451	-61.4342
6.85714	1.63941	0.67189	9.24048	9.12616	6.42088	-3.52853	1.67799	-73.396	-61.4589	-61.4275
6.87013	1.63125	0.66286	9.25829	9.1775	6.45859	-3.56873	1.6521	-73.3893	-61.4974	-61.34
6.88312	1.61486	0.66229	9.26779	9.22059	6.46293	-3.58121	1.6211	-73.3102	-61.4848	-61.4192
6.8961	1.62646	0.63923	9.29154	9.24118	6.49263	-3.58242	1.64412	-73.378	-61.5112	-61.4431
6.90909	1.54479	0.59078	9.31822	9.27853	6.52799	-3.60593	1.63961	-73.3901	-61.4234	-61.4304
6.92208	1.52715	0.62869	9.34788	9.29902	6.58876	-3.60683	1.59853	-73.3933	-61.412	-61.4399
6.93506	1.51545	0.63819	9.37497	9.33108	6.5036	-3.54667	1.59934	-73.3936	-61.4229	-61.4353
6.94805	1.51798	0.58636	9.48271	9.35498	6.53582	-3.55712	1.60572	-73.3768	-61.3915	-61.4982
6.96104	1.50951	0.55457	9.50283	9.37332	6.55972	-3.58653	1.69281	-73.4077	-61.399	-61.5109
6.97403	1.45312	0.54542	9.48097	9.38911	6.62525	-3.58164	1.67015	-73.4054	-61.3951	-61.5066
6.98701	1.40504	0.6116	9.49021	9.47255	6.54125	-3.59919	1.65052	-73.3608	-61.4107	-61.4993
7	1.37703	0.6129	9.48561	9.49757	6.51292	-3.52785	1.6395	-73.3355	-61.3979	-61.5541
7.01299	1.36886	0.57796	9.53141	9.56719	6.52136	-3.52725	1.63424	-73.3015	-61.3846	-61.6071
7.02597	1.37196	0.56582	9.54912	9.60858	6.54389	-3.50954	1.62952	-73.3542	-61.3295	-61.6071
7.03896	1.29902	0.53727	9.5528	9.68058	6.54678	-3.4998	1.61955	-73.3482	-61.3336	-61.604
7.05195	1.27889	0.5316	9.57877	9.74696	6.4649	-3.53217	1.61516	-73.3337	-61.3794	-61.5229
7.06494	1.28119	0.52055	9.59344	9.76609	6.48338	-3.56998	1.68308	-73.2993	-61.3518	-61.5886
7.07792	1.28638	0.52678	9.54583	9.7853	6.49638	-3.60142	1.74705	-73.2846	-61.3519	-61.5956
7.09091	1.28048	0.51115	9.57597	9.81302	6.50941	-3.58163	1.74343	-73.3373	-61.3021	-61.6078
7.1039	1.24355	0.47353	9.58366	9.86295	6.53929	-3.58669	1.73452	-73.3231	-61.2804	-61.617
7.11688	1.23722	0.47837	9.61093	9.9073	6.47592	-3.59746	1.73416	-73.3314	-61.3117	-61.5286
7.12987	1.24224	0.48937	9.56744	9.91556	6.48752	-3.6277	1.82021	-73.3089	-61.3201	-61.5359
7.14286	1.21413	0.54493	9.59599	9.93228	6.50478	-3.62664	1.82752	-73.3374	-61.32	-61.5488
7.15584	1.1721	0.5326	9.62441	9.9436	6.5305	-3.645	1.83797	-73.3746	-61.2194	-61.5254
7.16883	1.16347	0.52045	9.64721	10.0086	6.47154	-3.67732	1.82605	-73.3887	-61.1535	-61.5023
7.18182	1.16061	0.50299	9.63666	10.0319	6.53763	-3.68709	1.82251	-73.3772	-61.1299	-61.5666
7.19481	1.15801	0.48563	9.65426	10.0664	6.55571	-3.64886	1.81891	-73.4189	-61.1283	-61.5831
7.20779	1.08525	0.50477	9.66616	10.101	6.55964	-3.62429	1.80411	-73.43	-61.1155	-61.5931
7.22078	1.12955	0.54625	9.67249	10.1412	6.57471	-3.61929	1.78948	-73.4156	-61.0857	-61.6761
7.23377	1.12593	0.61557	9.5914	10.1672	6.5815	-3.61142	1.76383	-73.3955	-61.0921	-61.6809
7.24675	1.10293	0.60372	9.59384	10.1903	6.58288	-3.58925	1.74428	-73.4431	-61.0622	-61.6798
7.25974	1.08311	0.65047	9.61331	10.2414	6.60703	-3.63448	1.76188	-73.4407	-61.0606	-61.6869
7.27273	1.05807	0.64088	9.6303	10.2536	6.58964	-3.58816	1.76596	-73.4357	-61.0473	-61.773
7.28571	1.05854	0.62581	9.65324	10.2769	6.61469	-3.58709	1.78471	-73.5097	-61.081	-61.72
7.2987	0.97747	0.6109	9.67913	10.2945	6.62035	-3.61915	1.87043	-73.4836	-61.0918	-61.7262
7.31169	0.97723	0.5961	9.7023	10.3458	6.6627	-3.67928	1.87144	-73.4831	-61.0856	-61.7683
7.32468	0.97146	0.6069	9.71189	10.3906	6.68551	-3.67536	1.8782	-73.4825	-61.0935	-61.7652
7.33766	1.02958	0.62064	9.72172	10.4178	6.70541	-3.68531	1.90205	-73.5552	-61.1128	-61.7898
7.35065	1.01704	0.59797	9.75681	10.448	6.74514	-3.80188	1.96735	-73.5249	-61.1212	-61.8028
7.36364	1.00444	0.58407	9.764	10.4479	6.81818	-3.80082	1.96457	-73.517	-61.1069	-61.7788
7.37662	0.99178	0.5987	9.79361	10.4143	6.82897	-3.80223	1.94226	-73.545	-61.0567	-61.7852
7.38961	1.03764	0.57658	9.81199	10.4588	6.82578	-3.80625	1.93968	-73.5306	-61.0771	-61.7856
7.4026	1.03003	0.55388	9.82765	10.4641	6.87067	-3.85887	1.89775	-73.5275	-61.0777	-61.7998
7.41558	1.00866	0.56201	9.83225	10.4919	6.87954	-3.83958	1.88102	-73.5438	-61.0892	-61.716
7.42857	1.00433	0.55615	9.8566	10.5224	6.89416	-3.85916	1.96489	-73.4954	-61.1483	-61.7108
7.44156	1.01448	0.4769	9.86428	10.5417	6.90336	-3.87292	1.95882	-73.5001	-61.1572	-61.7446
7.45455	0.99721	0.44488	9.85836	10.6193	6.94661	-3.87279	1.90506	-73.4936	-61.1687	-61.7473
7.46753	0.98869	0.43257	9.86963	10.6544	6.94549	-3.87824	1.86539	-73.4061	-61.1714	-61.7246
7.48052	1.03342	0.42307	9.91203	10.5964	6.95007	-3.87795	1.84569	-73.3977	-61.1822	-61.738
7.49351	1.02196	0.41097	9.92942	10.6188	6.9628	-3.87184	1.85991	-73.3916	-61.2269	-61.7039
7.50649	1.01088	0.41204	9.94678	10.6441	6.98367	-3.87393	1.84356	-73.3794	-61.2358	-61.7118
7.51948	1.00035	0.40661	9.96413	10.6667	7.00222	-3.88841	1.8325	-73.3752	-61.2361	-61.7193
7.53247	0.99853	0.38205	10.0097	10.6604	7.00433	-3.8703	1.82668	-73.3596	-61.2335	-61.7208
7.54545	0.97725	0.38035	10.0163	10.6895	7.00337	-3.87428	1.8072	-73.2768	-61.3042	-61.7165
7.55844	0.99534	0.31955	10.0118	10.6769	7.09683	-3.85016	1.78542	-73.2697	-61.3109	-61.7006
7.57143	0.98009	0.31727	10.0411	10.7067	7.131	-3.93609	1.75536	-73.2874	-61.2454	-61.6624
7.58442	0.94016	0.36491	10.0509	10.7449	7.12913	-3.9358	1.74484	-73.2626	-61.2447	-61.6437
7.5974	0.93441	0.39257	10.0748	10.7013	7.11364	-3.85761	1.7316	-73.2547	-61.2492	-61.6275
7.61039	0.91774	0.38397	10.0964	10.7244	7.12101	-3.85859	1.74694	-73.3401	-61.3234	-61.5587
7.62338	0.82774	0.33882	10.1153	10.7447	7.14542	-3.90421	1.8293	-73.2919	-61.3301	-61.5658
7.63636	0.83537	0.32442	10.1286	10.7734	7.1926	-3.9697	1.81863	-73.2887	-61.3254	-61.5895
7.64935	0.82916	0.31284	10.1449	10.7879	7.21481	-3.98811	1.82223	-73.294	-61.309	-61.7115
7.66234	0.84267	0.31279	10.0765	10.7797	7.23431	-4.01198	1.7899	-73.1992	-61.2756	-61.7273
7.67532	0.834	0.28787	10.1111	10.7937	7.25417	-4.04378	1.81711	-73.2207	-61.2899	-61.7401
7.68831	0.7717	0.27143	10.1205	10.8411	7.26864	-4.05274	1.80546	-73.2344	-61.2871	-61.7722
7.7013	0.75946	0.26637	10.1219	10.9551	7.30825	-4.09557	1.81074	-73.2508	-61.2898	-61.7647
7.71429	0.75589	0.24752	10.1402	10.982	7.32824	-4.11627	1.78268	-73.1584	-61.2445	-61.8529
7.72727	0.7581	0.26281	10.0739	10.9699	7.34279	-4.08113	1.7689	-73.156	-61.2467	-61.8572
7.74026	0.75486	0.25337	10.0965	11.0113	7.3601	-4.06562	1.79751	-73.2351	-61.2795	-61.8057
7.75325	0.69238	0.24685	10.0993	11.0362	7.33274	-4.09449	1.8511	-73.2246	-61.2952	-61.8048
7.76623	0.67167	0.25455	10.1048	11.0894	7.29415	-4.126	1.84522	-73.2224	-61.3105	-61.8204
7.77922	0.66787	0.27968	10.0338	11.0672	7.30846	-4.08216	1.83654	-73.2088	-61.3201	-61.8158
7.79221	0.64453	0.28569	10.0407	11.0928	7.33668	-4.06639	1.84784	-73.288	-61.3269	-61.7581
7.80519	0.54282	0.37522	10.0782	11.1238	7.3425	-4.05881	1.83423	-73.2947	-61.3364	-61.7428
7.81818	0.52244	0.38296	10.0988	11.1832	7.25806	-4.08782	1.83755	-73.3016	-61.3539	-61.7664
7.83117	0.50234	0.35729	10.0833	11.262	7.27676	-4.09192	1.83556	-73.2801	-61.3318	-61.8239
7.84416	0.51072	0.38513	10.0285	11.2871	7.28454	-4.10157	1.81738	-73.2227	-61.3344	-61.8204
7.85714	0.50544	0.3544	10.0459	11.2731	7.38425	-4.06619	1.74011	-73.2556	-61.3338	-61.8421
7.87013	0.49168	0.34064	10.0633	11.2903	7.41606	-4.09792	1.74631	-73.2857	-61.258	-61.819
7.88312	0.47251	0.39369	10.0835	11.3018	7.44237	-4.09871	1.7472	-73.2706	-61.227	-61.8747
7.8961	0.49599	0.37918	10.053	11.3077	7.42701	-4.04943	1.7539	-73.2776	-61.2267	-61.9025
7.90909	0.50582	0.35943	10.0584	11.3416	7.44837	-4.03103	1.66195	-73.2986	-61.2427	-61.8411
7.92208	0.4792	0.35406	10.0805	11.3421	7.45015	-4.05957	1.6925	-73.2781	-61.2472	-61.8191
7.93506	0.49181	0.34607	10.0747	11.3316	7.54112	-4.05981	1.68092	-73.2802	-61.2375	-61.7855
7.94805	0.46002	0.42148	10.1025	11.3579	7.54757	-4.06846	1.65268	-73.2289	-61.3291	-61.8192
7.96104	0.44272	0.4122	10.0965	11.3955	7.55128	-4.06862	1.65547	-73.1967	-61.3965	-61.85
7.97403	0.44549	0.34946	10.0823	11.4915	7.56912	-4.07151	1.64721	-73.192	-61.4053	-61.8413
7.98701	0.44855	0.33979	10.0881	11.4996	7.60961	-4.1646	1.58023	-73.1265	-61.3974	-61.8379
8	0.48213	0.33306	10.1022	11.5189	7.61661	-4.15737	1.56374	-73.112	-61.3979	-61.8145
8.01299	0.48765	0.33785	10.1194	11.4566	7.67362	-4.15832	1.56393	-73.114	-61.3923	-61.813
8.02597	0.45155	0.40691	10.1396	11.4724	7.68825	-4.15893	1.58112	-73.1243	-61.4346	-61.8195
8.03896	0.44499	0.39121	10.1597	11.494	7.70282	-4.16773	1.57877	-73.1288	-61.438	-61.8145
8.05195	0.45109	0.38384	10.1739	11.5384	7.74	-4.22728	1.55665	-73.1273	-61.4636	-61.7368
8.06494	0.43227	0.36025	10.2352	11.5605	7.75781	-4.23383	1.54862	-73.1285	-61.4298	-61.7775
8.07792	0.43052	0.34838	10.2539	11.58	7.76181	-4.26802	1.62442	-73.217	-61.4631	-61.782
8.09091	0.3329	0.31413	10.2475	11.6022	7.77725	-4.27376	1.62983	-73.2192	-61.4825	-61.8028
8.1039	0.34954	0.28563	10.2525	11.5797	7.87891	-4.27091	1.61556	-73.2241	-61.4426	-61.7892
8.11688	0.35791	0.28259	10.2744	11.6024	7.90988	-4.28487	1.63799	-73.2398	-61.4008	-61.7698
8.12987	0.34429	0.27329	10.2936	11.6223	7.93265	-4.29599	1.63552	-73.2324	-61.3991	-61.7755
8.14286	0.34513	0.26324	10.3046	11.6285	7.96176	-4.31946	1.60504	-73.2362	-61.3944	-61.7698
8.15584	0.33784	0.22271	10.3994	11.6682	7.9634	-4.32441	1.59429	-73.2288	-61.3755	-61.7498
8.16883	0.3307	0.22762	10.4267	11.6431	7.97351	-4.35981	1.66155	-73.1962	-61.3815	-61.749
8.18182	0.28985	0.1793	10.4236	11.6542	8.02812	-4.36125	1.66097	-73.1833	-61.3987	-61.7313
8.19481	0.29371	0.17869	10.4432	11.6936	8.09086	-4.43586	1.62965	-73.2037	-61.3436	-61.7357
8.20779	0.36131	0.19513	10.4542	11.7136	8.0976	-4.4351	1.63197	-73.2069	-61.3251	-61.7569
8.22078	0.35811	0.22036	10.3803	11.714	8.121	-4.42859	1.61476	-73.2069	-61.3596	-61.6722
8.23377	0.27855	0.19275	10.3842	11.7395	8.14439	-4.433	1.60047	-73.2399	-61.3185	-61.6413
8.24675	0.28237	0.18214	10.4076	11.7737	8.17087	-4.51857	1.65859	-73.2471	-61.3114	-61.6495
8.25974	0.26935	0.16066	10.4225	11.7971	8.19475	-4.53977	1.66869	-73.2485	-61.2983	-61.7645
8.27273	0.26477	0.11986	10.4543	11.7844	8.29929	-4.55238	1.70998	-73.3202	-61.3016	-61.7789
8.28571	0.1844	0.11843	10.5194	11.8001	8.32484	-4.56484	1.71795	-73.3195	-61.2907	-61.7794
8.2987	0.18796	0.11154	10.5504	11.8414	8.2378	-4.61647	1.79291	-73.3298	-61.2852	-61.7799
8.31169	0.1833	0.09086	10.5786	11.8576	8.25392	-4.6429	1.80888	-73.3231	-61.279	-61.8757
8.32468	0.17889	0.08703	10.6212	11.8935	8.21102	-4.65251	1.77199	-73.2467	-61.2724	-61.8822
8.33766	0.21086	0.08052	10.6584	11.9323	8.21843	-4.64233	1.80845	-73.2128	-61.353	-61.8943
8.35065	0.22062	0.000657021	10.6704	11.9596	8.22328	-4.6629	1.80885	-73.2347	-61.3442	-61.8646
8.36364	0.18914	0.05417	10.6854	11.9868	8.26511	-4.68081	1.75324	-73.2174	-61.3522	-61.8716
8.37662	0.18909	0.05952	10.7089	11.9943	8.28214	-4.68473	1.75351	-73.2251	-61.3484	-61.8641
8.38961	0.18661	0.02032	10.76	12.0464	8.29368	-4.69132	1.75094	-73.23	-61.3216	-61.853
8.4026	0.19282	0.0123	10.7828	12.0618	8.3139	-4.7118	1.74612	-73.1793	-61.3398	-61.8612
8.41558	0.10601	-0.02948	10.8001	12.0691	8.31769	-4.65422	1.74466	-73.1709	-61.333	-61.8523
8.42857	0.1054	-0.04328	10.8259	12.0934	8.32169	-4.66152	1.72929	-73.1679	-61.3567	-61.754
8.44156	0.09941	-0.02025	10.8517	12.0642	8.33423	-4.67399	1.73617	-73.1257	-61.3658	-61.723
8.45455	0.09362	-0.01638	10.8692	12.0877	8.34701	-4.66351	1.75711	-73.2021	-61.3862	-61.7361
8.46753	0.09069	-0.02051	10.8839	12.114	8.39931	-4.67802	1.71074	-73.1977	-61.4064	-61.7513
8.48052	0.07106	-0.00749	10.9098	12.1909	8.32536	-4.68117	1.67833	-73.1069	-61.4123	-61.7408
8.49351	0.10444	-0.01669	10.9136	12.2258	8.33789	-4.68138	1.65474	-73.0641	-61.4321	-61.7836
8.50649	0.10696	-0.0287	10.9201	12.2748	8.31666	-4.6617	1.56063	-73.1051	-61.4377	-61.7457
8.51948	0.07649	0.04553	10.9436	12.3013	8.34313	-4.66144	1.55287	-73.1069	-61.4292	-61.7247
8.53247	0.07741	0.0379	10.9504	12.3276	8.33644	-4.59184	1.55647	-73.0805	-61.4316	-61.7628
8.54545	0.10972	-0.03761	10.9375	12.3512	8.35254	-4.58469	1.54639	-73.0902	-61.4532	-61.6898
8.55844	0.10886	-0.04077	10.9498	12.3832	8.38568	-4.56061	1.47444	-73.1165	-61.3935	-61.6597
8.57143	0.12212	-0.05215	10.9735	12.3899	8.39108	-4.59758	1.53055	-73.1229	-61.3819	-61.6379
8.58442	0.12429	-0.06055	11.0199	12.3205	8.39082	-4.60335	1.53856	-73.1233	-61.3896	-61.6688
8.5974	0.14647	-0.1534	11.0301	12.3263	8.47656	-4.59232	1.54381	-73.1208	-61.3944	-61.6684
8.61039	0.13817	-0.15978	11.0431	12.3634	8.53648	-4.59237	1.48442	-73.1375	-61.3017	-61.623
8.62338	0.10768	-0.09356	11.0562	12.3893	8.53476	-4.57252	1.46672	-73.1398	-61.3051	-61.5883
8.63636	0.11095	-0.09472	11.0635	12.4154	8.5636	-4.56922	1.47437	-73.1163	-61.3704	-61.6005
8.64935	0.10305	-0.14068	11.0735	12.4361	8.57284	-4.58231	1.43197	-73.0563	-61.377	-61.5897
8.66234	0.12872	-0.15026	11.0975	12.4735	8.61899	-4.65174	1.41779	-73.0529	-61.3806	-61.598
8.67532	0.12071	-0.16519	11.0937	12.511	8.62905	-4.66829	1.40381	-73.0718	-61.2809	-61.6007
8.68831	0.13225	-0.13268	11.1071	12.5457	8.64193	-4.67355	1.40152	-73.0623	-61.2458	-61.6769
8.7013	0.12411	-0.14243	11.1263	12.5328	8.70778	-4.62024	1.42791	-73.1316	-61.258	-61.6668
8.71429	0.06534	-0.14927	11.1235	12.5648	8.72869	-4.62877	1.42959	-73.1481	-61.267	-61.6262
8.72727	0.03181	-0.08389	11.1407	12.594	8.74983	-4.63476	1.42327	-73.1422	-61.236	-61.7016
8.74026	0.03519	-0.06095	11.0903	12.6202	8.77953	-4.64377	1.42294	-73.1474	-61.2492	-61.7297
8.75325	0.03051	-0.1187	11.1927	12.6826	8.79254	-4.62726	1.355	-73.1695	-61.2452	-61.7519
8.76623	0.07038	-0.12546	11.2217	12.7394	8.72648	-4.65258	1.36233	-73.1638	-61.2663	-61.7543
8.77922	0.07065	-0.13474	11.2366	12.7684	8.74667	-4.65257	1.35578	-73.1632	-61.2534	-61.7458
8.79221	0.05694	-0.16329	11.2124	12.8755	8.75847	-4.63241	1.25327	-73.168	-61.2512	-61.7518
8.80519	0.04874	-0.16346	11.2134	12.9037	8.77585	-4.63972	1.21755	-73.1033	-61.2351	-61.7292
8.81818	0.07393	-0.16063	11.2623	12.9433	8.73688	-4.62998	1.21291	-73.0895	-61.2412	-61.7452
8.83117	0.06532	-0.16601	11.2747	12.9692	8.74791	-4.62279	1.21379	-73.0863	-61.2317	-61.7276
8.84416	0.09057	-0.25587	11.284	13.0036	8.74219	-4.65724	1.26468	-73.0797	-61.2348	-61.7352
8.85714	0.08531	-0.27063	11.2962	13.0212	8.7646	-4.65796	1.26219	-73.073	-61.2543	-61.7311
8.87013	0.0915	-0.28539	11.3285	12.9652	8.75052	-4.68111	1.21547	-73.0022	-61.2511	-61.7407
8.88312	0.10622	-0.28887	11.3585	12.9923	8.75893	-4.66215	1.22554	-72.9711	-61.318	-61.7472
8.8961	0.12669	-0.35729	11.3721	13.0108	8.78703	-4.67417	1.22771	-72.9705	-61.3263	-61.7675
8.90909	0.12796	-0.38146	11.386	13.0459	8.82681	-4.77119	1.1686	-72.8753	-61.3036	-61.7736
8.92208	0.17968	-0.39706	11.403	13.0754	8.84749	-4.77647	1.16026	-72.8564	-61.2888	-61.7513
8.93506	0.18099	-0.38424	11.4285	13.0539	8.86831	-4.78448	1.15767	-72.8851	-61.2986	-61.7122
8.94805	0.16299	-0.33804	11.4458	13.0544	8.88932	-4.78684	1.18079	-72.9869	-61.3083	-61.7181
8.96104	0.15924	-0.33987	11.4745	13.055	8.90526	-4.78175	1.18187	-72.9994	-61.3096	-61.707
8.97403	0.14717	-0.34704	11.4976	13.084	8.90763	-4.78319	1.18861	-73.0034	-61.3132	-61.722
8.98701	0.14073	-0.32257	11.4357	13.0851	8.92683	-4.81506	1.18974	-73.0263	-61.2551	-61.7352
9	0.13708	-0.32546	11.4487	13.1085	8.91263	-4.70966	1.22719	-73.08	-61.2565	-61.7285
9.01299	0.08821	-0.33656	11.4642	13.1377	8.91831	-4.70544	1.21991	-73.0947	-61.28	-61.6549
9.02597	0.0726	-0.33598	11.4352	13.2871	8.87831	-4.72076	1.2156	-73.0952	-61.2751	-61.6431
9.03896	0.0904	-0.31293	11.454	13.3015	8.89624	-4.72751	1.21972	-73.0757	-61.2591	-61.6985
9.05195	0.12221	-0.38011	11.4276	13.277	8.89735	-4.68672	1.21825	-73.0755	-61.2513	-61.7035
9.06494	0.09004	-0.40805	11.507	13.3144	8.90708	-4.66839	1.17427	-73.0697	-61.2658	-61.7
9.07792	0.09184	-0.4328	11.5159	13.338	8.906	-4.70575	1.21902	-73.0497	-61.2548	-61.682
9.09091	0.08834	-0.44063	11.5305	13.3616	8.9082	-4.70652	1.22714	-73.0265	-61.3533	-61.7057
9.1039	0.11622	-0.51077	11.5368	13.3795	8.91641	-4.71852	1.1966	-72.9616	-61.3453	-61.6958
9.11688	0.14158	-0.51435	11.5545	13.3971	8.91363	-4.71379	1.18621	-72.9532	-61.3565	-61.6631
9.12987	0.14187	-0.52072	11.556	13.4414	8.94992	-4.72599	1.17607	-72.942	-61.3534	-61.661
9.14286	0.1453	-0.51856	11.5609	13.4647	8.96378	-4.72706	1.16357	-72.867	-61.3757	-61.6505
9.15584	0.11994	-0.55849	11.5771	13.4963	8.97498	-4.72807	1.1571	-72.8488	-61.3925	-61.634
9.16883	0.04828	-0.57879	11.5849	13.5111	8.99445	-4.73443	1.15629	-72.875	-61.3619	-61.5977
9.18182	0.0238	-0.52929	11.5926	13.5543	8.95164	-4.77445	1.16395	-72.8786	-61.3568	-61.6034
9.19481	0.02194	-0.53597	11.5976	13.5477	8.94502	-4.74799	1.16328	-72.8566	-61.3262	-61.6796
9.20779	0.02303	-0.58408	11.6943	13.586	8.96107	-4.75282	1.16813	-72.8227	-61.4053	-61.7143
9.22078	0.01572	-0.58967	11.7118	13.605	8.96028	-4.75984	1.16612	-72.8164	-61.4039	-61.7069
9.23377	-0.00277	-0.58933	11.7235	13.6327	8.96515	-4.7719	1.17694	-72.8071	-61.4135	-61.71
9.24675	-0.00437	-0.59439	11.7351	13.6464	8.95883	-4.75864	1.16539	-72.7807	-61.5299	-61.6573
9.25974	0.00011861	-0.67855	11.7156	13.6658	8.9665	-4.77602	1.15126	-72.7317	-61.5095	-61.6504
9.27273	-0.00313	-0.67931	11.7213	13.688	8.98859	-4.75113	1.08919	-72.7195	-61.5114	-61.66
9.28571	0.01078	-0.68843	11.772	13.6142	8.9829	-4.75979	1.08845	-72.7213	-61.5266	-61.6806
9.2987	0.00264	-0.68922	11.7699	13.6378	8.98277	-4.76561	1.06872	-72.6281	-61.5838	-61.6731
9.31169	0.02815	-0.70129	11.7876	13.6582	9.02228	-4.80534	1.02694	-72.6167	-61.5962	-61.6738
9.32468	0.03392	-0.70211	11.8309	13.6049	9.0311	-4.81454	1.02717	-72.633	-61.5166	-61.6411
9.33766	-0.00214	-0.64446	11.8296	13.6323	9.03978	-4.80958	1.03046	-72.6095	-61.5698	-61.6421
9.35065	-0.0352	-0.69115	11.8309	13.6234	9.02363	-4.74892	1.02264	-72.5996	-61.5813	-61.6261
9.36364	-0.03461	-0.70148	11.8548	13.6343	9.06399	-4.82649	1.01199	-72.6424	-61.5953	-61.5792
9.37662	-0.05347	-0.71989	11.8228	13.7094	9.06803	-4.829	1.00138	-72.6314	-61.5781	-61.5774
9.38961	-0.06096	-0.72124	11.8357	13.7224	9.07503	-4.83977	0.99966	-72.6439	-61.6084	-61.567
9.4026	-0.11131	-0.74212	11.8486	13.7685	9.09888	-4.84185	0.99573	-72.6155	-61.6135	-61.5787
9.41558	-0.11202	-0.75436	11.8699	13.7723	9.12541	-4.85775	1.01726	-72.6236	-61.5902	-61.6913
9.42857	-0.10409	-0.74084	11.8149	13.773	9.13521	-4.8707	0.99716	-72.5371	-61.5808	-61.6976
9.44156	-0.03467	-0.76333	11.8323	13.7568	9.17038	-4.85818	1.0168	-72.6083	-61.5714	-61.7122
9.45455	-0.06108	-0.77449	11.8496	13.7629	9.20003	-4.87065	1.02843	-72.6489	-61.5505	-61.6737
9.46753	-0.08746	-0.72164	11.8613	13.769	9.23253	-4.87752	1.03756	-72.6473	-61.5377	-61.6633
9.48052	-0.08823	-0.73652	11.8648	13.7695	9.21769	-4.80933	1.03854	-72.6258	-61.6179	-61.6864
9.49351	-0.04931	-0.86948	11.9374	13.8231	9.24235	-4.82572	1.01997	-72.6237	-61.6034	-61.6956
9.50649	-0.06047	-0.86543	11.9475	13.8316	9.25615	-4.82489	1.04799	-72.5909	-61.6251	-61.6737
9.51948	-0.06319	-0.86969	11.9299	13.8486	9.3062	-4.81809	1.03585	-72.575	-61.6297	-61.6291
9.53247	-0.06009	-0.87389	11.9576	13.8036	9.31667	-4.82264	1.00449	-72.5674	-61.5924	-61.6009
9.54545	0.01007	-0.92883	11.9603	13.817	9.33009	-4.82169	0.99577	-72.5651	-61.6141	-61.5835
9.55844	0.00988	-0.95323	11.9715	13.8111	9.43292	-4.90545	0.9897	-72.5627	-61.6189	-61.5856
9.57143	0.00709	-0.96052	11.9717	13.8279	9.45427	-4.91693	0.96968	-72.5768	-61.5202	-61.6016
9.58442	0.01006	-0.98158	11.9746	13.8364	9.4591	-4.85602	1.02279	-72.65	-61.5226	-61.6091
9.5974	-0.04913	-0.99971	11.9777	13.8364	9.48389	-4.85728	1.03426	-72.6593	-61.5361	-61.5302
9.61039	-0.04446	-1.01212	11.9918	13.8309	9.52268	-4.89202	1.04055	-72.7185	-61.4153	-61.6011
9.62338	-0.01737	-0.99333	11.944	13.834	9.52246	-4.86804	1.08875	-72.724	-61.3957	-61.5997
9.63636	-0.00139	-1.00203	11.9629	13.8372	9.55055	-4.84391	1.00153	-72.7549	-61.4151	-61.5118
9.64935	-0.01907	-1.0189	11.9763	13.8433	9.57034	-4.86985	1.00897	-72.7943	-61.3865	-61.4694
9.66234	-0.03374	-0.97739	12.0038	13.8577	9.61548	-4.8817	1.01372	-72.7913	-61.3747	-61.4575
9.67532	-0.0509	-0.9811	12.0117	13.8471	9.59923	-4.80981	1.013	-72.7654	-61.4531	-61.4564
9.68831	-0.03411	-1.05523	12.0281	13.873	9.60286	-4.81957	1.0209	-72.7756	-61.4869	-61.4052
9.7013	-0.06431	-0.99586	12.0445	13.9017	9.64889	-4.8378	0.97535	-72.7547	-61.484	-61.4047
9.71429	-0.09122	-0.99019	12.0329	13.9053	9.63644	-4.74172	0.96587	-72.7448	-61.4642	-61.3505
9.72727	-0.09259	-0.98708	12.075	13.8664	9.64379	-4.73589	0.96213	-72.7292	-61.5003	-61.2713
9.74026	-0.09661	-0.98082	12.1034	13.8745	9.67082	-4.72991	0.98127	-72.8401	-61.464	-61.2458
9.75325	-0.20487	-0.99134	12.0926	13.8911	9.64484	-4.6347	0.99212	-72.8251	-61.479	-61.2229
9.76623	-0.21004	-0.99349	12.1127	13.9501	9.67527	-4.68347	0.98333	-72.8071	-61.5189	-61.1305
9.77922	-0.23183	-0.99272	12.1218	13.9645	9.69196	-4.69628	0.98612	-72.8225	-61.4354	-61.1685
9.79221	-0.27289	-0.93912	12.1171	13.9872	9.70323	-4.70078	0.97519	-72.8066	-61.4247	-61.2413
9.80519	-0.28565	-0.92226	12.118	14.0327	9.60483	-4.66959	0.97274	-72.7934	-61.4332	-61.2248
9.81818	-0.32661	-0.92479	12.1135	14.0534	9.62651	-4.67548	0.95635	-72.8025	-61.4467	-61.1693
9.83117	-0.35628	-0.85216	12.1313	14.0656	9.64837	-4.66156	0.97395	-72.854	-61.4485	-61.1644
9.84416	-0.34908	-0.8471	12.0729	14.0779	9.67017	-4.68669	0.97784	-72.8469	-61.4586	-61.1984
9.85714	-0.33882	-0.87245	12.1729	14.1126	9.70044	-4.71179	0.99576	-72.8536	-61.4122	-61.3137
9.87013	-0.36167	-0.7947	12.2271	14.1192	9.73663	-4.72853	1.01104	-72.8518	-61.3762	-61.34
9.88312	-0.35331	-0.80448	12.2418	14.1514	9.79272	-4.80173	1.02377	-72.8722	-61.3678	-61.3802
9.8961	-0.421	-0.84759	12.2484	14.2004	9.81259	-4.82485	1.02811	-72.8756	-61.3592	-61.3975
9.90909	-0.43145	-0.87933	12.2663	14.2181	9.84087	-4.84501	1.01824	-72.8593	-61.359	-61.4005
9.92208	-0.43743	-0.89137	12.2479	14.247	9.84672	-4.81712	1.01091	-72.8992	-61.3837	-61.342
9.93506	-0.47717	-0.90873	12.2746	14.2647	9.85538	-4.8392	1.01205	-72.9196	-61.3272	-61.3368
9.94805	-0.48612	-0.88707	12.2874	14.3275	9.82165	-4.86686	0.99379	-72.8975	-61.3186	-61.3536
9.96104	-0.5116	-0.8742	12.2751	14.3484	9.77108	-4.78028	1.00072	-72.8611	-61.4197	-61.3424
9.97403	-0.47841	-0.88067	12.2824	14.3696	9.79672	-4.76952	0.93711	-72.8411	-61.4342	-61.3422
9.98701	-0.48454	-0.8784	12.2925	14.391	9.81423	-4.77516	0.92902	-72.8515	-61.376	-61.2717
10	-0.51535	-0.83731	12.2747	14.4236	9.83754	-4.78354	0.91564	-72.8024	-61.4389	-61.2852
10.013	-0.4866	-0.92328	12.2937	14.4365	9.84994	-4.79191	0.92815	-72.8008	-61.4542	-61.293
10.026	-0.49106	-0.93971	12.3045	14.4523	9.87376	-4.80275	0.8258	-72.7716	-61.4466	-61.3034
10.039	-0.47597	-0.95607	12.3238	14.4626	9.91453	-4.8189	0.83533	-72.7735	-61.4331	-61.308
10.0519	-0.46092	-0.97227	12.3714	14.4816	9.91016	-4.8434	0.8366	-72.803	-61.3443	-61.3095
10.0649	-0.38752	-0.96885	12.3884	14.4924	9.93062	-4.86196	0.85208	-72.7842	-61.3994	-61.3332
10.0779	-0.36492	-1.0416	12.411	14.5005	9.95674	-4.87757	0.85379	-72.7818	-61.4409	-61.2536
10.0909	-0.36444	-1.06713	12.4311	14.5282	10.0085	-5.00571	0.86091	-72.7181	-61.44	-61.2642
10.1039	-0.36664	-1.05623	12.4656	14.4911	10.0269	-5.00549	0.86223	-72.7134	-61.4418	-61.2803
10.1169	-0.366	-1.05341	12.4668	14.5123	10.051	-5.01073	0.86132	-72.7988	-61.419	-61.2875
10.1299	-0.37782	-1.0531	12.4764	14.5363	10.0584	-5.01277	0.85521	-72.7866	-61.4304	-61.2777
10.1429	-0.37967	-1.05823	12.4973	14.5941	10.0771	-5.05419	0.85479	-72.7741	-61.4611	-61.2066
10.1558	-0.40652	-0.97974	12.5323	14.6159	10.1044	-5.06226	0.85747	-72.7474	-61.4296	-61.2625
10.1688	-0.4051	-0.99152	12.5334	14.6267	10.104	-4.95585	0.8994	-72.7965	-61.4287	-61.2599
10.1818	-0.4291	-1.04509	12.5486	14.6822	10.1092	-4.98445	0.91331	-72.8009	-61.4251	-61.2712
10.1948	-0.43085	-1.08157	12.575	14.6843	10.1395	-5.0437	0.93864	-72.7465	-61.3988	-61.3387
10.2078	-0.46381	-1.09829	12.5988	14.7004	10.1614	-5.05505	0.94735	-72.7511	-61.3805	-61.3643
10.2208	-0.47748	-1.1202	12.5892	14.8256	10.1128	-5.08029	0.94211	-72.736	-61.3789	-61.3698
10.2338	-0.45447	-1.11929	12.5546	14.8582	10.1308	-5.09965	0.90911	-72.6624	-61.3772	-61.3723
10.2468	-0.43153	-1.12375	12.5616	14.8938	10.1628	-5.05967	0.83382	-72.6507	-61.3837	-61.3604
10.2597	-0.45919	-1.13355	12.5408	15.0044	10.1948	-5.06687	0.8197	-72.6279	-61.3985	-61.3198
10.2727	-0.46155	-1.13473	12.5456	15.0386	10.2015	-5.05702	0.78917	-72.4989	-61.4588	-61.3238
10.2857	-0.39099	-1.21202	12.5505	15.0504	10.2307	-5.06392	0.78423	-72.4965	-61.4663	-61.3137
10.2987	-0.36524	-1.22258	12.5667	15.0708	10.2825	-5.06253	0.78215	-72.4883	-61.4567	-61.3171
10.3117	-0.34776	-1.22194	12.6058	15.0122	10.3007	-5.06403	0.76357	-72.4856	-61.4049	-61.3088
10.3247	-0.2913	-1.22968	12.6228	15.0229	10.3247	-5.08243	0.79888	-72.5084	-61.446	-61.3061
10.3377	-0.28001	-1.25419	12.6429	15.0504	10.3941	-5.17993	0.78689	-72.5174	-61.456	-61.2647
10.3506	-0.31042	-1.17826	12.6658	15.0611	10.4189	-5.18261	0.78901	-72.5235	-61.4262	-61.2514
10.3636	-0.32931	-1.17234	12.6011	15.0466	10.4048	-5.13512	0.80801	-72.5181	-61.4467	-61.2379
10.3766	-0.32293	-1.19097	12.6169	15.077	10.4414	-5.14671	0.83001	-72.5661	-61.4669	-61.1996
10.3896	-0.37843	-1.20088	12.5881	15.1767	10.4834	-5.14967	0.83268	-72.5584	-61.4644	-61.1869
10.4026	-0.38653	-1.21894	12.6127	15.1916	10.5001	-5.18592	0.82158	-72.4531	-61.4337	-61.2722
10.4156	-0.34727	-1.23662	12.6599	15.1134	10.4998	-5.19931	0.82756	-72.435	-61.4365	-61.2874
10.4286	-0.33326	-1.30477	12.6349	15.1991	10.5467	-5.21518	0.82245	-72.4364	-61.4422	-61.2713
10.4416	-0.33579	-1.32823	12.6635	15.203	10.5879	-5.3043	0.78105	-72.3625	-61.4312	-61.2718
10.4545	-0.2966	-1.3345	12.6893	15.2238	10.6097	-5.30977	0.79591	-72.3452	-61.4089	-61.2604
10.4675	-0.29976	-1.3377	12.7124	15.2165	10.651	-5.32888	0.83363	-72.4655	-61.3367	-61.2319
10.4805	-0.37087	-1.32432	12.7353	15.2288	10.6531	-5.35052	0.84369	-72.4685	-61.3267	-61.248
10.4935	-0.33376	-1.35604	12.7555	15.2298	10.6776	-5.36386	0.86234	-72.4685	-61.302	-61.3375
10.5065	-0.33602	-1.37928	12.7508	15.2865	10.7495	-5.36884	0.90376	-72.528	-61.2965	-61.3436
10.5195	-0.37761	-1.38264	12.7605	15.2895	10.7625	-5.37084	0.8813	-72.4848	-61.2489	-61.327
10.5325	-0.38567	-1.38853	12.7648	15.2842	10.7702	-5.32827	0.87328	-72.4589	-61.2292	-61.3722
10.5455	-0.40462	-1.40845	12.7664	15.31	10.781	-5.33921	0.88215	-72.4407	-61.2715	-61.3423
10.5584	-0.44006	-1.35601	12.7706	15.3443	10.8145	-5.32753	0.82337	-72.4193	-61.278	-61.3405
10.5714	-0.44443	-1.35988	12.7775	15.3397	10.8202	-5.27391	0.81459	-72.4061	-61.2619	-61.3018
10.5844	-0.45431	-1.36628	12.7842	15.3634	10.843	-5.28756	0.82551	-72.4206	-61.2119	-61.3447
10.5974	-0.4586	-1.39202	12.7993	15.3675	10.852	-5.3146	0.91751	-72.4828	-61.2122	-61.3545
10.6104	-0.50518	-1.42019	12.7864	15.4413	10.878	-5.33276	0.9252	-72.4754	-61.2012	-61.3613
10.6234	-0.49313	-1.42555	12.8159	15.4758	10.8587	-5.36455	0.91063	-72.4264	-61.1844	-61.3593
10.6364	-0.49512	-1.43623	12.8258	15.4937	10.8809	-5.36222	0.9243	-72.3998	-61.2495	-61.3934
10.6494	-0.47168	-1.52848	12.8553	15.4949	10.9087	-5.3933	0.94092	-72.4008	-61.2757	-61.4074
10.6623	-0.45908	-1.54278	12.8735	15.4933	10.9649	-5.50614	0.90444	-72.3572	-61.2567	-61.4045
10.6753	-0.46037	-1.54864	12.8863	15.5113	10.9795	-5.51859	0.91865	-72.3561	-61.2372	-61.407
10.6883	-0.46435	-1.54289	12.8254	15.4952	11.0167	-5.55066	0.93308	-72.3576	-61.2562	-61.4313
10.7013	-0.46239	-1.55088	12.8396	15.5013	11.0402	-5.54611	0.92831	-72.3488	-61.244	-61.4274
10.7143	-0.48003	-1.56158	12.8678	15.5154	11.0613	-5.55537	0.94372	-72.3551	-61.2397	-61.4288
10.7273	-0.48644	-1.57495	12.8934	15.5379	11.0854	-5.57026	0.96763	-72.3277	-61.2488	-61.5001
10.7403	-0.46145	-1.67032	12.8768	15.5518	11.1013	-5.57678	0.93854	-72.2613	-61.2349	-61.4959
10.7532	-0.44178	-1.69653	12.8798	15.5657	11.1288	-5.59763	0.92943	-72.2516	-61.2346	-61.4717
10.7662	-0.46133	-1.69758	12.8833	15.6036	11.125	-5.58789	0.92322	-72.2445	-61.2425	-61.45
10.7792	-0.48351	-1.69846	12.8846	15.6292	11.1209	-5.59474	0.90347	-72.1341	-61.304	-61.4366
10.7922	-0.4891	-1.74157	12.9001	15.6408	11.1477	-5.59021	0.90096	-72.133	-61.3127	-61.4284
10.8052	-0.58509	-1.75965	12.8737	15.7444	11.1716	-5.59402	0.90116	-72.1206	-61.3212	-61.4141
10.8182	-0.59749	-1.76353	12.8812	15.7662	11.1926	-5.60336	0.88763	-72.0357	-61.279	-61.4844
10.8312	-0.58185	-1.76123	12.8406	15.7546	11.3109	-5.59029	0.90251	-72.0353	-61.2674	-61.4933
10.8442	-0.58585	-1.77516	12.8441	15.766	11.3498	-5.58806	0.82143	-72.0962	-61.181	-61.4881
10.8571	-0.62361	-1.79741	12.8757	15.8004	11.2793	-5.53013	0.85994	-72.098	-61.1649	-61.4997
10.8701	-0.62209	-1.83347	12.8877	15.8431	11.3067	-5.52894	0.87031	-72.0798	-61.2275	-61.5114
10.8831	-0.60045	-1.90893	12.9332	15.846	11.337	-5.57786	0.98652	-72.0559	-61.2288	-61.5035
10.8961	-0.58946	-1.92041	12.9535	15.8515	11.407	-5.66087	0.98431	-72.0631	-61.2215	-61.5232
10.9091	-0.6061	-1.95701	13.0073	15.8846	11.4214	-5.66632	0.99908	-72.0787	-61.1884	-61.5825
10.9221	-0.61128	-1.97095	13.0356	15.8752	11.4501	-5.7052	1.1202	-72.1343	-61.2053	-61.5777
10.9351	-0.67556	-1.982	13.0166	15.9827	11.5096	-5.7158	1.12904	-72.1318	-61.1913	-61.5728
10.9481	-0.69254	-1.99292	13.0316	15.9999	11.5213	-5.72639	1.1215	-72.0316	-61.1518	-61.6328
10.961	-0.70108	-2.00374	13.0466	15.9951	11.5444	-5.65863	1.13674	-72.0778	-61.143	-61.626
10.974	-0.72648	-2.01721	13.0614	16.0077	11.5675	-5.68609	1.15186	-72.1099	-61.0535	-61.5826
10.987	-0.72662	-2.01946	13.0788	16.0006	11.5851	-5.66301	1.13907	-72.0188	-61.1196	-61.5954
11	-0.65395	-2.12037	13.0962	16.0046	11.6196	-5.6932	1.15749	-72.0235	-61.1163	-61.6083
11.013	-0.65142	-2.14615	13.0886	16.0754	11.7184	-5.80249	1.14221	-72.0309	-61.1017	-61.6155
11.026	-0.64601	-2.16334	13.1292	16.0699	11.7359	-5.81989	1.13547	-71.9659	-61.0504	-61.6055
11.039	-0.59877	-2.18866	13.1502	16.0727	11.7873	-5.84276	1.14595	-71.9689	-61.0043	-61.691
11.0519	-0.59364	-2.21664	13.1825	16.0727	11.8304	-5.86262	1.20984	-72.045	-60.9968	-61.7346
11.0649	-0.59957	-2.22477	13.1952	16.1037	11.7608	-5.90203	1.1986	-71.979	-60.9751	-61.7301
11.0779	-0.56374	-2.24108	13.2248	16.0986	11.7885	-5.91637	1.21026	-71.9696	-60.9616	-61.7818
11.0909	-0.58977	-2.2293	13.2375	16.0963	11.791	-5.88561	1.12894	-72.0411	-60.8786	-61.7415
11.1039	-0.62114	-2.19545	13.2474	16.1164	11.7908	-5.89657	1.13379	-72.0282	-60.8802	-61.7178
11.1169	-0.63549	-2.20946	13.2489	16.1143	11.8128	-5.85445	1.13587	-71.9898	-60.9692	-61.7302
11.1299	-0.63815	-2.30214	13.3146	16.1153	11.8348	-5.8573	1.14659	-72.0015	-60.9774	-61.7175
11.1429	-0.64873	-2.31953	13.3295	16.1275	11.8628	-5.93383	1.17093	-72.0018	-60.9798	-61.713
11.1558	-0.62275	-2.32267	13.3728	16.0775	11.9308	-5.96075	1.18094	-72.0102	-60.9791	-61.653
11.1688	-0.63565	-2.36182	13.4467	16.0494	11.974	-5.97364	1.22496	-72.1173	-60.9809	-61.6496
11.1818	-0.69918	-2.3782	13.4752	16.038	11.9754	-6.01695	1.29957	-72.1354	-60.9713	-61.6516
11.1948	-0.68748	-2.39433	13.5038	16.0774	11.9258	-6.0684	1.31779	-72.1533	-60.9867	-61.684
11.2078	-0.68127	-2.42158	13.5073	16.0387	12.0038	-6.0864	1.33613	-72.154	-60.9767	-61.7276
11.2208	-0.66043	-2.46396	13.511	16.0367	12.042	-6.10172	1.35468	-72.174	-60.9497	-61.7379
11.2338	-0.66419	-2.47659	13.5371	16.0125	12.0751	-6.07248	1.33388	-72.1883	-60.9393	-61.7535
11.2468	-0.66228	-2.50031	13.5577	16.0192	12.1056	-6.09376	1.35479	-72.2163	-60.9036	-61.699
11.2597	-0.6519	-2.49278	13.5414	15.9893	12.1165	-6.13438	1.42014	-72.2297	-60.8903	-61.6947
11.2727	-0.65539	-2.50996	13.5641	15.9845	12.1416	-6.12697	1.46004	-72.2967	-60.9103	-61.693
11.2857	-0.69255	-2.5157	13.5812	15.9936	12.1499	-6.1529	1.44723	-72.2495	-60.9074	-61.6713
11.2987	-0.68778	-2.53546	13.6181	16.0365	12.1187	-6.16487	1.43203	-72.2419	-60.9126	-61.6688
11.3117	-0.68005	-2.54675	13.6555	15.9558	12.1069	-6.12413	1.43094	-72.2398	-60.9008	-61.6687
11.3247	-0.67774	-2.54944	13.6679	15.9615	12.1373	-6.13419	1.46651	-72.3612	-60.9227	-61.6127
11.3377	-0.79073	-2.51042	13.6636	15.9669	12.148	-6.13561	1.491	-72.3626	-60.9224	-61.6098
11.3506	-0.80903	-2.51657	13.6652	15.9556	12.1643	-6.10089	1.49319	-72.3612	-60.8994	-61.6802
11.3636	-0.81896	-2.51981	13.6781	15.9557	12.189	-6.10293	1.49837	-72.3733	-60.8011	-61.6817
11.3766	-0.80375	-2.51736	13.6854	15.9755	12.222	-6.08216	1.39955	-72.307	-60.7901	-61.6696
11.3896	-0.78051	-2.53168	13.6983	15.987	12.2353	-6.10318	1.40413	-72.2891	-60.7986	-61.6432
11.4026	-0.79099	-2.53753	13.675	16.0987	12.2765	-6.11858	1.40035	-72.2739	-60.7814	-61.6078
11.4156	-0.81807	-2.54052	13.6942	16.1031	12.2953	-6.12825	1.41123	-72.2907	-60.795	-61.603
11.4286	-0.86813	-2.55759	13.7078	16.1325	12.306	-6.14077	1.41157	-72.278	-60.8002	-61.6094
11.4416	-0.88227	-2.57179	13.708	16.2539	12.2657	-6.18717	1.41777	-72.2878	-60.7993	-61.6072
11.4545	-0.87355	-2.56042	13.655	16.2542	12.2837	-6.21404	1.38805	-72.2337	-60.7926	-61.6106
11.4675	-0.86728	-2.56559	13.6717	16.2684	12.3076	-6.18739	1.31606	-72.259	-60.7827	-61.6221
11.4805	-0.85251	-2.58461	13.7082	16.2434	12.3566	-6.21087	1.31378	-72.3148	-60.6975	-61.5882
11.4935	-0.76272	-2.55888	13.7647	16.1591	12.3746	-6.22585	1.34533	-72.3449	-60.6884	-61.5986
11.5065	-0.77432	-2.58373	13.7769	16.1417	12.3817	-6.19077	1.39672	-72.4399	-60.7045	-61.606
11.5195	-0.84517	-2.63048	13.8809	16.1579	12.406	-6.19791	1.40907	-72.4626	-60.6897	-61.6076
11.5325	-0.88837	-2.56232	13.9141	16.1911	12.3453	-6.2246	1.43543	-72.4654	-60.6889	-61.5975
11.5455	-0.88369	-2.56154	13.9303	16.2024	12.3819	-6.24565	1.45041	-72.451	-60.6992	-61.6799
11.5584	-0.87864	-2.61406	13.9097	16.2165	12.3737	-6.2468	1.43461	-72.3892	-60.7037	-61.6671
11.5714	-0.87902	-2.62471	13.9168	16.2446	12.3851	-6.22508	1.36236	-72.3924	-60.7108	-61.6764
11.5844	-0.89631	-2.64067	13.924	16.2532	12.4077	-6.24504	1.34856	-72.4177	-60.6481	-61.6401
11.5974	-0.82176	-2.62582	13.9284	16.2758	12.4217	-6.25094	1.34608	-72.4146	-60.6418	-61.6033
11.6104	-0.83753	-2.63612	13.93	16.2484	12.5136	-6.24836	1.37449	-72.4082	-60.686	-61.5885
11.6234	-0.96298	-2.58795	13.957	16.2661	12.5348	-6.25403	1.37795	-72.4103	-60.6913	-61.579
11.6364	-0.97112	-2.59072	13.9615	16.2559	12.5308	-6.20126	1.39833	-72.4262	-60.6542	-61.6482
11.6494	-0.96217	-2.60704	13.9237	16.2683	12.5298	-6.2164	1.41588	-72.4558	-60.684	-61.5786
11.6623	-0.9585	-2.61449	13.944	16.264	12.5707	-6.20337	1.33767	-72.4964	-60.6298	-61.5712
11.6753	-0.94627	-2.633	13.9813	16.2262	12.5611	-6.18204	1.3431	-72.506	-60.6009	-61.575
11.6883	-0.95061	-2.6261	14.0359	16.1602	12.6018	-6.20865	1.37382	-72.5572	-60.5024	-61.562
11.7013	-0.88521	-2.62215	14.0626	16.1495	12.6482	-6.23512	1.42724	-72.6647	-60.4914	-61.5825
11.7143	-0.93559	-2.64911	14.0809	16.1167	12.7668	-6.23356	1.44455	-72.6916	-60.4637	-61.5888
11.7273	-0.94447	-2.67305	14.1161	16.1065	12.809	-6.27395	1.45931	-72.7405	-60.3718	-61.5696
11.7403	-0.95331	-2.68848	14.1291	16.116	12.8009	-6.20827	1.48548	-72.7133	-60.4575	-61.5895
11.7532	-0.9531	-2.76049	14.1311	16.1224	12.8182	-6.21878	1.47525	-72.739	-60.4708	-61.512
11.7662	-0.9552	-2.77979	14.1386	16.1346	12.8411	-6.23196	1.44836	-72.75	-60.414	-61.4794
11.7792	-0.96554	-2.77354	14.1603	16.0765	12.836	-6.18376	1.44963	-72.7468	-60.4106	-61.4659
11.7922	-0.9923	-2.80598	14.2351	16.0909	12.8565	-6.18344	1.47925	-72.8168	-60.4155	-61.4494
11.8052	-1.05853	-2.81293	14.2338	16.1083	12.8408	-6.20259	1.52004	-72.8199	-60.4117	-61.4329
11.8182	-1.0719	-2.80842	14.2549	16.1513	12.7939	-6.20765	1.51568	-72.82	-60.4355	-61.33
11.8312	-1.07948	-2.8092	14.2565	16.1665	12.8108	-6.218	1.51975	-72.8139	-60.4182	-61.3035
11.8442	-1.06431	-2.86341	14.275	16.1761	12.8028	-6.17804	1.56833	-72.8212	-60.4216	-61.2882
11.8571	-1.06299	-2.88139	14.2964	16.1915	12.8597	-6.25941	1.5719	-72.8562	-60.4333	-61.2171
11.8701	-1.05614	-2.90748	14.3178	16.1848	12.9029	-6.29916	1.5702	-72.8851	-60.3384	-61.3039
11.8831	-1.04359	-2.89396	14.2884	16.1892	12.921	-6.31629	1.55777	-72.8163	-60.3055	-61.3097
11.8961	-1.06715	-2.93315	14.3955	16.1908	12.9505	-6.34724	1.59619	-72.8378	-60.2951	-61.2928
11.9091	-1.10139	-2.90513	14.4515	16.1895	12.9744	-6.35571	1.60957	-72.8228	-60.3886	-61.3123
11.9221	-1.10375	-2.92339	14.4569	16.2021	12.9986	-6.37259	1.62587	-72.83	-60.3873	-61.3097
11.9351	-1.11105	-2.95086	14.5625	16.2397	13.0483	-6.46021	1.60007	-72.8345	-60.383	-61.29
11.9481	-1.13502	-2.99172	14.6336	16.2545	13.0646	-6.4784	1.60781	-72.8249	-60.3786	-61.2644
11.961	-1.14202	-3.00699	14.6539	16.2551	13.1032	-6.51318	1.62982	-72.8571	-60.2651	-61.3287
11.974	-1.15461	-3.022	14.6659	16.2586	13.1166	-6.51395	1.64952	-72.9482	-60.2225	-61.3264
11.987	-1.19012	-3.06167	14.7639	16.2788	13.1412	-6.52836	1.664	-72.9777	-60.2056	-61.3293
12	-1.19812	-3.05601	14.78	16.3105	13.0866	-6.56775	1.65351	-72.9287	-60.2083	-61.3152
12.013	-1.2117	-3.06134	14.7961	16.3231	13.0846	-6.57877	1.67115	-72.9105	-60.3013	-61.3597
12.026	-1.19415	-3.1232	14.8121	16.3386	13.1021	-6.56735	1.6804	-72.9169	-60.3358	-61.2477
12.039	-1.19595	-3.12668	14.8447	16.3375	13.159	-6.68814	1.7588	-72.9036	-60.3336	-61.2399
12.0519	-1.20334	-3.14384	14.8576	16.3479	13.185	-6.71656	1.77157	-72.9152	-60.3311	-61.2567
12.0649	-1.19088	-3.14962	14.8789	16.3556	13.2476	-6.73083	1.82366	-73.028	-60.3589	-61.2004
12.0779	-1.2515	-3.17483	14.8583	16.4354	13.2965	-6.75068	1.84224	-73.0376	-60.3387	-61.2033
12.0909	-1.26783	-3.19694	14.8689	16.4335	13.3312	-6.77606	1.84956	-73.0555	-60.3461	-61.1337
12.1039	-1.27577	-3.20769	14.9359	16.4486	13.3041	-6.78462	1.86552	-73.0676	-60.3752	-61.065
12.1169	-1.28633	-3.21835	14.9418	16.4524	13.3217	-6.7987	1.90144	-73.0764	-60.4407	-61.0224
12.1299	-1.28285	-3.2207	14.9673	16.4507	13.3871	-6.85807	1.89819	-73.0958	-60.4362	-61.0416
12.1429	-1.27925	-3.22311	14.9791	16.463	13.4163	-6.86188	1.91728	-73.0982	-60.4283	-61.0239
12.1558	-1.26443	-3.24785	14.9939	16.4724	13.44	-6.89383	1.9367	-73.0839	-60.4026	-61.1187
12.1688	-1.26636	-3.25853	15.0031	16.4843	13.4722	-6.88078	1.93677	-73.1345	-60.3958	-61.1464
12.1818	-1.2849	-3.25519	15.0099	16.4849	13.4628	-6.81486	1.97052	-73.1377	-60.3887	-61.1176
12.1948	-1.23367	-3.25733	15.0139	16.4937	13.4845	-6.82224	1.9651	-73.11	-60.48	-61.1307
12.2078	-1.21623	-3.33262	15.0347	16.5194	13.5061	-6.85162	1.99063	-73.1151	-60.3962	-61.0991
12.2208	-1.22377	-3.34664	15.0555	16.5452	13.5502	-6.95702	1.95462	-73.0224	-60.3776	-61.1067
12.2338	-1.2256	-3.3296	15.1016	16.4672	13.6581	-6.92874	1.98025	-73.0254	-60.376	-61.1084
12.2468	-1.22461	-3.34018	15.131	16.4674	13.7035	-6.95646	2.02859	-73.135	-60.3135	-61.1013
12.2597	-1.21657	-3.33937	15.1407	16.4733	13.7261	-6.97262	2.04077	-73.1468	-60.3051	-61.105
12.2727	-1.22385	-3.3494	15.1476	16.4716	13.7332	-7.02228	2.05565	-73.1581	-60.305	-61.1083
12.2857	-1.22831	-3.37848	15.166	16.5316	13.7558	-7.04106	2.08169	-73.1382	-60.2992	-61.148
12.2987	-1.13771	-3.48074	15.1731	16.5352	13.7896	-7.08218	2.09376	-73.1376	-60.2933	-61.1626
12.3117	-1.12855	-3.49378	15.175	16.5471	13.8879	-7.19112	2.04933	-73.1453	-60.2789	-61.1574
12.3247	-1.13894	-3.49552	15.1968	16.5562	13.8881	-7.21385	2.03556	-73.078	-60.2419	-61.1297
12.3377	-1.14632	-3.50567	15.219	16.5177	13.9831	-7.20598	2.08414	-73.166	-60.2551	-61.1214
12.3506	-1.2043	-3.51568	15.2442	16.5271	13.9994	-7.22907	2.09962	-73.1957	-60.1872	-61.113
12.3636	-1.22037	-3.52006	15.2528	16.5167	13.9937	-7.18267	2.11812	-73.1915	-60.1556	-61.1752
12.3766	-1.23042	-3.5301	15.2616	16.5258	14.0052	-7.20413	2.12838	-73.1868	-60.2418	-61.1543
12.3896	-1.24864	-3.53449	15.2705	16.5573	14.0169	-7.20017	2.04884	-73.0869	-60.2277	-61.1507
12.4026	-1.22213	-3.53876	15.2877	16.5693	14.029	-7.21275	2.0503	-73.0689	-60.2274	-61.1158
12.4156	-1.2349	-3.5485	15.3078	16.5983	14.0411	-7.27041	2.06585	-73.0872	-60.2603	-61.1392
12.4286	-1.23906	-3.55542	15.3139	16.6134	14.0672	-7.30868	2.05101	-73.0133	-60.2311	-61.1908
12.4416	-1.2486	-3.56795	15.3454	16.6229	14.0764	-7.32153	2.08977	-73.0066	-60.3115	-61.2454
12.4545	-1.26084	-3.56632	15.3628	16.6523	14.1026	-7.30321	2.04413	-72.9964	-60.35	-61.1545
12.4675	-1.25626	-3.57844	15.3773	16.6569	14.1204	-7.34872	2.12066	-72.9746	-60.3406	-61.131
12.4805	-1.26276	-3.54809	15.4086	16.6109	14.1435	-7.38788	2.1486	-72.9862	-60.3534	-61.1571
12.4935	-1.35384	-3.60394	15.4924	16.6207	14.1664	-7.41246	2.16506	-72.9807	-60.3437	-61.1545
12.5065	-1.36166	-3.60596	15.5084	16.6505	14.0764	-7.48438	2.23139	-72.9918	-60.3397	-61.1514
12.5195	-1.3612	-3.61322	15.5327	16.6442	14.0977	-7.50569	2.23853	-72.9799	-60.3494	-61.1154
12.5325	-1.33249	-3.71057	15.5372	16.652	14.116	-7.55738	2.3516	-72.954	-60.3362	-61.1251
12.5455	-1.35116	-3.70483	15.55	16.6628	14.1347	-7.57222	2.31789	-72.9587	-60.3619	-61.1428
12.5584	-1.36678	-3.7324	15.6633	16.6791	14.1454	-7.58405	2.36242	-72.9605	-60.3478	-61.1067
12.5714	-1.36535	-3.74547	15.6724	16.6869	14.1535	-7.63475	2.42636	-72.9566	-60.308	-61.1912
12.5844	-1.38889	-3.76118	15.6898	16.7059	14.1621	-7.63177	2.44543	-73.0091	-60.3319	-61.1533
12.5974	-1.39525	-3.75435	15.7075	16.7363	14.0947	-7.68739	2.50656	-72.9809	-60.3243	-61.1382
12.6104	-1.40411	-3.76146	15.7282	16.7389	14.1248	-7.70361	2.51982	-72.9781	-60.3502	-61.2017
12.6234	-1.37324	-3.85606	15.7349	16.7552	14.1521	-7.73919	2.5111	-72.9196	-60.3284	-61.2146
12.6364	-1.37005	-3.85874	15.753	16.7601	14.2078	-7.7437	2.47729	-72.9289	-60.3148	-61.2356
12.6494	-1.38076	-3.90584	15.7627	16.8122	14.2243	-7.75924	2.49925	-72.9325	-60.2897	-61.2196
12.6623	-1.34135	-3.91325	15.7977	16.8277	14.2605	-7.769	2.54943	-73.0291	-60.3177	-61.2199
12.6753	-1.42894	-3.93725	15.7738	16.9241	14.2935	-7.79535	2.55206	-73.0282	-60.3178	-61.2283
12.6883	-1.44692	-3.94144	15.7977	16.9386	14.2983	-7.81864	2.54646	-72.9547	-60.2895	-61.2904
12.7013	-1.44262	-3.94544	15.8188	16.9617	14.3117	-7.81364	2.55801	-72.9148	-60.368	-61.3305
12.7143	-1.45532	-3.95195	15.8313	16.971	14.3417	-7.80531	2.49621	-72.9165	-60.3966	-61.3005
12.7273	-1.47635	-3.95258	15.8463	16.9832	14.3494	-7.83551	2.55107	-72.8734	-60.4081	-61.259
12.7403	-1.49442	-3.94451	15.8559	17.0348	14.3118	-7.87386	2.55782	-72.8782	-60.4109	-61.2728
12.7532	-1.49826	-3.91068	15.7781	17.0613	14.3104	-7.88133	2.51438	-72.7993	-60.4108	-61.2551
12.7662	-1.48519	-3.91562	15.7782	17.0545	14.4092	-7.85197	2.43408	-72.8275	-60.3938	-61.2485
12.7792	-1.49445	-3.92593	15.7896	17.0536	14.4374	-7.86999	2.4233	-72.8501	-60.3379	-61.2191
12.7922	-1.49503	-3.9248	15.8405	16.9401	14.4349	-7.83786	2.44068	-72.8754	-60.3353	-61.2146
12.8052	-1.4869	-3.95154	15.8719	16.9524	14.4602	-7.8815	2.48918	-72.9989	-60.3001	-61.2156
12.8182	-1.45727	-3.94754	15.8864	16.9424	14.4911	-7.90526	2.50147	-73.0357	-60.2826	-61.2279
12.8312	-1.45965	-3.93505	15.912	16.9802	14.4375	-7.91489	2.51655	-73.0668	-60.2983	-61.1647
12.8442	-1.44228	-3.956	15.9405	16.9845	14.473	-7.9216	2.51237	-73.0524	-60.3259	-61.1917
12.8571	-1.40758	-4.03633	15.9493	16.9524	14.5169	-7.89775	2.52264	-73.0685	-60.3066	-61.1881
12.8701	-1.41157	-4.0388	15.9863	16.9513	14.5639	-8.00375	2.50777	-73.1067	-60.2232	-61.1649
12.8831	-1.33469	-4.01882	16.0069	16.9245	14.5804	-8.02626	2.53755	-73.1053	-60.2214	-61.1724
12.8961	-1.33397	-4.02953	15.9999	16.9001	14.6583	-8.0206	2.55914	-73.1744	-60.211	-61.1602
12.9091	-1.38385	-4.02612	16.0212	16.9349	14.6544	-8.03166	2.55049	-73.2018	-60.1644	-61.1423
12.9221	-1.40305	-4.03094	16.0454	16.9563	14.5996	-8.0122	2.54212	-73.1952	-60.1739	-61.1381
12.9351	-1.41088	-4.02154	16.0474	16.9754	14.6172	-8.01801	2.54223	-73.1964	-60.1592	-61.1086
12.9481	-1.43125	-4.02626	16.0662	16.9891	14.6318	-8.03174	2.55351	-73.2025	-60.1708	-61.115
12.961	-1.43623	-4.02274	16.0905	17.0197	14.6549	-8.09042	2.55617	-73.2248	-60.1934	-61.0485
12.974	-1.43559	-3.99632	16.0188	17.0226	14.6697	-8.09617	2.53373	-73.2078	-60.1572	-61.0354
12.987	-1.47442	-4.01134	16.0333	16.9836	14.768	-8.09079	2.54515	-73.2327	-60.1379	-61.036
13	-1.47989	-4.01477	16.0814	17.0039	14.7334	-8.11616	2.55948	-73.2687	-60.0656	-61.0307
13.013	-1.42142	-4.02356	16.1044	17.0104	14.7401	-8.13007	2.58799	-73.2536	-60.1429	-61.0421
13.026	-1.40804	-4.07481	16.1134	17.0169	14.7747	-8.14963	2.59144	-73.2884	-60.0782	-60.9977
13.039	-1.42491	-4.0289	16.1395	17.0346	14.8208	-8.22582	2.60911	-73.309	-60.0726	-61.0011
13.0519	-1.4385	-4.02817	16.163	17.0355	14.8144	-8.18256	2.63818	-73.3015	-60.0468	-61.0638
13.0649	-1.45183	-4.03586	16.1782	17.0503	14.8224	-8.18751	2.64502	-73.2937	-60.1441	-61.0324
13.0779	-1.46165	-4.05031	16.1882	17.0566	14.8248	-8.19824	2.66326	-73.3023	-60.1519	-61.0353
13.0909	-1.47634	-4.05447	16.1898	17.0378	14.858	-8.16441	2.66482	-73.2912	-60.1481	-60.9958
13.1039	-1.48808	-4.03027	16.2141	17.0078	14.8684	-8.18668	2.675	-73.3162	-60.0859	-60.9699
13.1169	-1.51085	-4.02545	16.2162	17.0166	14.8511	-8.09997	2.71343	-73.3948	-60.114	-60.9666
13.1299	-1.60992	-4.05137	16.2295	17.0339	14.8593	-8.11146	2.71547	-73.4095	-60.1448	-60.9016
13.1429	-1.62287	-4.04912	16.2484	17.0567	14.8675	-8.12826	2.71491	-73.3792	-60.0858	-60.9718
13.1558	-1.60471	-4.04656	16.2219	17.0436	14.9703	-8.08917	2.73417	-73.3798	-60.0798	-60.9613
13.1688	-1.61444	-4.06052	16.2368	17.0589	15.0107	-8.09753	2.68563	-73.4106	-60.0127	-60.9591
13.1818	-1.62711	-4.06579	16.246	17.0661	14.9924	-8.05834	2.70382	-73.4046	-60.0051	-60.9368
13.1948	-1.63682	-4.03695	16.1678	17.0453	15.0052	-8.08118	2.71632	-73.4403	-60.0001	-60.892
13.2078	-1.66021	-3.98568	16.1784	17.0635	15.0126	-8.07272	2.69203	-73.4815	-59.9921	-60.8919
13.2208	-1.66652	-3.9906	16.2118	17.0957	14.972	-8.08905	2.67626	-73.4837	-60.0202	-60.8137
13.2338	-1.68099	-4.00096	16.237	17.1168	14.9732	-8.11358	2.7031	-73.4828	-60.0208	-60.8145
13.2468	-1.69792	-3.99736	16.2512	17.1211	14.9833	-8.13933	2.69904	-73.4814	-60.0334	-60.8071
13.2597	-1.71172	-3.99367	16.2599	17.1365	14.9774	-8.15232	2.71165	-73.5023	-60.0369	-60.8315
13.2727	-1.7196	-3.9926	16.2771	17.1573	14.9856	-8.14257	2.72203	-73.5377	-60.0034	-60.8232
13.2857	-1.77227	-3.99126	16.2803	17.1248	15.0273	-8.1188	2.73584	-73.557	-60.0064	-60.8063
13.2987	-1.79138	-3.98684	16.292	17.1176	15.0378	-8.13986	2.73584	-73.5874	-59.9453	-60.7497
13.3117	-1.79915	-3.97376	16.2841	17.1328	15.0204	-8.06867	2.76399	-73.5667	-59.9944	-60.7346
13.3247	-1.90003	-4.02753	16.3736	17.1619	15.0283	-8.09015	2.77533	-73.554	-59.9934	-60.7275
13.3377	-1.9398	-3.96654	16.3756	17.1854	15.0501	-8.11691	2.79221	-73.5495	-59.9643	-60.827
13.3506	-1.93725	-3.94187	16.3265	17.1894	15.0605	-8.13213	2.80076	-73.5533	-59.9991	-60.7343
13.3636	-1.94574	-3.95579	16.3523	17.2019	15.0791	-8.14956	2.74427	-73.6073	-59.9305	-60.7457
13.3766	-1.94845	-3.9611	16.3697	17.2118	15.0755	-8.10271	2.77117	-73.5992	-59.9267	-60.7257
13.3896	-1.94248	-3.95225	16.3874	17.1372	15.0863	-8.11796	2.75583	-73.6357	-59.9366	-60.6721
13.4026	-1.96448	-4.00791	16.4024	17.1319	15.0999	-8.15547	2.73779	-73.5606	-59.9071	-60.6719
13.4156	-1.92519	-4.01042	16.4286	17.1603	15.1278	-8.21572	2.75655	-73.5646	-59.9055	-60.677
13.4286	-1.92791	-4.02109	16.4245	17.2553	15.1558	-8.23984	2.76994	-73.5378	-59.8838	-60.7272
13.4416	-1.86645	-4.01198	16.4289	17.2794	15.1729	-8.2243	2.70425	-73.5447	-59.8896	-60.7301
13.4545	-1.88378	-4.01122	16.439	17.2866	15.1844	-8.23635	2.7107	-73.5627	-59.9145	-60.646
13.4675	-1.90653	-3.99903	16.4379	17.3077	15.1708	-8.24255	2.69513	-73.4492	-59.9679	-60.6291
13.4805	-2.01117	-4.02592	16.4509	17.3038	15.2602	-8.22906	2.70233	-73.4257	-59.9855	-60.6174
13.4935	-2.05525	-4.0274	16.464	17.3286	15.2842	-8.25746	2.70405	-73.452	-59.9167	-60.6108
13.5065	-2.06892	-4.03128	16.4913	17.3428	15.2237	-8.2243	2.70857	-73.4441	-59.927	-60.6207
13.5195	-2.09639	-4.05703	16.5573	17.3603	15.2386	-8.23323	2.74105	-73.4218	-59.9825	-60.6135
13.5325	-2.19433	-4.06267	16.5612	17.3865	15.2203	-8.14996	2.78448	-73.4102	-59.9989	-60.6003
13.5455	-2.21999	-4.08467	16.6483	17.4437	15.1371	-8.17946	2.79955	-73.4208	-60.0069	-60.5867
13.5584	-2.23436	-4.07828	16.6506	17.4618	15.1456	-8.18943	2.80349	-73.389	-60.0543	-60.6263
13.5714	-2.26819	-4.09417	16.642	17.5438	15.1624	-8.17672	2.75665	-73.3792	-60.071	-60.6239
13.5844	-2.2737	-4.10145	16.6476	17.5527	15.1767	-8.22239	2.84321	-73.3444	-60.0734	-60.5988
13.5974	-2.2788	-4.08321	16.6731	17.5079	15.194	-8.24523	2.85347	-73.3488	-60.0977	-60.618
13.6104	-2.29192	-4.09277	16.6988	17.513	15.1974	-8.27328	2.88104	-73.3626	-60.1074	-60.6257
13.6234	-2.30774	-4.0995	16.7108	17.5125	15.2291	-8.30668	2.9092	-73.4021	-60.0889	-60.6469
13.6364	-2.31514	-4.12545	16.823	17.5287	15.2299	-8.30628	2.93456	-73.3906	-60.1716	-60.665
13.6494	-2.30538	-4.20467	16.8503	17.5309	15.2281	-8.36138	3.03216	-73.3983	-60.182	-60.6717
13.6623	-2.28969	-4.19992	16.8551	17.55	15.266	-8.48129	3.01419	-73.4141	-60.2005	-60.6061
13.6753	-2.30203	-4.18351	16.871	17.5553	15.2817	-8.52315	3.12139	-73.385	-60.1763	-60.679
13.6883	-2.30594	-4.18637	16.8812	17.5606	15.3028	-8.54483	3.12687	-73.3669	-60.273	-60.7356
13.7013	-2.29852	-4.25658	16.8888	17.5156	15.3711	-8.58001	3.14629	-73.3763	-60.2863	-60.7412
13.7143	-2.31606	-4.22097	16.9021	17.5548	15.4111	-8.66579	3.14879	-73.3603	-60.28	-60.7576
13.7273	-2.28882	-4.21918	16.9041	17.5607	15.4318	-8.67907	3.15685	-73.3524	-60.2538	-60.833
13.7403	-2.28391	-4.21697	16.8804	17.5921	15.4357	-8.69483	3.15666	-73.3722	-60.208	-60.8329
13.7532	-2.22884	-4.21162	16.8787	17.6237	15.4623	-8.6876	3.10565	-73.3524	-60.2269	-60.8298
13.7662	-2.23325	-4.19765	16.849	17.647	15.4804	-8.69118	3.10744	-73.338	-60.2343	-60.7843
13.7792	-2.15428	-4.14733	16.8534	17.6703	15.4928	-8.68904	3.11213	-73.3177	-60.2074	-60.8371
13.7922	-2.17118	-4.15593	16.8355	17.666	15.5523	-8.68673	3.10569	-73.2718	-60.3014	-60.8596
13.8052	-2.15695	-4.20403	16.8179	17.6789	15.5554	-8.69547	3.07429	-73.2507	-60.2758	-60.8429
13.8182	-2.20773	-4.18799	16.8199	17.7032	15.5559	-8.69848	3.07395	-73.2268	-60.2951	-60.84
13.8312	-2.23123	-4.1858	16.7913	17.7941	15.5703	-8.7154	3.07924	-73.2027	-60.2802	-60.8992
13.8442	-2.21507	-4.20611	16.7655	17.8088	15.5679	-8.74605	3.07628	-73.1564	-60.2818	-60.8973
13.8571	-2.2321	-4.20976	16.7897	17.8207	15.5768	-8.77078	3.10425	-73.1605	-60.2971	-60.9062
13.8701	-2.23207	-4.22155	16.8394	17.7618	15.5774	-8.79813	3.09043	-73.081	-60.2843	-60.9089
13.8831	-2.22907	-4.22737	16.8614	17.7639	15.6006	-8.81678	3.1162	-73.1623	-60.2912	-60.9364
13.8961	-2.29932	-4.26074	16.8806	17.8187	15.6098	-8.84643	3.13376	-73.1658	-60.2812	-60.9523
13.9091	-2.27484	-4.25724	16.9167	17.8651	15.5541	-8.86762	3.14024	-73.1553	-60.2905	-60.9541
13.9221	-2.27565	-4.25069	16.9417	17.8754	15.5793	-8.87461	3.16926	-73.1332	-60.3782	-60.9752
13.9351	-2.30968	-4.25233	17.0056	17.8941	15.6129	-8.89541	3.13366	-73.1192	-60.3821	-60.9709
13.9481	-2.31526	-4.23424	16.9965	17.91	15.5966	-8.82148	3.13412	-73.1051	-60.366	-60.9384
13.961	-2.33745	-4.22736	17.0015	17.926	15.6087	-8.83774	3.16551	-73.2034	-60.389	-60.892
13.974	-2.32697	-4.18695	16.9925	17.956	15.6097	-8.84261	3.14399	-73.1927	-60.3812	-60.8904
13.987	-2.34275	-4.18293	16.9865	17.9386	15.6803	-8.85013	3.15919	-73.1678	-60.3534	-60.9395
14	-2.35845	-4.16746	16.9891	17.9523	15.6775	-8.82088	3.05363	-73.1848	-60.3257	-60.9245
14.013	-2.33788	-4.16306	16.9946	17.9605	15.6721	-8.83328	3.05425	-73.1684	-60.3314	-60.8896
14.026	-2.36781	-4.16699	16.9835	18.041	15.6753	-8.84285	3.08324	-73.1404	-60.3931	-60.8853
14.039	-2.40703	-4.19059	17.0035	18.0479	15.6898	-8.86076	3.10401	-73.1318	-60.3989	-60.8809
14.0519	-2.42193	-4.175	17.0235	18.086	15.6197	-8.90397	3.13037	-73.1453	-60.4042	-60.9042
14.0649	-2.42823	-4.17622	17.0353	18.0934	15.6302	-8.92759	3.11502	-73.058	-60.48	-60.933
14.0779	-2.40894	-4.23968	17.0583	18.1036	15.6409	-8.94821	3.13361	-73.0661	-60.478	-60.9589
14.0909	-2.40885	-4.26711	17.0815	18.1	15.7717	-9.03108	3.13527	-73.0488	-60.4702	-60.9702
14.1039	-2.45309	-4.18837	17.1046	18.1051	15.7789	-9.05292	3.15641	-73.0483	-60.4478	-61.052
14.1169	-2.39639	-4.18022	17.1303	18.1102	15.7975	-9.04943	3.18022	-73.0223	-60.532	-61.0702
14.1299	-2.41571	-4.1804	17.1029	18.2103	15.8552	-9.04836	3.12767	-73.0043	-60.5357	-61.0661
14.1429	-2.42101	-4.16629	17.1037	18.226	15.8623	-9.06068	3.09437	-72.9305	-60.5112	-61.028
14.1558	-2.42628	-4.15473	17.1211	18.242	15.8751	-9.06137	3.12871	-73.0118	-60.5401	-61.0395
14.1688	-2.50507	-4.14569	17.1354	18.2554	15.8767	-9.07577	3.11565	-73.029	-60.4883	-61.0337
14.1818	-2.48125	-4.12233	17.1608	18.2946	15.8075	-9.08433	3.11943	-73.0263	-60.5012	-61.0108
14.1948	-2.47699	-4.20872	17.116	18.395	15.8329	-9.09841	3.12873	-73.0236	-60.5026	-61.0101
14.2078	-2.50025	-4.21164	17.1187	18.4218	15.8331	-9.12625	3.13005	-73.0389	-60.5319	-61.0094
14.2208	-2.52889	-4.18927	17.127	18.4571	15.8479	-9.17387	3.13747	-73.0609	-60.5444	-61.0223
14.2338	-2.54327	-4.18374	17.1469	18.4784	15.849	-9.1799	3.12295	-72.9517	-60.5033	-61.0605
14.2468	-2.55485	-4.16977	17.15	18.494	15.8335	-9.16907	3.12865	-72.9213	-60.5915	-61.0626
14.2597	-2.62289	-4.21757	17.1727	18.5095	15.8347	-9.19724	3.11783	-72.9323	-60.5515	-61.0616
14.2727	-2.57396	-4.21506	17.1814	18.5449	15.8386	-9.24515	3.12686	-72.9319	-60.551	-61.0548
14.2857	-2.58946	-4.18136	17.0889	18.6385	15.8704	-9.25966	3.14156	-72.9287	-60.5612	-61.0508
14.2987	-2.50726	-4.14746	17.1277	18.6474	15.8854	-9.24579	3.10801	-72.9506	-60.5489	-61.0495
14.3117	-2.51532	-4.17519	17.147	18.6174	15.9615	-9.27919	3.13265	-72.9499	-60.5476	-61.0309
14.3247	-2.50634	-4.17742	17.1945	18.5535	15.9812	-9.31251	3.12386	-72.9573	-60.496	-61.04
14.3377	-2.46105	-4.18501	17.2283	18.5591	16.0067	-9.32605	3.17442	-73.027	-60.5062	-61.0432
14.3506	-2.48323	-4.18675	17.2508	18.5929	15.9735	-9.40679	3.25279	-73.0299	-60.519	-61.0433
14.3636	-2.4968	-4.18263	17.2538	18.5992	15.963	-9.34512	3.26614	-73.01	-60.5007	-61.0827
14.3766	-2.48239	-4.18118	17.268	18.6197	15.9724	-9.3539	3.29068	-72.9699	-60.5695	-61.083
14.3896	-2.5046	-4.1685	17.2823	18.6432	16.0016	-9.4278	3.2844	-72.9658	-60.5853	-61.0832
14.4026	-2.54348	-4.16423	17.2771	18.6669	15.967	-9.34322	3.30593	-72.9448	-60.5782	-61.1085
14.4156	-2.56257	-4.16267	17.2887	18.6655	15.9721	-9.37369	3.41927	-72.986	-60.5904	-61.0949
14.4286	-2.60425	-4.14692	17.289	18.6812	15.9439	-9.39803	3.47566	-72.9857	-60.6078	-61.0754
14.4416	-2.54576	-4.13105	17.3259	18.6176	15.9242	-9.40527	3.48118	-72.9687	-60.6138	-61.0726
14.4545	-2.54353	-4.1856	17.3434	18.6347	15.9381	-9.45132	3.56732	-72.9377	-60.6307	-61.0613
14.4675	-2.5661	-4.13997	17.35	18.6574	15.9692	-9.51423	3.54626	-72.9406	-60.6335	-61.0638
14.4805	-2.59371	-4.05281	17.2804	18.6631	15.9782	-9.52429	3.5503	-72.9437	-60.636	-61.0577
14.4935	-2.62356	-4.05256	17.2888	18.6521	16.0848	-9.47543	3.48373	-72.9553	-60.6384	-61.0458
14.5065	-2.66132	-3.98549	17.3171	18.6694	16.1011	-9.49358	3.48671	-72.9445	-60.6321	-61.0195
14.5195	-2.67632	-3.98338	17.3089	18.6447	16.1121	-9.4643	3.51519	-72.9533	-60.6624	-61.0067
14.5325	-2.77046	-3.97562	17.3288	18.6512	16.1118	-9.48837	3.52425	-72.9868	-60.5955	-61.0077
14.5455	-2.80083	-3.95107	17.3431	18.6551	16.1141	-9.51201	3.51384	-72.9362	-60.5822	-61.0427
14.5584	-2.79742	-4.00809	17.329	18.6758	16.1163	-9.52966	3.53722	-72.9388	-60.5855	-61.0694
14.5714	-2.81909	-4.04261	17.426	18.705	16.1466	-9.53002	3.50135	-72.9466	-60.5859	-61.0647
14.5844	-2.83807	-4.04009	17.438	18.7119	16.1434	-9.5689	3.58486	-72.9428	-60.5723	-61.0455
14.5974	-2.84861	-4.04003	17.4497	18.7164	16.1596	-9.57636	3.5947	-72.9385	-60.5583	-61.1158
14.6104	-2.87025	-4.03961	17.4528	18.7211	16.1702	-9.55246	3.51981	-72.9506	-60.5913	-61.0325
14.6234	-2.88349	-4.04166	17.467	18.7289	16.1778	-9.59222	3.59214	-72.9263	-60.5932	-60.9969
14.6364	-2.90232	-4.03219	17.4725	18.7397	16.1882	-9.58953	3.59089	-72.9213	-60.5862	-61.0736
14.6494	-2.95443	-4.0393	17.5422	18.7506	16.1902	-9.5923	3.63196	-72.9783	-60.601	-61.0555
14.6623	-3.0402	-4.03795	17.5444	18.7699	16.1923	-9.60612	3.6369	-72.9796	-60.6153	-61.0709
14.6753	-3.04232	-4.0254	17.5467	18.7837	16.1973	-9.62275	3.65044	-73.0029	-60.5868	-61.1011
14.6883	-2.97223	-3.99916	17.5603	18.7918	16.2053	-9.61969	3.68403	-73.0628	-60.5802	-61.096
14.7013	-3.01212	-4.00113	17.5574	18.7803	16.2663	-9.6361	3.69	-73.0673	-60.5789	-61.0768
14.7143	-3.06593	-3.93331	17.552	18.783	16.2595	-9.62151	3.69055	-73.0434	-60.6679	-61.0827
14.7273	-3.06892	-3.98943	17.5634	18.7635	16.3304	-9.61524	3.70234	-73.036	-60.6847	-61.066
14.7403	-3.07731	-4.00666	17.5777	18.7894	16.3672	-9.70478	3.67791	-73.0588	-60.6317	-61.0687
14.7532	-3.05516	-3.97031	17.5126	18.7819	16.3705	-9.70783	3.67037	-73.0531	-60.6491	-61.0517
14.7662	-3.0864	-3.96971	17.486	18.8805	16.3682	-9.67668	3.5976	-73.0501	-60.655	-61.04
14.7792	-3.10344	-3.97147	17.5243	18.8809	16.3375	-9.72036	3.64718	-73.022	-60.6524	-61.0365
14.7922	-3.08655	-4.03804	17.5516	18.8787	16.3651	-9.73835	3.67691	-73.0416	-60.6524	-61.0579
14.8052	-3.08321	-4.05186	17.5678	18.8907	16.4126	-9.82964	3.67311	-73.0665	-60.6633	-61.0177
14.8182	-3.10485	-4.03734	17.5561	18.8577	16.399	-9.85696	3.73065	-73.0771	-60.6709	-61.017
14.8312	-3.12646	-4.03356	17.5693	18.8692	16.4053	-9.85607	3.75438	-73.0537	-60.7544	-60.9355
14.8442	-3.12851	-4.01256	17.5881	18.8328	16.4228	-9.88016	3.73915	-73.0746	-60.6955	-60.9356
14.8571	-3.0806	-4.00518	17.5844	18.8326	16.4403	-9.88724	3.73526	-73.0672	-60.662	-61.0035
14.8701	-3.10881	-4.00322	17.5696	18.9356	16.4802	-9.86304	3.6691	-73.0821	-60.6644	-60.9936
14.8831	-3.13976	-3.98699	17.5745	18.9567	16.4751	-9.84637	3.56551	-73.0247	-60.678	-60.9751
14.8961	-3.15665	-3.97326	17.5625	18.9778	16.4842	-9.84588	3.56819	-73.0068	-60.7256	-60.9841
14.9091	-3.18189	-3.94785	17.5729	18.9622	16.4793	-9.84801	3.55992	-73.0334	-60.7594	-60.9119
14.9221	-3.20427	-3.94722	17.5721	18.9801	16.4633	-9.88907	3.62685	-73.0095	-60.7422	-60.992
14.9351	-3.22379	-3.92398	17.5572	19.0038	16.4809	-9.85123	3.52734	-73.0136	-60.7635	-60.9358
14.9481	-3.22054	-3.9937	17.5479	19.0249	16.4762	-9.88006	3.60603	-73.0069	-60.7677	-60.9302
14.961	-3.24212	-3.99663	17.5439	19.06	16.4883	-9.88589	3.59165	-72.9609	-60.8731	-60.9834
14.974	-3.27191	-3.9853	17.5149	19.1146	16.5168	-9.87174	3.58285	-72.92	-60.9459	-60.9948
14.987	-3.20135	-3.95145	17.5453	19.1296	16.4775	-9.86571	3.57127	-72.904	-60.9491	-60.9895
15	-3.21824	-3.95396	17.5311	19.1	16.5353	-9.8791	3.56239	-72.8989	-60.9467	-60.9528
15.013	-3.22921	-3.91473	17.5367	19.11	16.542	-9.89525	3.56188	-72.8962	-60.9528	-60.9408
15.026	-3.29641	-3.97684	17.5535	19.0783	16.6265	-9.90577	3.57266	-72.8876	-60.9564	-60.9505
15.039	-3.30521	-4.02797	17.576	19.0887	16.6459	-9.92173	3.57239	-72.89	-60.9794	-60.879
15.0519	-3.31667	-4.02871	17.607	19.0908	16.6571	-9.9624	3.69503	-72.8617	-61.0192	-60.8806
15.0649	-3.31932	-4.08562	17.6295	19.0873	16.6712	-9.97733	3.69941	-72.8755	-61.0395	-60.8985
15.0779	-3.32438	-4.07562	17.6381	19.1065	16.6997	-10.0541	3.68155	-72.8251	-61.0314	-60.8881
15.0909	-3.3432	-4.07391	17.6581	19.1091	16.7062	-10.0637	3.69759	-72.8252	-61.0089	-60.9759
15.1039	-3.36174	-4.06636	17.6584	19.123	16.71	-10.0252	3.60084	-72.8589	-61.0248	-60.9156
15.1169	-3.38848	-4.05589	17.6671	19.1258	16.6834	-10.0338	3.63189	-72.8617	-61.0404	-60.8721
15.1299	-3.40953	-4.05084	17.704	19.0803	16.671	-10.0339	3.6011	-72.8475	-61.0808	-60.7925
15.1429	-3.50111	-4.07102	17.7158	19.0987	16.6642	-10.0504	3.6595	-72.8222	-61.0901	-60.7666
15.1558	-3.52592	-4.05754	17.7135	19.1227	16.6631	-10.013	3.55415	-72.8389	-61.1215	-60.7431
15.1688	-3.58398	-3.9881	17.7531	19.1722	16.6083	-10.0086	3.53225	-72.8221	-61.1357	-60.7306
15.1818	-3.60527	-3.98609	17.7644	19.1998	16.609	-10.0095	3.54678	-72.7853	-61.2145	-60.7512
15.1948	-3.68284	-4.02335	17.7393	19.191	16.6711	-10.0072	3.5305	-72.7761	-61.2124	-60.7351
15.2078	-3.65177	-3.98804	17.7537	19.2271	16.6825	-10.0527	3.53661	-72.7782	-61.1989	-60.7409
15.2208	-3.65179	-4.01162	17.7572	19.2047	16.7635	-10.062	3.5372	-72.7574	-61.1741	-60.7917
15.2338	-3.6713	-4.00158	17.772	19.2135	16.7655	-10.0318	3.43658	-72.7034	-61.141	-60.8119
15.2468	-3.67109	-4.01663	17.7924	19.1889	16.8595	-10.0238	3.44195	-72.7003	-61.1275	-60.7896
15.2597	-3.67903	-4.00323	17.8467	19.1474	16.866	-10.0354	3.4473	-72.6997	-61.1445	-60.7837
15.2727	-3.68952	-4.00914	17.8646	19.1421	16.8868	-10.0633	3.55587	-72.7473	-61.1302	-60.775
15.2857	-3.73669	-4.00651	17.8826	19.1481	16.8964	-10.0684	3.56309	-72.7591	-61.1241	-60.7856
15.2987	-3.75894	-4.00642	17.8616	19.1458	16.9364	-10.0648	3.55348	-72.7368	-61.1319	-60.8101
15.3117	-3.7585	-4.07941	17.8687	19.1633	16.9198	-10.0888	3.52728	-72.6642	-61.1314	-60.8092
15.3247	-3.76056	-4.08547	17.8815	19.1838	16.954	-10.155	3.50108	-72.6562	-61.1168	-60.8162
15.3377	-3.77651	-4.05192	17.8887	19.1506	16.9436	-10.1629	3.4636	-72.5842	-61.1108	-60.7974
15.3506	-3.79504	-4.06005	17.8988	19.1675	16.939	-10.1482	3.48253	-72.6224	-61.1131	-60.8119
15.3636	-3.81631	-4.08456	17.9703	19.2572	16.8554	-10.1726	3.48496	-72.6133	-61.1069	-60.812
15.3766	-3.80682	-4.09188	17.9773	19.2739	16.8524	-10.1691	3.48478	-72.5647	-61.1937	-60.8514
15.3896	-3.78301	-4.15009	17.9677	19.2571	16.8833	-10.1267	3.46232	-72.5664	-61.1828	-60.8321
15.4026	-3.80073	-4.15843	17.9919	19.2685	16.9172	-10.2085	3.45128	-72.6042	-61.1106	-60.8241
15.4156	-3.74027	-4.15565	17.9968	19.2799	16.9291	-10.2236	3.47678	-72.5913	-61.0749	-60.8895
15.4286	-3.7558	-4.13883	17.9741	19.2942	16.9744	-10.1768	3.3699	-72.6206	-61.0694	-60.863
15.4416	-3.78511	-4.12756	17.9827	19.3084	16.9607	-10.1747	3.33275	-72.5444	-61.0694	-60.8223
15.4545	-3.8114	-4.1275	17.997	19.3281	16.9443	-10.1641	3.32397	-72.5387	-61.0692	-60.8063
15.4675	-3.83202	-4.11048	18.0086	19.3422	16.9533	-10.1422	3.31574	-72.5927	-61.061	-60.7812
15.4805	-3.81637	-4.10164	18.0257	19.3591	16.9597	-10.1002	3.31083	-72.6227	-61.0642	-60.7755
15.4935	-3.8484	-4.11211	18.0094	19.4172	16.9663	-10.1027	3.30317	-72.6053	-61.0643	-60.744
15.5065	-3.7939	-4.11938	18.0524	19.3536	16.9586	-10.1133	3.29549	-72.6015	-61.0643	-60.7429
15.5195	-3.81256	-4.10954	18.0647	19.3596	16.9648	-10.1151	3.32703	-72.6961	-61.0867	-60.7636
15.5325	-3.82833	-4.09386	18.0742	19.3829	16.9683	-10.1618	3.29723	-72.6262	-61.0811	-60.7443
15.5455	-3.84685	-4.08364	18.0837	19.3896	16.9689	-10.1608	3.29289	-72.6153	-61.0585	-60.8008
15.5584	-3.87364	-4.1123	18.1822	19.43	17.0063	-10.1343	3.2235	-72.618	-61.0439	-60.7957
15.5714	-3.87215	-4.10145	18.1931	19.4393	17.0077	-10.1159	3.20398	-72.6177	-61.0317	-60.7706
15.5844	-3.90968	-4.11828	18.2013	19.524	16.9982	-10.1511	3.17901	-72.6146	-61.0416	-60.7534
15.5974	-3.88554	-4.11797	18.2236	19.5413	16.9832	-10.1445	3.17117	-72.575	-61.0542	-60.8009
15.6104	-3.87495	-4.20796	18.1815	19.6167	16.9907	-10.1408	3.16626	-72.5774	-61.0439	-60.7928
15.6234	-3.8777	-4.21728	18.2012	19.6299	16.9985	-10.1788	3.21136	-72.5324	-61.0332	-60.7593
15.6364	-3.88293	-4.19838	18.238	19.5837	17.0176	-10.1857	3.20845	-72.5436	-61.0306	-60.7814
15.6494	-3.89062	-4.21018	18.2305	19.5707	17.0757	-10.1729	3.23387	-72.6028	-61.0138	-60.7725
15.6623	-3.90931	-4.18822	18.229	19.6309	16.9817	-10.1964	3.18134	-72.5229	-61.0052	-60.7523
15.6753	-3.93069	-4.17171	18.2305	19.6437	16.9684	-10.1722	3.16273	-72.4966	-61.0643	-60.7769
15.6883	-3.92379	-4.25357	18.2654	19.6927	16.9608	-10.1702	3.17217	-72.4952	-61.0707	-60.7619
15.7013	-3.92782	-4.24863	18.2889	19.705	16.9927	-10.2608	3.22578	-72.4879	-61.0602	-60.7438
15.7143	-3.95702	-4.23211	18.2956	19.6869	16.9858	-10.2032	3.22277	-72.4806	-61.041	-60.796
15.7273	-3.95812	-4.22091	18.2994	19.6862	17.0014	-10.1819	3.17478	-72.5654	-60.9605	-60.7841
15.7403	-3.91213	-4.21522	18.337	19.7114	16.9407	-10.1855	3.18257	-72.577	-60.9644	-60.7779
15.7532	-3.89996	-4.30262	18.3075	19.7398	16.9801	-10.1861	3.19596	-72.5885	-60.9597	-60.7689
15.7662	-3.80957	-4.27312	18.3369	19.7457	16.9941	-10.1894	3.19812	-72.5971	-60.9409	-60.7482
15.7792	-3.80097	-4.27442	18.364	19.6476	17.0609	-10.1924	3.20013	-72.6082	-60.9191	-60.741
15.7922	-3.82312	-4.30317	18.4721	19.6694	17.0571	-10.1896	3.2359	-72.6954	-60.9283	-60.7364
15.8052	-3.87079	-4.30349	18.4842	19.6716	17.0422	-10.2228	3.28262	-72.7046	-60.9152	-60.7232
15.8182	-3.87663	-4.29801	18.5243	19.6995	16.9992	-10.208	3.26158	-72.7078	-60.9352	-60.6347
15.8312	-3.86256	-4.36854	18.5308	19.7108	16.9867	-10.2293	3.31843	-72.6941	-60.9297	-60.6138
15.8442	-3.96107	-4.37247	18.5233	19.7251	16.9826	-10.2081	3.27671	-72.6774	-60.9604	-60.5008
15.8571	-3.97904	-4.36524	18.5298	19.734	16.9787	-10.2315	3.33822	-72.6578	-60.9234	-60.5628
15.8701	-3.97997	-4.3324	18.4827	19.7486	16.972	-10.2152	3.3209	-72.6495	-60.9531	-60.5246
15.8831	-4.0336	-4.22995	18.4994	19.7716	16.9852	-10.1706	3.24439	-72.6326	-60.9544	-60.4978
15.8961	-4.03642	-4.22058	18.5302	19.7722	16.9846	-10.1565	3.21223	-72.6296	-60.9496	-60.4623
15.9091	-4.08948	-4.18305	18.5946	19.8123	16.9049	-10.1507	3.20804	-72.6321	-60.9558	-60.4318
15.9221	-4.11707	-4.17909	18.5998	19.8138	16.8639	-10.0782	3.20098	-72.5949	-61.041	-60.4407
15.9351	-4.09958	-4.22032	18.6162	19.8129	16.8874	-10.0843	3.17992	-72.627	-60.9482	-60.4076
15.9481	-4.03213	-4.21714	18.6467	19.8349	16.9166	-10.1439	3.19248	-72.6307	-60.9374	-60.4052
15.961	-4.03803	-4.17448	18.5898	19.8261	16.9237	-10.145	3.19105	-72.6676	-60.8489	-60.3665
15.974	-3.96885	-4.15955	18.6053	19.8398	16.9364	-10.1148	3.10499	-72.6931	-60.8396	-60.3614
15.987	-3.97585	-4.1446	18.6295	19.8733	16.8954	-10.1149	3.08274	-72.7156	-60.7634	-60.3255
16	-4.00788	-4.12677	18.626	19.8873	16.8402	-10.0147	3.08582	-72.679	-60.831	-60.3066
16.013	-4.11327	-4.1426	18.6115	19.8902	16.8801	-10.0074	3.0637	-72.6645	-60.8457	-60.2904
16.026	-4.14352	-4.136	18.6113	19.9242	16.8553	-10.0085	3.0223	-72.5636	-60.8152	-60.3531
16.039	-4.157	-4.11808	18.6197	19.9468	16.8306	-9.98148	2.99826	-72.5132	-60.8743	-60.3856
16.052	-4.19015	-4.1195	18.6281	20.0195	16.8371	-9.93457	2.92063	-72.4933	-60.8832	-60.3619
16.0649	-4.20643	-4.1065	18.6308	20.0416	16.8156	-9.94314	2.95686	-72.4732	-60.8751	-60.3155
16.0779	-4.23376	-4.07907	18.6308	20.0865	16.7291	-9.92048	2.91977	-72.4613	-60.9086	-60.2161
16.0909	-4.22991	-4.0878	18.5939	20.0982	16.7205	-9.94222	2.97445	-72.4464	-60.9108	-60.2154
16.1039	-4.23711	-4.07677	18.593	20.0909	16.751	-9.91013	2.89345	-72.4536	-60.9212	-60.2145
16.1169	-4.24995	-4.07388	18.5948	20.1091	16.7591	-9.90841	2.86247	-72.4659	-60.817	-60.1739
16.1299	-4.18761	-4.06805	18.5993	20.1218	16.7839	-9.89797	2.87376	-72.5371	-60.8142	-60.1694
16.1429	-4.23256	-4.0427	18.5871	20.0928	16.8531	-9.87354	2.86266	-72.5499	-60.7917	-60.148
16.1558	-4.22173	-4.04817	18.603	20.1003	16.877	-9.87701	2.84026	-72.5568	-60.7276	-60.1827
16.1688	-4.13548	-4.11008	18.6161	20.0995	16.8953	-9.87182	2.83771	-72.5688	-60.7089	-60.1698
16.1818	-4.153	-4.11372	18.5903	20.2046	16.9077	-9.87754	2.81839	-72.5555	-60.6984	-60.1455
16.1948	-4.08684	-4.07792	18.5615	20.1801	16.9229	-9.86893	2.80447	-72.553	-60.6877	-60.1319
16.2078	-4.10805	-4.07261	18.541	20.2366	16.9657	-9.84609	2.81875	-72.6068	-60.6995	-60.1041
16.2208	-4.14029	-4.06164	18.5488	20.265	16.9665	-9.9048	2.76907	-72.5354	-60.7086	-60.0902
16.2338	-4.16119	-4.04495	18.5483	20.2936	16.9676	-9.8938	2.76448	-72.5259	-60.6781	-60.1803
16.2467	-4.1652	-4.04495	18.5505	20.3194	16.9744	-9.85726	2.71779	-72.5725	-60.6917	-60.117
16.2597	-4.19145	-4.03646	18.5638	20.3256	16.9452	-9.86234	2.75463	-72.5687	-60.6965	-60.0762
16.2727	-4.21197	-4.01664	18.5604	20.3541	16.9304	-9.83638	2.71555	-72.5537	-60.7007	-59.9627
16.2857	-4.2211	-4.01361	18.5654	20.3489	16.9327	-9.8382	2.78011	-72.6289	-60.6987	-59.9532
16.2987	-4.27804	-4.02717	18.5902	20.3963	16.9269	-9.823	2.76904	-72.6347	-60.6741	-59.9379
16.3117	-4.28751	-4.03483	18.6177	20.3874	16.9215	-9.86891	2.83049	-72.6124	-60.6717	-59.9899
16.3247	-4.27689	-4.1269	18.6171	20.4315	16.9302	-9.85831	2.82135	-72.6205	-60.6551	-59.9858
16.3377	-4.28822	-4.13809	18.6586	20.4276	16.9477	-9.96292	2.88158	-72.6202	-60.6525	-59.9872
16.3507	-4.30498	-4.15467	18.6386	20.4991	16.9543	-9.96708	2.86572	-72.6084	-60.6131	-60.0619
16.3636	-4.31883	-4.15146	18.6637	20.4834	16.9553	-9.9823	2.93906	-72.5684	-60.6634	-60.0843
16.3766	-4.34944	-4.14253	18.6776	20.5045	16.9704	-9.94086	2.86554	-72.5589	-60.6859	-60.0954
16.3896	-4.3771	-4.13072	18.6858	20.5342	16.9493	-9.94091	2.85288	-72.4963	-60.6801	-60.0526
16.4026	-4.39887	-4.10207	18.6858	20.5643	16.8356	-9.8714	2.82596	-72.4983	-60.6795	-60.032
16.4156	-4.4426	-4.09021	18.7276	20.5723	16.8166	-9.84175	2.80756	-72.4636	-60.7746	-60.0312
16.4286	-4.4409	-4.14053	18.7329	20.5887	16.8144	-9.83455	2.79205	-72.4481	-60.7918	-60.036
16.4416	-4.46971	-4.12132	18.7048	20.6998	16.8175	-9.81057	2.76816	-72.4323	-60.7806	-59.9899
16.4546	-4.40933	-4.10769	18.7135	20.6984	16.8176	-9.78357	2.7754	-72.4784	-60.7718	-59.9744
16.4675	-4.45882	-4.09122	18.6832	20.7943	16.8514	-9.76757	2.74935	-72.4773	-60.7628	-59.939
16.4805	-4.48019	-4.06911	18.7095	20.8082	16.843	-9.75132	2.71535	-72.3925	-60.8412	-59.9345
16.4935	-4.50994	-4.10896	18.736	20.8163	16.8459	-9.75159	2.71539	-72.3946	-60.8389	-59.9549
16.5065	-4.5257	-4.10145	18.7431	20.861	16.7897	-9.78014	2.69322	-72.402	-60.856	-59.8885
16.5195	-4.54392	-4.04395	18.7702	20.875	16.8005	-9.76694	2.66846	-72.3866	-60.8109	-59.935
16.5325	-4.52244	-4.12481	18.7948	20.8332	16.8834	-9.75397	2.67469	-72.4017	-60.7965	-59.9341
16.5454	-4.55366	-4.06672	18.8055	20.8256	16.8787	-9.74116	2.65306	-72.3969	-60.7652	-59.9076
16.5584	-4.55092	-4.04227	18.7287	20.7677	16.9686	-9.71986	2.63991	-72.4001	-60.7533	-59.8918
16.5714	-4.60464	-4.03401	18.7379	20.7772	16.9736	-9.70127	2.60444	-72.4088	-60.6828	-59.8756
16.5844	-4.5862	-4.03673	18.7443	20.784	16.9729	-9.67974	2.58316	-72.3722	-60.6713	-59.9183
16.5974	-4.60435	-4.0278	18.7511	20.7813	16.9638	-9.65806	2.55924	-72.3802	-60.6706	-59.8993
16.6104	-4.62517	-4.02412	18.7752	20.7751	16.9547	-9.6639	2.65547	-72.4224	-60.6756	-59.883
16.6234	-4.6741	-4.02879	18.7768	20.7942	16.9541	-9.66092	2.63634	-72.423	-60.6886	-59.8717
16.6364	-4.69227	-4.02773	18.7476	20.894	16.9757	-9.64658	2.60593	-72.3869	-60.7693	-59.8826
16.6493	-4.63254	-4.00979	18.7551	20.9007	16.9944	-9.61497	2.53861	-72.3812	-60.7609	-59.8627
16.6623	-4.65177	-4.00029	18.7432	20.9936	17.01	-9.60275	2.52419	-72.3783	-60.7382	-59.8174
16.6753	-4.58739	-3.9714	18.76	20.9962	17.0199	-9.56254	2.54392	-72.4346	-60.7237	-59.7888
16.6883	-4.63281	-3.96234	18.7463	21.0097	17.0493	-9.55601	2.53338	-72.4381	-60.7172	-59.7491
16.7013	-4.66683	-3.99239	18.8334	21.0203	17.017	-9.53848	2.51466	-72.436	-60.7104	-59.7121
16.7143	-4.6809	-3.97187	18.8529	21.0223	17.0186	-9.52385	2.53282	-72.524	-60.7173	-59.7167
16.7273	-4.75105	-3.98471	18.942	21.0464	17.0009	-9.50358	2.51783	-72.5343	-60.7044	-59.6958
16.7403	-4.75964	-3.98316	18.9493	21.0534	16.9946	-9.49718	2.4974	-72.5107	-60.6772	-59.756
16.7533	-4.75959	-4.07143	19.0429	21.0828	16.9995	-9.48222	2.49116	-72.4895	-60.6638	-59.7405
16.7662	-4.77055	-4.08412	19.0546	21.1069	16.9965	-9.56835	2.51263	-72.4845	-60.6561	-59.7442
16.7792	-4.77862	-4.10753	19.1496	21.1229	16.9995	-9.55658	2.50558	-72.4792	-60.6089	-59.7958
16.7922	-4.78945	-4.0939	19.1483	21.1251	16.9719	-9.52752	2.52602	-72.4452	-60.6628	-59.7747
16.8052	-4.80586	-4.12183	19.2332	21.1582	16.998	-9.5911	2.47584	-72.4358	-60.6528	-59.7646
16.8182	-4.82226	-4.10462	19.2388	21.1577	16.9853	-9.60192	2.52321	-72.4206	-60.6145	-59.8109
16.8312	-4.83849	-4.0928	19.2866	21.0948	16.9503	-9.57612	2.52522	-72.4023	-60.6457	-59.7211
16.8442	-4.89111	-4.12032	19.2872	21.0956	16.9237	-9.58082	2.56296	-72.3783	-60.6543	-59.6877
16.8571	-4.91856	-4.11988	19.2739	21.2029	16.9253	-9.60235	2.53574	-72.3628	-60.6431	-59.6682
16.8701	-4.87035	-4.09653	19.2185	21.2092	16.9356	-9.59613	2.49456	-72.3473	-60.6262	-59.6763
16.8831	-4.88655	-4.0895	19.241	21.2071	16.9491	-9.56992	2.41659	-72.368	-60.5759	-59.6673
16.8961	-4.84964	-4.09063	19.2522	21.2025	16.9686	-9.56017	2.39996	-72.352	-60.5394	-59.6494
16.9091	-4.86329	-4.10294	19.2413	21.2648	16.9883	-9.54757	2.41448	-72.4176	-60.5278	-59.6454
16.9221	-4.85491	-4.10966	19.2559	21.2677	17.0026	-9.54061	2.40976	-72.4082	-60.5074	-59.6413
16.9351	-4.86924	-4.10793	19.2657	21.2525	16.9888	-9.5281	2.38288	-72.3987	-60.495	-59.6286
16.948	-4.8833	-4.10061	19.2762	21.2389	16.9944	-9.53507	2.4067	-72.4434	-60.4966	-59.6105
16.961	-4.93967	-4.09326	19.284	21.2393	16.9946	-9.53058	2.39141	-72.4526	-60.4867	-59.6229
16.974	-4.97104	-4.06336	19.2947	21.2481	16.9641	-9.52013	2.36499	-72.3722	-60.5187	-59.6268
16.987	-4.97409	-4.11514	19.2944	21.2683	16.959	-9.50934	2.33864	-72.3591	-60.5284	-59.6306
17	-4.99919	-4.09441	19.3249	21.2971	16.9821	-9.55201	2.32905	-72.3765	-60.4404	-59.5921
17.013	-5.02958	-4.03974	19.2344	21.2814	16.9442	-9.46666	2.2941	-72.3516	-60.4455	-59.5536
17.026	-5.05971	-4.02404	19.2273	21.3024	16.9487	-9.42912	2.19415	-72.3768	-60.3726	-59.5264
17.039	-5.00324	-4.01942	19.2426	21.3067	16.9591	-9.41633	2.16087	-72.3626	-60.3588	-59.4821
17.052	-5.03113	-4.00915	19.2105	21.4028	16.9862	-9.40352	2.13886	-72.3454	-60.3305	-59.5361
17.0649	-5.03336	-3.99904	19.2236	21.4143	16.9798	-9.39331	2.11443	-72.3317	-60.3411	-59.5264
17.0779	-5.03796	-4.00024	19.2367	21.4147	17.0129	-9.39683	2.10141	-72.3412	-60.3207	-59.5305
17.0909	-5.06471	-3.99307	19.236	21.4263	17.0097	-9.38073	2.08281	-72.3476	-60.2775	-59.4614
17.1039	-5.10207	-3.90829	19.2746	21.4184	17.018	-9.36178	2.09268	-72.4076	-60.2648	-59.4458
17.1169	-5.08635	-3.8778	19.2879	21.4132	17.0405	-9.36234	2.08618	-72.4205	-60.2237	-59.4497
17.1299	-5.141	-3.85612	19.343	21.4052	17.0349	-9.34314	2.07693	-72.394	-60.3064	-59.4647
17.1429	-5.13063	-3.8747	19.3557	21.4057	17.0433	-9.32947	2.06766	-72.3895	-60.2916	-59.4575
17.1558	-5.15601	-3.83553	19.4129	21.4206	17.0885	-9.37232	2.0555	-72.3902	-60.2711	-59.4361
17.1688	-5.16976	-3.83012	19.4278	21.4304	17.078	-9.3623	2.01826	-72.315	-60.2142	-59.4653
17.1818	-5.19154	-3.82721	19.507	21.3727	17.0872	-9.36337	2.0037	-72.3122	-60.1938	-59.4584
17.1948	-5.18774	-3.82968	19.5216	21.368	17.1078	-9.33624	1.99237	-72.3743	-60.1317	-59.4485
17.2078	-5.25403	-3.84312	19.5861	21.324	17.0977	-9.32572	1.98149	-72.392	-60.1202	-59.416
17.2208	-5.26701	-3.83376	19.5941	21.3221	17.0903	-9.30377	1.94275	-72.4123	-60.0501	-59.3716
17.2338	-5.22146	-3.79361	19.5992	21.3287	17.1027	-9.28443	1.95471	-72.4917	-60.0534	-59.3631
17.2467	-5.29161	-3.7899	19.582	21.319	17.1622	-9.26501	1.94164	-72.4791	-60.0399	-59.3347
17.2597	-5.32285	-3.78045	19.5848	21.3404	17.1373	-9.24551	1.89804	-72.3629	-60.0404	-59.3542
17.2727	-5.30612	-3.84153	19.5792	21.3562	17.1322	-9.23715	1.87999	-72.3592	-60.0296	-59.3623
17.2857	-5.31708	-3.86644	19.6742	21.3861	17.1444	-9.28822	1.8621	-72.3554	-60.0382	-59.3449
17.2987	-5.33073	-3.81525	19.5802	21.3624	17.1458	-9.25589	1.84999	-72.3515	-60.0325	-59.3357
17.3117	-5.34702	-3.84209	19.6672	21.4	17.1587	-9.21789	1.74772	-72.3786	-60.0099	-59.3262
17.3247	-5.36034	-3.84355	19.6923	21.4012	17.0906	-9.22733	1.78192	-72.3779	-60.0008	-59.3168
17.3377	-5.36787	-3.83667	19.6982	21.4109	17.0981	-9.21163	1.78817	-72.377	-60.0505	-59.2353
17.3507	-5.4652	-3.77986	19.6959	21.4208	17.0975	-9.19613	1.7612	-72.3621	-60.03	-59.2271
17.3636	-5.46754	-3.77103	19.7051	21.4117	17.1184	-9.17518	1.73708	-72.3638	-60.0121	-59.2075
17.3766	-5.47262	-3.76474	19.7145	21.4201	17.1074	-9.15702	1.71331	-72.2539	-60.0425	-59.1934
17.3896	-5.4638	-3.75825	19.7213	21.4509	17.1416	-9.21219	1.66739	-72.2342	-60.0316	-59.1957
17.4026	-5.48318	-3.7738	19.7589	21.4898	17.145	-9.19513	1.66623	-72.2311	-59.9955	-59.2542
17.4156	-5.50539	-3.78054	19.7739	21.4982	17.1233	-9.20285	1.72618	-72.177	-60.0776	-59.2573
17.4286	-5.53607	-3.7981	19.7581	21.5543	17.1522	-9.22152	1.65644	-72.1753	-60.0819	-59.2489
17.4416	-5.55286	-3.78726	19.7706	21.5628	17.1477	-9.23451	1.70916	-72.1735	-60.0441	-59.3167
17.4546	-5.5613	-3.77906	19.783	21.5633	17.1517	-9.21069	1.68569	-72.1377	-60.0844	-59.2486
17.4675	-5.56104	-3.83291	19.7897	21.5668	17.1335	-9.22292	1.74005	-72.1072	-60.0908	-59.2261
17.4805	-5.57433	-3.82835	19.7908	21.6014	17.1604	-9.26902	1.71543	-72.0935	-60.1108	-59.2091
17.4935	-5.61508	-3.72926	19.8171	21.5999	17.1627	-9.24016	1.68265	-72.0684	-60.0908	-59.2346
17.5065	-5.60738	-3.7857	19.8097	21.5929	17.1403	-9.16154	1.65847	-72.0573	-60.0898	-59.2075
17.5195	-5.60457	-3.78961	19.8305	21.6113	17.1632	-9.24656	1.63164	-72.0797	-60.0333	-59.2001
17.5325	-5.55419	-3.78517	19.8376	21.6214	17.1809	-9.25102	1.61346	-72.0738	-60.0023	-59.2635
17.5454	-5.56572	-3.77522	19.828	21.6371	17.1847	-9.23035	1.60111	-72.0368	-60.0777	-59.2798
17.5584	-5.57131	-3.77391	19.8466	21.6446	17.2168	-9.32526	1.54401	-71.9857	-60.0722	-59.2709
17.5714	-5.57938	-3.77556	19.8485	21.6521	17.2326	-9.3284	1.54303	-71.9938	-60.0297	-59.383
17.5844	-5.57595	-3.77173	19.8563	21.6653	17.2374	-9.31485	1.52823	-71.9762	-60.0909	-59.3618
17.5974	-5.49127	-3.79963	19.8701	21.67	17.2537	-9.31266	1.51649	-71.9721	-60.0682	-59.3551
17.6104	-5.49077	-3.80875	19.8646	21.6472	17.3484	-9.36436	1.49366	-71.9819	-60.0482	-59.3457
17.6234	-5.49571	-3.8068	19.8876	21.6585	17.345	-9.35783	1.45999	-71.8718	-59.9916	-59.3899
17.6364	-5.44166	-3.8896	19.8909	21.6921	17.3614	-9.3542	1.43802	-71.8686	-59.9767	-59.4064
17.6493	-5.45192	-3.90005	19.8889	21.7533	17.3499	-9.33382	1.42179	-71.8624	-59.9616	-59.372
17.6623	-5.42033	-3.89062	19.8049	21.7302	17.3637	-9.31625	1.38868	-71.8504	-59.9576	-59.3426
17.6753	-5.39987	-4.00216	19.7482	21.8077	17.372	-9.31546	1.36682	-71.8437	-59.9423	-59.3464
17.6883	-5.34042	-4.00226	19.7587	21.8206	17.3775	-9.30617	1.34781	-71.8143	-59.9353	-59.3079
17.7013	-5.34587	-3.97699	19.7555	21.7914	17.3746	-9.2856	1.29813	-71.8181	-59.956	-59.2302
17.7143	-5.44957	-3.90446	19.7471	21.8012	17.3692	-9.25389	1.26548	-71.8049	-59.94	-59.206
17.7273	-5.45819	-3.89696	19.7726	21.7637	17.4557	-9.22803	1.23574	-71.7972	-59.9068	-59.2439
17.7403	-5.46381	-3.88384	19.7731	21.7713	17.4579	-9.20233	1.19797	-71.7695	-59.9076	-59.2263
17.7533	-5.43577	-3.92156	19.7877	21.7762	17.4632	-9.1823	1.18033	-71.7556	-59.9091	-59.2084
17.7662	-5.43558	-3.95413	19.7803	21.8422	17.5252	-9.25278	1.1461	-71.7417	-59.8821	-59.2074
17.7792	-5.48022	-3.94186	19.7929	21.8408	17.5431	-9.2621	1.20938	-71.7305	-59.8576	-59.1897
17.7922	-5.48012	-3.96593	19.7748	21.901	17.5583	-9.25718	1.18247	-71.6967	-59.8892	-59.2226
17.8052	-5.45433	-4.04354	19.8188	21.8825	17.5738	-9.29677	1.27846	-71.6934	-59.8707	-59.2221
17.8182	-5.45892	-4.05694	19.8127	21.9421	17.5979	-9.29683	1.27042	-71.6901	-59.8294	-59.2128
17.8312	-5.46332	-4.0702	19.8377	21.9428	17.6027	-9.30766	1.36857	-71.7011	-59.8215	-59.209
17.8442	-5.48737	-4.07497	19.8514	21.9578	17.6048	-9.30682	1.34866	-71.6898	-59.8328	-59.1965
17.8571	-5.50585	-4.06853	19.8566	21.9593	17.5957	-9.30573	1.42054	-71.6222	-59.906	-59.1838
17.8701	-5.5865	-4.09306	19.8869	21.9889	17.6064	-9.2902	1.41317	-71.5908	-59.9291	-59.1793
17.8831	-5.60875	-4.08975	19.8945	22.0047	17.6088	-9.28015	1.39738	-71.6011	-59.8205	-59.2312
17.8961	-5.6279	-4.08097	19.8967	21.9956	17.6004	-9.17518	1.34515	-71.6394	-59.8185	-59.2167
17.9091	-5.64673	-4.09487	19.9075	22.0008	17.6064	-9.17712	1.32654	-71.6498	-59.7385	-59.1742
17.9221	-5.59308	-4.08097	19.9159	22.0059	17.621	-9.15397	1.32795	-71.6205	-59.7826	-59.154
17.9351	-5.68334	-4.09249	19.9244	22.0113	17.6413	-9.14477	1.30449	-71.6384	-59.6959	-59.1257
17.948	-5.62059	-4.09292	19.9304	22.0167	17.6674	-9.15229	1.28961	-71.6251	-59.6627	-59.196
17.961	-5.6142	-4.18654	19.9223	22.025	17.6797	-9.15135	1.28608	-71.6479	-59.5737	-59.1773
17.974	-5.54098	-4.19131	19.931	22.0281	17.7231	-9.24069	1.23754	-71.6533	-59.5584	-59.184
17.987	-5.55256	-4.16236	19.9453	22.0006	17.7386	-9.23539	1.22239	-71.6607	-59.4988	-59.1402
18	-5.47243	-4.14447	19.9596	22.015	17.754	-9.19888	1.20156	-71.6819	-59.4846	-59.1413
18.013	-5.49956	-4.14898	19.9627	22.0131	17.7695	-9.20118	1.18901	-71.6835	-59.4815	-59.1417
18.026	-5.50421	-4.12814	20.0052	21.9549	17.7767	-9.2004	1.14586	-71.6265	-59.4756	-59.1219
18.039	-5.52829	-4.14086	20.0257	21.9606	17.7924	-9.18522	1.16487	-71.6822	-59.4807	-59.1467
18.052	-5.58603	-4.13967	20.0323	21.9775	17.786	-9.19789	1.12558	-71.6126	-59.477	-59.1262
18.0649	-5.58763	-4.13577	20.0757	21.9068	17.7825	-9.18528	1.11474	-71.6136	-59.4729	-59.1532
18.0779	-5.61134	-4.14876	20.0888	21.9136	17.7959	-9.18389	1.15739	-71.7049	-59.4883	-59.1102
18.0909	-5.66875	-4.14233	20.0993	21.9343	17.7819	-9.08534	1.16643	-71.6931	-59.4725	-59.0984
18.1039	-5.70957	-4.15293	20.0907	21.9218	17.8182	-9.07476	1.14742	-71.6783	-59.4704	-59.0558
18.1169	-5.6446	-4.13872	20.0966	21.9291	17.8291	-9.07572	1.15398	-71.6773	-59.4965	-59.0634
18.1299	-5.72078	-4.15016	20.0861	21.9282	17.8958	-9.06284	1.13573	-71.668	-59.4807	-59.0571
18.1429	-5.74689	-4.1449	20.0985	21.9331	17.8925	-9.04445	1.09272	-71.575	-59.4532	-59.0934
18.1558	-5.73903	-4.23276	20.0914	21.9575	17.9005	-9.04004	1.08098	-71.5637	-59.4478	-59.1241
18.1688	-5.74754	-4.24807	20.168	21.9794	17.9426	-9.08654	1.05249	-71.5465	-59.4311	-59.1181
18.1818	-5.7727	-4.23784	20.1656	21.9734	17.9153	-9.01074	1.0575	-71.5318	-59.3973	-59.1853
18.1948	-5.75589	-4.25274	20.2112	21.8996	17.9078	-9.01108	1.0401	-71.5227	-59.3883	-59.1994
18.2078	-5.76712	-4.24794	20.2013	21.9037	17.9088	-8.8998	1.05092	-71.5899	-59.385	-59.1654
18.2208	-5.81788	-4.25413	20.2139	21.8691	18.0075	-8.86197	1.03669	-71.596	-59.3705	-59.145
18.2338	-5.82411	-4.25446	20.2745	21.7923	17.9988	-8.8522	1.03656	-71.5933	-59.3644	-59.1716
18.2467	-5.8387	-4.24351	20.285	21.7771	18.0124	-8.78953	1.04793	-71.6638	-59.3667	-59.1532
18.2597	-5.90121	-4.23813	20.2927	21.782	18.0094	-8.78053	1.03718	-71.6675	-59.3634	-59.154
18.2727	-5.91637	-4.25798	20.2976	21.7759	17.9954	-8.71019	1.0265	-71.6176	-59.4334	-59.163
18.2857	-5.96225	-4.28937	20.2969	21.7785	17.982	-8.69064	1.00193	-71.6064	-59.4478	-59.1551
18.2987	-5.94458	-4.28749	20.3021	21.787	17.9943	-8.70201	0.98595	-71.6035	-59.4254	-59.1524
18.3117	-5.953	-4.28836	20.3496	21.731	17.97	-8.72443	1.03668	-71.5977	-59.4111	-59.1357
18.3247	-5.99475	-4.30031	20.3444	21.7977	17.9765	-8.71867	1.04519	-71.6372	-59.4419	-59.1274
18.3377	-6.00808	-4.30664	20.3734	21.825	18.0087	-8.79162	1.10971	-71.6184	-59.4334	-59.1135
18.3507	-6.02101	-4.33257	20.3608	21.8856	18.033	-8.78354	1.08699	-71.5857	-59.4445	-59.139
18.3636	-6.01386	-4.39821	20.3821	21.8647	18.0491	-8.81177	1.15906	-71.5837	-59.4333	-59.1228
18.3766	-6.03159	-4.40557	20.4035	21.8918	18.0795	-8.85706	1.14658	-71.5789	-59.4553	-59.0984
18.3896	-6.06305	-4.32402	20.4443	21.8635	18.1045	-8.83829	1.12594	-71.5709	-59.4575	-59.1163
18.4026	-6.08308	-4.31604	20.4542	21.8498	18.1216	-8.74966	1.05725	-71.5678	-59.4516	-59.0951
18.4156	-6.11406	-4.28566	20.523	21.7858	18.1362	-8.74247	1.03574	-71.5729	-59.4427	-59.0766
18.4286	-6.14199	-4.29174	20.5247	21.7833	18.1203	-8.65426	1.03134	-71.6147	-59.4394	-59.0664
18.4416	-6.18935	-4.31168	20.5851	21.7896	18.1438	-8.65592	1.01044	-71.5979	-59.439	-59.0195
18.4546	-6.21121	-4.2979	20.5809	21.7933	18.1116	-8.56562	0.98966	-71.5866	-59.4296	-58.9919
18.4675	-6.22738	-4.30947	20.5685	21.7975	18.1805	-8.54027	0.99165	-71.6202	-59.4198	-58.9841
18.4805	-6.24636	-4.31002	20.5818	21.7879	18.196	-8.54002	0.95227	-71.5539	-59.4042	-58.951
18.4935	-6.25682	-4.31067	20.5758	21.7981	18.209	-8.53409	0.91342	-71.5357	-59.3686	-58.9481
18.5065	-6.26985	-4.31707	20.5896	21.8166	18.2279	-8.53363	0.89217	-71.5213	-59.3605	-58.9393
18.5195	-6.29391	-4.32361	20.5868	21.8154	18.2446	-8.53874	0.88002	-71.5275	-59.3381	-58.9387
18.5325	-6.31211	-4.36077	20.6539	21.8169	18.2589	-8.54102	0.84835	-71.5225	-59.3041	-58.901
18.5454	-6.31874	-4.36153	20.6647	21.8241	18.2626	-8.45722	0.88692	-71.5881	-59.2865	-58.8828
18.5584	-6.36174	-4.36822	20.6842	21.8257	18.2808	-8.4724	0.88106	-71.6176	-59.2547	-58.8259
18.5714	-6.2709	-4.36403	20.7435	21.7511	18.2907	-8.49328	0.87829	-71.616	-59.2284	-58.8448
18.5844	-6.26748	-4.38527	20.7503	21.7265	18.3872	-8.48887	0.90126	-71.699	-59.2048	-58.8357
18.5974	-6.30051	-4.39262	20.7714	21.7359	18.3966	-8.48739	0.87169	-71.6232	-59.1756	-58.8125
18.6104	-6.28871	-4.40561	20.8182	21.6606	18.4201	-8.49169	0.86203	-71.6292	-59.1435	-58.8421
18.6234	-6.29642	-4.45191	20.9319	21.677	18.4463	-8.49321	0.88074	-71.7196	-59.1282	-58.8377
18.6364	-6.31543	-4.45568	20.9525	21.6993	18.3488	-8.55059	0.92736	-71.7236	-59.1242	-58.8246
18.6493	-6.32342	-4.46478	20.9731	21.7138	18.3571	-8.53479	0.91756	-71.685	-59.2133	-58.7418
18.6623	-6.35915	-4.39881	21.0049	21.7202	18.416	-8.6176	0.87686	-71.6767	-59.199	-58.7326
18.6753	-6.36089	-4.39489	21.0142	21.6512	18.4778	-8.59213	0.85856	-71.6711	-59.1735	-58.7287
18.6883	-6.36536	-4.39356	21.0123	21.6411	18.4946	-8.55833	0.7333	-71.7326	-59.0978	-58.7109
18.7013	-6.32528	-4.41473	21.0412	21.6452	18.5114	-8.57478	0.72238	-71.7101	-59.0952	-58.6817
18.7143	-6.33573	-4.40222	20.9805	21.6932	18.5508	-8.5803	0.70333	-71.6988	-59.0783	-58.6636
18.7273	-6.35417	-4.40087	20.9955	21.6958	18.5652	-8.56881	0.6611	-71.6879	-59.0639	-58.64
18.7403	-6.38058	-4.40807	21.0112	21.6887	18.5516	-8.57104	0.64047	-71.6858	-59.0659	-58.625
18.7533	-6.39813	-4.40701	21.0333	21.6914	18.5745	-8.59002	0.64002	-71.7156	-59.0761	-58.6073
18.7662	-6.41539	-4.41173	21.011	21.8142	18.62	-8.64013	0.61482	-71.7044	-59.0667	-58.5897
18.7792	-6.42681	-4.4082	21.0225	21.805	18.6317	-8.63999	0.57019	-71.626	-59.142	-58.5921
18.7922	-6.44082	-4.43008	21.0481	21.8073	18.6605	-8.67059	0.59029	-71.7107	-59.1562	-58.6196
18.8052	-6.50549	-4.42684	21.0653	21.7987	18.6643	-8.70097	0.57425	-71.6843	-59.1451	-58.6049
18.8182	-6.51448	-4.4403	21.1191	21.7311	18.6537	-8.71119	0.56949	-71.686	-59.1422	-58.6205
18.8312	-6.54579	-4.4674	21.1925	21.7276	18.6821	-8.71275	0.59013	-71.772	-59.1451	-58.6021
18.8442	-6.61081	-4.46336	21.2065	21.7243	18.6742	-8.71134	0.58858	-71.7857	-59.1509	-58.6029
18.8571	-6.61719	-4.46208	21.2178	21.7295	18.6917	-8.70137	0.55884	-71.8018	-59.1227	-58.5137
18.8701	-6.568	-4.43856	21.2403	21.7322	18.7149	-8.70241	0.58249	-71.8797	-59.1255	-58.5055
18.8831	-6.61212	-4.45159	21.2268	21.7185	18.7881	-8.69789	0.57014	-71.8853	-59.1002	-58.486
18.8961	-6.60608	-4.47035	21.25	21.7248	18.8217	-8.70194	0.56365	-71.8651	-59.1958	-58.4476
18.9091	-6.59414	-4.52337	21.2649	21.7089	18.8028	-8.70607	0.59337	-71.8753	-59.1881	-58.4295
18.9221	-6.61267	-4.52639	21.2941	21.7381	18.8014	-8.73587	0.5837	-71.8883	-59.2051	-58.3473
18.9351	-6.60552	-4.51809	21.2615	21.7368	18.7865	-8.74926	0.61881	-71.8872	-59.1907	-58.3387
18.948	-6.62039	-4.5627	21.3654	21.7552	18.8366	-8.77405	0.5721	-71.886	-59.1733	-58.3385
18.961	-6.64081	-4.56777	21.3792	21.7511	18.8255	-8.78762	0.61172	-71.8735	-59.1389	-58.392
18.974	-6.63866	-4.55305	21.3366	21.7641	18.8427	-8.77872	0.58671	-71.8694	-59.1573	-58.3149
18.987	-6.66692	-4.49935	21.344	21.7802	18.8883	-8.75	0.51088	-71.865	-59.1334	-58.3139
19	-6.68937	-4.51598	21.3599	21.7826	18.8948	-8.74327	0.49631	-71.8604	-59.1371	-58.2121
19.013	-6.71726	-4.4657	21.3927	21.808	18.8616	-8.75047	0.47899	-71.8611	-59.1208	-58.2197
19.026	-6.70007	-4.54512	21.4147	21.7753	18.9562	-8.74103	0.47851	-71.8586	-59.1046	-58.2101
19.039	-6.73015	-4.50488	21.4283	21.8107	18.9914	-8.78249	0.45848	-71.8503	-59.0913	-58.1974
19.052	-6.73482	-4.51268	21.4337	21.7824	19.0822	-8.75151	0.42732	-71.8249	-59.0839	-58.2128
19.0649	-6.77857	-4.45645	21.4393	21.7993	19.1081	-8.73172	0.35108	-71.7992	-59.0766	-58.2087
19.0779	-6.79668	-4.46224	21.4423	21.7774	19.1953	-8.70081	0.31942	-71.7903	-59.0437	-58.1877
19.0909	-6.80606	-4.48475	21.44	21.8452	19.215	-8.68697	0.32743	-71.8349	-59.0272	-58.1751
19.1039	-6.79027	-4.49333	21.4577	21.8397	19.2378	-8.69289	0.32205	-71.8353	-59.0131	-58.143
19.1169	-6.81378	-4.52145	21.4451	21.9293	19.2723	-8.7554	0.30586	-71.8274	-59.0071	-58.1358
19.1299	-6.82032	-4.53268	21.472	21.9206	19.2987	-8.7845	0.37047	-71.7801	-58.9843	-58.1681
19.1429	-6.80974	-4.62825	21.5243	21.9065	19.3168	-8.81872	0.34748	-71.7944	-58.9975	-58.1474
19.1558	-6.84346	-4.56224	21.5795	21.9319	19.349	-8.8811	0.3442	-71.7918	-58.9825	-58.149
19.1688	-6.84324	-4.58387	21.5955	21.9188	19.3506	-8.83782	0.32443	-71.7665	-59.0409	-58.176
19.1818	-6.8739	-4.61953	21.6341	21.9201	19.3553	-8.87044	0.34434	-71.8841	-58.9633	-58.1836
19.1948	-6.91045	-4.6356	21.6587	21.8995	19.3713	-8.83043	0.33941	-71.8957	-58.9283	-58.1742
19.2078	-6.91068	-4.65177	21.7229	21.8027	19.379	-8.83839	0.32628	-71.9407	-58.8403	-58.1649
19.2208	-6.85219	-4.68201	21.7566	21.798	19.4091	-8.84907	0.35288	-72.014	-58.8453	-58.1586
19.2338	-6.88372	-4.70393	21.7486	21.8098	19.4757	-8.86816	0.34353	-72.0293	-58.8191	-58.1438
19.2467	-6.87876	-4.7063	21.8141	21.7256	19.4556	-8.85652	0.31514	-71.9529	-58.7926	-58.1206
19.2597	-6.8597	-4.72275	21.8548	21.7276	19.4725	-8.84496	0.34079	-72.0152	-58.7911	-58.12
19.2727	-6.8826	-4.75874	21.8567	21.7852	19.487	-8.85872	0.32782	-72.0166	-58.7724	-58.0994
19.2857	-6.89705	-4.76658	21.8786	21.8061	19.4876	-8.87793	0.40158	-71.9701	-58.8326	-58.0758
19.2987	-7.00464	-4.81392	21.9006	21.8275	19.5022	-8.87455	0.37136	-71.9512	-58.8622	-57.9688
19.3117	-7.03959	-4.7445	21.9395	21.8549	19.548	-8.91387	0.34684	-71.9463	-58.8465	-57.9549
19.3247	-7.05445	-4.72019	21.877	21.8292	19.5662	-8.90611	0.32805	-71.9495	-58.8695	-57.849
19.3377	-7.02427	-4.80819	21.8894	21.8291	19.5788	-8.9458	0.37048	-71.9553	-58.8476	-57.8417
19.3507	-7.03036	-4.82935	21.9185	21.8377	19.5916	-8.9487	0.34511	-71.9609	-58.8505	-57.731
19.3636	-7.0196	-4.8532	21.9586	21.8186	19.6214	-8.98483	0.42865	-72.0425	-58.8221	-57.7382
19.3766	-7.03688	-4.863	21.993	21.8136	19.6431	-8.98435	0.41397	-72.0629	-58.827	-57.628
19.3896	-7.07904	-4.80328	22.0331	21.8199	19.6567	-8.98673	0.42773	-72.0383	-58.8739	-57.622
19.4026	-7.16071	-4.85355	22.0622	21.7929	19.765	-8.96417	0.41379	-72.036	-58.8539	-57.6243
19.4156	-7.1646	-4.86189	22.097	21.8227	19.7153	-8.97007	0.38338	-72.067	-58.792	-57.6181
19.4286	-7.11788	-4.94924	22.1095	21.8277	19.7156	-8.96497	0.38135	-72.0615	-58.7918	-57.6089
19.4416	-7.13536	-4.99221	22.1169	21.9108	19.7528	-9.03896	0.36271	-72.0507	-58.7857	-57.6135
19.4546	-7.11084	-4.98451	22.1304	21.9124	19.7708	-9.04087	0.33304	-72.0256	-58.7652	-57.6859
19.4675	-7.13399	-5.00749	22.1161	21.9951	19.7835	-9.03469	0.34289	-72.0059	-58.795	-57.6775
19.4805	-7.15696	-5.01648	22.1413	22.0245	19.802	-9.08505	0.32786	-72.0307	-58.7136	-57.6413
19.4935	-7.16016	-5.0646	22.2389	22.0654	19.8205	-9.07694	0.31298	-72.0043	-58.782	-57.6502
19.5065	-7.23659	-5.10445	22.2546	22.0727	19.8334	-9.08275	0.29528	-72.0247	-58.7034	-57.6087
19.5195	-7.24356	-5.14143	22.3314	22.1531	19.77	-9.10261	0.28327	-72.014	-58.6872	-57.6035
19.5325	-7.25628	-5.14444	22.3546	22.1609	19.7784	-9.09165	0.29382	-72.0137	-58.6836	-57.5592
19.5454	-7.26332	-5.19486	22.3919	22.1967	19.8151	-9.17922	0.27917	-72.0212	-58.6726	-57.5626
19.5584	-7.23923	-5.2199	22.4182	22.1987	19.8466	-9.19457	0.28148	-72.0367	-58.6306	-57.5892
19.5714	-7.25142	-5.25881	22.4447	22.2483	19.864	-9.19595	0.30936	-72.0234	-58.6702	-57.5857
19.5844	-7.25226	-5.27506	22.4826	22.2586	19.9125	-9.26786	0.3095	-72.0601	-58.6707	-57.546
19.5974	-7.24151	-5.29649	22.4418	22.3109	19.9389	-9.28139	0.30988	-72.0573	-58.6569	-57.5542
19.6104	-7.23897	-5.32313	22.4848	22.3042	19.9881	-9.31717	0.3487	-72.0515	-58.6374	-57.5651
19.6234	-7.24476	-5.34133	22.5138	22.2979	20.0124	-9.32204	0.34473	-72.0569	-58.6287	-57.569
19.6364	-7.28366	-5.28176	22.5597	22.303	20.0256	-9.3186	0.34378	-72.0255	-58.7124	-57.5941
19.6493	-7.29408	-5.3041	22.5831	22.286	20.098	-9.34113	0.29499	-72.0109	-58.7042	-57.5996
19.6623	-7.30449	-5.30684	22.6095	22.2919	20.1034	-9.35321	0.27988	-72.0042	-58.6456	-57.6699
19.6753	-7.29008	-5.30673	22.6249	22.3121	20.1118	-9.34286	0.28492	-71.9633	-58.708	-57.6537
19.6883	-7.30396	-5.33731	22.6181	22.3908	20.1371	-9.34369	0.29341	-72.0266	-58.7318	-57.6458
19.7013	-7.29519	-5.31446	22.5691	22.388	20.1627	-9.36672	0.35493	-72.0039	-58.7248	-57.6323
19.7143	-7.27187	-5.36754	22.564	22.405	20.1828	-9.37564	0.34031	-71.9925	-58.737	-57.6468
19.7273	-7.24496	-5.44969	22.584	22.3941	20.2059	-9.41534	0.41213	-71.9757	-58.7152	-57.6417
19.7403	-7.25125	-5.43707	22.5278	22.3581	20.2265	-9.42977	0.41069	-71.9843	-58.7407	-57.659
19.7533	-7.22937	-5.42692	22.4959	22.3474	20.2556	-9.46649	0.48453	-71.9679	-58.7184	-57.6566
19.7662	-7.23257	-5.43619	22.5251	22.3426	20.2789	-9.46085	0.4934	-71.9485	-58.8059	-57.6932
19.7792	-7.24956	-5.46212	22.5932	22.3493	20.3191	-9.47186	0.50521	-71.9258	-58.844	-57.6903
19.7922	-7.26927	-5.43998	22.5284	22.3394	20.3423	-9.47441	0.50598	-71.9082	-58.8629	-57.6983
19.8052	-7.30003	-5.47084	22.5943	22.3522	20.3657	-9.46846	0.52104	-71.9522	-58.8678	-57.6977
19.8182	-7.30242	-5.48213	22.5982	22.3541	20.367	-9.40125	0.50273	-71.9348	-58.8612	-57.6633
19.8312	-7.30184	-5.49931	22.6049	22.3592	20.3912	-9.44127	0.49585	-71.9591	-58.7512	-57.7444
19.8442	-7.254	-5.51397	22.6199	22.3842	20.4014	-9.41966	0.39593	-71.9607	-58.7646	-57.7424
19.8571	-7.26811	-5.51182	22.6263	22.3954	20.4061	-9.41172	0.36259	-71.9759	-58.6859	-57.6869
19.8701	-7.22078	-5.5322	22.6383	22.4069	20.4277	-9.4262	0.33227	-71.9401	-58.6688	-57.7382
19.8831	-7.22142	-5.52739	22.6815	22.3367	20.4324	-9.43235	0.291	-71.9656	-58.6099	-57.731
19.8961	-7.22208	-5.54204	22.6999	22.3531	20.4566	-9.40795	0.28643	-71.9376	-58.5765	-57.8028
19.9091	-7.20876	-5.55661	22.7238	22.3447	20.5005	-9.42588	0.27933	-71.9652	-58.4677	-57.8727
19.9221	-7.20381	-5.58517	22.7449	22.3228	20.5498	-9.40491	0.27243	-71.9332	-58.4458	-57.9323
19.9351	-7.21841	-5.62217	22.7384	22.4018	20.571	-9.42637	0.26003	-71.9176	-58.4349	-57.9192
19.948	-7.21895	-5.64251	22.7713	22.3937	20.5922	-9.47858	0.34505	-71.8992	-58.4014	-57.9254
19.961	-7.23919	-5.6628	22.8014	22.3858	20.619	-9.4942	0.34547	-71.9146	-58.4093	-57.8841
19.974	-7.27315	-5.60798	22.8482	22.3864	20.6376	-9.50705	0.34614	-71.9019	-58.4027	-57.8679
19.987	-7.26461	-5.63519	22.8783	22.3872	20.693	-9.59076	0.31896	-71.8977	-58.418	-57.785
20	-7.35413	-5.57631	22.9278	22.4021	20.7153	-9.59681	0.35057	-71.8908	-58.4104	-57.7953
20.013	-7.36521	-5.58815	22.9436	22.4226	20.7182	-9.57767	0.32899	-71.8501	-58.529	-57.7364
20.026	-7.39552	-5.54172	22.9537	22.4317	20.7381	-9.57817	0.33314	-71.9222	-58.5473	-57.7454
20.039	-7.40024	-5.56874	22.9527	22.4413	20.7429	-9.61281	0.30971	-71.9108	-58.546	-57.7403
20.052	-7.43554	-5.52059	22.949	22.4572	20.735	-9.60303	0.30599	-71.8767	-58.6265	-57.7517
20.0649	-7.52181	-5.56256	22.9511	22.4484	20.819	-9.5989	0.29118	-71.8561	-58.632	-57.7544
20.0779	-7.53586	-5.52068	22.9814	22.4964	20.7727	-9.60037	0.28205	-71.8409	-58.6068	-57.7567
20.0909	-7.53028	-5.53482	23.0007	22.416	20.8654	-9.60739	0.26733	-71.8394	-58.5986	-57.7615
20.1039	-7.59259	-5.55695	23.0173	22.4309	20.879	-9.61991	0.22777	-71.76	-58.5628	-57.7689
20.1169	-7.5967	-5.58439	23.0594	22.4071	20.9198	-9.62386	0.22223	-71.7513	-58.5636	-57.7787
20.1299	-7.59811	-5.6118	23.0711	22.4171	20.943	-9.62516	0.20898	-71.7521	-58.559	-57.7859
20.1429	-7.60212	-5.63095	23.0915	22.4751	20.8875	-9.66333	0.21048	-71.7512	-58.5546	-57.8209
20.1558	-7.60588	-5.68625	23.1842	22.5081	20.8991	-9.67651	0.20386	-71.7221	-58.6063	-57.8389
20.1688	-7.59816	-5.70498	23.2037	22.5158	20.8976	-9.74092	0.23366	-71.7236	-58.6163	-57.8373
20.1818	-7.60126	-5.75453	23.2987	22.535	20.9166	-9.75299	0.23259	-71.6941	-58.6034	-57.881
20.1948	-7.59566	-5.77595	23.3037	22.5374	20.9222	-9.68188	0.27393	-71.7801	-58.6129	-57.8859
20.2078	-7.62661	-5.7891	23.3089	22.5428	20.9424	-9.6957	0.27078	-71.8191	-58.6083	-57.8407
20.2208	-7.54347	-5.78853	23.3339	22.5567	20.96	-9.71802	0.28179	-71.8129	-58.5808	-57.8265
20.2338	-7.5338	-5.819	23.3312	22.5485	21.0277	-9.72625	0.31002	-71.8437	-58.5644	-57.8372
20.2467	-7.53525	-5.83555	23.3428	22.5546	21.0391	-9.75114	0.27153	-71.7829	-58.5536	-57.7972
20.2597	-7.54213	-5.86334	23.3655	22.575	21.0593	-9.78439	0.28653	-71.7895	-58.5171	-57.917
20.2727	-7.5629	-5.9104	23.4382	22.5902	21.0767	-9.77528	0.2085	-71.8071	-58.5112	-57.922
20.2857	-7.56113	-5.92923	23.4431	22.6031	21.0661	-9.6878	0.19691	-71.8048	-58.4857	-57.8874
20.2987	-7.56482	-5.91413	23.3442	22.6552	21.1115	-9.69584	0.18233	-71.8079	-58.4937	-57.8831
20.3117	-7.5186	-5.92938	23.3572	22.6738	21.1398	-9.68666	0.12808	-71.8023	-58.5045	-57.8897
20.3247	-7.52897	-5.93894	23.3701	22.6761	21.1292	-9.62457	0.14068	-71.802	-58.4703	-57.9669
20.3377	-7.54495	-5.95959	23.3941	22.6902	21.1469	-9.62427	0.04612	-71.8603	-58.3944	-57.9633
20.3507	-7.48011	-5.99696	23.4181	22.7074	21.1871	-9.64589	0.03773	-71.8539	-58.3665	-57.951
20.3636	-7.47715	-5.99489	23.3379	22.783	21.2248	-9.66181	0.0293	-71.8529	-58.3522	-57.958
20.3766	-7.4463	-6.01205	23.3581	22.8103	21.2572	-9.64945	-0.03552	-71.8463	-58.3602	-57.9621
20.3896	-7.43239	-6.04574	23.3478	22.8709	21.2929	-9.65933	-0.04151	-71.8371	-58.3173	-58.0083
20.4026	-7.43773	-6.06255	23.3685	22.8781	21.3067	-9.67731	-0.03122	-71.8729	-58.3104	-58.0187
20.4156	-7.43995	-6.08788	23.3811	22.8828	21.3123	-9.68093	-0.0691	-71.8585	-58.3281	-57.9175
20.4286	-7.47254	-6.02699	23.3882	22.8904	21.3293	-9.65942	-0.05582	-71.9231	-58.3257	-57.9092
20.4416	-7.48803	-6.05354	23.393	22.8786	21.4075	-9.66606	-0.05883	-71.9211	-58.3262	-57.8894
20.4546	-7.48933	-6.03217	23.4008	22.8555	21.4125	-9.67284	-0.10906	-71.8439	-58.3099	-57.8834
20.4675	-7.55244	-6.04413	23.3976	22.8827	21.4065	-9.67972	-0.12537	-71.8373	-58.3018	-57.9078
20.4805	-7.53737	-6.08374	23.5173	22.8336	21.4143	-9.68098	-0.13884	-71.8391	-58.274	-57.9094
20.4935	-7.53617	-6.09778	23.5217	22.8288	21.4196	-9.67382	-0.07672	-71.9196	-58.2602	-57.9108
20.5065	-7.56298	-6.10909	23.5345	22.8411	21.4253	-9.69193	-0.08187	-71.9387	-58.2827	-57.8452
20.5195	-7.51461	-6.09256	23.5472	22.8482	21.4453	-9.70434	-0.08132	-71.9658	-58.2374	-57.8863
20.5325	-7.50022	-6.11261	23.5625	22.8556	21.4792	-9.69956	-0.13715	-72.0348	-58.1615	-57.866
20.5454	-7.41629	-6.12427	23.5836	22.8463	21.5076	-9.71403	-0.14013	-72.0422	-58.1419	-57.8428
20.5584	-7.41969	-6.14718	23.5828	22.9261	21.5668	-9.72557	-0.11461	-72.12	-58.1278	-57.8501
20.5714	-7.37874	-6.15887	23.6049	22.9719	21.5021	-9.75114	-0.12214	-72.1145	-58.1388	-57.8547
20.5844	-7.40806	-6.16216	23.5827	23.0623	21.5099	-9.75441	-0.11806	-72.1033	-58.192	-57.8397
20.5974	-7.42286	-6.17392	23.6028	23.1134	21.518	-9.83081	-0.04437	-72.0557	-58.1947	-57.8416
20.6104	-7.429	-6.1884	23.6059	23.1312	21.5292	-9.82591	-0.0637	-72.0137	-58.293	-57.8686
20.6234	-7.52816	-6.21968	23.6091	23.1633	21.5432	-9.83193	-0.10788	-72.0158	-58.2324	-57.8618
20.6364	-7.48836	-6.23431	23.6151	23.1759	21.5628	-9.8352	-0.12086	-71.984	-58.2112	-57.9086
20.6493	-7.52171	-6.24338	23.5851	23.2608	21.5742	-9.83869	-0.10822	-71.9744	-58.26	-57.9027
20.6623	-7.53798	-6.2608	23.6003	23.2813	21.5688	-9.92085	-0.03131	-71.9508	-58.2613	-57.9082
20.6753	-7.53726	-6.28113	23.6101	23.3051	21.5886	-9.92191	-0.03599	-71.9103	-58.3526	-57.9167
20.6883	-7.65448	-6.23225	23.6424	23.3039	21.6086	-9.92299	-0.06853	-71.9061	-58.3432	-57.9085
20.7013	-7.66556	-6.24579	23.6778	23.3087	21.664	-9.90767	-0.06167	-71.9158	-58.3367	-57.9145
20.7143	-7.67092	-6.26777	23.7078	23.3227	21.6736	-9.92359	-0.05706	-71.9084	-58.328	-57.9233
20.7273	-7.65378	-6.28973	23.7238	23.3567	21.7004	-9.97632	-0.0658	-71.909	-58.3198	-57.9459
20.7403	-7.6507	-6.32278	23.7541	23.3686	21.7161	-9.99003	-0.08239	-71.8202	-58.3545	-57.9795
20.7533	-7.72682	-6.36428	23.7703	23.3752	21.729	-9.9951	-0.1014	-71.8156	-58.348	-57.979
20.7662	-7.73929	-6.4252	23.8532	23.4183	21.7532	-10.0197	-0.10631	-71.7964	-58.3133	-58.054
20.7792	-7.74626	-6.44649	23.8849	23.4334	21.7635	-10.0636	-0.01616	-71.8163	-58.3405	-58.0593
20.7922	-7.75616	-6.4591	23.9026	23.4855	21.7172	-10.1075	-0.02144	-71.8082	-58.3594	-58.0643
20.8052	-7.78557	-6.46867	23.9062	23.5185	21.7039	-10.1259	-0.03206	-71.7272	-58.4374	-58.0636
20.8182	-7.8658	-6.48655	23.9125	23.5516	21.7187	-10.1524	-0.04525	-71.7164	-58.4513	-58.0933
20.8312	-7.88478	-6.51287	23.933	23.5597	21.7139	-10.1955	0.02806	-71.6661	-58.5186	-58.1343
20.8442	-7.8782	-6.579	23.9564	23.582	21.7345	-10.2104	0.02262	-71.6494	-58.5412	-58.1307
20.8571	-7.91859	-6.51747	23.9771	23.6128	21.7779	-10.2792	0.000629746	-71.6495	-58.5298	-58.1299
20.8701	-7.9276	-6.54636	23.9951	23.5851	21.8826	-10.2762	-0.00141	-71.6384	-58.5068	-58.1941
20.8831	-7.90531	-6.63464	24.0245	23.5999	21.9112	-10.3016	-0.02264	-71.6381	-58.4585	-58.1972
20.8961	-7.8883	-6.65611	24.0485	23.6516	21.909	-10.35	-0.0266	-71.6378	-58.4524	-58.2279
20.9091	-7.89927	-6.71098	24.0978	23.7006	21.9205	-10.3539	-0.01066	-71.6203	-58.5196	-58.2558
20.9221	-7.89877	-6.74887	24.133	23.7189	21.944	-10.4676	0.02457	-71.6249	-58.5144	-58.2726
20.9351	-7.91763	-6.80312	24.2264	23.7344	21.9569	-10.4836	0.02862	-71.6181	-58.4922	-58.3315
20.948	-7.91959	-6.82613	24.2325	23.7501	21.9562	-10.419	0.07475	-71.6447	-58.5177	-58.3429
20.961	-7.93822	-6.87128	24.3052	23.8026	21.874	-10.4787	0.06489	-71.6433	-58.5126	-58.3571
20.974	-7.96789	-6.8825	24.3045	23.8277	21.8335	-10.3992	0.08571	-71.6051	-58.6006	-58.3574
20.987	-7.97782	-6.90198	24.3403	23.8642	21.8831	-10.4861	0.08676	-71.6112	-58.6022	-58.3909
21	-7.98475	-6.94917	24.4287	23.8871	21.9106	-10.4979	0.07936	-71.5861	-58.5984	-58.4328
21.013	-7.98565	-7.01897	24.441	23.9018	21.8909	-10.4317	0.09433	-71.5772	-58.6141	-58.4271
21.026	-8.01407	-7.04979	24.512	23.9138	21.9055	-10.4504	0.12642	-71.5768	-58.5903	-58.495
21.039	-8.0196	-7.0609	24.5015	23.9343	21.8955	-10.3911	0.13096	-71.5397	-58.659	-58.4992
21.052	-8.01078	-7.08903	24.5193	23.9606	21.9591	-10.4956	0.11878	-71.5444	-58.6523	-58.5399
21.0649	-8.03507	-7.11165	24.5818	23.9702	21.9896	-10.5111	0.11798	-71.5237	-58.6311	-58.5865
21.0779	-8.04198	-7.13429	24.5603	23.9799	21.9842	-10.4797	0.12621	-71.5255	-58.6657	-58.5973
21.0909	-8.06788	-7.08738	24.6118	24.0403	21.968	-10.536	0.12671	-71.5135	-58.6723	-58.5998
21.1039	-8.07353	-7.10824	24.624	24.0535	21.9601	-10.5007	0.13041	-71.4706	-58.7465	-58.6193
21.1169	-8.09002	-7.1431	24.6143	24.1449	22.0033	-10.5952	0.11483	-71.4497	-58.7566	-58.625
21.1299	-8.07	-7.12715	24.5429	24.1602	22.0189	-10.6063	0.10231	-71.4346	-58.7723	-58.6277
21.1429	-8.0554	-7.22889	24.5912	24.2144	22.0206	-10.6202	0.10396	-71.4363	-58.7852	-58.6273
21.1558	-8.0545	-7.25227	24.5945	24.2432	22.0225	-10.673	0.15858	-71.4183	-58.7503	-58.731
21.1688	-8.04522	-7.26135	24.5866	24.2751	22.0358	-10.6694	0.14299	-71.3858	-58.8389	-58.6675
21.1818	-8.04708	-7.25098	24.6124	24.3017	22.083	-10.7505	0.14703	-71.3835	-58.8299	-58.6717
21.1948	-8.0349	-7.28564	24.6131	24.3064	22.1664	-10.7875	0.1538	-71.3528	-58.8013	-58.7378
21.2078	-8.03679	-7.29213	24.6253	24.3311	22.1963	-10.8186	0.15562	-71.3705	-58.8263	-58.7454
21.2208	-8.07818	-7.32642	24.6376	24.3506	22.2235	-10.8663	0.16925	-71.3808	-58.8178	-58.7833
21.2338	-8.07764	-7.36584	24.7392	24.2826	22.2506	-10.9025	0.18019	-71.3854	-58.8038	-58.7957
21.2467	-8.14749	-7.39382	24.7454	24.298	22.2556	-10.8636	0.17724	-71.3901	-58.7924	-58.8053
21.2597	-8.13646	-7.41907	24.7686	24.3107	22.2945	-10.9036	0.17447	-71.397	-58.6891	-58.8545
21.2727	-8.06138	-7.43871	24.7975	24.3207	22.3418	-10.9296	0.21705	-71.4826	-58.7069	-58.8678
21.2857	-8.07066	-7.46382	24.7846	24.4564	22.2877	-10.9839	0.2236	-71.4765	-58.7107	-58.8782
21.2987	-8.07984	-7.47466	24.7974	24.4855	22.2944	-11.0268	0.31106	-71.4113	-58.785	-58.8829
21.3117	-8.08344	-7.48813	24.8187	24.5179	22.3377	-11.095	0.30015	-71.4048	-58.8232	-58.7958
21.3247	-8.09777	-7.39823	24.775	24.559	22.3533	-11.1132	0.30611	-71.3815	-58.8247	-58.8045
21.3377	-8.08363	-7.41234	24.7759	24.5528	22.4947	-11.2025	0.25868	-71.3693	-58.8149	-58.8021
21.3507	-8.10282	-7.34817	24.6951	24.5692	22.5182	-11.2368	0.24491	-71.3487	-58.8163	-58.8276
21.3636	-8.09925	-7.38226	24.7008	24.5634	22.6	-11.274	0.25112	-71.3364	-58.8176	-58.8305
21.3766	-8.08704	-7.3771	24.7238	24.5376	22.6088	-11.3114	0.2187	-71.2575	-58.8077	-58.8333
21.3896	-8.0829	-7.38596	24.7499	24.5675	22.6263	-11.315	0.14409	-71.2832	-58.8032	-58.8724
21.4026	-8.08129	-7.43378	24.8372	24.6002	22.6524	-11.3436	0.14743	-71.2752	-58.776	-58.8662
21.4156	-8.07377	-7.44218	24.8372	24.6274	22.6565	-11.2718	0.17901	-71.3153	-58.7681	-58.8709
21.4286	-8.08285	-7.47013	24.8654	24.652	22.6695	-11.3265	0.18832	-71.3048	-58.688	-58.8418
21.4416	-8.00835	-7.46403	24.7807	24.6601	22.7105	-11.3696	0.17516	-71.2851	-58.6899	-58.8571
21.4546	-8.00991	-7.47146	24.7404	24.7657	22.7627	-11.3565	0.09424	-71.282	-58.6862	-58.8525
21.4675	-8.02817	-7.49252	24.7619	24.7786	22.7927	-11.41	0.19148	-71.2339	-58.6682	-58.941
21.4805	-8.0324	-7.51888	24.7471	24.8669	22.8115	-11.4099	0.09956	-71.2588	-58.6696	-58.9517
21.4935	-8.03099	-7.53938	24.7716	24.8766	22.8163	-11.4596	0.16046	-71.2499	-58.6599	-58.9395
21.5065	-8.02408	-7.55382	24.796	24.8957	22.8678	-11.4584	0.15083	-71.2352	-58.6557	-58.9407
21.5195	-8.0282	-7.56596	24.8093	24.9154	22.8873	-11.4823	0.14684	-71.2287	-58.6602	-58.9526
21.5325	-8.05475	-7.58433	24.8059	24.9131	22.9708	-11.5146	0.14298	-71.2248	-58.6564	-58.9528
21.5454	-7.95612	-7.56348	24.8027	24.9422	23.0007	-11.5244	0.14506	-71.1926	-58.7034	-58.9555
21.5584	-8.0379	-7.57086	24.7886	24.9629	23.0585	-11.5398	0.14181	-71.1938	-58.7116	-58.9526
21.5714	-8.05008	-7.58676	24.8311	24.9893	23.0516	-11.5944	0.12768	-71.1338	-58.697	-58.9722
21.5844	-8.13859	-7.62838	24.8516	25.0128	23.0784	-11.621	0.12795	-71.1302	-58.7157	-58.9947
21.5974	-8.17696	-7.58396	24.9114	25.0648	23.032	-11.6534	0.12298	-71.1238	-58.7286	-58.9919
21.6104	-8.17569	-7.60994	24.9435	25.0947	23.0639	-11.6888	0.14947	-71.1287	-58.789	-58.9531
21.6234	-8.23607	-7.55812	24.9589	25.1165	23.0877	-11.7187	0.14294	-71.1281	-58.7764	-58.9625
21.6364	-8.2319	-7.57425	25.0112	25.0315	23.1866	-11.7097	0.15067	-71.1304	-58.7749	-58.9747
21.6493	-8.21644	-7.60992	25.0356	25.0556	23.2176	-11.7345	0.14201	-71.1637	-58.7232	-59.0009
21.6623	-8.18992	-7.62868	25.0458	25.0688	23.2431	-11.7533	0.12256	-71.1523	-58.7167	-58.9957
21.6753	-8.19147	-7.66383	25.1477	25.1155	23.2689	-11.7777	0.15665	-71.2252	-58.7242	-59.0208
21.6883	-8.19029	-7.67327	25.1563	25.1369	23.2642	-11.799	0.19907	-71.2229	-58.7264	-59.0006
21.7013	-8.18921	-7.66269	25.165	25.1133	23.2877	-11.8258	0.19648	-71.2456	-58.7481	-58.9551
21.7143	-8.13019	-7.65752	25.1681	25.1344	23.3282	-11.858	0.20251	-71.2539	-58.7249	-58.9686
21.7273	-8.14214	-7.67484	25.1433	25.2392	23.3655	-11.8734	0.20024	-71.2451	-58.7097	-58.9538
21.7403	-8.07567	-7.68373	25.1128	25.2481	23.3886	-11.9001	0.20377	-71.2531	-58.6889	-58.9585
21.7533	-8.07926	-7.70395	25.1409	25.2795	23.4373	-12.0031	0.1797	-71.2721	-58.6294	-58.9634
21.7662	-8.04649	-7.72439	25.1525	25.3026	23.4527	-12.023	0.16731	-71.2318	-58.6543	-59.0191
21.7792	-8.13765	-7.78978	25.1616	25.3563	23.4714	-12.0458	0.1835	-71.2305	-58.6621	-59.0162
21.7922	-8.1452	-7.80199	25.1963	25.4099	23.4032	-12.0966	0.24456	-71.2209	-58.6755	-59.0244
21.8052	-8.14705	-7.81706	25.2062	25.4526	23.4356	-12.1251	0.26932	-71.2281	-58.731	-58.9883
21.8182	-8.17992	-7.84059	25.2218	25.4784	23.4462	-12.087	0.2946	-71.2266	-58.7108	-59.0086
21.8312	-8.17364	-7.85289	25.2603	25.4338	23.4824	-12.1252	0.30326	-71.2307	-58.7099	-59.0511
21.8442	-8.25701	-7.88741	25.3154	25.4614	23.4992	-12.1523	0.29803	-71.2208	-58.7087	-59.0487
21.8571	-8.25919	-7.91333	25.3281	25.4809	23.4967	-12.1265	0.29007	-71.191	-58.7016	-59.0348
21.8701	-8.29466	-7.8587	25.3771	25.4922	23.5226	-12.1571	0.33011	-71.2429	-58.7112	-59.0485
21.8831	-8.29625	-7.88876	25.3894	25.5066	23.5542	-12.182	0.32291	-71.2306	-58.7375	-58.9421
21.8961	-8.32567	-7.82385	25.4101	25.555	23.4927	-12.2182	0.32429	-71.2351	-58.7383	-58.9453
21.9091	-8.28737	-7.92509	25.4082	25.5507	23.5981	-12.2433	0.32573	-71.231	-58.7307	-58.9564
21.9221	-8.3445	-7.95684	25.4035	25.5861	23.6134	-12.2825	0.27979	-71.1407	-58.7147	-58.9758
21.9351	-8.35443	-7.96624	25.4466	25.5426	23.5948	-12.2994	0.28457	-71.1462	-58.7239	-59.0062
21.948	-8.37264	-8.0202	25.5399	25.5799	23.6153	-12.3217	0.30113	-71.1969	-58.7389	-59.0196
21.961	-8.37963	-8.02916	25.5262	25.6117	23.6082	-12.2607	0.31542	-71.1837	-58.7371	-58.985
21.974	-8.40068	-8.04106	25.5238	25.6409	23.6211	-12.2817	0.33273	-71.1841	-58.7557	-58.9505
21.987	-8.38342	-8.05034	25.5186	25.6787	23.637	-12.3167	0.32805	-71.1755	-58.7582	-58.9584
22	-8.38366	-8.05981	25.5195	25.7012	23.6612	-12.3433	0.3237	-71.1671	-58.7548	-58.9496
22.013	-8.39194	-8.07216	25.535	25.7082	23.6854	-12.381	0.42578	-71.1931	-58.7652	-58.9493
22.026	-8.38032	-8.10426	25.5535	25.7293	23.7212	-12.4212	0.42978	-71.1805	-58.7807	-58.9403
22.039	-8.37975	-8.13373	25.5777	25.7307	23.749	-12.4893	0.54309	-71.2637	-58.799	-58.9563
22.052	-8.38764	-8.15213	25.6103	25.7407	23.7799	-12.5156	0.5612	-71.272	-58.8142	-58.8553
22.0649	-8.41218	-8.10937	25.6203	25.7731	23.7942	-12.5419	0.58539	-71.2492	-58.8575	-58.8697
22.0779	-8.45943	-8.14252	25.6248	25.7581	23.8949	-12.5736	0.59603	-71.2597	-58.8424	-58.8895
22.0909	-8.45373	-8.1727	25.6828	25.6951	23.8913	-12.6277	0.59854	-71.2701	-58.8635	-58.8452
22.1039	-8.54665	-8.21706	25.6905	25.7184	23.8852	-12.5869	0.63163	-71.2689	-58.873	-58.8489
22.1169	-8.55907	-8.2278	25.712	25.773	23.834	-12.6221	0.63352	-71.2867	-58.8881	-58.8135
22.1299	-8.47977	-8.21881	25.7277	25.7944	23.8608	-12.6486	0.67484	-71.2845	-58.926	-58.8201
22.1429	-8.52781	-8.23505	25.7293	25.8105	23.8514	-12.5917	0.71614	-71.2905	-58.9083	-58.8207
22.1558	-8.50923	-8.25389	25.742	25.8352	23.8902	-12.5968	0.66149	-71.2712	-58.9185	-58.8323
22.1688	-8.50758	-8.27258	25.7576	25.8657	23.949	-12.6975	0.65692	-71.2687	-58.9258	-58.8545
22.1818	-8.55092	-8.29126	25.7622	25.902	23.9548	-12.7289	0.64422	-71.2716	-58.9551	-58.7957
22.1948	-8.57746	-8.32957	25.7558	25.9909	23.9722	-12.7744	0.64872	-71.2575	-58.9587	-58.7767
22.2078	-8.58669	-8.37055	25.8419	26.0176	24.035	-12.8882	0.64773	-71.266	-58.9507	-58.78
22.2208	-8.59557	-8.38898	25.8463	26.0528	24.0675	-12.896	0.53985	-71.2858	-58.9037	-58.7918
22.2338	-8.63775	-8.38243	25.9065	26.0659	24.134	-12.9148	0.50414	-71.2861	-58.8933	-58.7925
22.2467	-8.7222	-8.41265	25.9216	26.093	24.145	-12.9588	0.48238	-71.2169	-58.8826	-58.8043
22.2597	-8.7453	-8.36778	25.9395	26.1256	24.1841	-12.9603	0.40717	-71.2104	-58.8636	-58.8216
22.2727	-8.73734	-8.44415	25.9715	26.1051	24.2928	-12.9869	0.43237	-71.2212	-58.8502	-58.8219
22.2857	-8.72063	-8.53241	26.0007	26.1241	24.3143	-13.0361	0.41307	-71.143	-58.8342	-58.8387
22.2987	-8.71474	-8.55374	26.0245	26.1574	24.2568	-13.1078	0.42498	-71.1606	-58.8238	-58.883
22.3117	-8.69162	-8.64841	26.0314	26.1743	24.2742	-13.1459	0.4093	-71.1113	-58.8219	-58.8792
22.3247	-8.70185	-8.67361	26.0665	26.2279	24.3114	-13.2346	0.42761	-71.1155	-58.8368	-58.9172
22.3377	-8.72599	-8.70449	26.0736	26.2678	24.3096	-13.2674	0.4042	-71.0132	-58.9222	-58.9071
22.3507	-8.73032	-8.7412	26.0779	26.3105	24.3277	-13.2887	0.4234	-71.0517	-58.9269	-58.9528
22.3636	-8.75961	-8.79174	26.1574	26.342	24.3432	-13.3153	0.41495	-71.0455	-58.937	-58.9223
22.3766	-8.77186	-8.76885	26.0871	26.3649	24.3645	-13.339	0.42618	-71.0305	-58.9582	-58.9415
22.3896	-8.80352	-8.80152	26.1303	26.4129	24.3858	-13.34	0.34441	-71.0264	-58.9738	-58.9352
22.4026	-8.80143	-8.82825	26.145	26.4444	24.4127	-13.3825	0.34614	-71.0054	-58.9806	-58.931
22.4156	-8.83273	-8.76015	26.179	26.4818	24.4395	-13.4164	0.3536	-71.0008	-58.9507	-59.0025
22.4286	-8.84417	-8.7822	26.1846	26.4776	24.5079	-13.3942	0.28495	-71.0186	-58.9542	-59.021
22.4416	-8.83885	-8.8152	26.193	26.5077	24.5366	-13.4474	0.27479	-71.0166	-58.8795	-59.0224
22.4546	-8.79416	-8.83678	26.1561	26.5323	24.5682	-13.4755	0.27616	-71.0173	-58.8694	-59.0653
22.4675	-8.78837	-8.89723	26.2583	26.5848	24.5999	-13.5091	0.28325	-71.0122	-58.8394	-59.0574
22.4805	-8.80218	-8.93501	26.2786	26.6035	24.6068	-13.5539	0.34336	-70.987	-58.8288	-59.1084
22.4935	-8.89235	-8.99268	26.2905	26.6251	24.6309	-13.5903	0.34168	-70.9841	-58.8543	-59.0677
22.5065	-8.80733	-8.98909	26.3083	26.6749	24.6016	-13.621	0.3543	-70.9867	-58.8403	-59.075
22.5195	-8.78997	-9.06741	26.2959	26.7443	24.6586	-13.6575	0.3588	-70.9835	-58.846	-59.0654
22.5325	-8.8058	-9.08175	26.298	26.8081	24.6	-13.7303	0.3885	-70.9384	-58.8487	-59.0643
22.5454	-8.82983	-9.10161	26.2973	26.8332	24.5915	-13.7053	0.41832	-70.8962	-58.9076	-59.0631
22.5584	-8.91539	-9.0492	26.2965	26.8726	24.6031	-13.7285	0.41776	-70.8873	-58.905	-59.0675
22.5714	-8.90832	-9.06724	26.3185	26.8053	24.6956	-13.7517	0.41464	-70.8867	-58.9021	-59.0661
22.5844	-8.92065	-9.07946	26.3183	26.8639	24.6979	-13.7467	0.3528	-70.8281	-58.902	-59.0591
22.5974	-8.93009	-9.10006	26.3127	26.9031	24.7115	-13.7694	0.34698	-70.8205	-58.8991	-59.06
22.6104	-8.95616	-9.14286	26.3907	26.9285	24.7306	-13.7892	0.36365	-70.7984	-58.8847	-59.0973
22.6234	-8.9679	-9.15453	26.3926	26.9542	24.7446	-13.7479	0.32682	-70.7844	-58.8867	-59.0928
22.6364	-8.96555	-9.18284	26.403	26.9885	24.7815	-13.7938	0.32337	-70.8119	-58.7909	-59.17
22.6493	-8.94679	-9.20535	26.4132	27.0145	24.8015	-13.8142	0.35102	-70.7827	-58.8556	-59.172
22.6623	-9.0213	-9.26112	26.4372	27.091	24.8159	-13.8514	0.36769	-70.7785	-58.8561	-59.1905
22.6753	-9.01226	-9.29405	26.4753	27.0266	24.7966	-13.9107	0.42324	-70.7824	-58.8483	-59.2061
22.6883	-9.0088	-9.35177	26.5633	27.0429	24.8391	-13.9303	0.46744	-70.8426	-58.8349	-59.2132
22.7013	-9.01372	-9.38109	26.5723	27.0648	24.8343	-13.8859	0.5007	-70.8303	-58.8328	-59.1976
22.7143	-9.01301	-9.39072	26.5732	27.0868	24.8717	-13.9262	0.51177	-70.8399	-58.7164	-59.2328
22.7273	-9.0234	-9.4087	26.5743	27.1117	24.8816	-13.8714	0.44418	-70.8324	-58.7153	-59.2377
22.7403	-9.01695	-9.4351	26.5868	27.1284	24.9169	-13.9207	0.44939	-70.8613	-58.6303	-59.2823
22.7533	-8.98553	-9.45043	26.594	27.1591	24.9411	-13.9138	0.37877	-70.8621	-58.6378	-59.2852
22.7662	-8.99618	-9.48799	26.5958	27.2286	24.9487	-13.9374	0.37789	-70.8521	-58.6252	-59.2627
22.7792	-8.99532	-9.51122	26.6428	27.2132	24.9172	-13.9944	0.43298	-70.8534	-58.6292	-59.2764
22.7922	-9.09299	-9.54863	26.6537	27.2507	24.9306	-14.0205	0.43752	-70.863	-58.6552	-59.2177
22.8052	-9.021	-9.5443	26.6706	27.3219	24.8906	-14.0522	0.44506	-70.8529	-58.667	-59.2294
22.8182	-9.01956	-9.61051	26.6988	27.3404	24.9145	-14.0893	0.45829	-70.8729	-58.5954	-59.2018
22.8312	-9.03204	-9.60404	26.7017	27.3735	24.8426	-14.0734	0.45761	-70.8727	-58.6002	-59.1908
22.8442	-9.04735	-9.62794	26.727	27.3848	24.8625	-14.1082	0.4628	-70.8945	-58.5241	-59.2583
22.8571	-9.0431	-9.65145	26.724	27.3939	24.9714	-14.0948	0.37779	-70.9106	-58.5183	-59.2589
22.8701	-9.04719	-9.66074	26.7237	27.4286	24.9845	-14.1147	0.34834	-70.8152	-58.4845	-59.2282
22.8831	-9.06509	-9.6952	26.7515	27.4663	25.0034	-14.1343	0.38376	-70.8663	-58.4953	-59.2755
22.8961	-9.0799	-9.69612	26.7513	27.4959	25.0086	-14.1675	0.35515	-70.8002	-58.4975	-59.2271
22.9091	-9.08318	-9.7167	26.7401	27.5339	25.0338	-14.2062	0.35219	-70.7792	-58.4963	-59.2964
22.9221	-9.08902	-9.74014	26.7571	27.5609	25.0791	-14.2557	0.39894	-70.7524	-58.4889	-59.3015
22.9351	-9.09468	-9.75518	26.7629	27.5824	25.1024	-14.2797	0.41708	-70.751	-58.4837	-59.2968
22.948	-9.13077	-9.72022	26.7715	27.6177	25.1288	-14.2869	0.35101	-70.7524	-58.4806	-59.3156
22.961	-9.12449	-9.74448	26.7801	27.6085	25.2249	-14.3161	0.36591	-70.7483	-58.4408	-59.3288
22.974	-9.0982	-9.84454	26.7747	27.6387	25.2338	-14.3314	0.35889	-70.6831	-58.4258	-59.328
22.987	-9.09952	-9.86351	26.7605	27.6744	25.3013	-14.3522	0.36606	-70.6828	-58.405	-59.2991
23	-9.09504	-9.88233	26.8111	27.7075	25.2757	-14.409	0.36215	-70.6407	-58.4007	-59.3145
23.013	-9.14406	-9.93761	26.831	27.7211	25.3002	-14.4402	0.36682	-70.6437	-58.4271	-59.324
23.026	-9.15428	-9.95087	26.8678	27.7689	25.2456	-14.499	0.44936	-70.6351	-58.431	-59.3274
23.039	-9.16444	-9.98919	26.857	27.8031	25.2635	-14.535	0.45889	-70.697	-58.4881	-59.2388
23.052	-9.18289	-9.991	26.8687	27.8714	25.1691	-14.5822	0.50202	-70.6781	-58.4974	-59.2289
23.0649	-9.18999	-10.0038	26.8607	27.9175	25.178	-14.6041	0.48887	-70.6731	-58.4978	-59.1857
23.0779	-9.14693	-9.98881	26.8667	27.9665	25.1871	-14.5975	0.40237	-70.6848	-58.5033	-59.2017
23.0909	-9.16866	-10.0048	26.8477	28.01	25.2408	-14.6158	0.39652	-70.663	-58.4945	-59.1783
23.1039	-9.17904	-10.0124	26.8795	28.0621	25.2069	-14.6591	0.38528	-70.605	-58.5053	-59.177
23.1169	-9.19195	-10.0309	26.8727	28.1502	25.2372	-14.6571	0.4137	-70.6737	-58.5047	-59.1644
23.1299	-9.17415	-10.0492	26.8829	28.1709	25.2564	-14.6829	0.40325	-70.67	-58.5097	-59.1569
23.1429	-9.17898	-10.109	26.9237	28.2334	25.2812	-14.7168	0.44353	-70.745	-58.5092	-59.1852
23.1558	-9.16695	-10.132	26.9448	28.2565	25.298	-14.77	0.49763	-70.7505	-58.4892	-59.1737
23.1688	-9.17176	-10.1209	26.9122	28.2429	25.3178	-14.7866	0.5066	-70.7587	-58.4916	-59.1981
23.1818	-9.1935	-10.1402	26.9271	28.2737	25.3489	-14.831	0.49068	-70.7141	-58.4716	-59.1939
23.1948	-9.20411	-10.1621	26.9284	28.4078	25.3798	-14.8953	0.51156	-70.7177	-58.4682	-59.1979
23.2078	-9.20058	-10.1896	26.9468	28.4322	25.3964	-14.954	0.6105	-70.6651	-58.5353	-59.2188
23.2208	-9.29257	-10.2281	26.9543	28.5207	25.4103	-14.9675	0.59396	-70.6601	-58.5382	-59.2199
23.2338	-9.29244	-10.2609	26.9988	28.5473	25.3708	-15.0285	0.66114	-70.6551	-58.5354	-59.2379
23.2467	-9.28932	-10.2797	27.0129	28.5738	25.4042	-15.0419	0.68648	-70.7432	-58.563	-59.1836
23.2597	-9.24149	-10.2625	27.0272	28.6058	25.4266	-15.0696	0.69833	-70.7393	-58.5481	-59.1717
23.2727	-9.26107	-10.2848	27.0082	28.6543	25.4771	-15.1002	0.72745	-70.7637	-58.5923	-59.1764
23.2857	-9.30305	-10.3071	27.0008	28.686	25.4938	-15.1615	0.73182	-70.73	-58.5803	-59.1725
23.2987	-9.29461	-10.3011	27.047	28.6414	25.5162	-15.1721	0.73642	-70.7275	-58.596	-59.1517
23.3117	-9.39559	-10.2311	27.0625	28.6747	25.519	-15.1798	0.73841	-70.7194	-58.5946	-59.1421
23.3247	-9.39308	-10.2624	27.0779	28.6805	25.6191	-15.1874	0.7264	-70.7026	-58.5817	-59.1095
23.3377	-9.4101	-10.3073	27.1184	28.7648	25.6374	-15.192	0.76227	-70.7647	-58.5828	-59.1127
23.3507	-9.41579	-10.3379	27.1279	28.793	25.6446	-15.2357	0.80934	-70.7571	-58.5672	-59.0988
23.3636	-9.41293	-10.3177	27.0556	28.7932	25.6658	-15.2511	0.81133	-70.7855	-58.5822	-59.0458
23.3766	-9.42116	-10.3422	27.0639	28.8073	25.6706	-15.214	0.83026	-70.7939	-58.5662	-59.035
23.3896	-9.41524	-10.3356	27.0891	28.7819	25.7093	-15.2447	0.85789	-70.8412	-58.4777	-59.0296
23.4026	-9.38466	-10.3622	27.1113	28.8011	25.7536	-15.2838	0.87746	-70.8574	-58.457	-59.0352
23.4156	-9.37701	-10.3913	27.131	28.808	25.7839	-15.3201	0.87766	-70.8737	-58.4388	-59.0491
23.4286	-9.37763	-10.4144	27.1539	28.814	25.8058	-15.3417	0.90225	-70.921	-58.4318	-59.0571
23.4416	-9.37265	-10.4316	27.1795	28.837	25.8166	-15.3516	0.90919	-70.9263	-58.4412	-58.9671
23.4546	-9.37045	-10.4098	27.2221	28.8769	25.7905	-15.3839	0.92181	-70.9314	-58.4307	-58.9922
23.4675	-9.36544	-10.433	27.2205	28.875	25.8759	-15.4021	0.96287	-71.0099	-58.4232	-58.9891
23.4805	-9.37155	-10.4506	27.2416	28.8956	25.8939	-15.4369	0.95705	-70.9634	-58.4157	-58.9661
23.4935	-9.3803	-10.4457	27.2292	28.8935	25.9205	-15.4688	0.94049	-70.9593	-58.422	-58.9903
23.5065	-9.40291	-10.4489	27.2361	28.9246	25.9305	-15.4776	0.96486	-70.9304	-58.4308	-58.9749
23.5195	-9.40013	-10.4659	27.2514	28.9784	25.9547	-15.5451	0.95739	-70.9354	-58.4449	-58.926
23.5325	-9.44742	-10.405	27.2697	29.0355	25.9622	-15.5485	0.96155	-70.8784	-58.5209	-58.9251
23.5454	-9.52296	-10.4259	27.2823	29.0788	25.9698	-15.5632	0.95194	-70.874	-58.5437	-58.8602
23.5584	-9.52881	-10.3911	27.3175	29.0747	25.9686	-15.5833	0.94798	-70.8641	-58.5075	-58.8714
23.5714	-9.62493	-10.4324	27.3193	29.071	26.0394	-15.5977	0.95239	-70.868	-58.5051	-58.8514
23.5844	-9.64895	-10.4346	27.3549	29.1296	25.9831	-15.6371	0.92608	-70.8103	-58.5168	-58.8479
23.5974	-9.65334	-10.4194	27.2862	29.1379	26.0132	-15.6619	0.9307	-70.8229	-58.5228	-58.8664
23.6104	-9.68557	-10.3402	27.3313	29.1659	26.0517	-15.6499	0.88719	-70.8209	-58.5176	-58.8536
23.6234	-9.69799	-10.368	27.3368	29.1609	26.1429	-15.6463	0.90488	-70.8215	-58.4814	-58.9365
23.6364	-9.70758	-10.4147	27.3672	29.2316	26.1775	-15.6509	0.84925	-70.8443	-58.4757	-58.944
23.6493	-9.71166	-10.4554	27.3947	29.2602	26.1815	-15.7054	0.92179	-70.853	-58.4334	-59.05
23.6623	-9.71584	-10.4846	27.3945	29.2584	26.258	-15.7061	0.86473	-70.8786	-58.4274	-59.0556
23.6753	-9.63939	-10.4912	27.4113	29.2765	26.2837	-15.7373	0.88013	-70.8928	-58.3847	-59.0892
23.6883	-9.61088	-10.6051	27.3945	29.3754	26.3205	-15.7656	0.89292	-70.9071	-58.3641	-59.1062
23.7013	-9.60185	-10.6188	27.4115	29.3925	26.3238	-15.7633	0.89759	-70.9074	-58.3348	-59.0896
23.7143	-9.58439	-10.6466	27.3749	29.4322	26.3272	-15.7808	0.86075	-70.8408	-58.2973	-59.0898
23.7273	-9.59168	-10.6607	27.3857	29.475	26.3619	-15.8577	0.86345	-70.8531	-58.2906	-59.1095
23.7403	-9.61559	-10.6831	27.391	29.5264	26.3577	-15.8872	0.84691	-70.7646	-58.3796	-59.1318
23.7533	-9.70178	-10.7084	27.3935	29.5585	26.3757	-15.9079	0.83629	-70.7685	-58.3937	-59.1538
23.7662	-9.71293	-10.7308	27.4071	29.5936	26.3935	-15.9255	0.82856	-70.7634	-58.4116	-59.1756
23.7792	-9.79767	-10.7727	27.4207	29.6037	26.5002	-15.9207	0.83226	-70.7549	-58.4029	-59.1805
23.7922	-9.81858	-10.8256	27.4428	29.6698	26.5107	-15.9299	0.8445	-70.7376	-58.4733	-59.219
23.8052	-9.81966	-10.8613	27.4707	29.6852	26.5607	-16.0433	0.85125	-70.7566	-58.46	-59.2573
23.8182	-9.81776	-10.9106	27.5794	29.7262	26.5378	-16.0732	0.86086	-70.767	-58.4326	-59.2616
23.8312	-9.81853	-10.9287	27.5954	29.7198	26.543	-16.0223	0.91288	-70.8593	-58.4277	-59.2657
23.8442	-9.86945	-10.9357	27.6589	29.7415	26.5711	-16.0477	0.93181	-70.8569	-58.4226	-59.2444
23.8571	-9.87519	-10.9427	27.6633	29.6928	26.5799	-16.0373	0.93706	-70.8632	-58.4199	-59.2509
23.8701	-9.86136	-10.9522	27.6845	29.7198	26.6058	-16.0326	0.86101	-70.8695	-58.3837	-59.2517
23.8831	-9.82548	-10.9645	27.7058	29.7607	26.6207	-16.0558	0.88026	-70.8563	-58.364	-59.3317
23.8961	-9.84844	-10.9823	27.6769	29.885	26.6413	-16.0452	0.79555	-70.8574	-58.3661	-59.3282
23.9091	-9.82961	-10.997	27.6904	29.9363	26.6367	-16.0651	0.80576	-70.836	-58.365	-59.3134
23.9221	-9.8503	-11.0171	27.6819	30.0182	26.6347	-16.0681	0.81905	-70.8059	-58.4455	-59.3153
23.9351	-9.91368	-11.0619	27.7043	30.0438	26.6272	-16.0988	0.82416	-70.8035	-58.4593	-59.317
23.948	-9.92743	-11.1343	27.7824	30.1284	26.5854	-16.1463	0.82364	-70.8009	-58.4507	-59.338
23.961	-9.947	-11.1448	27.7874	30.1431	26.5655	-16.1045	0.8733	-70.784	-58.5129	-59.3335
23.974	-10.0456	-11.1856	27.8648	30.1723	26.5708	-16.1244	0.88365	-70.7862	-58.5197	-59.3316
23.987	-10.0521	-11.2009	27.9056	30.1114	26.5396	-16.0662	0.89403	-70.7853	-58.518	-59.3268
24	-10.1792	-11.1384	27.9214	30.1426	26.5393	-16.0866	0.85984	-70.7677	-58.5331	-59.3217
24.013	-10.1863	-11.1549	27.9569	30.1066	26.5995	-16.0765	0.85692	-70.7611	-58.5285	-59.3222
24.026	-10.1931	-11.1686	27.9733	30.1324	26.6085	-16.0862	0.86594	-70.7445	-58.5016	-59.3172
24.039	-10.2193	-11.1878	27.9871	30.1526	26.6095	-16.1043	0.85886	-70.7431	-58.5084	-59.3146
24.052	-10.2343	-11.2014	27.9759	30.1505	26.6717	-16.1279	0.86616	-70.7331	-58.4756	-59.3623
24.0649	-10.2518	-11.2066	27.9791	30.1821	26.7032	-16.1485	0.80345	-70.6897	-58.4704	-59.3544
24.0779	-10.2692	-11.2287	27.9854	30.2024	26.7238	-16.1828	0.82491	-70.6971	-58.4646	-59.4507
24.0909	-10.2891	-11.2478	28.017	30.2256	26.7503	-16.1945	0.7763	-70.7239	-58.4111	-59.4493
24.1039	-10.2811	-11.2471	28.0151	30.2231	26.7603	-16.2144	0.7781	-70.717	-58.425	-59.4618
24.1169	-10.3012	-11.2516	27.9992	30.2652	26.7762	-16.1723	0.7041	-70.7214	-58.4554	-59.3707
24.1299	-10.3126	-11.2363	28.0088	30.2538	26.7505	-16.1053	0.72203	-70.7087	-58.4574	-59.3584
24.1429	-10.3323	-11.2319	28.0044	30.2927	26.7673	-16.0947	0.65794	-70.7407	-58.3732	-59.3183
24.1558	-10.2768	-11.2273	28.0506	30.2585	26.7842	-16.1257	0.6774	-70.7386	-58.3709	-59.3202
24.1688	-10.2973	-11.2476	28.0272	30.372	26.8038	-16.1199	0.5927	-70.7563	-58.3657	-59.3165
24.1818	-10.3065	-11.2844	28.0543	30.3817	26.7954	-16.1695	0.67764	-70.7571	-58.3462	-59.2761
24.1948	-10.3016	-11.3346	28.1701	30.4194	26.8266	-16.1766	0.67203	-70.817	-58.3238	-59.286
24.2078	-10.3049	-11.3621	28.1983	30.4459	26.8556	-16.2236	0.71644	-70.8238	-58.3096	-59.293
24.2208	-10.2882	-11.384	28.1871	30.4725	26.8656	-16.2632	0.72709	-70.8582	-58.2619	-59.2751
24.2338	-10.224	-11.4058	28.2148	30.4936	26.8896	-16.297	0.72941	-70.8616	-58.2395	-59.2629
24.2467	-10.2665	-11.4305	28.2319	30.4939	26.8577	-16.3253	0.72909	-70.8676	-58.2503	-59.2673
24.2597	-10.329	-11.4411	28.2413	30.5434	26.882	-16.3284	0.72072	-70.8653	-58.2494	-59.2717
24.2727	-10.3443	-11.4853	28.3792	30.4968	26.8446	-16.3484	0.72672	-70.8741	-58.2512	-59.2788
24.2857	-10.3453	-11.4651	28.3937	30.5136	26.8634	-16.36	0.76398	-70.9366	-58.2416	-59.2943
24.2987	-10.3714	-11.4706	28.3998	30.5247	26.8656	-16.3741	0.75952	-70.9572	-58.1931	-59.22
24.3117	-10.3166	-11.4844	28.4172	30.5359	26.9015	-16.3938	0.77207	-70.941	-58.1672	-59.2807
24.3247	-10.307	-11.5686	28.4461	30.5442	26.9205	-16.4328	0.76822	-70.9525	-58.1247	-59.2827
24.3377	-10.3199	-11.5829	28.4554	30.5979	26.8546	-16.4747	0.76189	-70.9551	-58.1219	-59.3122
24.3507	-10.313	-11.6981	28.5537	30.6325	26.872	-16.5024	0.78084	-70.9573	-58.1221	-59.3159
24.3636	-10.334	-11.6927	28.5647	30.6847	26.7683	-16.4551	0.80531	-70.9564	-58.1197	-59.3081
24.3766	-10.3633	-11.7095	28.5507	30.7787	26.7927	-16.4867	0.82978	-70.9496	-58.1681	-59.3083
24.3896	-10.4154	-11.7177	28.5705	30.7827	26.7945	-16.5515	0.92942	-70.9455	-58.1608	-59.2916
24.4026	-10.4227	-11.7171	28.6296	30.7473	26.8103	-16.5768	0.93895	-70.9442	-58.1839	-59.208
24.4156	-10.4633	-11.6664	28.6496	30.7789	26.8262	-16.5652	0.85835	-70.9596	-58.1759	-59.2146
24.4286	-10.4672	-11.6582	28.6555	30.7994	26.831	-16.5647	0.84454	-70.9665	-58.173	-59.1206
24.4416	-10.4793	-11.6697	28.6954	30.7463	26.8048	-16.5921	0.82005	-70.8899	-58.1668	-59.1222
24.4546	-10.5787	-11.6867	28.7078	30.7598	26.7926	-16.6051	0.82117	-70.9062	-58.1857	-59.1375
24.4675	-10.6167	-11.7232	28.8041	30.7025	26.772	-16.6238	0.83081	-70.8943	-58.1902	-59.1416
24.4805	-10.7166	-11.7626	28.8137	30.7006	26.7513	-16.6038	0.82954	-70.8937	-58.1946	-59.1543
24.4935	-10.7549	-11.7075	28.8519	30.7017	26.7223	-16.6264	0.82863	-70.8932	-58.1847	-59.1699
24.5065	-10.745	-11.6866	28.7976	30.7083	26.7439	-16.6797	0.89757	-70.8841	-58.1689	-59.1634
24.5195	-10.7629	-11.7465	28.9018	30.7482	26.7547	-16.7048	0.90459	-70.8833	-58.1614	-59.1511
24.5325	-10.7609	-11.7386	28.8312	30.7485	26.7492	-16.6465	0.93964	-70.8795	-58.1454	-59.1553
24.5454	-10.7728	-11.7388	28.8414	30.7514	26.7721	-16.6645	0.94112	-70.909	-58.0794	-59.0865
24.5584	-10.7819	-11.7247	28.7727	30.7153	26.7586	-16.635	0.94844	-70.924	-58.0813	-59.0848
24.5714	-10.7911	-11.7269	28.793	30.7273	26.8069	-16.6336	0.90788	-70.9523	-58.0109	-59.066
24.5844	-10.7754	-11.7088	28.7171	30.7284	26.8134	-16.6624	0.90618	-70.9381	-58.0223	-59.0748
24.5974	-10.7881	-11.7488	28.819	30.7799	26.8482	-16.6714	0.87039	-70.9376	-58.0196	-59.072
24.6104	-10.8008	-11.7319	28.7541	30.764	26.8386	-16.6607	0.92366	-70.9341	-58.0199	-59.0717
24.6234	-10.8192	-11.7428	28.7557	30.7929	26.8685	-16.6695	0.86703	-70.9582	-58.0007	-59.0352
24.6364	-10.7622	-11.7479	28.7657	30.7883	26.8902	-16.7061	0.85745	-70.9595	-57.9728	-59.1144
24.6493	-10.7756	-11.753	28.7757	30.8088	26.9234	-16.7059	0.78566	-70.9971	-57.9002	-59.1102
24.6623	-10.7415	-11.7522	28.8139	30.7645	26.9344	-16.7334	0.79483	-70.9926	-57.9148	-59.1117
24.6753	-10.8031	-11.7539	28.8271	30.7814	26.9429	-16.7439	0.79867	-70.9939	-57.9456	-59.0043
24.6883	-10.8199	-11.7498	28.8234	30.8067	26.9432	-16.7737	0.85563	-70.9671	-57.9849	-58.9953
24.7013	-10.8818	-11.7483	28.8198	30.8406	26.9439	-16.7864	0.84242	-70.9819	-58.0018	-58.9306
24.7143	-10.8963	-11.7383	28.8418	30.7872	26.9254	-16.7268	0.84898	-70.9797	-57.9959	-58.925
24.7273	-10.9781	-11.731	28.8862	30.7896	26.9489	-16.7546	0.84994	-70.9774	-57.9788	-58.9165
24.7403	-10.9816	-11.7432	28.9417	30.7022	26.9637	-16.7405	0.87341	-70.9835	-57.9673	-58.9274
24.7533	-10.9906	-11.7691	28.9611	30.7182	26.9841	-16.7544	0.84375	-71.0178	-57.9224	-58.9466
24.7662	-11.0025	-11.7724	28.9749	30.7261	26.9933	-16.7707	0.84777	-71.0158	-57.9141	-58.9399
24.7792	-11.0004	-11.7952	28.9887	30.7423	27.0391	-16.7781	0.8547	-71.081	-57.9165	-58.9024
24.7922	-11.0121	-11.7927	29	30.7418	27.0265	-16.7131	0.86737	-71.082	-57.8989	-58.8678
24.8052	-11.0237	-11.8042	28.9584	30.8331	27.0729	-16.7214	0.84928	-71.0576	-57.9715	-58.8835
24.8182	-11.0237	-11.8242	28.9899	30.8455	27.1249	-16.8392	0.94267	-71.0526	-57.9578	-58.8939
24.8312	-11.029	-11.8357	29.0076	30.8692	27.141	-16.8479	0.93204	-71.0113	-58.0535	-58.8239
24.8442	-11.1103	-11.8442	29.0113	30.8789	27.1404	-16.8648	0.91353	-70.9256	-58.0207	-58.8245
24.8571	-11.1219	-11.8553	29.0351	30.7733	27.1843	-16.89	0.92064	-70.9332	-58.0188	-58.8306
24.8701	-11.1303	-11.8637	29.0398	30.7821	27.2054	-16.9065	0.90872	-70.9303	-58.011	-58.834
24.8831	-11.1581	-11.8666	29.0197	30.8715	27.2182	-16.9143	0.90009	-70.9143	-58.0114	-58.798
24.8961	-11.1548	-11.8805	29.0365	30.8734	27.2309	-16.9609	0.97505	-70.8953	-58.0119	-58.8404
24.9091	-11.1288	-11.9819	29.0336	30.895	27.2578	-16.9848	0.97684	-70.907	-58.0233	-58.7911
24.9221	-11.187	-11.9807	29.0391	30.8971	27.2651	-16.9972	0.97881	-70.9101	-58.0234	-58.784
24.9351	-11.1725	-12.0193	28.9939	30.9244	27.3167	-17.0373	0.9863	-70.9158	-58.0124	-58.8072
24.948	-11.1106	-12.0723	29.0073	30.9294	27.34	-17.0685	0.9936	-70.9099	-58.0097	-58.8021
24.961	-11.1106	-12.1201	28.9476	31.0098	27.3491	-17.0856	0.984	-70.9094	-58.0098	-58.8052
24.974	-11.1269	-12.1315	28.9662	31.0142	27.364	-17.1275	1.08606	-70.9257	-58.0494	-58.8027
24.987	-11.1234	-12.1426	28.9755	31.0662	27.3707	-17.127	1.08688	-70.9226	-58.0528	-58.7944
25	-11.1504	-12.1505	28.9618	31.0846	27.3498	-17.1071	1.11592	-70.9108	-58.1042	-58.7916
25.013	-11.1575	-12.1497	28.9585	31.1115	27.3683	-17.1153	1.11435	-70.9019	-58.1082	-58.7831
25.026	-11.1753	-12.1485	28.9599	31.108	27.3703	-17.079	1.13266	-70.8702	-58.1685	-58.7745
25.039	-11.2549	-12.1811	28.9614	31.1132	27.3727	-17.0907	1.12319	-70.8663	-58.212	-58.7296
25.052	-11.2676	-12.1802	28.9968	31.144	27.3159	-17.1329	1.19172	-70.8565	-58.2161	-58.7324
25.0649	-11.2717	-12.1876	29.0016	31.1498	27.3486	-17.1414	1.2069	-70.9454	-58.2394	-58.674
25.0779	-11.2841	-12.2006	29.0178	31.1554	27.3509	-17.0803	1.23363	-70.9451	-58.2317	-58.6521
25.0909	-11.2909	-12.1796	28.9467	31.1441	27.4011	-17.1122	1.24079	-70.9781	-58.1266	-58.6467
25.1039	-11.2949	-12.2032	28.9621	31.1579	27.4344	-17.1774	1.33146	-70.9577	-58.1146	-58.6384
25.1169	-11.2989	-12.2039	28.8734	31.2046	27.4732	-17.2031	1.34868	-70.9541	-58.0999	-58.6464
25.1299	-11.3029	-12.2181	28.8935	31.2087	27.5096	-17.2396	1.36518	-70.9561	-58.0908	-58.6599
25.1429	-11.3235	-12.2627	28.9803	31.2157	27.5295	-17.2672	1.38652	-70.9607	-58.0646	-58.7354
25.1558	-11.313	-12.327	28.9855	31.2255	27.5247	-17.217	1.41065	-70.9597	-58.0634	-58.7355
25.1688	-11.3386	-12.3328	28.9659	31.3611	27.4886	-17.2514	1.41521	-70.953	-58.0649	-58.7328
25.1818	-11.3475	-12.3328	28.9747	31.3537	27.5162	-17.2967	1.5064	-71.0337	-58.0863	-58.7243
25.1948	-11.3873	-12.33	28.9948	31.3407	27.5215	-17.3025	1.50503	-71.0619	-58.1273	-58.6292
25.2078	-11.3631	-12.2766	28.9392	31.3356	27.5324	-17.3307	1.49828	-71.0425	-58.1317	-58.638
25.2208	-11.3783	-12.268	28.8979	31.3834	27.5991	-17.3053	1.41262	-71.0342	-58.1305	-58.6185
25.2338	-11.4016	-12.2395	28.9244	31.3469	27.6096	-17.3381	1.42193	-70.9925	-58.1432	-58.6018
25.2467	-11.4275	-12.2637	28.8952	31.4301	27.6286	-17.3256	1.34128	-70.979	-58.1501	-58.6072
25.2597	-11.4755	-12.1986	28.8915	31.4513	27.6394	-17.3297	1.33594	-70.974	-58.1232	-58.6915
25.2727	-11.4811	-12.1984	28.8933	31.467	27.6699	-17.3138	1.26286	-71.0164	-58.1264	-58.6507
25.2857	-11.4086	-12.201	28.9091	31.4715	27.6978	-17.3368	1.2733	-71.0169	-58.0956	-58.6661
25.2987	-11.384	-12.3023	28.8996	31.4816	27.737	-17.3738	1.28954	-71.0202	-58.0921	-58.7037
25.3117	-11.3841	-12.3092	28.9319	31.4836	27.7765	-17.484	1.36702	-71.0347	-58.0797	-58.741
25.3247	-11.3701	-12.3245	28.9445	31.497	27.7968	-17.4961	1.36291	-70.9988	-58.1463	-58.7752
25.3377	-11.4349	-12.337	28.9543	31.4992	27.8033	-17.5162	1.34529	-70.9323	-58.1208	-58.7839
25.3507	-11.4469	-12.3661	28.942	31.5874	27.8516	-17.5446	1.34484	-70.9336	-58.1035	-58.7726
25.3636	-11.4419	-12.3895	28.9609	31.5799	27.8884	-17.5836	1.44759	-70.9634	-58.0805	-58.789
25.3766	-11.4536	-12.4183	28.9574	31.631	27.9056	-17.5913	1.43777	-70.9627	-58.0715	-58.7574
25.3896	-11.468	-12.4384	28.9765	31.634	27.9062	-17.6268	1.49206	-70.9422	-58.0624	-58.8071
25.4026	-11.5638	-12.5006	29.0513	31.6342	27.9212	-17.637	1.49285	-70.9466	-58.0698	-58.7926
25.4156	-11.5897	-12.5068	29.0616	31.6686	27.8492	-17.5944	1.47986	-70.9313	-58.0771	-58.8006
25.4286	-11.621	-12.5102	29.036	31.7587	27.8892	-17.6056	1.50376	-71.0092	-58.104	-58.789
25.4416	-11.6635	-12.5137	29.0359	31.7471	27.8984	-17.6473	1.49463	-70.9594	-58.0973	-58.7689
25.4546	-11.6809	-12.5113	29.0528	31.7068	27.9301	-17.6719	1.48863	-70.9576	-58.1155	-58.7958
25.4675	-11.7321	-12.5143	29.0726	31.7196	27.9423	-17.7187	1.56621	-70.9501	-58.1111	-58.7859
25.4805	-11.7415	-12.5058	29.1011	31.6704	27.9574	-17.7231	1.55382	-70.9509	-58.1344	-58.7146
25.4935	-11.8187	-12.5223	29.1019	31.6881	27.9641	-17.7412	1.51678	-70.8739	-58.1099	-58.7193
25.5065	-11.8404	-12.5358	29.1031	31.7222	28.0295	-17.7648	1.54753	-70.8646	-58.0798	-58.7775
25.5195	-11.8225	-12.617	29.1134	31.7337	28.0611	-17.8246	1.60346	-70.8332	-58.0773	-58.7912
25.5325	-11.8297	-12.6315	29.1462	31.7567	28.0164	-17.8563	1.60885	-70.844	-58.0887	-58.7187
25.5454	-11.8673	-12.5987	29.1566	31.7606	28.0441	-17.8825	1.64267	-70.8489	-58.1169	-58.7448
25.5584	-11.9049	-12.6197	29.1754	31.7534	28.0719	-17.9171	1.66281	-70.8788	-58.1034	-58.7787
25.5714	-11.9202	-12.6319	29.2639	31.6954	28.1024	-17.9459	1.6803	-70.889	-58.087	-58.7871
25.5844	-11.9269	-12.6549	29.2682	31.6767	28.1606	-17.9046	1.59927	-70.9047	-58.0762	-58.801
25.5974	-11.9669	-12.5997	29.3091	31.6327	28.171	-17.9165	1.60747	-70.9063	-58.0738	-58.809
25.6104	-11.9842	-12.5783	29.3054	31.653	28.1814	-17.8803	1.5171	-70.9413	-58.0825	-58.7471
25.6234	-12.0153	-12.5707	29.3355	31.5974	28.1586	-17.9163	1.50192	-70.9034	-58.105	-58.7386
25.6364	-12.0348	-12.5713	29.3071	31.6811	28.1839	-17.8733	1.41067	-70.9107	-58.0991	-58.7245
25.6493	-12.0541	-12.5773	29.3041	31.6776	28.187	-17.9027	1.45857	-70.9125	-58.0733	-58.7159
25.6623	-12.0733	-12.5917	29.293	31.6717	28.2545	-17.8868	1.35976	-70.9341	-58.0694	-58.7183
25.6753	-12.0921	-12.5892	29.2569	31.6687	28.2657	-17.9069	1.31371	-70.8919	-58.0399	-58.6982
25.6883	-12.0995	-12.6063	29.2656	31.6684	28.2856	-17.9183	1.31271	-70.8752	-58.1309	-58.7338
25.7013	-12.0954	-12.6263	29.2968	31.6768	28.3226	-18.0168	1.38416	-70.889	-58.1128	-58.7441
25.7143	-12.0994	-12.6406	29.3197	31.6855	28.3293	-18.026	1.38796	-70.8882	-58.2069	-58.7128
25.7273	-12.1766	-12.6606	29.3316	31.6774	28.3252	-17.9852	1.3891	-70.901	-58.1921	-58.7352
25.7403	-12.173	-12.6806	29.3576	31.6751	28.3576	-17.9981	1.38484	-70.9077	-58.1869	-58.7632
25.7533	-12.2235	-12.7004	29.3808	31.6758	28.3758	-18.0022	1.38079	-70.9026	-58.1857	-58.7713
25.7662	-12.2356	-12.706	29.3873	31.6822	28.3801	-18.0033	1.34064	-70.7916	-58.2496	-58.7905
25.7792	-12.3408	-12.7227	29.3995	31.7083	28.3902	-18.0097	1.33164	-70.7702	-58.2611	-58.8122
25.7922	-12.3737	-12.731	29.4424	31.7094	28.4029	-18.0019	1.3172	-70.7399	-58.3458	-58.8254
25.8052	-12.4801	-12.7451	29.4428	31.7247	28.4156	-17.9969	1.29453	-70.7374	-58.3829	-58.7219
25.8182	-12.5031	-12.7648	29.4546	31.7847	28.4255	-17.9863	1.27762	-70.7263	-58.3834	-58.6887
25.8312	-12.5231	-12.7759	29.4387	31.794	28.4134	-17.892	1.32247	-70.7713	-58.3838	-58.6861
25.8442	-12.5374	-12.7647	29.4427	31.8032	28.4297	-17.8906	1.30584	-70.7912	-58.295	-58.6274
25.8571	-12.4958	-12.7788	29.458	31.7956	28.4603	-17.8863	1.31766	-70.8477	-58.2935	-58.6331
25.8701	-12.5048	-12.7929	29.4733	31.7906	28.4827	-17.9012	1.28816	-70.7597	-58.2499	-58.6076
25.8831	-12.5138	-12.793	29.4833	31.7827	28.508	-17.9104	1.25608	-70.7562	-58.24	-58.6714
25.8961	-12.5085	-12.8128	29.5019	31.783	28.5701	-18.0461	1.22661	-70.725	-58.2188	-58.6849
25.9091	-12.5089	-12.8299	29.5516	31.7976	28.5564	-18.0758	1.23351	-70.7331	-58.2255	-58.6928
25.9221	-12.633	-12.811	29.5736	31.7929	28.5816	-18.0915	1.24047	-70.741	-58.2263	-58.6977
25.9351	-12.6425	-12.8265	29.6045	31.8052	28.5561	-18.1127	1.23365	-70.771	-58.2271	-58.6608
25.948	-12.5798	-12.8391	29.6302	31.8009	28.5975	-18.1283	1.26654	-70.8545	-58.2194	-58.6634
25.961	-12.6015	-12.86	29.6283	31.8631	28.6167	-18.1354	1.26342	-70.8517	-58.2172	-58.6264
[truncated: 4,121 more rows]
