# Supplementary material for: Touchless interactive teaching of soft robots through flexible bimodal sensory interfaces
Source: Nat Commun. 2022 Aug 26;13:5030. doi: 10.1038/s41467-022-32702-5 (PMC9412806; doi:10.1038/s41467-022-32702-5)
Supplement: Supplementary file 26 — Source Data [file 41467_2022_32702_MOESM26_ESM.zip › Supplementary Source Data/Source Data Figure S18.xlsx]

## Sheet: Sheet1
Pressure	Chamber length of pressurization	Chamber length of depressurization
-80	85	85
-70	88	87
-60	93	91
-50	97	96
-40	103	101.5
-30	105.999	105
-20	110.076	108
-10	114.473	111
0	122	120
10	131	128
20	136	132
30	144	139
40	151	147
50	157	155
60	162	160
70	168	167
80	172	172
