# Supplementary material for: Touchless interactive teaching of soft robots through flexible bimodal sensory interfaces
Source: Nat Commun. 2022 Aug 26;13:5030. doi: 10.1038/s41467-022-32702-5 (PMC9412806; doi:10.1038/s41467-022-32702-5)
Supplement: Supplementary file 26 — Source Data [file 41467_2022_32702_MOESM26_ESM.zip › Supplementary Source Data/Source Data Figure S4.xlsx]

## Sheet: Figure S4A
Time(s)	Tactile Signal ΔR(Ω)
0	0
0.001	-0.01
0.002	0
0.003	0
0.004	0.01
0.005	0.01
0.006	-0.01
0.007	-0.01
0.008	0
0.009	0.01
0.01	-0.01
0.011	0
0.012	-0.01
0.013	0
0.014	0
0.015	0.01
0.016	0
0.017	-0.01
0.018	0
0.019	0
0.02	0.01
0.021	0
0.022	-0.01
0.023	0
0.024	0
0.025	0.01
0.026	0
0.027	0
0.028	-0.01
0.029	0
0.03	0.01
0.031	0
0.032	0
0.033	-0.01
0.034	-0.01
0.035	0
0.036	0.01
0.037	0
0.038	-0.01
0.039	0
0.04	-0.01
0.041	0.01
0.042	0
0.043	-0.01
0.044	-0.01
0.045	0
0.046	0
0.047	0
0.048	0
0.049	-0.01
0.05	-0.01
0.051	0
0.052	0
0.053	0
0.054	-0.01
0.055	-0.01
0.056	0
0.057	0
0.058	0
0.059	0
0.06	-0.01
0.061	0
0.062	0.01
0.063	0
0.064	0
0.065	-0.01
0.066	0
0.067	0
0.068	0
0.069	0
0.07	-0.01
0.071	-0.01
0.072	0
0.073	0.01
0.074	0
0.075	0
0.076	-0.01
0.077	0
0.078	0.01
0.079	0
0.08	0
0.081	-0.01
0.082	0
0.083	0
0.084	0
0.085	0
0.086	-0.01
0.087	0
0.088	0
0.089	0.01
0.09	0
0.091	-0.01
0.092	-0.01
0.093	-0.01
0.094	0.01
0.095	0
0.096	0
0.097	-0.01
0.098	0
0.099	0.01
0.1	0
0.101	-0.01
0.102	-0.01
0.103	-0.01
0.104	0
0.105	0
0.106	0
0.107	0
0.108	-0.01
0.109	0
0.11	0.01
0.111	0
0.112	0
0.113	-0.01
0.114	0
0.115	0.01
0.116	0
0.117	0
0.118	-0.01
0.119	-0.01
0.12	-0.01
0.121	0.01
0.122	0
0.123	-0.01
0.124	-0.01
0.125	0
0.126	0.01
0.127	0
0.128	-0.01
0.129	-0.01
0.13	-0.01
0.131	0
0.132	0
0.133	0
0.134	-0.01
0.135	-0.01
0.136	0
0.137	0.01
0.138	0
0.139	0
0.14	-0.02
0.141	-0.01
0.142	0.01
0.143	0
0.144	0
0.145	-0.01
0.146	-0.01
0.147	0
0.148	0
0.149	0.01
0.15	-0.01
0.151	-0.01
0.152	0
0.153	0.01
0.154	0
0.155	-0.01
0.156	-0.01
0.157	0
0.158	0
0.159	0
0.16	0
0.161	-0.01
0.162	0
0.163	0
0.164	0
0.165	0
0.166	-0.01
0.167	-0.01
0.168	-0.01
0.169	0.01
0.17	0
0.171	0
0.172	-0.01
0.173	0
0.174	0
0.175	0
0.176	0
0.177	-0.01
0.178	0
0.179	0
0.18	0
0.181	-0.01
0.182	-0.01
0.183	0
0.184	0
0.185	0.01
0.186	0
0.187	0
0.188	-0.01
0.189	0
0.19	0.01
0.191	0
0.192	0
0.193	-0.01
0.194	-0.01
0.195	0
0.196	0.01
0.197	0
0.198	0
0.199	-0.01
0.2	0
0.201	0
0.202	0
0.203	0
0.204	-0.01
0.205	0
0.206	0
0.207	0
0.208	0
0.209	0
0.21	-0.01
0.211	0
0.212	0
0.213	0
0.214	-0.01
0.215	-0.01
0.216	0
0.217	0
0.218	0
0.219	0
0.22	-0.01
0.221	-0.01
0.222	0
0.223	0
0.224	0
0.225	0
0.226	-0.01
0.227	-0.01
0.228	0
0.229	0
0.23	0.01
0.231	-0.01
0.232	-0.01
0.233	0
0.234	0.01
0.235	0
0.236	-0.01
0.237	-0.01
0.238	0
0.239	0.01
0.24	0
0.241	0
0.242	-0.02
0.243	0
0.244	0
0.245	0
0.246	0
0.247	-0.01
0.248	-0.01
0.249	0
0.25	0.01
0.251	0
0.252	0
0.253	-0.01
0.254	0
0.255	0
0.256	0
0.257	0
0.258	-0.01
0.259	-0.01
0.26	0
0.261	0.01
0.262	0
0.263	-0.01
0.264	-0.01
0.265	0
0.266	0.01
0.267	0
0.268	0
0.269	-0.01
0.27	-0.01
0.271	0
0.272	0
0.273	0
0.274	-0.01
0.275	-0.01
0.276	0
0.277	0.01
0.278	0
0.279	0
0.28	-0.01
0.281	0
0.282	0.01
0.283	0
0.284	0
0.285	-0.01
0.286	0
0.287	0
0.288	0.01
0.289	0
0.29	-0.01
0.291	-0.01
0.292	0
0.293	0.01
0.294	0
0.295	-0.01
0.296	-0.01
0.297	0
0.298	0.01
0.299	0
0.3	0
0.301	-0.01
0.302	-0.01
0.303	0
0.304	0
0.305	0
0.306	-0.01
0.307	-0.01
0.308	0
0.309	0.01
0.31	0
0.311	0
0.312	-0.01
0.313	-0.01
0.314	0
0.315	0
0.316	0
0.317	-0.01
0.318	0
0.319	0
0.32	0.01
0.321	0
0.322	0
0.323	-0.01
0.324	0
0.325	0
0.326	0.01
0.327	0
0.328	-0.01
0.329	0
0.33	0
0.331	0.01
0.332	0
0.333	0
0.334	-0.02
0.335	0
0.336	0
0.337	0
0.338	0
0.339	-0.01
0.34	0
0.341	0
0.342	0.01
0.343	0
0.344	-0.01
0.345	-0.01
0.346	0
0.347	0
0.348	0
0.349	0
0.35	-0.01
0.351	0
0.352	0
0.353	0.01
0.354	0
0.355	-0.01
0.356	-0.01
0.357	0
0.358	0
0.359	0
0.36	0
0.361	-0.02
0.362	0
0.363	0.01
0.364	0
0.365	0
0.366	-0.01
0.367	-0.01
0.368	0
0.369	0.01
0.37	0
0.371	-0.01
0.372	-0.01
0.373	0
0.374	0.01
0.375	0
0.376	0
0.377	-0.01
0.378	-0.01
0.379	0
0.38	0.01
0.381	0
0.382	-0.01
0.383	0
0.384	0
0.385	0
0.386	0
0.387	0
0.388	-0.01
0.389	-0.01
0.39	0
0.391	0
0.392	0
0.393	-0.01
0.394	-0.01
0.395	0
0.396	0.01
0.397	0.01
0.398	0
0.399	-0.01
0.4	0
0.401	0
0.402	0
0.403	0
0.404	-0.01
0.405	-0.01
0.406	0
0.407	0.01
0.408	0
0.409	0
0.41	-0.01
0.411	0
0.412	0
0.413	0
0.414	0
0.415	-0.01
0.416	-0.01
0.417	0
0.418	0.01
0.419	0
0.42	0
0.421	-0.02
0.422	0
0.423	0
0.424	0
0.425	0
0.426	-0.01
0.427	-0.01
0.428	0
0.429	0.01
0.43	-0.01
0.431	0
0.432	-0.01
0.433	0
0.434	0.01
0.435	0.01
0.436	0
0.437	-0.01
0.438	-0.01
0.439	0
0.44	0
0.441	0
0.442	-0.01
0.443	-0.01
0.444	0
0.445	0.01
0.446	0
0.447	0
0.448	-0.01
0.449	-0.01
0.45	0.01
0.451	0
0.452	0
0.453	-0.01
0.454	-0.01
0.455	0
0.456	0
0.457	0
0.458	0
0.459	-0.01
0.46	0
0.461	0.01
0.462	0
0.463	0
0.464	-0.01
0.465	0
0.466	0
0.467	0
0.468	0
0.469	-0.01
0.47	-0.01
0.471	-0.01
0.472	0
0.473	0
0.474	0
0.475	-0.01
0.476	-0.01
0.477	0
0.478	0
0.479	0
0.48	-0.01
0.481	-0.01
0.482	0
0.483	0.01
0.484	0
0.485	0
0.486	-0.02
0.487	0
0.488	0.01
0.489	0
0.49	0
0.491	-0.01
0.492	0
0.493	0
0.494	0
0.495	0
0.496	-0.01
0.497	-0.01
0.498	0
0.499	0.01
0.5	0
0.501	-0.01
0.502	-0.01
0.503	0
0.504	0
0.505	0
0.506	0
0.507	-0.01
0.508	-0.01
0.509	0.01
0.51	0.01
0.511	0
0.512	-0.01
0.513	-0.01
0.514	-0.01
0.515	0.01
0.516	0
0.517	-0.01
0.518	-0.02
0.519	0
0.52	0.01
0.521	0
0.522	0
0.523	-0.01
0.524	0
0.525	0
0.526	0
0.527	0
0.528	-0.01
0.529	-0.01
0.53	0
0.531	0
0.532	0
0.533	-0.01
0.534	-0.01
0.535	0
0.536	0.01
0.537	0
0.538	-0.01
0.539	-0.01
0.54	0
0.541	0
0.542	0
0.543	0
0.544	-0.01
0.545	0
0.546	0
0.547	0.01
0.548	0
0.549	0
0.55	-0.01
0.551	0
0.552	0
0.553	0
0.554	-0.01
0.555	-0.01
0.556	0
0.557	0.01
0.558	0.01
0.559	0
0.56	-0.01
0.561	-0.01
0.562	-0.01
0.563	0.01
0.564	0
0.565	-0.01
0.566	-0.01
0.567	0
0.568	0
0.569	0
0.57	0.01
0.571	-0.01
0.572	-0.01
0.573	0
0.574	0
0.575	0
0.576	0
0.577	-0.01
0.578	0
0.579	0.01
0.58	0
0.581	0
0.582	-0.02
0.583	-0.01
0.584	0
0.585	0
0.586	0
0.587	-0.01
0.588	-0.01
0.589	0
0.59	0.01
0.591	0
0.592	0
0.593	-0.01
0.594	0
0.595	0
0.596	0
0.597	0
0.598	-0.01
0.599	-0.01
0.6	0
0.601	0.01
0.602	0
0.603	0
0.604	-0.01
0.605	-0.01
0.606	0.01
0.607	0
0.608	0
0.609	-0.01
0.61	0
0.611	0
0.612	0
0.613	0
0.614	-0.01
0.615	-0.01
0.616	0
0.617	0
0.618	0
0.619	0
0.62	-0.01
0.621	0
0.622	0
0.623	0.01
0.624	0.01
0.625	-0.01
0.626	-0.01
0.627	0
0.628	0
0.629	0
0.63	0
0.631	-0.01
0.632	0
0.633	0
0.634	0
0.635	0
0.636	-0.02
0.637	-0.01
0.638	0
0.639	0.01
0.64	0
0.641	-0.01
0.642	-0.01
0.643	-0.01
0.644	0
0.645	0.01
0.646	-0.01
0.647	-0.01
0.648	0
0.649	0
0.65	0
0.651	0
0.652	-0.01
0.653	-0.01
0.654	0
0.655	0
0.656	0
0.657	-0.01
0.658	-0.01
0.659	0
0.66	0.01
0.661	0
0.662	0
0.663	-0.01
0.664	0
0.665	0.01
0.666	0
0.667	0
0.668	-0.01
0.669	0
0.67	0
0.671	0
0.672	0
0.673	-0.01
0.674	-0.01
0.675	0
0.676	0.01
0.677	0
0.678	0
0.679	-0.01
0.68	0
0.681	0
0.682	0
0.683	0
0.684	-0.02
0.685	0
0.686	0
0.687	0
0.688	0
0.689	-0.01
0.69	-0.01
0.691	-0.01
0.692	0.01
0.693	0
0.694	-0.01
0.695	0
0.696	0
0.697	0
0.698	0
0.699	0
0.7	-0.01
0.701	-0.01
0.702	0
0.703	0.01
0.704	0
0.705	-0.01
0.706	-0.01
0.707	0
0.708	0.01
0.709	0
0.71	0
0.711	-0.01
0.712	-0.01
0.713	0
0.714	0
0.715	0
0.716	-0.01
0.717	-0.01
0.718	0
0.719	0.01
0.72	0
0.721	-0.01
0.722	-0.01
0.723	-0.01
0.724	0
0.725	0
0.726	0
0.727	-0.01
0.728	0
0.729	0
0.73	0.01
0.731	-0.01
0.732	-0.01
0.733	-0.01
0.734	0
0.735	0
0.736	0
0.737	0
0.738	-0.01
0.739	-0.01
0.74	0
0.741	0.01
0.742	0
0.743	0
0.744	-0.01
0.745	0
0.746	0
0.747	0
0.748	-0.01
0.749	-0.01
0.75	0
0.751	0
0.752	0
0.753	0
0.754	-0.01
0.755	0
0.756	0.01
0.757	0.01
0.758	0
0.759	-0.01
0.76	-0.01
0.761	0
0.762	0.01
0.763	0
0.764	0
0.765	-0.02
0.766	0
0.767	0.01
0.768	0
0.769	-0.01
0.77	-0.01
0.771	-0.01
0.772	-0.01
0.773	0
0.774	0
0.775	-0.01
0.776	-0.01
0.777	0
0.778	0
0.779	0
0.78	0
0.781	-0.01
0.782	0
0.783	0.01
0.784	0
0.785	0
0.786	-0.01
0.787	-0.01
0.788	0
0.789	0
0.79	0
0.791	-0.01
0.792	-0.01
0.793	0
0.794	0
0.795	0
0.796	0
0.797	-0.01
0.798	0
0.799	0
0.8	0
0.801	0
0.802	-0.01
0.803	-0.01
0.804	0
0.805	0.01
0.806	0
0.807	-0.01
0.808	-0.01
0.809	0
0.81	0.01
0.811	0
0.812	0
0.813	-0.02
0.814	-0.01
0.815	0
0.816	0
0.817	0
0.818	-0.01
0.819	-0.01
0.82	0
0.821	0.01
0.822	0
0.823	-0.01
0.824	-0.01
0.825	0
0.826	0
0.827	0
0.828	-0.01
0.829	-0.01
0.83	0
0.831	0.01
0.832	0.01
0.833	0
0.834	-0.01
0.835	-0.01
0.836	0
0.837	0
0.838	0
0.839	-0.01
0.84	-0.01
0.841	-0.01
0.842	0.01
0.843	0
0.844	0
0.845	-0.01
0.846	-0.01
0.847	0
0.848	0.01
0.849	0.01
0.85	-0.01
0.851	-0.01
0.852	0
0.853	0.01
0.854	0
0.855	0
0.856	-0.01
0.857	0
0.858	0.01
0.859	0
0.86	0
0.861	-0.01
0.862	0
0.863	0
0.864	0.01
0.865	0
0.866	0
0.867	-0.01
0.868	-0.01
0.869	0.01
0.87	0
0.871	0
0.872	-0.01
0.873	0
0.874	0
0.875	0
0.876	0
0.877	-0.01
0.878	-0.01
0.879	0
0.88	0.01
0.881	0
0.882	-0.01
0.883	-0.01
0.884	0
0.885	0.01
0.886	0.01
0.887	-0.01
0.888	-0.01
0.889	-0.01
0.89	0
0.891	0
0.892	0
0.893	-0.01
0.894	-0.01
0.895	0
0.896	0.01
0.897	0
0.898	-0.01
0.899	-0.01
0.9	0
0.901	0
0.902	0
0.903	0
0.904	-0.01
0.905	-0.01
0.906	0
0.907	0
0.908	0
0.909	-0.01
0.91	0
0.911	-0.01
0.912	0.01
0.913	0
0.914	-0.01
0.915	-0.01
0.916	0
0.917	0
0.918	0
0.919	0
0.92	-0.02
0.921	0
0.922	0.01
0.923	0
0.924	0.01
0.925	-0.01
0.926	0
0.927	0
0.928	0
0.929	0
0.93	-0.01
0.931	-0.01
0.932	-0.01
0.933	0.01
0.934	0
0.935	-0.01
0.936	-0.01
0.937	0
0.938	0.01
0.939	0
0.94	0
0.941	-0.01
0.942	-0.01
0.943	0
0.944	0
0.945	0.01
0.946	-0.01
0.947	-0.01
0.948	0
0.949	0
0.95	0
0.951	0
0.952	-0.01
0.953	-0.01
0.954	0.01
0.955	0
0.956	0
0.957	-0.01
0.958	0
0.959	0
0.96	0
0.961	0
0.962	-0.01
0.963	-0.01
0.964	0
0.965	0.01
0.966	0
0.967	0
0.968	-0.02
0.969	-0.01
0.97	0.01
0.971	0
0.972	0
0.973	-0.01
0.974	-0.01
0.975	0
0.976	0
0.977	0
0.978	-0.01
0.979	-0.01
0.98	0
0.981	0
0.982	0
0.983	0
0.984	-0.01
0.985	0
0.986	0.01
0.987	0.01
0.988	0
0.989	-0.01
0.99	0
0.991	0
0.992	0.01
0.993	0
0.994	-0.01
0.995	-0.01
0.996	0
0.997	0.01
0.998	0
0.999	0
1	-0.01
1.001	-0.01
1.002	0.01
1.003	0
1.004	0
1.005	-0.01
1.006	0
1.007	0
1.008	0
1.009	0
1.01	0
1.011	-0.01
1.012	0
1.013	0
1.014	0
1.015	0
1.016	-0.01
1.017	0
1.018	0
1.019	0
1.02	0
1.021	-0.01
1.022	-0.01
1.023	0
1.024	0.01
1.025	0
1.026	0
1.027	-0.02
1.028	0
1.029	0
1.03	0
1.031	0
1.032	-0.01
1.033	0
1.034	0
1.035	0
1.036	0
1.037	-0.01
1.038	-0.01
1.039	0
1.04	0.01
1.041	-0.01
1.042	0
1.043	-0.01
1.044	-0.01
1.045	0
1.046	0.01
1.047	0
1.048	-0.01
1.049	-0.02
1.05	0
1.051	0
1.052	0
1.053	0
1.054	-0.01
1.055	0
1.056	0.01
1.057	0.01
1.058	0
1.059	-0.01
1.06	0
1.061	0
1.062	0
1.063	0
1.064	0
1.065	-0.01
1.066	0
1.067	0
1.068	0
1.069	0
1.07	-0.01
1.071	-0.01
1.072	0
1.073	0.01
1.074	0
1.075	-0.01
1.076	-0.01
1.077	0
1.078	0.01
1.079	0
1.08	0
1.081	-0.02
1.082	-0.01
1.083	0
1.084	0.01
1.085	0
1.086	-0.01
1.087	-0.01
1.088	0
1.089	0.01
1.09	0
1.091	0
1.092	-0.01
1.093	0
1.094	-0.01
1.095	0
1.096	0
1.097	0
1.098	-0.02
1.099	0
1.1	0.01
1.101	0
1.102	0
1.103	-0.02
1.104	0
1.105	0
1.106	0.01
1.107	0
1.108	-0.01
1.109	-0.01
1.11	0
1.111	0.01
1.112	0
1.113	0
1.114	-0.01
1.115	-0.01
1.116	0
1.117	0
1.118	0
1.119	-0.02
1.12	-0.01
1.121	0
1.122	0
1.123	0
1.124	-0.01
1.125	-0.01
1.126	-0.01
1.127	0.01
1.128	0
1.129	-0.01
1.13	-0.01
1.131	0
1.132	0.01
1.133	0
1.134	0
1.135	-0.01
1.136	-0.01
1.137	0
1.138	0.01
1.139	0
1.14	0
1.141	-0.01
1.142	0
1.143	0.01
1.144	0
1.145	0
1.146	-0.02
1.147	0
1.148	0
1.149	0
1.15	0
1.151	-0.01
1.152	-0.01
1.153	0
1.154	0.01
1.155	0
1.156	0
1.157	-0.02
1.158	-0.01
1.159	0
1.16	0
1.161	0
1.162	-0.01
1.163	-0.01
1.164	0
1.165	0
1.166	0
1.167	-0.01
1.168	-0.01
1.169	0
1.17	0
1.171	0
1.172	0
1.173	-0.02
1.174	-0.01
1.175	0
1.176	0.01
1.177	0
1.178	0
1.179	-0.01
1.18	0
1.181	0
1.182	0
1.183	0
1.184	-0.01
1.185	-0.01
1.186	0
1.187	0.01
1.188	0
1.189	0
1.19	-0.01
1.191	-0.01
1.192	0
1.193	0
1.194	0
1.195	-0.01
1.196	0
1.197	0.01
1.198	0
1.199	-0.01
1.2	-0.02
1.201	-0.01
1.202	0
1.203	0.01
1.204	0
1.205	-0.01
1.206	0
1.207	0
1.208	0.01
1.209	0
1.21	0
1.211	-0.01
1.212	0
1.213	0
1.214	0
1.215	0
1.216	-0.01
1.217	0
1.218	0
1.219	0
1.22	0
1.221	0
1.222	-0.01
1.223	0
1.224	0.01
1.225	-0.01
1.226	0
1.227	-0.02
1.228	0
1.229	0
1.23	0
1.231	0
1.232	-0.01
1.233	-0.01
1.234	0
1.235	0.01
1.236	0
1.237	0
1.238	-0.01
1.239	0
1.24	0
1.241	0
1.242	0
1.243	-0.01
1.244	0
1.245	0
1.246	0.01
1.247	0
1.248	0
1.249	-0.01
1.25	-0.01
1.251	0.01
1.252	0
1.253	0
1.254	-0.02
1.255	-0.01
1.256	0
1.257	0
1.258	0
1.259	-0.01
1.26	-0.01
1.261	-0.01
1.262	0.01
1.263	0
1.264	0
1.265	-0.01
1.266	0
1.267	0
1.268	0
1.269	0
1.27	-0.01
1.271	-0.01
1.272	0
1.273	0
1.274	0
1.275	0
1.276	-0.01
1.277	-0.01
1.278	0
1.279	0.01
1.28	0
1.281	-0.01
1.282	-0.01
1.283	0
1.284	0.01
1.285	0
1.286	0
1.287	-0.01
1.288	0
1.289	0
1.29	0.01
1.291	0
1.292	-0.01
1.293	-0.01
1.294	-0.01
1.295	0.01
1.296	0
1.297	0
1.298	-0.01
1.299	-0.01
1.3	0
1.301	0
1.302	0
1.303	-0.01
1.304	0
1.305	0
1.306	0
1.307	0
1.308	-0.01
1.309	-0.02
1.31	0
1.311	0.01
1.312	0
1.313	0
1.314	-0.01
1.315	-0.01
1.316	0
1.317	0.01
1.318	0
1.319	-0.01
1.32	-0.01
1.321	0
1.322	0
1.323	0
1.324	0
1.325	-0.01
1.326	0
1.327	0.01
1.328	0
1.329	0
1.33	-0.02
1.331	0
1.332	0
1.333	0.01
1.334	0
1.335	0
1.336	-0.01
1.337	0
1.338	0.01
1.339	0
1.34	0
1.341	-0.02
1.342	0
1.343	0
1.344	0.01
1.345	0
1.346	-0.01
1.347	-0.01
1.348	-0.01
1.349	0.01
1.35	0
1.351	0
1.352	-0.01
1.353	0
1.354	0.01
1.355	0
1.356	0
1.357	-0.01
1.358	-0.01
1.359	0
1.36	0
1.361	0
1.362	-0.01
1.363	-0.01
1.364	0
1.365	0.01
1.366	0
1.367	0
1.368	-0.01
1.369	-0.01
1.37	0
1.371	0
1.372	0
1.373	-0.01
1.374	-0.01
1.375	0
1.376	0
1.377	0
1.378	-0.01
1.379	-0.01
1.38	-0.01
1.381	0
1.382	0
1.383	0
1.384	-0.01
1.385	-0.01
1.386	0
1.387	0.01
1.388	0
1.389	0
1.39	-0.02
1.391	-0.01
1.392	0
1.393	0
1.394	0
1.395	-0.01
1.396	-0.01
1.397	0
1.398	0.01
1.399	0
1.4	0
1.401	-0.01
1.402	0
1.403	0.01
1.404	0
1.405	0
1.406	-0.01
1.407	0
1.408	0
1.409	0.01
1.41	0
1.411	0
1.412	-0.01
1.413	0
1.414	0
1.415	0
1.416	0
1.417	-0.01
1.418	-0.01
1.419	-0.01
1.42	0
1.421	0
1.422	0
1.423	-0.01
1.424	-0.01
1.425	0
1.426	0
1.427	0
1.428	-0.01
1.429	-0.01
1.43	0
1.431	0
1.432	0
1.433	0
1.434	-0.01
1.435	0
1.436	0.01
1.437	0
1.438	0
1.439	-0.01
1.44	-0.01
1.441	-0.01
1.442	0
1.443	0
1.444	0
1.445	-0.02
1.446	0
1.447	0.01
1.448	0
1.449	0
1.45	-0.01
1.451	-0.01
1.452	0
1.453	0
1.454	0.01
1.455	-0.01
1.456	-0.01
1.457	0
1.458	0
1.459	0
1.46	0
1.461	-0.01
1.462	-0.01
1.463	0
1.464	0
1.465	0
1.466	0
1.467	-0.01
1.468	-0.01
1.469	0
1.47	0
1.471	0
1.472	-0.01
1.473	0
1.474	0
1.475	0
1.476	0
1.477	0
1.478	-0.01
1.479	0
1.48	0.01
1.481	0.01
1.482	0
1.483	-0.01
1.484	0
1.485	0
1.486	0
1.487	0
1.488	-0.01
1.489	-0.01
1.49	0
1.491	0.01
1.492	0
1.493	-0.01
1.494	-0.01
1.495	0
1.496	0
1.497	0
1.498	0
1.499	-0.01
1.5	-0.01
1.501	0
1.502	0
1.503	0
1.504	-0.01
1.505	-0.01
1.506	0
1.507	0
1.508	0
1.509	0
1.51	-0.01
1.511	0
1.512	0
1.513	0
1.514	0
1.515	-0.01
1.516	0
1.517	0
1.518	0.01
1.519	0
1.52	-0.01
1.521	-0.01
1.522	0
1.523	0
1.524	-0.01
1.525	0
1.526	-0.01
1.527	0
1.528	0
1.529	0
1.53	0
1.531	-0.01
1.532	-0.01
1.533	0
1.534	0.01
1.535	0
1.536	-0.01
1.537	-0.01
1.538	-0.01
1.539	0
1.54	0
1.541	0
1.542	-0.01
1.543	0
1.544	0
1.545	0.01
1.546	0
1.547	-0.01
1.548	-0.01
1.549	0
1.55	0
1.551	0
1.552	-0.01
1.553	-0.02
1.554	0
1.555	0.01
1.556	0.4
1.557	1.55
1.558	1.75
1.559	2.16
1.56	2.45
1.561	2.76
1.562	2.99
1.563	3.23
1.564	3.47
1.565	3.68
1.566	3.84
1.567	3.99
1.568	4.14
1.569	4.29
1.57	4.48
1.571	4.65
1.572	4.79
1.573	4.9
1.574	4.98
1.575	5.06
1.576	5.1
1.577	5.13
1.578	5.13
1.579	5.11
1.58	5.08
1.581	5.06
1.582	5.03
1.583	5.01
1.584	4.98
1.585	4.92
1.586	4.85
1.587	4.77
1.588	4.7
1.589	4.62
1.59	4.52
1.591	4.41
1.592	4.32
1.593	4.22
1.594	4.16
1.595	4.14
1.596	4.08
1.597	3.97
1.598	3.82
1.599	3.64
1.6	3.41
1.601	3.17
1.602	2.95
1.603	2.73
1.604	2.49
1.605	2.2
1.606	1.87
1.607	1.47
1.608	1.04
1.609	0.66
1.61	0.45
1.611	0.26
1.612	0.09
1.613	0.05
1.614	0.03
1.615	0.03
1.616	0.02
1.617	0.02
1.618	0.01
1.619	0.02
1.62	0.02
1.621	0.02
1.622	0.01
1.623	0.01
1.624	0.01
1.625	0.01
1.626	0.01
1.627	0.01
1.628	0.01
1.629	0
1.63	0.01
1.631	0.02
1.632	0.01
1.633	0.01
1.634	0
1.635	0
1.636	0.01
1.637	0.01
1.638	0.01
1.639	0
1.64	0
1.641	0
1.642	0.01
1.643	0
1.644	0
1.645	-0.01
1.646	0
1.647	0.01
1.648	0
1.649	0
1.65	-0.01
1.651	0
1.652	0
1.653	0.01
1.654	0.01
1.655	0
1.656	-0.01
1.657	0
1.658	0.01
1.659	0.01
1.66	0
1.661	-0.01
1.662	0
1.663	0
1.664	0.01
1.665	0.01
1.666	0
1.667	-0.01
1.668	0
1.669	0.01
1.67	0
1.671	0
1.672	-0.01
1.673	0
1.674	0
1.675	0.01
1.676	0
1.677	0
1.678	0
1.679	0
1.68	0.01
1.681	0.01
1.682	0
1.683	-0.01
1.684	0
1.685	0.01
1.686	0
1.687	0
1.688	-0.01
1.689	-0.01
1.69	0
1.691	0.01
1.692	0
1.693	0
1.694	-0.01
1.695	0
1.696	0.01
1.697	0
1.698	0
1.699	-0.01
1.7	0
1.701	0.01
1.702	0
1.703	0
1.704	-0.01
1.705	0
1.706	0
1.707	0.01
1.708	0
1.709	0
1.71	-0.01
1.711	0
1.712	0
1.713	0
1.714	0
1.715	-0.01
1.716	-0.01
1.717	0
1.718	0
1.719	0
1.72	0
1.721	-0.01
1.722	0
1.723	0.01
1.724	0
1.725	0
1.726	-0.01
1.727	0
1.728	0
1.729	0
1.73	0
1.731	-0.01
1.732	0
1.733	0
1.734	0.01
1.735	0.01
1.736	-0.01
1.737	-0.01
1.738	0
1.739	0.01
1.74	0
1.741	0
1.742	-0.01
1.743	0
1.744	0
1.745	0.01
1.746	0
1.747	-0.01
1.748	0
1.749	0.01
1.75	0.01
1.751	0
1.752	0
1.753	-0.01
1.754	0
1.755	0.01
1.756	0
1.757	0
1.758	-0.01
1.759	0
1.76	0
1.761	0.01
1.762	0
1.763	-0.01
1.764	0
1.765	0
1.766	0.01
1.767	0
1.768	-0.01
1.769	-0.01
1.77	-0.01
1.771	0.01
1.772	0
1.773	0.01
1.774	-0.02
1.775	0
1.776	0.01
1.777	0
1.778	0.01
1.779	-0.01
1.78	0
1.781	0.01
1.782	0
1.783	0.01
1.784	-0.01
1.785	-0.01
1.786	0
1.787	0
1.788	0
1.789	0
1.79	-0.01
1.791	0
1.792	0
1.793	0
1.794	0
1.795	-0.01
1.796	0
1.797	0
1.798	0
1.799	0
1.8	-0.01
1.801	0
1.802	0
1.803	0.01
1.804	0
1.805	-0.01
1.806	-0.01
1.807	0
1.808	0
1.809	0
1.81	0
1.811	-0.01
1.812	0
1.813	0.01
1.814	0.01
1.815	0
1.816	-0.01
1.817	0
1.818	0
1.819	0
1.82	0
1.821	-0.01
1.822	-0.01
1.823	0
1.824	0.01
1.825	0
1.826	0
1.827	-0.01
1.828	0
1.829	0
1.83	0
1.831	0
1.832	-0.01
1.833	-0.01
1.834	0.01
1.835	0
1.836	0
1.837	-0.01
1.838	-0.01
1.839	-0.01
1.84	0.01
1.841	0
1.842	0
1.843	-0.01
1.844	0
1.845	0.01
1.846	0
1.847	0
1.848	-0.01
1.849	-0.01
1.85	0
1.851	0
1.852	0
1.853	-0.01
1.854	-0.01
1.855	0
1.856	0
1.857	0
1.858	0
1.859	-0.02
1.86	0
1.861	0.01
1.862	0.01
1.863	0
1.864	-0.01
1.865	0
1.866	0
1.867	0
1.868	0
1.869	0
1.87	-0.01
1.871	0
1.872	0.01
1.873	0
1.874	0
1.875	-0.01
1.876	0
1.877	0.01
1.878	0.01
1.879	0
1.88	-0.01
1.881	-0.01
1.882	0
1.883	0
1.884	0.01
1.885	0
1.886	-0.01
1.887	0
1.888	0
1.889	0
1.89	0
1.891	-0.02
1.892	0
1.893	0
1.894	0
1.895	0
1.896	0
1.897	-0.01
1.898	0
1.899	0.01
1.9	0
1.901	0
1.902	-0.01
1.903	0
1.904	0.01
1.905	0
1.906	0
1.907	-0.01
1.908	-0.01
1.909	0
1.91	0.01
1.911	0
1.912	0
1.913	-0.01
1.914	0
1.915	0
1.916	0.01
1.917	0
1.918	-0.01
1.919	0
1.92	0.01
1.921	0
1.922	0
1.923	-0.01
1.924	0
1.925	0
1.926	0.01
1.927	0
1.928	0
1.929	-0.01
1.93	0
1.931	0.01
1.932	0
1.933	0
1.934	-0.01
1.935	0
1.936	-0.01
1.937	0.01
1.938	0
1.939	0
1.94	-0.01
1.941	0
1.942	0.01
1.943	0
1.944	0
1.945	-0.01
1.946	-0.01
1.947	0
1.948	0.01
1.949	0
1.95	-0.01
1.951	-0.01
1.952	0
1.953	0
1.954	0
1.955	0
1.956	-0.01
1.957	-0.01
1.958	0
1.959	0
1.96	0
1.961	-0.01
1.962	-0.01
1.963	0
1.964	0.01
1.965	0
1.966	0
1.967	-0.01
1.968	0
1.969	0
1.97	0
1.971	0
1.972	-0.01
1.973	-0.01
1.974	0
1.975	0.01
1.976	0
1.977	-0.01
1.978	-0.01
1.979	0
1.98	0.01
1.981	0
1.982	0
1.983	-0.01
1.984	0
1.985	0
1.986	0.01
1.987	0
1.988	-0.01
1.989	-0.01
1.99	0
1.991	0
1.992	0
1.993	0
1.994	-0.01
1.995	0
1.996	0
1.997	0
1.998	0.01
[truncated: 2,732 more rows]

## Sheet: Figure S4B
Time(s)	Tactile Signal ΔR(Ω)
1.5	-0.01
1.501	0
1.502	0
1.503	0
1.504	-0.01
1.505	-0.01
1.506	0
1.507	0
1.508	0
1.509	0
1.51	-0.01
1.511	0
1.512	0
1.513	0
1.514	0
1.515	-0.01
1.516	0
1.517	0
1.518	0.01
1.519	0
1.52	-0.01
1.521	-0.01
1.522	0
1.523	0
1.524	-0.01
1.525	0
1.526	-0.01
1.527	0
1.528	0
1.529	0
1.53	0
1.531	-0.01
1.532	-0.01
1.533	0
1.534	0.01
1.535	0
1.536	-0.01
1.537	-0.01
1.538	-0.01
1.539	0
1.54	0
1.541	0
1.542	-0.01
1.543	0
1.544	0
1.545	0.01
1.546	0
1.547	-0.01
1.548	-0.01
1.549	0
1.55	0
1.551	0
1.552	-0.01
1.553	-0.02
1.554	0
1.555	0.01
1.556	0.4
1.557	1.55
1.558	1.75
1.559	2.16
1.56	2.45
1.561	2.76
1.562	2.99
1.563	3.23
1.564	3.47
1.565	3.68
1.566	3.84
1.567	3.99
1.568	4.14
1.569	4.29
1.57	4.48
1.571	4.65
1.572	4.79
1.573	4.9
1.574	4.98
1.575	5.06
1.576	5.1
1.577	5.13
1.578	5.13
1.579	5.11
1.58	5.08
1.581	5.06
1.582	5.03
1.583	5.01
1.584	4.98
1.585	4.92
1.586	4.85
1.587	4.77
1.588	4.7
1.589	4.62
1.59	4.52
1.591	4.41
1.592	4.32
1.593	4.22
1.594	4.16
1.595	4.14
1.596	4.08
1.597	3.97
1.598	3.82
1.599	3.64
1.6	3.41
1.601	3.17
1.602	2.95
1.603	2.73
1.604	2.49
1.605	2.2
1.606	1.87
1.607	1.47
1.608	1.04
1.609	0.66
1.61	0.45
1.611	0.26
1.612	0.09
1.613	0.05
1.614	0.03
1.615	0.03
1.616	0.02
1.617	0.02
1.618	0.01
1.619	0.02
1.62	0.02
1.621	0.02
1.622	0.01
1.623	0.01
1.624	0.01
1.625	0.01
1.626	0.01
1.627	0.01
1.628	0.01
1.629	0
1.63	0.01
1.631	0.02
1.632	0.01
1.633	0.01
1.634	0
1.635	0
1.636	0.01
1.637	0.01
1.638	0.01
1.639	0
1.64	0
1.641	0
1.642	0.01
1.643	0
1.644	0
1.645	-0.01
1.646	0
1.647	0.01
1.648	0
1.649	0
1.65	-0.01
