# Supplementary material for: Touchless interactive teaching of soft robots through flexible bimodal sensory interfaces
Source: Nat Commun. 2022 Aug 26;13:5030. doi: 10.1038/s41467-022-32702-5 (PMC9412806; doi:10.1038/s41467-022-32702-5)
Supplement: Supplementary file 26 — Source Data [file 41467_2022_32702_MOESM26_ESM.zip › Supplementary Source Data/Source Data Figure S5.xlsx]

## Sheet: Figure S5A
Time(s)	Tactile Signal ΔR(Ω)
0	0
0.001	0.01
0.002	0.02
0.003	0.02
0.004	0.01
0.005	0
0.006	0.01
0.007	0.02
0.008	0.02
0.009	0.01
0.01	0
0.011	0
0.012	0.01
0.013	0.02
0.014	0.02
0.015	0.01
0.016	0
0.017	0.01
0.018	0.02
0.019	0.02
0.02	0.01
0.021	0
0.022	0.01
0.023	0.01
0.024	0.01
0.025	0.02
0.026	0
0.027	0
0.028	0.01
0.029	0.02
0.03	0.01
0.031	0.01
0.032	0
0.033	0.01
0.034	0.02
0.035	0.01
0.036	0.02
0.037	0
0.038	0.01
0.039	0.01
0.04	0.01
0.041	0.01
0.042	0.01
0.043	0.01
0.044	0.01
0.045	0.01
0.046	0.01
0.047	0
0.048	0.01
0.049	0.01
0.05	0.02
0.051	0.01
0.052	0.01
0.053	0.01
0.054	0.01
0.055	0.02
0.056	0.01
0.057	0.01
0.058	0
0.059	0.01
0.06	0.02
0.061	0.01
0.062	0.01
0.063	0
0.064	0.01
0.065	0.01
0.066	0.02
0.067	0.01
0.068	0
0.069	0
0.07	0.01
0.071	0.02
0.072	0.01
0.073	0
0.074	0.01
0.075	0.01
0.076	0.02
0.077	0.01
0.078	0.01
0.079	0
0.08	0
0.081	0.02
0.082	0.01
0.083	0.01
0.084	0
0.085	0
0.086	0.01
0.087	0.01
0.088	0.02
0.089	0
0.09	0
0.091	0.01
0.092	0.01
0.093	0
0.094	0
0.095	0
0.096	0
0.097	0.01
0.098	0.01
0.099	0.01
0.1	0
0.101	0.02
0.102	0.02
0.103	0.01
0.104	0.02
0.105	0
0.106	0.01
0.107	0.01
0.108	0.01
0.109	0.01
0.11	0
0.111	0.01
0.112	0.01
0.113	0.01
0.114	0.01
0.115	0.01
0.116	0
0.117	0.01
0.118	0.02
0.119	0.01
0.12	0.01
0.121	0
0.122	0.01
0.123	0.02
0.124	0.02
0.125	0.01
0.126	0
0.127	0.01
0.128	0.02
0.129	0.01
0.13	0.01
0.131	0
0.132	0.01
0.133	0.01
0.134	0.02
0.135	0.02
0.136	0
0.137	0
0.138	0.01
0.139	0.02
0.14	0.01
0.141	0.01
0.142	0
0.143	0.01
0.144	0.02
0.145	0.01
0.146	0.01
0.147	0
0.148	0.01
0.149	0.01
0.15	0.01
0.151	0.01
0.152	0
0.153	0
0.154	0.01
0.155	0.02
0.156	0.01
0.157	0
0.158	0
0.159	0.01
0.16	0.02
0.161	0.02
0.162	0.01
0.163	0
0.164	0.01
0.165	0.01
0.166	0.01
0.167	0.01
0.168	0
0.169	0.01
0.17	0.02
0.171	0.02
0.172	0.01
0.173	0
0.174	0
0.175	0.01
0.176	0.02
0.177	0.01
0.178	0
0.179	0
0.18	0.01
0.181	0.01
0.182	0.02
0.183	0
0.184	0
0.185	0
0.186	0.01
0.187	0.01
0.188	0.01
0.189	0
0.19	0.01
0.191	0.02
0.192	0.01
0.193	0.01
0.194	0
0.195	0.01
0.196	0.01
0.197	0.02
0.198	0.01
0.199	0
0.2	0
0.201	0.01
0.202	0.02
0.203	0.01
0.204	0
0.205	0
0.206	0.01
0.207	0.01
0.208	0.01
0.209	0
0.21	0
0.211	0.01
0.212	0.01
0.213	0.01
0.214	0
0.215	0
0.216	0.01
0.217	0.02
0.218	0.02
0.219	0.01
0.22	0
0.221	0.01
0.222	0.01
0.223	0.01
0.224	0.01
0.225	0
0.226	0
0.227	0.01
0.228	0.02
0.229	0.01
0.23	0.01
0.231	0
0.232	0.01
0.233	0.01
0.234	0.01
0.235	0.01
0.236	0
0.237	0.01
0.238	0.02
0.239	0.02
0.24	0.01
0.241	0.01
0.242	0.01
0.243	0.01
0.244	0.02
0.245	0.01
0.246	0
0.247	0
0.248	0.01
0.249	0.02
0.25	0.01
0.251	0.01
0.252	0
0.253	0.01
0.254	0.02
0.255	0.01
0.256	0.01
0.257	0
0.258	0.01
0.259	0.02
0.26	0.01
0.261	0.01
0.262	0
0.263	0.01
0.264	0.01
0.265	0.02
0.266	0.01
0.267	0
0.268	0
0.269	0.01
0.27	0.02
0.271	0.01
0.272	0.01
0.273	0
0.274	0.01
0.275	0.02
0.276	0.01
0.277	0.01
0.278	0
0.279	0.01
0.28	0.01
0.281	0.01
0.282	0.01
0.283	0
0.284	0
0.285	0.01
0.286	0.01
0.287	0.02
0.288	0.01
0.289	0
0.29	0.01
0.291	0.01
0.292	0.01
0.293	0.01
0.294	0
0.295	0.01
0.296	0.01
0.297	0.02
0.298	0.01
0.299	0
0.3	0
0.301	0.01
0.302	0.02
0.303	0.01
0.304	0.01
0.305	0
0.306	0
0.307	0.02
0.308	0.01
0.309	0.01
0.31	0
0.311	0.01
0.312	0.02
0.313	0.01
0.314	0.01
0.315	0
0.316	0.01
0.317	0.01
0.318	0.02
0.319	0.02
0.32	0
0.321	0
0.322	0.01
0.323	0.02
0.324	0.01
0.325	0
0.326	0
0.327	0.01
0.328	0.02
0.329	0.01
0.33	0.01
0.331	0
0.332	0.01
0.333	0.01
0.334	0.01
0.335	0.01
0.336	0
0.337	0.01
0.338	0.01
0.339	0.01
0.34	0.01
0.341	0.01
0.342	0
0.343	0.01
0.344	0.02
0.345	0.01
0.346	0.01
0.347	0
0.348	0
0.349	0.02
0.35	0.02
0.351	0.01
0.352	0
0.353	0.01
0.354	0.01
0.355	0.01
0.356	0.01
0.357	0
0.358	0
0.359	0.01
0.36	0.02
0.361	0.01
0.362	0.01
0.363	0
0.364	0
0.365	0.01
0.366	0.01
0.367	0
0.368	0
0.369	0.01
0.37	0.02
0.371	0.01
0.372	0.01
0.373	0
0.374	0.01
0.375	0.01
0.376	0.01
0.377	0.01
0.378	0
0.379	0.01
0.38	0.01
0.381	0.01
0.382	0.01
0.383	0.01
0.384	0
0.385	0.01
0.386	0.02
0.387	0.01
0.388	0.01
0.389	0
0.39	0.01
0.391	0.01
0.392	0.02
0.393	0.01
0.394	0
0.395	0.01
0.396	0.02
0.397	0.02
0.398	0.01
0.399	0.01
0.4	0
0.401	0.01
0.402	0.02
0.403	0.01
0.404	0.01
0.405	-0.01
0.406	0.01
0.407	0.02
0.408	0.01
0.409	0.01
0.41	0
0.411	0.01
0.412	0.01
0.413	0.01
0.414	0.01
0.415	0
0.416	0.01
0.417	0.01
0.418	0.01
0.419	0.02
0.42	0.01
0.421	0
0.422	0.01
0.423	0.01
0.424	0.01
0.425	0.01
0.426	0
0.427	0.01
0.428	0.02
0.429	0.01
0.43	0.01
0.431	0
0.432	0
0.433	0.01
0.434	0.02
0.435	0.01
0.436	0
0.437	0
0.438	0.01
0.439	0.02
0.44	0.01
0.441	0.01
0.442	-0.01
0.443	0.01
0.444	0.01
0.445	0.01
0.446	0.01
0.447	0
0.448	0.01
0.449	0.01
0.45	0.02
0.451	0.01
0.452	0
0.453	0
0.454	0
0.455	0.02
0.456	0.01
0.457	0
0.458	0
0.459	0.01
0.46	0.01
0.461	0.02
0.462	0.01
0.463	-0.01
0.464	0
0.465	0.01
0.466	0.02
0.467	0.01
0.468	0
0.469	0
0.47	0.01
0.471	0.01
0.472	0.01
0.473	0.01
0.474	0
0.475	0.01
0.476	0.01
0.477	0.01
0.478	0.01
0.479	0
0.48	0
0.481	0.01
0.482	0.02
0.483	0.01
0.484	0
0.485	0
0.486	0.01
0.487	0.02
0.488	0.01
0.489	0.01
0.49	0
0.491	0.01
0.492	0.01
0.493	0.01
0.494	0.01
0.495	0
0.496	0
0.497	0.01
0.498	0.01
0.499	0.01
0.5	0.01
0.501	0
0.502	0.01
0.503	0.02
0.504	0.01
0.505	0.01
0.506	0
0.507	0.01
0.508	0.02
0.509	0.01
0.51	0.01
0.511	0
0.512	0.01
0.513	0.01
0.514	0.01
0.515	0.01
0.516	0.01
0.517	0
0.518	0.01
0.519	0.02
0.52	0.01
0.521	0.01
0.522	0
0.523	0.01
0.524	0.01
0.525	0.01
0.526	0.01
0.527	0
0.528	0
0.529	0
0.53	0.01
0.531	0.01
0.532	0
0.533	0.01
0.534	0
0.535	0.02
0.536	0.02
0.537	0.01
0.538	0
0.539	0.01
0.54	0.02
0.541	0.01
0.542	0.01
0.543	0
0.544	0.01
0.545	0.01
0.546	0.01
0.547	0.01
0.548	0
0.549	0.01
0.55	0.02
0.551	0.01
0.552	0.01
0.553	0
0.554	0.01
0.555	0.01
0.556	0.01
0.557	0.01
0.558	0
0.559	0
0.56	0.01
0.561	0.02
0.562	0.01
0.563	0.01
0.564	0
0.565	0.01
0.566	0.02
0.567	0.01
0.568	0.01
0.569	0
0.57	0
0.571	0.01
0.572	0.01
0.573	0.01
0.574	0
0.575	0.01
0.576	0.01
0.577	0.01
0.578	0.01
0.579	0
0.58	0
0.581	0.01
0.582	0.02
0.583	0.01
0.584	0.01
0.585	0
0.586	0.01
0.587	0.02
0.588	0.01
0.589	0
0.59	0
0.591	0.01
0.592	0.02
0.593	0.01
0.594	0.01
0.595	0
0.596	0
0.597	0.01
0.598	0.02
0.599	0.01
0.6	0.01
0.601	0
0.602	0.01
0.603	0.02
0.604	0.01
0.605	0.01
0.606	0
0.607	0.01
0.608	0.02
0.609	0.01
0.61	0.01
0.611	0.01
0.612	0.01
0.613	0.01
0.614	0.01
0.615	0.01
0.616	0
0.617	0
0.618	0.01
0.619	0.01
0.62	0.01
0.621	0
0.622	0
0.623	0
0.624	0.02
0.625	0.01
0.626	0.01
0.627	-0.01
0.628	0.01
0.629	0.02
0.63	0.01
0.631	0.01
0.632	0
0.633	0.01
0.634	0.01
0.635	0.01
0.636	0.02
0.637	0
0.638	0.01
0.639	0.01
0.64	0.02
0.641	0.01
0.642	0.01
0.643	0
0.644	0
0.645	0.01
0.646	0.01
0.647	0.01
0.648	0
0.649	0
0.65	0.01
0.651	0.01
0.652	0.01
0.653	0
0.654	0
0.655	0.01
0.656	0.02
0.657	0.01
0.658	0
0.659	0
0.66	0.01
0.661	0.01
0.662	0.01
0.663	0.01
0.664	0
0.665	0
0.666	0.01
0.667	0.02
0.668	0.01
0.669	0
0.67	0
0.671	0.01
0.672	0.01
0.673	0.01
0.674	0.01
0.675	0
0.676	0.01
0.677	0.01
0.678	0.02
0.679	0.01
0.68	0
0.681	0.01
0.682	0.01
0.683	0.01
0.684	0.01
0.685	0
0.686	0
0.687	0.01
0.688	0.02
0.689	0.01
0.69	0
0.691	0
0.692	0.01
0.693	0.01
0.694	0.02
0.695	0.01
0.696	0
0.697	0
0.698	0.01
0.699	0.01
0.7	0.01
0.701	0.01
0.702	0.01
0.703	0.01
0.704	0.02
0.705	0.01
0.706	0.01
0.707	0
0.708	0
0.709	0.01
0.71	0.02
0.711	0.01
0.712	0
0.713	0.01
0.714	0.01
0.715	0.01
0.716	0.01
0.717	0
0.718	0
0.719	0.01
0.72	0.02
0.721	0.01
0.722	0.01
0.723	0
0.724	0.01
0.725	0.02
0.726	0.01
0.727	0.01
0.728	0
0.729	0.01
0.73	0.02
0.731	0.01
0.732	0.01
0.733	0
0.734	0
0.735	0.01
0.736	0.01
0.737	0.01
0.738	0
0.739	0
0.74	0.01
0.741	0.01
0.742	0.01
0.743	0
0.744	0
0.745	0.01
0.746	0.01
0.747	0.02
0.748	0.01
0.749	0
0.75	0.01
0.751	0.01
0.752	0.02
0.753	0.01
0.754	0
0.755	0.01
0.756	0.01
0.757	0.02
0.758	0.01
0.759	0
0.76	0
0.761	0.01
0.762	0.02
0.763	0.01
0.764	0.01
0.765	0
0.766	0.01
0.767	0.01
0.768	0.01
0.769	0.01
0.77	0
0.771	0.01
0.772	0.01
0.773	0.01
0.774	0.01
0.775	0
0.776	0
0.777	0.01
0.778	0.02
0.779	0.01
0.78	0
0.781	-0.01
0.782	0.01
0.783	0.01
0.784	0.01
0.785	0.01
0.786	0
0.787	0.01
0.788	0.02
0.789	0.01
0.79	0.01
0.791	0
0.792	0.01
0.793	0.01
0.794	0.02
0.795	0.01
0.796	0
0.797	0
0.798	0
0.799	0.02
0.8	0.01
0.801	0.01
0.802	0
0.803	0.01
0.804	0.01
0.805	0.01
0.806	0.01
0.807	0
0.808	0.01
0.809	0.01
0.81	0.02
0.811	0.01
0.812	0
0.813	0.01
0.814	0.01
0.815	0.01
0.816	0.01
0.817	0
0.818	0.01
0.819	0.01
0.82	0.02
0.821	0.01
0.822	0.01
0.823	0
0.824	0.01
0.825	0.01
0.826	0.01
0.827	0.01
0.828	-0.01
0.829	0.01
0.83	0.01
0.831	0.01
0.832	0.01
0.833	0
0.834	0.01
0.835	0.01
0.836	0.02
0.837	0.01
0.838	0
0.839	0
0.84	0.01
0.841	0.02
0.842	0.01
0.843	0.01
0.844	-0.01
0.845	0
0.846	0.02
0.847	0.01
0.848	0.01
0.849	-0.01
0.85	0
0.851	0.02
0.852	0.01
0.853	0.01
0.854	0
0.855	0
0.856	0.01
0.857	0.02
0.858	0.02
0.859	0.01
0.86	0
0.861	0.01
0.862	0.01
0.863	0.01
0.864	0.01
0.865	0
0.866	0
0.867	0.01
0.868	0.02
0.869	0.01
0.87	0
0.871	0.01
0.872	0.01
0.873	0.01
0.874	0.01
0.875	0
0.876	0
0.877	0
0.878	0.02
0.879	0.01
0.88	0
0.881	0
0.882	0
0.883	0.01
0.884	0.01
0.885	0.01
0.886	0
0.887	0.01
0.888	0.02
0.889	0.01
0.89	0.01
0.891	0
0.892	0.01
0.893	0.01
0.894	0.02
0.895	0.01
0.896	0
0.897	0
0.898	0.01
0.899	0.02
0.9	0.01
0.901	0.01
0.902	0
0.903	0.01
0.904	0.01
0.905	0.01
0.906	0.01
0.907	0
0.908	0
0.909	0.02
0.91	0.01
0.911	0.01
0.912	0
0.913	0.01
0.914	0.01
0.915	0.02
0.916	0.01
0.917	0
0.918	0
0.919	0
0.92	0.02
0.921	0.01
0.922	0.01
0.923	0
0.924	0
0.925	0.02
0.926	0.02
0.927	0.01
0.928	0
0.929	0
0.93	0.01
0.931	0.01
0.932	0.01
0.933	0
0.934	0.01
0.935	0.01
0.936	0.02
0.937	0.01
0.938	0.01
0.939	0
0.94	0
0.941	0.02
0.942	0.01
0.943	0.01
0.944	0
0.945	0
0.946	0.01
0.947	0.01
0.948	0.01
0.949	0
0.95	0
0.951	0.01
0.952	0.01
0.953	0.01
0.954	0
0.955	0
0.956	0.01
0.957	0.01
0.958	0.01
0.959	0.01
0.96	0
0.961	0
0.962	0.02
0.963	0.01
0.964	0.01
0.965	0
0.966	0
0.967	0.01
0.968	0.01
0.969	0.01
0.97	0
0.971	0
0.972	0.01
0.973	0.02
0.974	0.01
0.975	0.01
0.976	-0.01
0.977	0.01
0.978	0.01
0.979	0.01
0.98	0.01
0.981	0
0.982	0
0.983	0.01
0.984	0.01
0.985	0.01
0.986	0
0.987	0.01
0.988	0.01
0.989	0.01
0.99	0.02
0.991	0
0.992	0
0.993	0.01
0.994	0.02
0.995	0.01
0.996	0.01
0.997	0
0.998	0.01
0.999	0.01
1	0.01
1.001	0.01
1.002	0
1.003	0
1.004	0.01
1.005	0.01
1.006	0.01
1.007	0
1.008	0
1.009	0.01
1.01	0.01
1.011	0.01
1.012	0.01
1.013	0
1.014	0.01
1.015	0.02
1.016	0.01
1.017	0.01
1.018	0
1.019	0.01
1.02	0.01
1.021	0.02
1.022	0.01
1.023	0
1.024	0
1.025	0.01
1.026	0.02
1.027	0.01
1.028	0.01
1.029	0
1.03	0.01
1.031	0.02
1.032	0.02
1.033	0.01
1.034	0
1.035	0.01
1.036	0.02
1.037	0.01
1.038	0.01
1.039	0
1.04	0
1.041	0.01
1.042	0.02
1.043	0.01
1.044	0.01
1.045	-0.01
1.046	0.01
1.047	0.01
1.048	0.01
1.049	0.01
1.05	0
1.051	0
1.052	0.02
1.053	0.01
1.054	0.01
1.055	0
1.056	0.01
1.057	0.01
1.058	0.02
1.059	0.01
1.06	0.01
1.061	0
1.062	0.01
1.063	0.01
1.064	0.01
1.065	0.01
1.066	0
1.067	0.01
1.068	0.02
1.069	0.01
1.07	0.01
1.071	0
1.072	0.01
1.073	0.01
1.074	0.01
1.075	0.01
1.076	0
1.077	0
1.078	0
1.079	0.01
1.08	0.01
1.081	0.01
1.082	0
1.083	0.01
1.084	0.02
1.085	0.01
1.086	0.01
1.087	0
1.088	0.01
1.089	0.02
1.09	0.01
1.091	0.01
1.092	0
1.093	0
1.094	0.01
1.095	0.01
1.096	0.01
1.097	0.01
1.098	0
1.099	0.01
1.1	0.01
1.101	0.01
1.102	0.01
1.103	0
1.104	0.01
1.105	0.02
1.106	0.01
1.107	0
1.108	0
1.109	0.01
1.11	0.01
1.111	0.02
1.112	0.02
1.113	0
1.114	0.01
1.115	0.01
1.116	0.02
1.117	0.01
1.118	0.01
1.119	0
1.12	0.01
1.121	0.02
1.122	0.01
1.123	0.01
1.124	-0.01
1.125	0.01
1.126	0.01
1.127	0.02
1.128	0.01
1.129	0
1.13	0
1.131	0.01
1.132	0.02
1.133	0.01
1.134	0.01
1.135	0
1.136	0.01
1.137	0.02
1.138	0.01
1.139	0.01
1.14	0
1.141	0
1.142	0.01
1.143	0.02
1.144	0.01
1.145	0
1.146	0
1.147	0
1.148	0.02
1.149	0
1.15	0.01
1.151	0
1.152	0.01
1.153	0.01
1.154	0.01
1.155	0.01
1.156	0
1.157	0
1.158	0.01
1.159	0.01
1.16	0.01
1.161	0.01
1.162	0
1.163	0.01
1.164	0.01
1.165	0.01
1.166	0.01
1.167	0
1.168	0.01
1.169	0.01
1.17	0.01
1.171	0.01
1.172	0
1.173	0
1.174	0.01
1.175	0.02
1.176	0.01
1.177	0
1.178	0
1.179	0.01
1.18	0.02
1.181	0.01
1.182	0.01
1.183	0
1.184	0
1.185	0.01
1.186	0.01
1.187	0.01
1.188	0
1.189	0
1.19	0.01
1.191	0.01
1.192	0.01
1.193	0.01
1.194	0
1.195	0.01
1.196	0.02
1.197	0.01
1.198	0.01
1.199	0
1.2	0.01
1.201	0.01
1.202	0.01
1.203	0.01
1.204	0
1.205	0
1.206	0.01
1.207	0.02
1.208	0.01
1.209	0
1.21	0
1.211	0.02
1.212	0.02
1.213	0.01
1.214	0.01
1.215	0
1.216	0
1.217	0.02
1.218	0.02
1.219	0.01
1.22	0
1.221	0
1.222	0.01
1.223	0.01
1.224	0.01
1.225	0
1.226	0
1.227	0.01
1.228	0.02
1.229	0.01
1.23	0
1.231	0
1.232	0.01
1.233	0.01
1.234	0.01
1.235	0.01
1.236	0
1.237	0
1.238	0.01
1.239	0.01
1.24	0.01
1.241	0
1.242	0
1.243	0.01
1.244	0.01
1.245	0.01
1.246	0.01
1.247	0
1.248	0.01
1.249	0.02
1.25	0.01
1.251	0.01
1.252	0
1.253	0.01
1.254	0.01
1.255	0.01
1.256	0.01
1.257	0
1.258	0
1.259	0.01
1.26	0.01
1.261	0.02
1.262	0
1.263	0
1.264	0.01
1.265	0.01
1.266	0.01
1.267	0.01
1.268	-0.01
1.269	0.01
1.27	0.02
1.271	0.01
1.272	0.01
1.273	0
1.274	0.01
1.275	0.01
1.276	0.01
1.277	0.01
1.278	0.01
1.279	0
1.28	0.01
1.281	0.01
1.282	0.01
1.283	0.01
1.284	-0.01
1.285	0
1.286	0.01
1.287	0.01
1.288	0.01
1.289	0
1.29	0
1.291	0.02
1.292	0.01
1.293	0.01
1.294	0
1.295	0.01
1.296	0.01
1.297	0.01
1.298	0.01
1.299	0
1.3	0.01
1.301	0.01
1.302	0.02
1.303	0.01
1.304	0.01
1.305	0
1.306	0
1.307	0.01
1.308	0.01
1.309	0.01
1.31	0
1.311	0.01
1.312	0.01
1.313	0.01
1.314	0
1.315	0
1.316	0
1.317	0.01
1.318	0.01
1.319	0.01
1.32	0.01
1.321	0
1.322	0.01
1.323	0.01
1.324	0.01
1.325	0.01
1.326	0
1.327	0
1.328	0.01
1.329	0.02
1.33	0.01
1.331	0
1.332	0
1.333	0.01
1.334	0.02
1.335	0.01
1.336	0.01
1.337	0
1.338	0.01
1.339	0.02
1.34	0.01
1.341	0.01
1.342	0
1.343	0.01
1.344	0.01
1.345	0.01
1.346	0.01
1.347	0
1.348	0
1.349	0.01
1.35	0.01
1.351	0.01
1.352	0
1.353	0
1.354	0.01
1.355	0.02
1.356	0.02
1.357	0.01
1.358	0
1.359	0
1.36	0.01
1.361	0.02
1.362	0.01
1.363	-0.01
1.364	0.01
1.365	0
1.366	0.01
1.367	0.01
1.368	0.01
1.369	0
1.37	0.01
1.371	0.02
1.372	0.01
1.373	0.01
1.374	0
1.375	0.01
1.376	0.01
1.377	0.01
1.378	0.01
1.379	0
1.38	0
1.381	0.02
1.382	0.01
1.383	0.01
1.384	0
1.385	0
1.386	0.01
1.387	0.02
1.388	0.01
1.389	0.01
1.39	0
1.391	0.01
1.392	0.02
1.393	0.01
1.394	0.01
1.395	0
1.396	0.01
1.397	0.01
1.398	0.02
1.399	0.01
1.4	0
1.401	0
1.402	0.01
1.403	0.02
1.404	0.01
1.405	0.01
1.406	0
1.407	0
1.408	0.02
1.409	0.01
1.41	0.01
1.411	0
1.412	0.01
1.413	0.01
1.414	0.01
1.415	0.01
1.416	0
1.417	0.01
1.418	0.01
1.419	0.01
1.42	0.01
1.421	0
1.422	0
1.423	0.01
1.424	0.02
1.425	0.01
1.426	0.01
1.427	0
1.428	0.01
1.429	0.02
1.43	0.02
1.431	0.01
1.432	0
1.433	0
1.434	0.01
1.435	0.02
1.436	0.01
1.437	0.01
1.438	0
1.439	0.01
1.44	0.02
1.441	0.01
1.442	0.01
1.443	0
1.444	0.01
1.445	0.01
1.446	0.02
1.447	0.01
1.448	0
1.449	0
1.45	0.01
1.451	0.01
1.452	0.01
1.453	0
1.454	0
1.455	0.01
1.456	0.02
1.457	0.02
1.458	0.01
1.459	0
1.46	0.01
1.461	0.02
1.462	0.19
1.463	1.34
1.464	1.51
1.465	2
1.466	2.35
1.467	2.76
1.468	2.92
1.469	3.25
1.47	3.46
1.471	3.54
1.472	3.83
1.473	3.89
1.474	3.95
1.475	4.3
1.476	4.42
1.477	4.52
1.478	4.65
1.479	4.77
1.48	4.87
1.481	5.02
1.482	5.13
1.483	5.22
1.484	5.35
1.485	5.43
1.486	5.55
1.487	5.66
1.488	5.75
1.489	5.85
1.49	5.93
1.491	6.02
1.492	6.12
1.493	6.19
1.494	6.26
1.495	6.31
1.496	6.34
1.497	6.38
1.498	6.41
1.499	6.43
1.5	6.43
1.501	6.44
1.502	6.45
1.503	6.46
1.504	6.44
1.505	6.42
1.506	6.37
1.507	6.33
1.508	6.28
1.509	6.2
1.51	6.11
1.511	5.98
1.512	5.87
1.513	5.74
1.514	5.57
1.515	5.36
1.516	5.13
1.517	4.89
1.518	4.66
1.519	4.41
1.52	4.13
1.521	3.83
1.522	3.5
1.523	3.2
1.524	2.9
1.525	2.63
1.526	2.36
1.527	2.04
1.528	1.7
1.529	1.29
1.53	0.81
1.531	0.48
1.532	0.12
1.533	0.07
1.534	0.07
1.535	0.06
1.536	0.04
1.537	0.03
1.538	0.03
1.539	0.03
1.54	0.03
1.541	0.03
1.542	0.02
1.543	0.02
1.544	0.03
1.545	0.03
1.546	0.02
1.547	0.02
1.548	0.01
1.549	0.02
1.55	0.02
1.551	0.02
1.552	0.02
1.553	0.01
1.554	0.01
1.555	0.02
1.556	0.02
1.557	0.01
1.558	0.01
1.559	0.01
1.56	0.01
1.561	0.02
1.562	0.02
1.563	0.01
1.564	0
1.565	0.01
1.566	0.02
1.567	0.02
1.568	0.01
1.569	0
1.57	0.01
1.571	0.02
1.572	0.02
1.573	0.01
1.574	0
1.575	0.01
1.576	0.02
1.577	0.02
1.578	0.01
1.579	0
1.58	0.01
1.581	0.01
1.582	0.02
1.583	0.01
1.584	0.01
1.585	0
1.586	0.01
1.587	0.02
1.588	0.01
1.589	0.01
1.59	0.01
1.591	0.01
1.592	0.02
1.593	0.02
1.594	0.02
1.595	0.01
1.596	0.01
1.597	0.02
1.598	0.01
1.599	0.01
1.6	0
1.601	0.01
1.602	0.01
1.603	0.02
1.604	0.01
1.605	0.01
1.606	0
1.607	0.01
1.608	0.02
1.609	0.01
1.61	0.01
1.611	0
1.612	0
1.613	0.02
1.614	0.01
1.615	0.01
1.616	0
1.617	0.01
1.618	0.02
1.619	0.02
1.62	0.01
1.621	0.01
1.622	0
1.623	0.01
1.624	0.01
1.625	0.01
1.626	0.01
1.627	0
1.628	0.01
1.629	0.02
1.63	0.02
1.631	0.01
1.632	0
1.633	0.01
1.634	0.02
1.635	0.02
1.636	0.01
1.637	0
1.638	0.01
1.639	0.01
1.64	0.02
1.641	0.01
1.642	0.01
1.643	0
1.644	0.01
1.645	0.02
1.646	0.01
1.647	0
1.648	0
1.649	0.01
1.65	0.02
1.651	0.01
1.652	0.01
1.653	-0.01
1.654	0.01
1.655	0.02
1.656	0.01
1.657	0.01
1.658	-0.01
1.659	0.01
1.66	0.01
1.661	0.01
1.662	0.01
1.663	0
1.664	0.01
1.665	0.01
1.666	0.02
1.667	0.01
1.668	0
1.669	0
1.67	0.01
1.671	0.02
1.672	0.01
1.673	0.01
1.674	0
1.675	0.01
1.676	0.02
1.677	0.01
1.678	0.01
1.679	0
1.68	0.01
1.681	0.01
1.682	0.02
1.683	0.01
1.684	0.01
1.685	0
1.686	0.01
1.687	0.02
1.688	0.01
1.689	0.01
1.69	0
1.691	0.01
1.692	0.02
1.693	0.01
1.694	0.01
1.695	0
1.696	0.01
1.697	0.01
1.698	0.01
1.699	0.01
1.7	0
1.701	0.01
1.702	0.01
1.703	0.02
1.704	0.01
1.705	0
1.706	0
1.707	0.01
1.708	0.02
1.709	0.01
1.71	0.01
1.711	0
1.712	0.01
1.713	0.01
1.714	0.01
1.715	0.01
1.716	0
1.717	0
1.718	0.01
1.719	0.02
1.72	0.01
1.721	0.01
1.722	0
1.723	0.01
1.724	0.02
1.725	0.02
1.726	0.01
1.727	0
1.728	0
1.729	0.01
1.73	0.01
1.731	0.01
1.732	0
1.733	0
1.734	0.01
1.735	0.02
1.736	0.01
1.737	0
1.738	0
1.739	0.01
1.74	0.02
1.741	0.01
1.742	0.01
1.743	0
1.744	0.01
1.745	0.02
1.746	0.01
1.747	0.01
1.748	0
1.749	0
1.75	0.01
1.751	0.02
1.752	0.01
1.753	0
1.754	0
1.755	0.01
1.756	0.02
1.757	0.01
1.758	0.01
1.759	0
1.76	0.01
1.761	0.02
1.762	0.02
1.763	0.01
1.764	0
1.765	0
1.766	0.01
1.767	0.01
1.768	0.01
1.769	0.01
1.77	0
1.771	0.01
1.772	0.02
1.773	0.01
1.774	0.01
1.775	0
1.776	0.01
1.777	0.01
1.778	0.01
1.779	0.01
1.78	0
1.781	0.01
1.782	0.02
1.783	0.02
1.784	0
1.785	0
1.786	0
1.787	0.01
1.788	0.01
1.789	0.01
1.79	0
1.791	0
1.792	0.01
1.793	0.02
1.794	0.01
1.795	0.01
1.796	0
1.797	0.01
1.798	0.02
1.799	0.02
1.8	0.01
1.801	0
1.802	0
1.803	0.01
1.804	0.02
1.805	0.01
1.806	0.01
1.807	0
1.808	0
1.809	0.02
1.81	0.01
1.811	0.01
1.812	0
1.813	0.01
1.814	0.02
1.815	0.01
1.816	0.01
1.817	0
1.818	0
1.819	0.01
1.82	0.02
1.821	0.01
1.822	0.01
1.823	0
1.824	0.01
1.825	0.02
1.826	0.01
1.827	0.01
1.828	-0.01
1.829	0.01
1.83	0.02
1.831	0.01
1.832	0.01
1.833	0
1.834	0
1.835	0.01
1.836	0.02
1.837	0.01
1.838	0
1.839	0
1.84	0.01
1.841	0.02
1.842	0.01
1.843	0.01
1.844	0
1.845	0.01
1.846	0.02
1.847	0.01
1.848	0.01
1.849	0
1.85	0.01
1.851	0.01
1.852	0.01
1.853	0.01
1.854	0
1.855	0
1.856	0.01
1.857	0.02
1.858	0.01
1.859	0
1.86	0
1.861	0.01
1.862	0.02
1.863	0.01
1.864	0.01
1.865	0
1.866	0.01
1.867	0.02
1.868	0.01
1.869	0.01
1.87	0.01
1.871	0.01
1.872	0.01
1.873	0.01
1.874	0.02
1.875	0
1.876	0.01
1.877	0.01
1.878	0.02
1.879	0.01
1.88	0.01
1.881	0
1.882	0.01
1.883	0.01
1.884	0.01
1.885	0.01
1.886	0
1.887	0.01
1.888	0.01
1.889	0.02
1.89	0.01
1.891	0
1.892	0
1.893	0.01
1.894	0.01
1.895	0.01
1.896	0.01
1.897	0
1.898	0.01
1.899	0.01
1.9	0.01
1.901	0.01
1.902	0
1.903	0
1.904	0.01
1.905	0.02
1.906	0.01
1.907	0.01
1.908	0
1.909	0.01
1.91	0.02
1.911	0.01
1.912	0.01
1.913	0
1.914	0.01
1.915	0.01
1.916	0.02
1.917	0.01
1.918	0
1.919	0
1.92	0.01
1.921	0.02
1.922	0.02
1.923	0.01
1.924	0
1.925	0.01
1.926	0.02
1.927	0.01
1.928	0.01
1.929	0
1.93	0.01
1.931	0.01
1.932	0.01
1.933	0.01
1.934	0
1.935	0.01
1.936	0.02
1.937	0.01
1.938	0.02
1.939	0.01
1.94	0
1.941	0.01
1.942	0.02
1.943	0.01
1.944	0
1.945	0
1.946	0.01
1.947	0.01
1.948	0.01
1.949	0.01
1.95	0
1.951	0.01
1.952	0.01
1.953	0.01
1.954	0.01
1.955	0
1.956	0
1.957	0.01
1.958	0.02
1.959	0.01
1.96	0.01
1.961	0
1.962	0.01
1.963	0.02
1.964	0.01
1.965	0.01
1.966	0
1.967	0
1.968	0.01
1.969	0.02
1.97	0.01
1.971	0
1.972	0
1.973	0.01
1.974	0.01
1.975	0.01
1.976	0.01
1.977	0
1.978	0.01
1.979	0.02
1.98	0.02
1.981	0.01
1.982	0
1.983	0.01
1.984	0.02
1.985	0.01
1.986	0.01
1.987	0
1.988	0
1.989	0.01
1.99	0.02
1.991	0.01
1.992	0
1.993	0
1.994	0
1.995	0.01
1.996	0.01
1.997	0.01
1.998	0
[truncated: 2,732 more rows]

## Sheet: Figure S5B
Time(s)	Touchless Signal ΔU (V)
0	0.01521
0.01	0.0654
0.02	0.01241
0.03	0.04383
0.04	0.0096
0.05	0.05041
0.06	0.01305
0.07	0.05698
0.08	0.00712
0.09	0.04792
0.1	0.01056
0.11	0.05449
0.12	0.00776
0.13	0.06419
0.14	0.00495
0.15	0.04263
0.16	0.02403
0.17	0.06483
0.18	0.0306
0.19	0.05577
0.2	0.03405
0.21	0.05922
0.22	0.01561
0.23	0.05642
0.24	0.00655
0.25	0.04423
0.26	0.01313
0.27	0.04455
0.28	0.01032
0.29	0.05112
0.3	0.01377
0.31	0.07958
0.32	0.02347
0.33	0.0674
0.34	0.01128
0.35	0.06772
0.36	0.01786
0.37	0.05241
0.38	0.01505
0.39	0.05898
0.4	0.02162
0.41	0.05617
0.42	0.02507
0.43	0.07213
0.44	0.02852
0.45	0.0787
0.46	0.03822
0.47	0.06651
0.48	0.05417
0.49	0.07621
0.5	0.0326
0.51	0.07653
0.52	0.04543
0.53	0.07373
0.54	0.03012
0.55	0.07405
0.56	0.0492
0.57	0.06499
0.58	0.02763
0.59	0.05906
0.6	0.03108
0.61	0.06563
0.62	0.02515
0.63	0.06595
0.64	0.03797
0.65	0.06627
0.66	0.03517
0.67	0.06972
0.68	0.02923
0.69	0.07316
0.7	0.03893
0.71	0.07036
0.72	0.04551
0.73	0.07693
0.74	0.02707
0.75	0.08038
0.76	0.0399
0.77	0.07757
0.78	0.03396
0.79	0.07789
0.8	0.03428
0.81	0.08134
0.82	0.03773
0.83	0.08166
0.84	0.05056
0.85	0.08198
0.86	0.04462
0.87	0.07605
0.88	0.03557
0.89	0.08575
0.9	0.03901
0.91	0.07669
0.92	0.03308
0.93	0.06763
0.94	0.05216
0.95	0.07108
0.96	0.03997
0.97	0.08078
0.98	0.04029
0.99	0.07484
1	0.04061
1.01	0.08142
1.02	0.04406
1.03	0.08174
1.04	0.06314
1.05	0.08518
1.06	0.05095
1.07	0.10739
1.08	0.07316
1.09	0.0952
1.1	0.05785
1.11	0.09865
1.12	0.05504
1.13	0.1146
1.14	0.05849
1.15	0.09304
1.16	0.05256
1.17	0.10274
1.18	0.06538
1.19	0.10619
1.2	0.05945
1.21	0.09713
1.22	0.07228
1.23	0.11933
1.24	0.10386
1.25	0.13841
1.26	0.10731
1.27	0.15124
1.28	0.13576
1.29	0.21721
1.3	0.21737
1.31	0.34884
1.32	0.38651
1.33	0.61177
1.34	0.89018
1.35	1.53124
1.36	2.22858
1.37	2.26
1.38	2.22577
1.39	2.23844
1.4	2.1198
1.41	2.08557
1.42	1.7981
1.43	1.46687
1.44	1.09187
1.45	0.8638
1.46	0.63261
1.47	0.50772
1.48	0.35469
1.49	0.31733
1.5	0.2112
1.51	0.2051
1.52	0.12398
1.53	0.15228
1.54	0.07428
1.55	0.09945
1.56	0.06209
1.57	0.09977
1.58	0.06241
1.59	0.11572
1.6	0.07524
1.61	0.11291
1.62	0.06931
1.63	0.12261
1.64	0.08526
1.65	0.13231
1.66	0.11372
1.67	0.13263
1.68	0.09215
1.69	0.13295
1.7	0.11748
1.71	0.14891
1.72	0.11155
1.73	0.1461
1.74	0.10562
1.75	0.14017
1.76	0.08093
1.77	0.12798
1.78	0.075
1.79	0.1158
1.8	0.09095
1.81	0.1255
1.82	0.08502
1.83	0.11957
1.84	0.0697
1.85	0.11363
1.86	0.07315
1.87	0.10457
1.88	0.06097
1.89	0.10177
1.9	0.07692
1.91	0.09896
1.92	0.06161
1.93	0.10554
1.94	0.04942
1.95	0.09648
1.96	0.04662
1.97	0.10305
1.98	0.04694
1.99	0.08774
2	0.04726
2.01	0.08493
2.02	0.04758
2.03	0.09151
2.04	0.05728
2.05	0.08245
2.06	0.03259
2.07	0.09215
2.08	0.04228
2.09	0.08309
2.1	0.03635
2.11	0.07716
2.12	0.03042
2.13	0.07748
2.14	0.02136
2.15	0.06842
2.16	0.03419
2.17	0.07812
2.18	0.03451
2.19	0.07218
2.2	0.02545
2.21	0.0725
2.22	0.0414
2.23	0.06345
2.24	0.02922
2.25	0.0794
2.26	0.02641
2.27	0.07659
2.28	0.03298
2.29	0.07691
2.3	0.02705
2.31	0.07098
2.32	0.02737
2.33	0.0713
2.34	0.03395
2.35	0.06224
2.36	0.02176
2.37	0.07507
2.38	0.02521
2.39	0.07539
2.4	0.03491
2.41	0.08509
2.42	0.03523
2.43	0.08228
2.44	0.03242
2.45	0.08573
2.46	0.03899
2.47	0.08605
2.48	0.04869
2.49	0.09262
2.5	0.04589
2.51	0.08982
2.52	0.04621
2.53	0.09014
2.54	0.0434
2.55	0.09046
2.56	0.04372
2.57	0.10016
2.58	0.03779
2.59	0.09422
2.6	0.03498
2.61	0.08517
2.62	0.04468
2.63	0.07923
2.64	0.04188
2.65	0.09519
2.66	0.0422
2.67	0.08613
2.68	0.03314
2.69	0.08019
2.7	0.04596
2.71	0.09302
2.72	0.05254
2.73	0.09022
2.74	0.05286
2.75	0.09054
2.76	0.05005
2.77	0.08148
2.78	0.04412
2.79	0.08805
2.8	0.03819
2.81	0.08212
2.82	0.03538
2.83	0.08244
2.84	0.03883
2.85	0.08276
2.86	0.02977
2.87	0.08308
2.88	0.03009
2.89	0.08653
2.9	0.03354
2.91	0.07747
2.92	0.03698
2.93	0.08717
2.94	0.05294
2.95	0.08123
2.96	0.04075
2.97	0.08781
2.98	0.04107
2.99	0.08188
3	0.04452
3.01	0.07594
3.02	0.06672
3.03	0.1044
3.04	0.05767
3.05	0.10159
3.06	0.07049
3.07	0.11755
3.08	0.09582
3.09	0.14288
3.1	0.12428
3.11	0.2026
3.12	0.19338
3.13	0.27795
3.14	0.29062
3.15	0.41896
3.16	0.51916
3.17	0.76943
3.18	1.09161
3.19	1.82021
3.2	2.24868
3.21	2.30824
3.22	2.249
3.23	2.24916
3.24	2.11489
3.25	2.015
3.26	1.60248
3.27	1.27125
3.28	0.88687
3.29	0.65568
3.3	0.44012
3.31	0.34649
3.32	0.21222
3.33	0.18424
3.34	0.09061
3.35	0.09077
3.36	0.02528
3.37	0.04419
3.38	-0.01505
3.39	0.03514
3.4	-0.0116
3.41	0.04171
3.42	-0.00815
3.43	0.05141
3.44	0.01718
3.45	0.06736
3.46	0.03
3.47	0.08644
3.48	0.04283
3.49	0.09301
3.5	0.0494
3.51	0.09958
3.52	0.06536
3.53	0.11241
3.54	0.06568
3.55	0.11586
3.56	0.066
3.57	0.10993
3.58	0.06006
3.59	0.10712
3.6	0.07289
3.61	0.09181
3.62	0.05445
3.63	0.08275
3.64	0.04539
3.65	0.0987
3.66	0.03946
3.67	0.08026
3.68	0.02728
3.69	0.07121
3.7	0.02134
3.71	0.09028
3.72	0.02479
3.73	0.06559
3.74	0.02511
3.75	0.06279
3.76	0.01918
3.77	0.06936
3.78	0.02888
3.79	0.06343
3.8	0.02607
3.81	0.08563
3.82	0.02639
3.83	0.07657
3.84	0.02671
3.85	0.06126
3.86	0.02703
3.87	0.06158
3.88	0.0086
3.89	0.05878
3.9	0.00892
3.91	0.06222
3.92	0.0405
3.93	0.05629
3.94	0.01581
3.95	0.07537
3.96	0.01613
3.97	0.06006
3.98	0.02583
3.99	0.05413
4	0.02302
4.01	0.07321
4.02	0.03898
4.03	0.05789
4.04	0.01741
4.05	0.07385
4.06	0.00835
4.07	0.06791
4.08	0.0118
4.09	0.06823
4.1	0.02775
4.11	0.06543
4.12	0.01557
4.13	0.0595
4.14	0.01901
4.15	0.06294
4.16	0.01308
4.17	0.05701
4.18	0.01028
4.19	0.06358
4.2	0.00122
4.21	0.04827
4.22	0.00779
4.23	0.05797
4.24	0.00811
4.25	0.04891
4.26	0.01781
4.27	0.05236
4.28	0.01813
4.29	0.06519
4.3	0.01532
4.31	0.04675
4.32	-0.00311
4.33	0.05332
4.34	0.01284
4.35	0.05989
4.36	0.01941
4.37	0.06959
4.38	0.02911
4.39	0.07617
4.4	0.02631
4.41	0.07336
4.42	0.0235
4.43	0.07993
4.44	0.03007
4.45	0.08338
4.46	0.03352
4.47	0.08683
4.48	0.02446
4.49	0.06526
4.5	0.02165
4.51	0.07184
4.52	0.00322
4.53	0.05965
4.54	0.00979
4.55	0.05372
4.56	0.01011
4.57	0.05404
4.58	0.00731
4.59	0.04811
4.6	-0.00488
4.61	0.04218
4.62	0.00482
4.63	0.03937
4.64	-0.00111
4.65	0.0522
4.66	-0.00392
4.67	0.04626
4.68	0.00578
4.69	0.04346
4.7	-0.000151184
4.71	0.05003
4.72	0.00642
4.73	0.0566
4.74	0.00987
4.75	0.06005
4.76	0.01644
4.77	0.06662
4.78	0.01364
4.79	0.07007
4.8	0.02959

## Sheet: Figure S5C
Distance (mm)	SNR of tactile signal	SNR of touchless signal	Standard deviation of touchless signal
0	0	94.5833	0.27817
2	0	58.1583	0.10694
5	0	33.2944	0.03747
10	0	14.6472	0.10236
15	0	4.19444	0.01571
20	0	0	0

## Sheet: Figure S5D
Pressure (kPa)	SNR of tactile signal	Standard deviation of tactile signal	SNR of touchless signal	Standard deviation of touchless signal
2	3.16575	0.14808	5.12781	0.02718
4	6.293	0.17081	7.80361	0.02012
6	12.397	0.22337	10.7881	0.08812
8	28.9153	0.17918	12.8814	0.08369
10	65.1875	0.2871	15.2083	0.04748
12	121.51	0.4073	18.0561	0.06883
14	168.973	0.23116	20.5128	0.10456
16	207.011	0.18722	22.1261	0.10973
18	248.327	0.29602	23.4875	0.06279
20	274.794	0.54437	24.0442	0.08135
22	315.385	0.30431	24.6583	0.22779
24	346.586	0.4722	25.7028	0.25025
26	381.549	1.85048	26.0686	0.29044
28	409.353	0.56184	26.5747	0.07181
30	431.025	1.43167	26.6853	0.15989
