# Supplementary material for: Touchless interactive teaching of soft robots through flexible bimodal sensory interfaces
Source: Nat Commun. 2022 Aug 26;13:5030. doi: 10.1038/s41467-022-32702-5 (PMC9412806; doi:10.1038/s41467-022-32702-5)
Supplement: Supplementary file 26 — Source Data [file 41467_2022_32702_MOESM26_ESM.zip › Supplementary Source Data/Source Data Figure S6.xlsx]

## Sheet: Figure S6A
Time (s)	Touchless Signal ΔU (V)
0	-2.22045e-16
0.01	0.00124
0.02	0.000895303
0.03	0.00117
0.04	-0.000428987
0.05	0.000496366
0.06	-0.000263649
0.07	0.000671494
0.08	0.000447357
0.09	0.00126
0.1	-0.000368234
0.11	0.000361128
0.12	-0.00133
0.13	-0.000878741
0.14	-0.00167
0.15	-0.00113
0.16	-0.00158
0.17	-0.00143
0.18	-0.002
0.19	-0.00114
0.2	-0.00242
0.21	-0.00183
0.22	-0.00204
0.23	-0.00152
0.24	-0.00218
0.25	-0.000866014
0.26	-0.00193
0.27	-0.000907037
0.28	-0.00265
0.29	-0.0012
0.3	-0.00118
0.31	-0.000289626
0.32	-0.00101
0.33	-0.00129
0.34	-0.00157
0.35	-0.000433862
0.36	-0.00023691
0.37	0.000750714
0.38	-0.000594837
0.39	-0.000205705
0.4	-0.00118
0.41	3.48624e-05
0.42	-0.000367262
0.43	0.00132
0.44	0.000695859
0.45	0.00119
0.46	0.000751168
0.47	0.000977849
0.48	0.00134
0.49	0.00173
0.5	0.00112
0.51	0.00138
0.52	0.000516647
0.53	0.000134747
0.54	-0.00111
0.55	-0.00143
0.56	-0.00328
0.57	-0.00333
0.58	-0.00448
0.59	-0.00364
0.6	-0.00435
0.61	-0.00418
0.62	-0.00526
0.63	-0.00473
0.64	-0.00421
0.65	-0.0035
0.66	-0.00366
0.67	-0.00351
0.68	-0.00427
0.69	-0.00293
0.7	-0.00327
0.71	-0.00202
0.72	-0.00221
0.73	-0.00174
0.74	-0.00258
0.75	-0.0021
0.76	-0.00233
0.77	-0.000787069
0.78	-0.00103
0.79	-0.00175
0.8	-0.00235
0.81	-0.00224
0.82	-0.00263
0.83	-0.00212
0.84	-0.00282
0.85	-0.00295
0.86	-0.00362
0.87	-0.00234
0.88	-0.00251
0.89	-0.0017
0.9	-0.00133
0.91	-0.00238
0.92	-0.00262
0.93	-0.00195
0.94	-0.00255
0.95	-0.00229
0.96	-0.00217
0.97	-0.00259
0.98	-0.00308
0.99	-0.00287
1	-0.00296
1.01	-0.00262
1.02	-0.00382
1.03	-0.00402
1.04	-0.00437
1.05	-0.0041
1.06	-0.00293
1.07	-0.00212
1.08	-0.0031
1.09	-0.00289
1.1	-0.00327
1.11	-0.00279
1.12	-0.00257
1.13	-0.00205
1.14	-0.00227
1.15	-0.00191
1.16	-0.00175
1.17	-0.00127
1.18	-0.00135
1.19	-0.00154
1.2	-0.00232
1.21	-0.00362
1.22	-0.00341
1.23	-0.00353
1.24	-0.00396
1.25	-0.00411
1.26	-0.00427
1.27	-0.00559
1.28	-0.00553
1.29	-0.00544
1.3	-0.00549
1.31	-0.0068
1.32	-0.00668
1.33	-0.00587
1.34	-0.00522
1.35	-0.00546
1.36	-0.0045
1.37	-0.00554
1.38	-0.00516
1.39	-0.00488
1.4	-0.00484
1.41	-0.00371
1.42	-0.00339
1.43	-0.00278
1.44	-0.00256
1.45	-0.00296
1.46	-0.00283
1.47	-0.00325
1.48	-0.00327
1.49	-0.00402
1.5	-0.00387
1.51	-0.00488
1.52	-0.00462
1.53	-0.00512
1.54	-0.00522
1.55	-0.00619
1.56	-0.00672
1.57	-0.00773
1.58	-0.00702
1.59	-0.00698
1.6	-0.00683
1.61	-0.00833
1.62	-0.00728
1.63	-0.00778
1.64	-0.00741
1.65	-0.00838
1.66	-0.00823
1.67	-0.01097
1.68	-0.01282
1.69	-0.01551
1.7	-0.01538
1.71	-0.0147
1.72	-0.01155
1.73	-0.0091
1.74	-0.00394
1.75	0.00172
1.76	0.00908
1.77	0.01563
1.78	0.0245
1.79	0.03222
1.8	0.04103
1.81	0.04905
1.82	0.05842
1.83	0.06611
1.84	0.07464
1.85	0.0819
1.86	0.09008
1.87	0.09719
1.88	0.10545
1.89	0.11091
1.9	0.11531
1.91	0.11782
1.92	0.12235
1.93	0.12387
1.94	0.12503
1.95	0.12328
1.96	0.12098
1.97	0.11778
1.98	0.1161
1.99	0.11496
2	0.11693
2.01	0.11659
2.02	0.11833
2.03	0.11724
2.04	0.11959
2.05	0.11968
2.06	0.12064
2.07	0.11981
2.08	0.12056
2.09	0.11983
2.1	0.1208
2.11	0.11972
2.12	0.11973
2.13	0.11821
2.14	0.11845
2.15	0.11756
2.16	0.11835
2.17	0.11785
2.18	0.11818
2.19	0.11641
2.2	0.11678
2.21	0.11639
2.22	0.11778
2.23	0.11674
2.24	0.11765
2.25	0.11599
2.26	0.11656
2.27	0.11611
2.28	0.11667
2.29	0.11606
2.3	0.11667
2.31	0.11491
2.32	0.11625
2.33	0.11497
2.34	0.11668
2.35	0.11591
2.36	0.11665
2.37	0.1146
2.38	0.11569
2.39	0.11505
2.4	0.11485
2.41	0.11346
2.42	0.11478
2.43	0.11447
2.44	0.11568
2.45	0.11532
2.46	0.11689
2.47	0.11627
2.48	0.11681
2.49	0.11703
2.5	0.11876
2.51	0.11814
2.52	0.11939
2.53	0.11799
2.54	0.11899
2.55	0.11724
2.56	0.11813
2.57	0.11628
2.58	0.11681
2.59	0.11516
2.6	0.11532
2.61	0.11444
2.62	0.11591
2.63	0.11501
2.64	0.11618
2.65	0.11482
2.66	0.11506
2.67	0.11328
2.68	0.11514
2.69	0.1137
2.7	0.11494
2.71	0.11421
2.72	0.11595
2.73	0.1148
2.74	0.11529
2.75	0.11503
2.76	0.117
2.77	0.11607
2.78	0.11706
2.79	0.11606
2.8	0.11695
2.81	0.11576
2.82	0.11687
2.83	0.11528
2.84	0.11629
2.85	0.1148
2.86	0.11586
2.87	0.1146
2.88	0.11633
2.89	0.11496
2.9	0.11616
2.91	0.11459
2.92	0.11665
2.93	0.1155
2.94	0.11675
2.95	0.11561
2.96	0.1169
2.97	0.11548
2.98	0.11691
2.99	0.11549
3	0.11682
3.01	0.11462
3.02	0.11622
3.03	0.11417
3.04	0.11527
3.05	0.11476
3.06	0.11609
3.07	0.1139
3.08	0.11418
3.09	0.11226
3.1	0.11367
3.11	0.11227
3.12	0.11332
3.13	0.11097
3.14	0.1125
3.15	0.11136
3.16	0.11242
3.17	0.11139
3.18	0.11315
3.19	0.11182
3.2	0.11363
3.21	0.11239
3.22	0.11516
3.23	0.11395
3.24	0.11583
3.25	0.11388
3.26	0.11576
3.27	0.11391
3.28	0.11618
3.29	0.11538
3.3	0.1172
3.31	0.11572
3.32	0.11644
3.33	0.11471
3.34	0.11578
3.35	0.11421
3.36	0.11585
3.37	0.11338
3.38	0.11437
3.39	0.11241
3.4	0.11409
3.41	0.11283
3.42	0.11432
3.43	0.11215
3.44	0.11476
3.45	0.11279
3.46	0.11391
3.47	0.11336
3.48	0.11542
3.49	0.1141
3.5	0.11541
3.51	0.11413
3.52	0.11612
3.53	0.11459
3.54	0.11641
3.55	0.11368
3.56	0.11583
3.57	0.11391
3.58	0.11585
3.59	0.11304
3.6	0.11459
3.61	0.11172
3.62	0.11239
3.63	0.11064
3.64	0.11213
3.65	0.11027
3.66	0.11156
3.67	0.10778
3.68	0.10936
3.69	0.10667
3.7	0.10823
3.71	0.10386
3.72	0.10319
3.73	0.10001
3.74	0.10284
3.75	0.10205
3.76	0.1065
3.77	0.10838
3.78	0.11455
3.79	0.11719
3.8	0.12453
3.81	0.12925
3.82	0.13814
3.83	0.14324
3.84	0.15229
3.85	0.15611
3.86	0.16654
3.87	0.17154
3.88	0.18132
3.89	0.18604
3.9	0.19583
3.91	0.19905
3.92	0.20619
3.93	0.20888
3.94	0.21526
3.95	0.21483
3.96	0.21809
3.97	0.21604
3.98	0.21844
3.99	0.21513
4	0.21528
4.01	0.21004
4.02	0.21166
4.03	0.20923
4.04	0.21172
4.05	0.20916
4.06	0.21045
4.07	0.20759
4.08	0.20927
4.09	0.20573
4.1	0.20831
4.11	0.20537
4.12	0.20792
4.13	0.20529
4.14	0.20779
4.15	0.20521
4.16	0.20853
4.17	0.20611
4.18	0.2093
4.19	0.20638
4.2	0.20876
4.21	0.20567
4.22	0.20773
4.23	0.20532
4.24	0.2066
4.25	0.20283
4.26	0.20452
4.27	0.20273
4.28	0.20566
4.29	0.20373
4.3	0.20584
4.31	0.20323
4.32	0.20598
4.33	0.20299
4.34	0.20545
4.35	0.20236
4.36	0.20343
4.37	0.20113
4.38	0.20307
4.39	0.20059
4.4	0.20434
4.41	0.2016
4.42	0.2053
4.43	0.2029
4.44	0.20644
4.45	0.20425
4.46	0.2069
4.47	0.20445
4.48	0.20637
4.49	0.20407
4.5	0.20713
4.51	0.20468
4.52	0.20737
4.53	0.20481
4.54	0.20748
4.55	0.20509
4.56	0.20757
4.57	0.20565
4.58	0.20838
4.59	0.20513
4.6	0.20762
4.61	0.20524
4.62	0.20845
4.63	0.2059
4.64	0.2086
4.65	0.20485
4.66	0.20724
4.67	0.2048
4.68	0.20714
4.69	0.20474
4.7	0.20729
4.71	0.20339
4.72	0.20542
4.73	0.20188
4.74	0.20551
4.75	0.20242
4.76	0.20518
4.77	0.20234
4.78	0.20486
4.79	0.20269
4.8	0.20591
4.81	0.20292
4.82	0.20553
4.83	0.20219
4.84	0.2043
4.85	0.20114
4.86	0.20367
4.87	0.19993
4.88	0.20271
4.89	0.19922
4.9	0.20299
4.91	0.2003
4.92	0.20279
4.93	0.19929
4.94	0.20114
4.95	0.19755
4.96	0.2001
4.97	0.19675
4.98	0.19967
4.99	0.196
5	0.19822
5.01	0.19465
5.02	0.19765
5.03	0.1953
5.04	0.1993
5.05	0.19622
5.06	0.19943
5.07	0.19565
5.08	0.19847
5.09	0.1954
5.1	0.19915
5.11	0.19551
5.12	0.19839
5.13	0.19537
5.14	0.19856
5.15	0.19659
5.16	0.19952
5.17	0.19616
5.18	0.19972
5.19	0.19657
5.2	0.20043
5.21	0.19783
5.22	0.20102
5.23	0.19867
5.24	0.20204
5.25	0.19866
5.26	0.20222
5.27	0.20049
5.28	0.20325
5.29	0.19998
5.3	0.20353
5.31	0.20051
5.32	0.20359
5.33	0.20052
5.34	0.20291
5.35	0.19985
5.36	0.20167
5.37	0.1979
5.38	0.20045
5.39	0.19696
5.4	0.19964
5.41	0.19555
5.42	0.19893
5.43	0.19628
5.44	0.19914
5.45	0.1962
5.46	0.19902
5.47	0.19501
5.48	0.19713
5.49	0.19325
5.5	0.19708
5.51	0.1939
5.52	0.19682
5.53	0.19355
5.54	0.19642
5.55	0.19335
5.56	0.19757
5.57	0.19402
5.58	0.19743
5.59	0.19473
5.6	0.19853
5.61	0.19555
5.62	0.19909
5.63	0.19581
5.64	0.19952
5.65	0.19686
5.66	0.19913
5.67	0.19647
5.68	0.19885
5.69	0.1955
5.7	0.19879
5.71	0.19551
5.72	0.19732
5.73	0.19142
5.74	0.19049
5.75	0.18499
5.76	0.18675
5.77	0.18367
5.78	0.18913
5.79	0.1896
5.8	0.19826
5.81	0.19983
5.82	0.21004
5.83	0.21368
5.84	0.22528
5.85	0.23067
5.86	0.24315
5.87	0.24888
5.88	0.26222
5.89	0.26725
5.9	0.27992
5.91	0.28495
5.92	0.2971
5.93	0.30095
5.94	0.31123
5.95	0.31345
5.96	0.32162
5.97	0.32195
5.98	0.32744
5.99	0.32564
6	0.32895
6.01	0.32315
6.02	0.32292
6.03	0.31548
6.04	0.31607
6.05	0.31176
6.06	0.31522
6.07	0.31192
6.08	0.31517
6.09	0.31123
6.1	0.31454
6.11	0.31036
6.12	0.31478
6.13	0.31114
6.14	0.31592
6.15	0.31256
6.16	0.31618
6.17	0.31245
6.18	0.3167
6.19	0.31368
6.2	0.31809
6.21	0.31457
6.22	0.31833
6.23	0.31506
6.24	0.32007
6.25	0.31745
6.26	0.32136
6.27	0.31738
6.28	0.32149
6.29	0.31763
6.3	0.32009
6.31	0.31674
6.32	0.3203
6.33	0.31655
6.34	0.32036
6.35	0.31658
6.36	0.31934
6.37	0.3152
6.38	0.31895
6.39	0.31435
6.4	0.31848
6.41	0.31477
6.42	0.31846
6.43	0.31495
6.44	0.31925
6.45	0.31503
6.46	0.31889
6.47	0.31535
6.48	0.31924
6.49	0.31508
6.5	0.31843
6.51	0.31449
6.52	0.31846
6.53	0.3155
6.54	0.3189
6.55	0.31389
6.56	0.31799
6.57	0.31418
6.58	0.31789
6.59	0.31321
6.6	0.31649
6.61	0.31363
6.62	0.31761
6.63	0.31345
6.64	0.31639
6.65	0.31167
6.66	0.3147
6.67	0.31214
6.68	0.3169
6.69	0.31306
6.7	0.3176
6.71	0.31355
6.72	0.31769
6.73	0.31421
6.74	0.31805
6.75	0.31382
6.76	0.31747
6.77	0.31255
6.78	0.31523
6.79	0.31097
6.8	0.31507
6.81	0.31089
6.82	0.31399
6.83	0.31003
6.84	0.31374
6.85	0.31019
6.86	0.31527
6.87	0.31055
6.88	0.31345
6.89	0.30903
6.9	0.31325
6.91	0.30929
6.92	0.31292
6.93	0.30788
6.94	0.31156
6.95	0.30726
6.96	0.31174
6.97	0.30859
6.98	0.31338
6.99	0.309
7	0.31263
7.01	0.30823
7.02	0.3124
7.03	0.30792
7.04	0.31169
7.05	0.30708
7.06	0.31021
7.07	0.30513
7.08	0.30936
7.09	0.30626
7.1	0.31077
7.11	0.30646
7.12	0.3101
7.13	0.30697
7.14	0.31053
7.15	0.30702
7.16	0.31097
7.17	0.30591
7.18	0.30924
7.19	0.3055
7.2	0.30969
7.21	0.30561
7.22	0.30915
7.23	0.30486
7.24	0.30862
7.25	0.30373
7.26	0.3084
7.27	0.30489
7.28	0.30916
7.29	0.30456
7.3	0.30863
7.31	0.30452
7.32	0.30893
7.33	0.30453
7.34	0.30826
7.35	0.30361
7.36	0.30768
7.37	0.30373
7.38	0.30786
7.39	0.3036
7.4	0.30753
7.41	0.30284
7.42	0.30704
7.43	0.30396
7.44	0.3078
7.45	0.30414
7.46	0.30797
7.47	0.30355
7.48	0.30794
7.49	0.30447
7.5	0.3083
7.51	0.30402
7.52	0.30716
7.53	0.30248
7.54	0.30663
7.55	0.30254
7.56	0.30723
7.57	0.3031
7.58	0.30662
7.59	0.30181
7.6	0.30499
7.61	0.30003
7.62	0.30366
7.63	0.29967
7.64	0.30408
7.65	0.29909
7.66	0.30352
7.67	0.29985
7.68	0.30423
7.69	0.3004
7.7	0.30483
7.71	0.30089
7.72	0.30597
7.73	0.30176
7.74	0.30555
7.75	0.29992
7.76	0.30171
7.77	0.29296
7.78	0.29542
7.79	0.29096
7.8	0.29655
7.81	0.29546
7.82	0.30358
7.83	0.30426
7.84	0.31562
7.85	0.318
7.86	0.3296
7.87	0.33397
7.88	0.34706
7.89	0.35217
7.9	0.36634
7.91	0.37324
7.92	0.38826
7.93	0.39437
7.94	0.40806
7.95	0.41239
7.96	0.42576
7.97	0.42968
7.98	0.44037
7.99	0.44163
8	0.45003
8.01	0.44823
8.02	0.45422
8.03	0.44979
8.04	0.45277
8.05	0.44468
8.06	0.44563
8.07	0.4392
8.08	0.44393
8.09	0.43925
8.1	0.44324
8.11	0.43839
8.12	0.44185
8.13	0.43724
8.14	0.44153
8.15	0.43628
8.16	0.44079
8.17	0.43683
8.18	0.44153
8.19	0.43723
8.2	0.442
8.21	0.43741
8.22	0.44151
8.23	0.43688
8.24	0.44132
8.25	0.43689
8.26	0.44155
8.27	0.43722
8.28	0.44125
8.29	0.43673
8.3	0.44057
8.31	0.43665
8.32	0.44124
8.33	0.43685
8.34	0.44082
8.35	0.43639
8.36	0.44047
8.37	0.43668
8.38	0.44093
8.39	0.43669
8.4	0.44085
8.41	0.4362
8.42	0.4404
8.43	0.43663
8.44	0.44096
8.45	0.43629
8.46	0.4408
8.47	0.43594
8.48	0.44069
8.49	0.43625
8.5	0.44038
8.51	0.43506
8.52	0.4398
8.53	0.43477
8.54	0.43951
8.55	0.43514
8.56	0.43958
8.57	0.43344
8.58	0.43721
8.59	0.43269
8.6	0.4371
8.61	0.43257
8.62	0.43577
8.63	0.43155
8.64	0.43532
8.65	0.43184
8.66	0.43658
8.67	0.43397
8.68	0.43891
8.69	0.43434
8.7	0.43929
8.71	0.43585
8.72	0.44155
8.73	0.43848
8.74	0.44231
8.75	0.43735
8.76	0.44101
8.77	0.4363
8.78	0.44118
8.79	0.43657
8.8	0.44063
8.81	0.43564
8.82	0.43997
8.83	0.43492
8.84	0.43949
8.85	0.43385
8.86	0.43785
8.87	0.43222
8.88	0.43759
8.89	0.43388
8.9	0.43762
8.91	0.43281
8.92	0.4373
8.93	0.43322
8.94	0.43783
8.95	0.43468
8.96	0.4395
8.97	0.43465
8.98	0.43904
8.99	0.43492
9	0.44064
9.01	0.43677
9.02	0.44164
9.03	0.43612
9.04	0.43931
9.05	0.43371
9.06	0.43856
9.07	0.43454
9.08	0.43922
9.09	0.43436
9.1	0.43807
9.11	0.43213
9.12	0.4366
9.13	0.43089
9.14	0.43582
9.15	0.43129
9.16	0.43662
9.17	0.43188
9.18	0.43769
9.19	0.4329
9.2	0.43668
9.21	0.43265
9.22	0.43711
9.23	0.43102
9.24	0.43612
9.25	0.43172
9.26	0.43629
9.27	0.43098
9.28	0.4358
9.29	0.43123
9.3	0.43546
9.31	0.43094
9.32	0.43529
9.33	0.4299
9.34	0.43495
9.35	0.43024
9.36	0.43561
9.37	0.43041
9.38	0.43459
9.39	0.42882
9.4	0.43256
9.41	0.42744
9.42	0.43234
9.43	0.42741
9.44	0.43266
9.45	0.42708
9.46	0.43229
9.47	0.42767
9.48	0.43303
9.49	0.42711
9.5	0.43142
9.51	0.42622
9.52	0.43044
9.53	0.42552
9.54	0.4314
9.55	0.42619
9.56	0.42938
9.57	0.42366
9.58	0.42824
9.59	0.42338
9.6	0.42822
9.61	0.42367
9.62	0.42791
9.63	0.42252
9.64	0.42753
9.65	0.42144
9.66	0.42563
9.67	0.42117
9.68	0.42585
9.69	0.42114
9.7	0.42629
9.71	0.4216
9.72	0.42597
9.73	0.4216
9.74	0.42642
9.75	0.42179
9.76	0.42727
9.77	0.42208
9.78	0.42564
9.79	0.41803
9.8	0.41911
9.81	0.41194
9.82	0.4168
9.83	0.41302
9.84	0.42011
9.85	0.41881
9.86	0.42817
9.87	0.43023
9.88	0.4428
9.89	0.4459
9.9	0.45919
9.91	0.46286
9.92	0.47697
9.93	0.48185
9.94	0.49687
9.95	0.50104
9.96	0.51645
9.97	0.52139
9.98	0.53513
9.99	0.53891
10	0.55152
10.01	0.55362
10.02	0.56437
10.03	0.5633
10.04	0.5713
10.05	0.5676
10.06	0.57267
10.07	0.56596
10.08	0.56762
10.09	0.55882
10.1	0.56124
10.11	0.55667
10.12	0.56217
10.13	0.55667
10.14	0.56209
10.15	0.55778
10.16	0.56338
10.17	0.55937
10.18	0.5646
10.19	0.55973
10.2	0.56449
10.21	0.55925
10.22	0.56426
10.23	0.55923
10.24	0.56442
10.25	0.55912
10.26	0.5641
10.27	0.55841
10.28	0.56394
10.29	0.55887
10.3	0.56354
10.31	0.55845
10.32	0.56254
10.33	0.55621
10.34	0.56148
10.35	0.55627
10.36	0.56109
10.37	0.55535
10.38	0.56029
10.39	0.55471
10.4	0.56033
10.41	0.55456
10.42	0.55966
10.43	0.55433
10.44	0.56023
10.45	0.55565
10.46	0.56122
10.47	0.55584
10.48	0.56021
10.49	0.55546
10.5	0.55913
10.51	0.55345
10.52	0.55955
10.53	0.55455
10.54	0.56004
10.55	0.55438
10.56	0.55972
10.57	0.55408
10.58	0.55949
10.59	0.55467
10.6	0.56043
10.61	0.5557
10.62	0.56064
10.63	0.55549
10.64	0.56135
10.65	0.55648
10.66	0.56119
10.67	0.55576
10.68	0.55959
10.69	0.55392
10.7	0.55902
10.71	0.55387
10.72	0.55943
10.73	0.55395
10.74	0.55863
10.75	0.55319
10.76	0.55847
10.77	0.55235
10.78	0.55658
10.79	0.55049
10.8	0.55503
10.81	0.55061
10.82	0.55648
10.83	0.55069
10.84	0.55543
10.85	0.54994
10.86	0.55559
10.87	0.55013
10.88	0.55542
10.89	0.55149
10.9	0.55715
10.91	0.55209
10.92	0.55727
10.93	0.55236
10.94	0.55893
10.95	0.55317
10.96	0.55804
10.97	0.55258
10.98	0.55775
10.99	0.55359
11	0.55906
11.01	0.55317
11.02	0.55834
11.03	0.55316
11.04	0.55769
11.05	0.5525
11.06	0.5578
11.07	0.55197
11.08	0.55691
11.09	0.55166
11.1	0.55732
11.11	0.55146
11.12	0.55645
11.13	0.55045
11.14	0.55551
11.15	0.55068
11.16	0.55552
11.17	0.55005
11.18	0.55438
11.19	0.55015
11.2	0.55537
11.21	0.54989
11.22	0.55465
11.23	0.54997
11.24	0.55501
11.25	0.54852
11.26	0.55306
11.27	0.54811
11.28	0.5527
11.29	0.54699
11.3	0.55137
11.31	0.54578
11.32	0.55105
11.33	0.54531
11.34	0.55013
11.35	0.54546
11.36	0.54996
11.37	0.54409
11.38	0.54862
11.39	0.54338
11.4	0.54841
11.41	0.54277
11.42	0.54756
11.43	0.54167
11.44	0.54701
11.45	0.54124
11.46	0.54642
11.47	0.5417
11.48	0.54639
11.49	0.54261
11.5	0.54731
11.51	0.54247
11.52	0.54763
11.53	0.54308
11.54	0.54752
11.55	0.54213
11.56	0.54679
11.57	0.54178
11.58	0.54622
11.59	0.54091
11.6	0.54556
11.61	0.54006
11.62	0.54506
11.63	0.54063
11.64	0.54605
11.65	0.54109
11.66	0.54571
11.67	0.54123
11.68	0.54692
11.69	0.54211
11.7	0.54696
11.71	0.54186
11.72	0.54675
11.73	0.54156
11.74	0.54645
11.75	0.54131
11.76	0.54641
11.77	0.54103
11.78	0.54557
11.79	0.53995
11.8	0.54417
11.81	0.53824
11.82	0.54089
11.83	0.53054
11.84	0.53107
11.85	0.52384
11.86	0.52941
11.87	0.52725
11.88	0.53636
11.89	0.53753
11.9	0.55004
11.91	0.55404
11.92	0.56951
11.93	0.57572
11.94	0.59265
11.95	0.59958
11.96	0.61685
11.97	0.62427
11.98	0.64117
11.99	0.64806
12	0.66603
12.01	0.67342
12.02	0.68904
12.03	0.69417
12.04	0.70809
12.05	0.71041
12.06	0.72132
12.07	0.72071
12.08	0.72777
12.09	0.72305
12.1	0.72749
12.11	0.71981
12.12	0.72082
12.13	0.71173
12.14	0.71602
12.15	0.71141
12.16	0.7169
12.17	0.7121
12.18	0.71653
12.19	0.71162
12.2	0.71511
12.21	0.71018
12.22	0.71537
12.23	0.71054
12.24	0.71523
12.25	0.70931
12.26	0.71394
12.27	0.70898
12.28	0.71406
12.29	0.70972
12.3	0.71604
12.31	0.71079
12.32	0.71472
12.33	0.70975
12.34	0.7146
12.35	0.70898
12.36	0.71334
12.37	0.70767
12.38	0.71173
12.39	0.7066
12.4	0.71132
12.41	0.706
12.42	0.71012
12.43	0.70525
12.44	0.70971
12.45	0.70472
12.46	0.70911
12.47	0.70417
12.48	0.70866
12.49	0.70389
12.5	0.70867
12.51	0.70435
12.52	0.70999
12.53	0.7044
12.54	0.70872
12.55	0.70419
12.56	0.70976
12.57	0.70561
12.58	0.71085
12.59	0.70647
12.6	0.71191
12.61	0.70689
12.62	0.71205
12.63	0.70801
12.64	0.71286
12.65	0.70731
12.66	0.71129
12.67	0.70596
12.68	0.7103
12.69	0.70516
12.7	0.70966
12.71	0.70404
12.72	0.70809
12.73	0.7028
12.74	0.70754
12.75	0.7027
12.76	0.70702
12.77	0.70194
12.78	0.70671
12.79	0.70195
12.8	0.70666
12.81	0.70107
12.82	0.70622
12.83	0.70022
12.84	0.70471
12.85	0.70065
12.86	0.70519
12.87	0.6997
12.88	0.7046
12.89	0.7003
12.9	0.70547
12.91	0.70106
12.92	0.70651
12.93	0.70212
12.94	0.70726
12.95	0.70222
12.96	0.70711
12.97	0.70234
12.98	0.70745
12.99	0.70178
13	0.70626
13.01	0.70095
13.02	0.706
13.03	0.70093
13.04	0.7064
13.05	0.70172
13.06	0.70656
13.07	0.70185
13.08	0.70707
13.09	0.70167
13.1	0.7064
13.11	0.70171
13.12	0.70636
13.13	0.70036
13.14	0.70462
13.15	0.69978
13.16	0.70399
13.17	0.69902
13.18	0.70416
13.19	0.69936
13.2	0.70405
13.21	0.69885
13.22	0.70368
13.23	0.69856
13.24	0.70357
13.25	0.69813
13.26	0.70339
13.27	0.69741
13.28	0.70266
13.29	0.69727
13.3	0.70267
13.31	0.69813
13.32	0.7029
13.33	0.69758
13.34	0.70292
13.35	0.69785
13.36	0.70254
13.37	0.69803
13.38	0.70293
13.39	0.69834
13.4	0.70388
13.41	0.69892
13.42	0.70279
13.43	0.69736
13.44	0.70164
13.45	0.69614
13.46	0.70014
13.47	0.69456
13.48	0.6992
13.49	0.69416
13.5	0.69841
13.51	0.69349
13.52	0.69819
13.53	0.69314
13.54	0.69809
13.55	0.69261
13.56	0.697
13.57	0.69226
13.58	0.69825
13.59	0.69335
13.6	0.6979
13.61	0.69271
13.62	0.69747
13.63	0.69242
13.64	0.69708
13.65	0.69118
13.66	0.69593
13.67	0.69093
13.68	0.69547
13.69	0.69017
13.7	0.69473
13.71	0.68924
13.72	0.69371
13.73	0.68841
13.74	0.69319
13.75	0.68827
13.76	0.69296
13.77	0.68778
13.78	0.69264
13.79	0.6869
13.8	0.69162
13.81	0.68648
13.82	0.69064
13.83	0.6853
13.84	0.68925
13.85	0.68308
13.86	0.68515
13.87	0.67821
13.88	0.68108
13.89	0.67619
13.9	0.68219
13.91	0.68088
13.92	0.69024
13.93	0.69038
13.94	0.70126
13.95	0.70358
13.96	0.71721
13.97	0.72086
13.98	0.73496
13.99	0.73978
14	0.75527
14.01	0.76107
14.02	0.77623
14.03	0.78164
14.04	0.79588
14.05	0.79924
14.06	0.81171
14.07	0.81404
14.08	0.82559
14.09	0.82599
14.1	0.83505
14.11	0.8323
14.12	0.83789
14.13	0.83296
14.14	0.83605
14.15	0.82892
14.16	0.83039
14.17	0.82386
14.18	0.82808
14.19	0.82394
14.2	0.82854
14.21	0.82394
14.22	0.8283
14.23	0.8225
14.24	0.82714
14.25	0.82178
14.26	0.82619
14.27	0.82068
14.28	0.82548
14.29	0.82053
14.3	0.82556
14.31	0.82088
14.32	0.82525
14.33	0.8205
14.34	0.82497
14.35	0.82043
14.36	0.82488
14.37	0.8208
14.38	0.82573
14.39	0.82124
14.4	0.82652
14.41	0.82108
14.42	0.82664
14.43	0.82308
14.44	0.82881
14.45	0.82462
14.46	0.83011
14.47	0.82575
14.48	0.83141
14.49	0.82758
14.5	0.83237
14.51	0.82808
14.52	0.83266
14.53	0.82726
14.54	0.83166
14.55	0.82621
14.56	0.83065
14.57	0.82508
14.58	0.82883
14.59	0.8234
14.6	0.82772
14.61	0.82231
14.62	0.82674
14.63	0.82105
14.64	0.82504
14.65	0.81977
14.66	0.82363
14.67	0.81886
14.68	0.82358
14.69	0.81855
14.7	0.82289
14.71	0.81761
14.72	0.82324
14.73	0.81886
14.74	0.82394
14.75	0.81922
14.76	0.82423
14.77	0.81849
14.78	0.82371
14.79	0.81912
14.8	0.82421
14.81	0.81973
14.82	0.82462
14.83	0.81956
14.84	0.8241
14.85	0.81946
14.86	0.82358
14.87	0.81798
14.88	0.82223
14.89	0.81707
14.9	0.82083
14.91	0.81583
14.92	0.82009
14.93	0.8151
14.94	0.81926
14.95	0.81473
14.96	0.81914
14.97	0.81404
14.98	0.81913
14.99	0.81411
15	0.81874
15.01	0.81403
15.02	0.81849
15.03	0.81408
15.04	0.81852
15.05	0.81346
15.06	0.81758
15.07	0.81237
15.08	0.8177
15.09	0.81224
15.1	0.81694
15.11	0.81232
15.12	0.81694
15.13	0.81178
15.14	0.81617
15.15	0.81141
15.16	0.8161
15.17	0.81125
15.18	0.81668
15.19	0.81194
15.2	0.81642
15.21	0.81241
15.22	0.81692
15.23	0.81188
15.24	0.81568
15.25	0.8117
15.26	0.81578
15.27	0.81084
15.28	0.81567
15.29	0.81081
15.3	0.81471
15.31	0.80967
15.32	0.81449
15.33	0.80954
15.34	0.8135
15.35	0.8082
15.36	0.81264
15.37	0.80692
15.38	0.81066
15.39	0.8053
15.4	0.81038
15.41	0.80511
15.42	0.81004
15.43	0.80514
15.44	0.80997
15.45	0.80542
15.46	0.81061
15.47	0.80555
15.48	0.81092
15.49	0.80619
15.5	0.81103
15.51	0.80693
15.52	0.8115
15.53	0.80718
15.54	0.81164
15.55	0.80709
15.56	0.81082
15.57	0.80686
15.58	0.81117
15.59	0.80583
15.6	0.81055
15.61	0.80569
15.62	0.81065
15.63	0.80577
15.64	0.81047
15.65	0.8054
15.66	0.81036
15.67	0.80445
15.68	0.80863
15.69	0.80354
15.7	0.80783
15.71	0.80212
15.72	0.80694
15.73	0.80076
15.74	0.805
15.75	0.80003
15.76	0.80484
15.77	0.79955
15.78	0.80486
15.79	0.80043
15.8	0.80504
15.81	0.7999
15.82	0.80386
15.83	0.79852
15.84	0.80206
15.85	0.79708
15.86	0.80131
15.87	0.79469
15.88	0.7958
15.89	0.7859
15.9	0.78748
15.91	0.7816
15.92	0.78741
15.93	0.78609
15.94	0.79547
15.95	0.79798
15.96	0.81161
15.97	0.81657
15.98	0.83268
15.99	0.83869
16	0.85633
16.01	0.86453
16.02	0.88316
16.03	0.89238
16.04	0.91169
16.05	0.92016
16.06	0.9389
16.07	0.94739
16.08	0.96497
16.09	0.97161
16.1	0.98575
16.11	0.98916
16.12	1.00099
16.13	1.00181
16.14	1.00996
16.15	1.00677
16.16	1.00962
16.17	1.00013
16.18	1.00064
16.19	0.99137
16.2	0.99538
16.21	0.99056
16.22	0.99462
16.23	0.98974
16.24	0.99448
16.25	0.98987
16.26	0.99457
16.27	0.98971
16.28	0.99368
16.29	0.98777
16.3	0.99366
16.31	0.98871
16.32	0.99391
16.33	0.9894
16.34	0.99362
16.35	0.98828
16.36	0.99372
16.37	0.98877
16.38	0.99357
16.39	0.98878
16.4	0.99326
16.41	0.98905
16.42	0.99416
16.43	0.98891
16.44	0.9941
16.45	0.9894
16.46	0.99306
16.47	0.98776
16.48	0.99234
16.49	0.9877
16.5	0.99304
16.51	0.9875
16.52	0.99201
16.53	0.98755
16.54	0.99258
16.55	0.98829
16.56	0.99336
16.57	0.98869
16.58	0.99361
16.59	0.98858
16.6	0.99403
16.61	0.98888
16.62	0.99302
16.63	0.98797
16.64	0.99126
16.65	0.98587
16.66	0.99041
16.67	0.98598
16.68	0.9908
16.69	0.9852
16.7	0.98948
16.71	0.98487
16.72	0.98884
16.73	0.98327
16.74	0.98932
16.75	0.98438
16.76	0.98855
16.77	0.98419
16.78	0.98937
16.79	0.98467
16.8	0.98936
16.81	0.98392
16.82	0.9885
16.83	0.9841
16.84	0.98934
16.85	0.98519
16.86	0.98959
16.87	0.98558
16.88	0.991
16.89	0.98643
16.9	0.99183
16.91	0.9855
16.92	0.9901
16.93	0.98544
16.94	0.98933
16.95	0.98487
16.96	0.99
16.97	0.98491
16.98	0.9889
16.99	0.98361
17	0.98847
17.01	0.98267
17.02	0.98764
17.03	0.98343
17.04	0.9894
17.05	0.98423
17.06	0.98933
17.07	0.98465
17.08	0.98889
17.09	0.98334
17.1	0.98772
17.11	0.98241
17.12	0.98723
17.13	0.98278
17.14	0.98805
17.15	0.98351
17.16	0.98811
17.17	0.98468
17.18	0.98967
17.19	0.98541
17.2	0.99056
17.21	0.98561
17.22	0.99135
17.23	0.98635
17.24	0.99118
17.25	0.98611
17.26	0.99089
17.27	0.98561
17.28	0.99075
17.29	0.98611
17.3	0.9912
17.31	0.98595
17.32	0.9922
17.33	0.98718
17.34	0.9917
17.35	0.98672
17.36	0.9912
17.37	0.98582
17.38	0.99037
17.39	0.98447
17.4	0.98837
17.41	0.98262
17.42	0.98634
17.43	0.98095
17.44	0.98575
17.45	0.97885
17.46	0.98334
17.47	0.97882
17.48	0.98362
17.49	0.97947
17.5	0.98417
17.51	0.97913
17.52	0.98348
17.53	0.97815
17.54	0.98284
17.55	0.97727
17.56	0.98258
17.57	0.97754
17.58	0.98347
17.59	0.9792
17.6	0.9849
17.61	0.97972
17.62	0.9853
17.63	0.98036
17.64	0.98499
17.65	0.98005
17.66	0.98411
17.67	0.97965
17.68	0.98433
17.69	0.9789
17.7	0.98352
17.71	0.97767
17.72	0.98241
17.73	0.97634
17.74	0.981
17.75	0.97502
17.76	0.98138
17.77	0.97695
17.78	0.9824
17.79	0.97768
17.8	0.98258
17.81	0.97778
17.82	0.98163
17.83	0.97636
17.84	0.98095
17.85	0.9755
17.86	0.98101
17.87	0.97645
17.88	0.98209
17.89	0.9764
17.9	0.97999
17.91	0.97248
17.92	0.97345
17.93	0.96378
17.94	0.9662
17.95	0.9608
17.96	0.96753
17.97	0.96727
17.98	0.97651
17.99	0.97842
18	0.9911
18.01	0.99527
18.02	1.01025
18.03	1.01591
18.04	1.03321
18.05	1.0404
18.06	1.05851
18.07	1.06577
18.08	1.08329
18.09	1.09126
18.1	1.10766
18.11	1.11293
18.12	1.12823
18.13	1.13383
18.14	1.14699
18.15	1.14879
18.16	1.15959
18.17	1.15891
18.18	1.16558
18.19	1.16017
18.2	1.16279
18.21	1.15447
18.22	1.1556
18.23	1.14791
18.24	1.1529
18.25	1.14842
18.26	1.15372
18.27	1.14883
18.28	1.15319
18.29	1.1496
18.3	1.15394
18.31	1.14896
18.32	1.1532
18.33	1.14773
18.34	1.15191
18.35	1.14742
18.36	1.15185
18.37	1.14632
18.38	1.15129
18.39	1.14517
18.4	1.14864
18.41	1.1429
18.42	1.14877
18.43	1.14361
18.44	1.14791
18.45	1.14287
18.46	1.14815
18.47	1.14287
18.48	1.14764
18.49	1.14255
18.5	1.1476
18.51	1.14333
18.52	1.14792
18.53	1.14312
18.54	1.14895
18.55	1.14456
18.56	1.14923
18.57	1.14484
18.58	1.14974
18.59	1.14534
18.6	1.14914
18.61	1.1444
18.62	1.14834
18.63	1.14263
18.64	1.14706
18.65	1.14241
18.66	1.14632
18.67	1.14097
18.68	1.1451
18.69	1.13942
18.7	1.14403
18.71	1.1396
18.72	1.14504
18.73	1.13952
18.74	1.14373
18.75	1.13787
18.76	1.14219
18.77	1.13755
18.78	1.14314
18.79	1.13721
18.8	1.14223
18.81	1.13736
18.82	1.1421
18.83	1.13804
18.84	1.14262
18.85	1.13804
18.86	1.14238
18.87	1.13771
18.88	1.14179
18.89	1.13679
18.9	1.14065
18.91	1.13536
18.92	1.13931
18.93	1.13474
18.94	1.13988
18.95	1.13629
18.96	1.14075
18.97	1.13546
18.98	1.13931
18.99	1.13455
19	1.13972
19.01	1.13524
19.02	1.13907
19.03	1.13322
19.04	1.13723
19.05	1.13141
19.06	1.13666
19.07	1.13233
19.08	1.13684
19.09	1.13185
19.1	1.13735
19.11	1.13343
19.12	1.13871
19.13	1.13415
19.14	1.1384
19.15	1.13387
19.16	1.1378
19.17	1.13254
19.18	1.13674
19.19	1.13232
19.2	1.13698
19.21	1.13252
19.22	1.13748
19.23	1.13349
19.24	1.13831
19.25	1.13309
19.26	1.13688
19.27	1.13202
19.28	1.13678
19.29	1.13237
19.3	1.13658
19.31	1.13135
19.32	1.1348
19.33	1.12985
19.34	1.13377
19.35	1.12922
19.36	1.13466
19.37	1.13052
19.38	1.13494
19.39	1.12944
19.4	1.13447
19.41	1.12941
19.42	1.1336
19.43	1.12859
19.44	1.13268
19.45	1.12792
19.46	1.13246
19.47	1.12794
19.48	1.13306
19.49	1.12839
19.5	1.13251
19.51	1.12786
19.52	1.13235
19.53	1.12741
19.54	1.13138
19.55	1.12649
19.56	1.13173
19.57	1.12653
19.58	1.13056
19.59	1.12524
19.6	1.12939
19.61	1.12361
19.62	1.12774
19.63	1.12369
19.64	1.12884
19.65	1.12465
19.66	1.12952
19.67	1.12449
19.68	1.12789
19.69	1.12291
19.7	1.12798
19.71	1.12301
19.72	1.12742
19.73	1.12242
19.74	1.12648
19.75	1.12237
19.76	1.12685
19.77	1.12138
19.78	1.12544
19.79	1.12044
19.8	1.12462
19.81	1.119
19.82	1.12299
19.83	1.11743
19.84	1.12156
19.85	1.1164
19.86	1.12067
19.87	1.11475
19.88	1.11902
19.89	1.11345
19.9	1.11726
19.91	1.11212
19.92	1.11793
19.93	1.11187
19.94	1.11349
19.95	1.10217
19.96	1.10119
19.97	1.09411
19.98	1.10005
[truncated: 202 more rows]

## Sheet: Figure S6B
Time (s)	Tactile Signal ΔR (Ω)
0	0.00682
0.01	0.00231
0.02	-0.0018
0.03	-0.00361
0.04	-0.0023
0.05	0.00171
0.06	0.00718
0.07	0.01259
0.08	0.01662
0.09	0.01847
0.1	0.01788
0.11	0.01515
0.12	0.01097
0.13	0.00635
0.14	0.00247
0.15	0.000429369
0.16	0.000889963
0.17	0.0038
0.18	0.00825
0.19	0.0127
0.2	0.01549
0.21	0.01543
0.22	0.01238
0.23	0.00732
0.24	0.00195
0.25	-0.00195
0.26	-0.00332
0.27	-0.0022
0.28	0.000412758
0.29	0.00314
0.3	0.00498
0.31	0.00579
0.32	0.00627
0.33	0.00746
0.34	0.00995
0.35	0.01333
0.36	0.01625
0.37	0.01706
0.38	0.01478
0.39	0.00985
0.4	0.00428
0.41	0.000869689
0.42	0.00189
0.43	0.00784
0.44	0.0169
0.45	0.02543
0.46	0.02949
0.47	0.02661
0.48	0.01711
0.49	0.0042
0.5	-0.0072
0.51	-0.01254
0.52	-0.0096
0.53	0.000453039
0.54	0.01351
0.55	0.02421
0.56	0.0282
0.57	0.02388
0.58	0.01299
0.59	-0.000299442
0.6	-0.01123
0.61	-0.01642
0.62	-0.01511
0.63	-0.00906
0.64	-0.00149
0.65	0.00451
0.66	0.00727
0.67	0.00689
0.68	0.00477
0.69	0.0026
0.7	0.00136
0.71	0.00106
0.72	0.00104
0.73	0.000733066
0.74	0.000245446
0.75	0.000464551
0.76	0.00251
0.77	0.00693
0.78	0.01304
0.79	0.019
0.8	0.0225
0.81	0.02187
0.82	0.01698
0.83	0.00947
0.84	0.00214
0.85	-0.00227
0.86	-0.00224
0.87	0.0019
0.88	0.00825
0.89	0.01426
0.9	0.01793
0.91	0.01859
0.92	0.01691
0.93	0.01429
0.94	0.01196
0.95	0.01036
0.96	0.0091
0.97	0.00752
0.98	0.00547
0.99	0.00369
1	0.00364
1.01	0.00673
1.02	0.01328
1.03	0.02202
1.04	0.03026
1.05	0.03497
1.06	0.03414
1.07	0.02782
1.08	0.0183
1.09	0.00926
1.1	0.00418
1.11	0.00489
1.12	0.01079
1.13	0.01915
1.14	0.02636
1.15	0.02947
1.16	0.02738
1.17	0.0211
1.18	0.01306
1.19	0.0059
1.2	0.00139
1.21	-0.000119044
1.22	0.000599077
1.23	0.0024
1.24	0.00455
1.25	0.00708
1.26	0.01054
1.27	0.01529
1.28	0.02095
1.29	0.02614
1.3	0.02901
1.31	0.02807
1.32	0.02308
1.33	0.01541
1.34	0.00764
1.35	0.00265
1.36	0.00234
1.37	0.00691
1.38	0.01463
1.39	0.02255
1.4	0.02761
1.41	0.02778
1.42	0.02277
1.43	0.01405
1.44	0.00425
1.45	-0.00376
1.46	-0.00778
1.47	-0.00687
1.48	-0.00154
1.49	0.00657
1.5	0.01515
1.51	0.02186
1.52	0.02492
1.53	0.02355
1.54	0.01821
1.55	0.0105
1.56	0.00276
1.57	-0.00256
1.58	-0.00368
1.59	-9.71332e-05
1.6	0.00717
1.61	0.01584
1.62	0.02312
1.63	0.02663
1.64	0.0252
1.65	0.01929
1.66	0.01074
1.67	0.00212
1.68	-0.00422
1.69	-0.00688
1.7	-0.00573
1.71	-0.00183
1.72	0.00313
1.73	0.00746
1.74	0.00995
1.75	0.01017
1.76	0.00838
1.77	0.00531
1.78	0.00186
1.79	-0.00106
1.8	-0.00272
1.81	-0.0026
1.82	-0.000489378
1.83	0.00347
1.84	0.00869
1.85	0.01419
1.86	0.01873
1.87	0.0211
1.88	0.02046
1.89	0.0166
1.9	0.01013
1.91	0.00239
1.92	-0.00481
1.93	-0.00957
1.94	-0.01041
1.95	-0.00659
1.96	0.00159
1.97	0.01283
1.98	0.02505
1.99	0.0359
2	0.04332
2.01	0.04616
2.02	0.04448
2.03	0.03959
2.04	0.03363
2.05	0.02896
2.06	0.02743
2.07	0.02981
2.08	0.0357
2.09	0.04369
2.1	0.05198
2.11	0.05892
2.12	0.06342
2.13	0.06518
2.14	0.06445
2.15	0.06187
2.16	0.05817
2.17	0.0541
2.18	0.05045
2.19	0.04803
2.2	0.04753
2.21	0.04935
2.22	0.05319
2.23	0.05797
2.24	0.06194
2.25	0.06328
2.26	0.06075
2.27	0.05438
2.28	0.04567
2.29	0.03719
2.3	0.03175
2.31	0.03135
2.32	0.03634
2.33	0.04525
2.34	0.05523
2.35	0.06305
2.36	0.06623
2.37	0.06382
2.38	0.05661
2.39	0.0468
2.4	0.0372
2.41	0.03036
2.42	0.02794
2.43	0.0304
2.44	0.03705
2.45	0.04634
2.46	0.05623
2.47	0.06456
2.48	0.06953
2.49	0.07001
2.5	0.06596
2.51	0.05849
2.52	0.04975
2.53	0.04236
2.54	0.03866
2.55	0.03989
2.56	0.04568
2.57	0.05413
2.58	0.06243
2.59	0.06776
2.6	0.06838
2.61	0.06412
2.62	0.05646
2.63	0.04792
2.64	0.04114
2.65	0.03809
2.66	0.03946
2.67	0.04468
2.68	0.05215
2.69	0.05983
2.7	0.0657
2.71	0.06811
2.72	0.06612
2.73	0.05964
2.74	0.04959
2.75	0.03792
2.76	0.02736
2.77	0.02085
2.78	0.02064
2.79	0.02744
2.8	0.03984
2.81	0.05451
2.82	0.06704
2.83	0.07345
2.84	0.07161
2.85	0.06219
2.86	0.04851
2.87	0.0354
2.88	0.02742
2.89	0.02715
2.9	0.03427
2.91	0.04573
2.92	0.05702
2.93	0.06398
2.94	0.06434
2.95	0.05846
2.96	0.04897
2.97	0.03952
2.98	0.03331
2.99	0.03194
3	0.03504
3.01	0.04082
3.02	0.04707
3.03	0.0521
3.04	0.05526
3.05	0.05677
3.06	0.05712
3.07	0.05643
3.08	0.05424
3.09	0.04978
3.1	0.04273
3.11	0.03388
3.12	0.02536
3.13	0.02009
3.14	0.02062
3.15	0.02786
3.16	0.04027
3.17	0.05406
3.18	0.06436
3.19	0.06707
3.2	0.06064
3.21	0.04686
3.22	0.03042
3.23	0.01721
3.24	0.01211
3.25	0.01702
3.26	0.03017
3.27	0.04679
3.28	0.06104
3.29	0.06827
3.3	0.06672
3.31	0.05799
3.32	0.0461
3.33	0.03569
3.34	0.03012
3.35	0.03036
3.36	0.03502
3.37	0.04134
3.38	0.04667
3.39	0.04957
3.4	0.05009
3.41	0.04926
3.42	0.04816
3.43	0.04712
3.44	0.0457
3.45	0.04322
3.46	0.03963
3.47	0.03607
3.48	0.03465
3.49	0.03747
3.5	0.04525
3.51	0.05644
3.52	0.06729
3.53	0.07316
3.54	0.07048
3.55	0.05856
3.56	0.04035
3.57	0.0216
3.58	0.00873
3.59	0.00632
3.6	0.01517
3.61	0.03195
3.62	0.05053
3.63	0.06448
3.64	0.06952
3.65	0.06512
3.66	0.05437
3.67	0.04242
3.68	0.03425
3.69	0.0327
3.7	0.03762
3.71	0.04635
3.72	0.05513
3.73	0.06077
3.74	0.06174
3.75	0.05842
3.76	0.05251
3.77	0.04606
3.78	0.04068
3.79	0.03724
3.8	0.03598
3.81	0.0369
3.82	0.03998
3.83	0.0451
3.84	0.05175
3.85	0.05884
3.86	0.06469
3.87	0.06758
3.88	0.06639
3.89	0.06121
3.9	0.05354
3.91	0.0458
3.92	0.04053
3.93	0.0394
3.94	0.04259
3.95	0.04879
3.96	0.05575
3.97	0.06112
3.98	0.06327
3.99	0.06179
4	0.05743
4.01	0.05177
4.02	0.04663
4.03	0.04361
4.04	0.04375
4.05	0.0474
4.06	0.05419
4.07	0.06312
4.08	0.07271
4.09	0.08122
4.1	0.087
4.11	0.08897
4.12	0.08689
4.13	0.08153
4.14	0.07443
4.15	0.0675
4.16	0.06247
4.17	0.06047
4.18	0.06184
4.19	0.06626
4.2	0.07293
4.21	0.08078
4.22	0.08853
4.23	0.09472
4.24	0.09778
4.25	0.09633
4.26	0.08973
4.27	0.07863
4.28	0.06524
4.29	0.05305
4.3	0.04588
4.31	0.0465
4.32	0.05546
4.33	0.07053
4.34	0.08722
4.35	0.10024
4.36	0.10532
4.37	0.10089
4.38	0.08854
4.39	0.07249
4.4	0.05794
4.41	0.04915
4.42	0.04805
4.43	0.05375
4.44	0.06324
4.45	0.07272
4.46	0.07904
4.47	0.08059
4.48	0.07752
4.49	0.07121
4.5	0.06355
4.51	0.05629
4.52	0.0508
4.53	0.04807
4.54	0.0488
4.55	0.05332
4.56	0.06135
4.57	0.07167
4.58	0.08211
4.59	0.08996
4.6	0.09282
4.61	0.08961
4.62	0.08113
4.63	0.07003
4.64	0.05996
4.65	0.05422
4.66	0.05453
4.67	0.0604
4.68	0.06935
4.69	0.07795
4.7	0.08315
4.71	0.08336
4.72	0.07887
4.73	0.0715
4.74	0.0637
4.75	0.05764
4.76	0.05458
4.77	0.05471
4.78	0.05742
4.79	0.06172
4.8	0.06649
4.81	0.07062
4.82	0.07301
4.83	0.07267
4.84	0.06899
4.85	0.06217
4.86	0.05356
4.87	0.04546
4.88	0.04057
4.89	0.0409
4.9	0.04684
4.91	0.05665
4.92	0.0669
4.93	0.07367
4.94	0.07413
4.95	0.06781
4.96	0.05705
4.97	0.04619
4.98	0.03993
4.99	0.04149
5	0.05122
5.01	0.06646
5.02	0.08245
5.03	0.09415
5.04	0.09806
5.05	0.0934
5.06	0.08222
5.07	0.06846
5.08	0.05648
5.09	0.04952
5.1	0.04886
5.11	0.05365
5.12	0.06153
5.13	0.06954
5.14	0.07512
5.15	0.07669
5.16	0.07398
5.17	0.06791
5.18	0.06029
5.19	0.05336
5.2	0.04925
5.21	0.04944
5.22	0.0542
5.23	0.06242
5.24	0.07172
5.25	0.07909
5.26	0.08184
5.27	0.07853
5.28	0.06964
5.29	0.05748
5.3	0.04545
5.31	0.03689
5.32	0.03386
5.33	0.03655
5.34	0.04332
5.35	0.05161
5.36	0.05898
5.37	0.06407
5.38	0.06689
5.39	0.06843
5.4	0.06982
5.41	0.07157
5.42	0.07326
5.43	0.07384
5.44	0.07242
5.45	0.06898
5.46	0.06472
5.47	0.0616
5.48	0.06139
5.49	0.06472
5.5	0.07046
5.51	0.07608
5.52	0.07864
5.53	0.07618
5.54	0.06872
5.55	0.05843
5.56	0.04888
5.57	0.04358
5.58	0.04451
5.59	0.05131
5.6	0.06146
5.61	0.0713
5.62	0.07752
5.63	0.07836
5.64	0.07409
5.65	0.06663
5.66	0.05865
5.67	0.05244
5.68	0.04926
5.69	0.04925
5.7	0.05172
5.71	0.05576
5.72	0.06055
5.73	0.06541
5.74	0.06964
5.75	0.07236
5.76	0.07258
5.77	0.06964
5.78	0.06365
5.79	0.05585
5.8	0.04843
5.81	0.04382
5.82	0.0438
5.83	0.04867
5.84	0.05701
5.85	0.06618
5.86	0.07326
5.87	0.07617
5.88	0.07441
5.89	0.06905
5.9	0.06215
5.91	0.05579
5.92	0.05136
5.93	0.04919
5.94	0.04881
5.95	0.04957
5.96	0.05111
5.97	0.05354
5.98	0.05716
5.99	0.06197
6	0.06727
6.01	0.07174
6.02	0.07401
6.03	0.07338
6.04	0.0705
6.05	0.06735
6.06	0.0666
6.07	0.07051
6.08	0.07981
6.09	0.09314
6.1	0.10741
6.11	0.11886
6.12	0.1245
6.13	0.12331
6.14	0.11667
6.15	0.10784
6.16	0.10068
6.17	0.09828
6.18	0.1018
6.19	0.11024
6.2	0.12092
6.21	0.13059
6.22	0.13663
6.23	0.13784
6.24	0.13466
6.25	0.12881
6.26	0.12248
6.27	0.11765
6.28	0.11546
6.29	0.11613
6.3	0.11911
6.31	0.12342
6.32	0.12803
6.33	0.13203
6.34	0.13478
6.35	0.13587
6.36	0.13515
6.37	0.13276
6.38	0.12925
6.39	0.12555
6.4	0.1229
6.41	0.12259
6.42	0.12549
6.43	0.13169
6.44	0.1402
6.45	0.14909
6.46	0.15595
6.47	0.15868
6.48	0.15625
6.49	0.14932
6.5	0.14012
6.51	0.13189
6.52	0.12772
6.53	0.12945
6.54	0.13681
6.55	0.14744
6.56	0.15759
6.57	0.16352
6.58	0.16288
6.59	0.15567
6.6	0.14425
6.61	0.13256
6.62	0.12459
6.63	0.12299
6.64	0.12808
6.65	0.1379
6.66	0.14899
6.67	0.15779
6.68	0.16183
6.69	0.16054
6.7	0.15513
6.71	0.14793
6.72	0.14144
6.73	0.1374
6.74	0.1365
6.75	0.13836
6.76	0.14205
6.77	0.1465
6.78	0.15082
6.79	0.15441
6.8	0.15676
6.81	0.15746
6.82	0.15618
6.83	0.15294
6.84	0.14828
6.85	0.14343
6.86	0.13997
6.87	0.13943
6.88	0.14257
6.89	0.14904
6.9	0.15723
6.91	0.16482
6.92	0.1695
6.93	0.16991
6.94	0.16615
6.95	0.15984
6.96	0.15351
6.97	0.14971
6.98	0.14996
6.99	0.15417
7	0.16063
7.01	0.16669
7.02	0.16969
7.03	0.1681
7.04	0.16207
7.05	0.15345
7.06	0.14512
7.07	0.13994
7.08	0.1397
7.09	0.1445
7.1	0.15278
7.11	0.16193
7.12	0.16924
7.13	0.17279
7.14	0.17192
7.15	0.16721
7.16	0.15999
7.17	0.15179
7.18	0.14385
7.19	0.13704
7.2	0.13202
7.21	0.12942
7.22	0.1299
7.23	0.13389
7.24	0.14116
7.25	0.15046
7.26	0.1596
7.27	0.16602
7.28	0.16778
7.29	0.16445
7.3	0.1575
7.31	0.14991
7.32	0.14502
7.33	0.14515
7.34	0.15053
7.35	0.1592
7.36	0.16777
7.37	0.17292
7.38	0.17281
7.39	0.1678
7.4	0.16015
7.41	0.15288
7.42	0.14837
7.43	0.1474
7.44	0.14913
7.45	0.15181
7.46	0.15394
7.47	0.15506
7.48	0.15581
7.49	0.15717
7.5	0.15946
7.51	0.1617
7.52	0.16184
7.53	0.15789
7.54	0.14928
7.55	0.13779
7.56	0.12725
7.57	0.12211
7.58	0.12543
7.59	0.13714
7.6	0.15376
7.61	0.16953
7.62	0.17884
7.63	0.17863
7.64	0.16972
7.65	0.15644
7.66	0.14466
7.67	0.13919
7.68	0.14177
7.69	0.15052
7.7	0.16117
7.71	0.16921
7.72	0.172
7.73	0.16972
7.74	0.16486
7.75	0.16057
7.76	0.15885
7.77	0.15959
7.78	0.16091
7.79	0.16055
7.8	0.1575
7.81	0.15282
7.82	0.14926
7.83	0.14972
7.84	0.15549
7.85	0.16512
7.86	0.17479
7.87	0.17991
7.88	0.17733
7.89	0.16704
7.9	0.15248
7.91	0.13923
7.92	0.13269
7.93	0.13576
7.94	0.14754
7.95	0.16372
7.96	0.17833
7.97	0.18618
7.98	0.18479
7.99	0.17522
8	0.1614
8.01	0.14845
8.02	0.14068
8.03	0.14014
8.04	0.14614
8.05	0.15578
8.06	0.1652
8.07	0.17096
8.08	0.17116
8.09	0.16594
8.1	0.15731
8.11	0.14847
8.12	0.14282
8.13	0.14292
8.14	0.14974
8.15	0.16237
8.16	0.17832
8.17	0.19428
8.18	0.2072
8.19	0.21516
8.2	0.21785
8.21	0.21644
8.22	0.21284
8.23	0.20885
8.24	0.20552
8.25	0.203
8.26	0.20091
8.27	0.19896
8.28	0.19738
8.29	0.19691
8.3	0.19828
8.31	0.20155
8.32	0.20573
8.33	0.20897
8.34	0.20943
8.35	0.20632
8.36	0.20059
8.37	0.19479
8.38	0.19204
8.39	0.19458
8.4	0.2025
8.41	0.21348
8.42	0.22367
8.43	0.22933
8.44	0.22852
8.45	0.22199
8.46	0.21283
8.47	0.20501
8.48	0.2016
8.49	0.20347
8.5	0.20918
8.51	0.21597
8.52	0.22126
8.53	0.22394
8.54	0.22467
8.55	0.22512
8.56	0.22671
8.57	0.22949
8.58	0.23201
8.59	0.23217
8.6	0.22863
8.61	0.22193
8.62	0.21464
8.63	0.21031
8.64	0.21176
8.65	0.21948
8.66	0.23113
8.67	0.24242
8.68	0.24899
8.69	0.24847
8.7	0.24154
8.71	0.23166
8.72	0.22343
8.73	0.22046
8.74	0.22381
8.75	0.23166
8.76	0.24034
8.77	0.24616
8.78	0.24704
8.79	0.24328
8.8	0.23708
8.81	0.23123
8.82	0.22777
8.83	0.22717
8.84	0.22856
8.85	0.23057
8.86	0.2323
8.87	0.2338
8.88	0.23578
8.89	0.23887
8.9	0.24279
8.91	0.24616
8.92	0.24707
8.93	0.24412
8.94	0.23744
8.95	0.22897
8.96	0.2219
8.97	0.21932
8.98	0.22279
8.99	0.23151
9	0.24254
9.01	0.2519
9.02	0.2562
9.03	0.25397
9.04	0.24616
9.05	0.23566
9.06	0.22605
9.07	0.22028
9.08	0.2196
9.09	0.22341
9.1	0.22962
9.11	0.23564
9.12	0.23922
9.13	0.23913
9.14	0.23533
9.15	0.22886
9.16	0.22143
9.17	0.21495
9.18	0.21109
9.19	0.21089
9.2	0.21447
9.21	0.22091
9.22	0.22847
9.23	0.23501
9.24	0.2386
9.25	0.23815
9.26	0.23376
9.27	0.22672
9.28	0.2191
9.29	0.21307
9.3	0.21028
9.31	0.2114
9.32	0.216
9.33	0.2228
9.34	0.23003
9.35	0.23587
9.36	0.23886
9.37	0.2382
9.38	0.23401
9.39	0.22737
9.4	0.22021
9.41	0.21485
9.42	0.21334
9.43	0.21666
9.44	0.22415
9.45	0.23355
9.46	0.24161
9.47	0.24531
9.48	0.24309
9.49	0.23562
9.5	0.22569
9.51	0.21716
9.52	0.21338
9.53	0.21576
9.54	0.2232
9.55	0.23249
9.56	0.23982
9.57	0.24236
9.58	0.2395
9.59	0.23292
9.6	0.22571
9.61	0.22083
9.62	0.21979
9.63	0.22212
9.64	0.22587
9.65	0.22876
9.66	0.22941
9.67	0.22791
9.68	0.22554
9.69	0.22376
9.7	0.2232
9.71	0.22319
9.72	0.22212
9.73	0.21854
9.74	0.2123
9.75	0.20507
9.76	0.19987
9.77	0.19972
9.78	0.20601
9.79	0.21754
9.8	0.23066
9.81	0.24063
9.82	0.24361
9.83	0.23836
9.84	0.22692
9.85	0.21384
9.86	0.20436
9.87	0.20226
9.88	0.20838
9.89	0.22041
9.9	0.23393
9.91	0.24423
9.92	0.2481
9.93	0.24488
9.94	0.23639
9.95	0.22596
9.96	0.21709
9.97	0.21223
9.98	0.21224
9.99	0.2165
10	0.22343
10.01	0.23117
10.02	0.23809
10.03	0.24302
10.04	0.24523
10.05	0.24453
10.06	0.24117
10.07	0.23596
10.08	0.23011
10.09	0.22507
10.1	0.22209
10.11	0.22186
10.12	0.22434
10.13	0.22891
10.14	0.23477
10.15	0.24146
10.16	0.24915
10.17	0.25855
10.18	0.27044
10.19	0.28506
10.2	0.30167
10.21	0.31864
10.22	0.33397
10.23	0.34612
10.24	0.35474
10.25	0.3608
10.26	0.36615
10.27	0.37254
10.28	0.38066
10.29	0.38964
10.3	0.39736
10.31	0.40142
10.32	0.40049
10.33	0.39515
10.34	0.38804
10.35	0.38292
10.36	0.38321
10.37	0.39043
10.38	0.40346
10.39	0.41885
10.4	0.43219
10.41	0.43986
10.42	0.44049
10.43	0.43547
10.44	0.42825
10.45	0.4228
10.46	0.42197
10.47	0.42637
10.48	0.43436
10.49	0.4429
10.5	0.44905
10.51	0.45116
10.52	0.44931
10.53	0.44499
10.54	0.44004
10.55	0.43573
10.56	0.43225
10.57	0.42899
10.58	0.42526
10.59	0.42111
10.6	0.41758
10.61	0.41631
10.62	0.4186
10.63	0.42441
10.64	0.43204
10.65	0.43855
10.66	0.44099
10.67	0.43773
10.68	0.4294
10.69	0.41874
10.7	0.40959
10.71	0.40529
10.72	0.40728
10.73	0.41457
10.74	0.42432
10.75	0.43311
10.76	0.43843
10.77	0.4396
10.78	0.43777
10.79	0.435
10.8	0.43311
10.81	0.43276
10.82	0.43332
10.83	0.43345
10.84	0.4321
10.85	0.42929
10.86	0.42621
10.87	0.4246
10.88	0.42575
10.89	0.42962
10.9	0.43466
10.91	0.43843
10.92	0.4387
10.93	0.43464
10.94	0.4273
10.95	0.41933
10.96	0.41391
10.97	0.41342
10.98	0.41844
10.99	0.4275
11	0.43762
11.01	0.44545
11.02	0.44842
11.03	0.44556
11.04	0.43769
11.05	0.42702
11.06	0.41641
11.07	0.40863
11.08	0.40566
11.09	0.40832
11.1	0.41617
11.11	0.42759
11.12	0.4401
11.13	0.45092
11.14	0.45755
11.15	0.45855
11.16	0.45389
11.17	0.44508
11.18	0.43471
11.19	0.42563
11.2	0.42005
11.21	0.4189
11.22	0.42163
11.23	0.42664
11.24	0.43193
11.25	0.43588
11.26	0.43765
11.27	0.43728
11.28	0.4353
11.29	0.4324
11.3	0.42912
11.31	0.42584
11.32	0.42295
11.33	0.42095
11.34	0.42048
11.35	0.422
11.36	0.4255
11.37	0.43024
11.38	0.43488
11.39	0.43794
11.4	0.43832
11.41	0.43588
11.42	0.43143
11.43	0.42647
11.44	0.42253
11.45	0.42061
11.46	0.42085
11.47	0.42264
11.48	0.42509
11.49	0.4275
11.5	0.4296
11.51	0.43154
11.52	0.43357
11.53	0.43569
11.54	0.43752
11.55	0.43845
11.56	0.43798
11.57	0.43606
11.58	0.43324
11.59	0.43045
11.6	0.42865
11.61	0.4284
11.62	0.42973
11.63	0.43219
11.64	0.43512
11.65	0.43794
11.66	0.44019
11.67	0.44149
11.68	0.44142
11.69	0.43949
11.7	0.43546
11.71	0.42968
11.72	0.42334
11.73	0.4184
11.74	0.41692
11.75	0.42015
11.76	0.42776
11.77	0.43759
11.78	0.44625
11.79	0.45039
11.8	0.44815
11.81	0.44002
11.82	0.42886
11.83	0.41868
11.84	0.41311
11.85	0.41381
11.86	0.41995
11.87	0.42873
11.88	0.43675
11.89	0.44164
11.9	0.44292
11.91	0.44199
11.92	0.44104
11.93	0.44174
11.94	0.44426
11.95	0.44721
11.96	0.44853
11.97	0.44676
11.98	0.44207
11.99	0.4363
12	0.43214
12.01	0.43168
12.02	0.43523
12.03	0.44094
12.04	0.44561
12.05	0.4462
12.06	0.44136
12.07	0.43229
12.08	0.42231
12.09	0.4155
12.1	0.4149
12.11	0.4211
12.12	0.43189
12.13	0.44319
12.14	0.45063
12.15	0.45138
12.16	0.44524
12.17	0.43478
12.18	0.42439
12.19	0.41871
12.2	0.42113
12.21	0.43264
