# Supplementary material for: Touchless interactive teaching of soft robots through flexible bimodal sensory interfaces
Source: Nat Commun. 2022 Aug 26;13:5030. doi: 10.1038/s41467-022-32702-5 (PMC9412806; doi:10.1038/s41467-022-32702-5)
Supplement: Supplementary file 26 — Source Data [file 41467_2022_32702_MOESM26_ESM.zip › Supplementary Source Data/Source Data Figure S8.xlsx]

## Sheet: Figure S8A
Time(s)	Air pressure(kPa)
0.01299	-78.9441	-76.8915	-77.97	-79.3534	-78.9121	-74.2781	-77.8493	-79.7989	-83.045	-80.9018
0.02597	-78.9115	-76.8751	-77.9344	-79.3152	-79.021	-74.269	-77.8868	-79.7595	-83.0668	-80.8983
0.03896	-78.9219	-76.8852	-77.9222	-79.2563	-79.0572	-74.2668	-77.8939	-79.7431	-83.0475	-81.0333
0.05195	-78.831	-76.8989	-77.9098	-79.2373	-79.0432	-74.2743	-78.0263	-79.7426	-83.0411	-81.0652
0.06494	-78.8849	-76.8654	-77.8839	-79.2448	-78.9453	-74.1966	-78.0627	-79.7613	-83.0343	-81.0595
0.07792	-78.8853	-76.8652	-77.8341	-79.2589	-78.9418	-74.1887	-78.0353	-79.742	-83.1425	-81.0605
0.09091	-78.8623	-76.8679	-77.804	-79.226	-78.8977	-74.3167	-78.0644	-79.742	-83.1309	-81.0821
0.1039	-78.8729	-76.8569	-77.774	-79.1762	-78.782	-74.3457	-78.0291	-79.7211	-83.0988	-81.0497
0.11688	-78.8394	-76.7614	-77.8251	-79.1665	-78.7597	-74.3283	-78.0231	-79.7191	-83.067	-81.0475
0.12987	-78.7351	-76.8478	-77.8023	-79.1265	-78.7473	-74.351	-77.9758	-79.8044	-83.0456	-81.0487
0.14286	-78.6946	-76.8175	-77.7725	-78.9985	-78.7659	-74.2963	-77.9377	-79.7957	-82.9801	-80.9615
0.15584	-78.5828	-76.8651	-77.7556	-78.9838	-78.7789	-74.2749	-77.8585	-79.8504	-82.9616	-80.9813
0.16883	-78.6595	-76.8197	-77.712	-78.9486	-78.7655	-74.2128	-77.9174	-79.8474	-82.9462	-80.9712
0.18182	-78.7284	-76.7912	-77.6783	-78.8863	-78.7117	-74.1329	-77.9946	-79.81	-82.8967	-80.9542
0.19481	-78.6803	-76.7793	-77.6339	-78.9331	-78.7085	-74.164	-77.9989	-79.8194	-82.8231	-81.0321
0.20779	-78.7473	-76.7537	-77.5426	-78.8742	-78.6483	-74.0602	-78.0411	-79.8046	-82.7755	-81.0198
0.22078	-78.7175	-76.7075	-77.4784	-78.7989	-78.561	-74.1551	-77.93	-79.7925	-82.6871	-80.9937
0.23377	-78.6607	-76.6782	-77.4647	-78.7304	-78.479	-74.1444	-77.9272	-79.7968	-82.6284	-80.9607
0.24675	-78.6038	-76.6186	-77.4111	-78.6618	-78.3692	-74.2163	-77.8142	-79.7531	-82.5459	-80.9141
0.25974	-78.5333	-76.5449	-77.4456	-78.5964	-78.3031	-74.1949	-77.7686	-79.688	-82.5752	-80.881
0.27273	-78.4729	-76.5045	-77.4071	-78.5347	-78.2029	-74.2523	-77.743	-79.6756	-82.5281	-80.8511
0.28571	-78.4225	-76.4541	-77.3015	-78.4262	-78.2782	-74.2137	-77.6672	-79.6392	-82.4744	-80.7942
0.2987	-78.3381	-76.4038	-77.209	-78.2664	-78.2882	-74.1951	-77.635	-79.6221	-82.3801	-80.6991
0.31169	-78.1993	-76.4352	-77.1671	-78.1937	-78.2021	-74.1261	-77.5215	-79.655	-82.3258	-80.6603
0.32468	-78.2525	-76.3768	-77.0448	-78.0876	-78.137	-74.0669	-77.5563	-79.6171	-82.2513	-80.6083
0.33766	-78.1723	-76.3013	-76.9189	-78.1071	-78.0554	-74.0108	-77.4981	-79.6189	-82.0688	-80.6242
0.35065	-78.1912	-76.2497	-76.8401	-78.014	-77.9778	-73.8804	-77.5248	-79.6064	-82.0068	-80.5903
0.36364	-78.0874	-76.175	-76.7139	-78.0428	-77.8238	-73.8138	-77.4785	-79.5562	-81.82	-80.5743
0.37662	-78.0818	-76.0971	-76.6205	-77.9586	-77.721	-73.6795	-77.4663	-79.5323	-81.7267	-80.5183
0.38961	-78.0133	-76.026	-76.524	-77.8484	-77.6589	-73.7105	-77.4009	-79.5345	-81.647	-80.4723
0.4026	-77.9076	-75.9245	-76.5398	-77.7754	-77.5871	-73.6321	-77.3392	-79.485	-81.6622	-80.3262
0.41558	-77.822	-75.7699	-76.4562	-77.6688	-77.4244	-73.6592	-77.274	-79.4846	-81.547	-80.2481
0.42857	-77.6733	-75.6258	-76.4411	-77.5793	-77.3055	-73.5835	-77.2021	-79.4057	-81.5403	-80.174
0.44156	-77.5457	-75.5319	-76.3634	-77.4698	-77.1327	-73.5999	-77.1268	-79.359	-81.4237	-80.0597
0.45455	-77.4419	-75.4383	-76.2289	-77.3169	-77.1352	-73.5164	-77.0209	-79.3283	-81.3475	-79.9683
0.46753	-77.3179	-75.4873	-76.1516	-77.2184	-77.0386	-73.4503	-76.9316	-79.4056	-81.2214	-79.9099
0.48052	-77.1361	-75.4673	-76.0079	-77.0936	-76.9288	-73.3509	-76.8189	-79.3658	-81.0922	-79.8179
0.49351	-77.0376	-75.3465	-75.8546	-77.051	-76.8192	-73.2714	-76.733	-79.3522	-80.9697	-79.8583
0.50649	-76.9495	-75.2897	-75.7622	-76.9427	-76.7305	-73.1921	-76.7362	-79.3346	-80.8076	-79.7688
0.51948	-76.8732	-75.1693	-75.6231	-76.838	-76.605	-73.0319	-76.6775	-79.3196	-80.7034	-79.6562
0.53247	-76.738	-75.0321	-75.42	-76.7675	-76.5066	-72.9627	-76.5895	-79.2832	-80.5685	-79.5877
0.54545	-76.6368	-74.9321	-75.4197	-76.6711	-76.3519	-72.9016	-76.4818	-79.2086	-80.5452	-79.4829
0.55844	-76.4954	-74.7986	-75.2996	-76.4979	-76.1703	-72.8793	-76.3845	-79.1798	-80.429	-79.3618
0.57143	-76.371	-74.6441	-75.1879	-76.3661	-76.0823	-72.7912	-76.2672	-79.0825	-80.3537	-79.2676
0.58442	-76.2536	-74.6718	-75.0715	-76.2418	-75.8938	-72.6634	-76.133	-79.1667	-80.2123	-79.1702
0.5974	-76.1057	-74.5426	-74.9319	-76.084	-75.9115	-72.6097	-75.9759	-79.1306	-80.0649	-79.0122
0.61039	-75.9377	-74.5057	-74.8165	-75.9601	-75.7932	-72.5057	-75.8054	-79.2087	-79.9177	-78.9077
0.62338	-75.8004	-74.3899	-74.6848	-75.7257	-75.7369	-72.3889	-75.6713	-79.1996	-79.771	-78.7556
0.63636	-75.5751	-74.3422	-74.5166	-75.6056	-75.6116	-72.266	-75.4798	-79.2104	-79.5982	-78.6169
0.64935	-75.5322	-74.2286	-74.3693	-75.4824	-75.4767	-72.1425	-75.3736	-79.1737	-79.4631	-78.526
0.66234	-75.3667	-74.0786	-74.1918	-75.4551	-75.3391	-72.0187	-75.2425	-79.1668	-79.2643	-78.4802
0.67532	-75.3105	-73.9659	-74.0481	-75.2984	-75.2023	-71.824	-75.1798	-79.1123	-79.0822	-78.3416
0.68831	-75.162	-73.8264	-73.817	-75.2367	-75.0362	-71.7197	-75.061	-79.0869	-78.8866	-78.2813
0.7013	-75.099	-73.6803	-73.6833	-75.0259	-74.8812	-71.5245	-74.987	-79.0507	-78.7312	-78.1513
0.71429	-74.96	-73.5311	-73.4518	-74.9446	-74.7265	-71.3762	-74.8332	-78.9702	-78.4851	-78.0119
0.72727	-74.8085	-73.3822	-73.3042	-74.7804	-74.5852	-71.2824	-74.7469	-78.9158	-78.3467	-77.8902
0.74026	-74.6411	-73.2341	-73.1676	-74.6374	-74.363	-71.2539	-74.5678	-78.8713	-78.1617	-77.7587
0.75325	-74.4907	-73.0832	-72.9777	-74.4343	-74.3436	-71.1022	-74.4067	-78.8025	-77.9808	-77.6307
0.76623	-74.3102	-73.0416	-72.8022	-74.3155	-74.1749	-70.9748	-74.2563	-78.8818	-77.8205	-77.4862
0.77922	-74.1541	-72.8878	-72.6314	-74.1232	-74.1126	-70.8045	-74.086	-78.8572	-77.6538	-77.2478
0.79221	-73.982	-72.7009	-72.424	-74.0053	-73.9514	-70.6453	-73.9395	-78.8589	-77.424	-77.1793
0.80519	-73.9461	-72.5649	-72.2475	-73.8347	-73.8142	-70.5032	-73.912	-78.7798	-77.2556	-77.0555
0.81818	-73.7743	-72.386	-72.0451	-73.7737	-73.6239	-70.3182	-73.7584	-78.7409	-77.0334	-77.0072
0.83117	-73.6913	-72.2044	-71.8696	-73.617	-73.4778	-70.0462	-73.6833	-78.688	-76.8318	-76.8295
0.84416	-73.5329	-72.0536	-71.6368	-73.4853	-73.3254	-69.9124	-73.5422	-78.6175	-76.6035	-76.6597
0.85714	-73.3895	-71.8531	-71.4647	-73.2947	-73.1165	-69.698	-73.3951	-78.6301	-76.3458	-76.508
0.87013	-73.2002	-71.6863	-71.3588	-73.1083	-72.9687	-69.5342	-73.2083	-78.551	-76.2421	-76.3333
0.88312	-73.0386	-71.5167	-71.1583	-72.9396	-72.7609	-69.5062	-73.0126	-78.5149	-76.0658	-76.1863
0.8961	-72.7909	-71.277	-71.0608	-72.7717	-72.5838	-69.322	-72.835	-78.4276	-75.9888	-76.01
0.90909	-72.5745	-71.1317	-70.8742	-72.6142	-72.3438	-69.1218	-72.6513	-78.4886	-75.7455	-75.8177
0.92208	-72.2942	-70.9984	-70.6885	-72.4306	-72.1585	-68.9188	-72.4439	-78.517	-75.5602	-75.6595
0.93506	-72.1146	-70.8262	-70.497	-72.2309	-71.9332	-68.7877	-72.2503	-78.4613	-75.3454	-75.4684
0.94805	-71.8746	-70.5569	-70.3101	-72.0312	-71.7316	-68.5939	-72.0573	-78.5302	-75.1445	-75.2681
0.96104	-71.7023	-70.3856	-70.0942	-71.8256	-71.6733	-68.438	-71.8651	-78.5288	-74.9312	-75.1025
0.97403	-71.4639	-70.1951	-69.8657	-71.5801	-71.5339	-68.2327	-71.6772	-78.4834	-74.672	-74.8363
0.98701	-71.1924	-70.0326	-69.6178	-71.365	-71.3354	-68.0249	-71.5242	-78.4538	-74.4775	-74.6478
1	-70.9917	-69.8308	-69.4112	-71.2935	-71.1711	-67.785	-71.3525	-78.427	-74.25	-74.5856
1.01299	-70.7784	-69.6332	-69.1678	-71.1341	-70.9673	-67.5977	-71.1654	-78.3457	-73.9897	-74.4147
1.02597	-70.5496	-69.4057	-68.9445	-70.9019	-70.7312	-67.5334	-70.9755	-78.3175	-73.767	-74.2344
1.03896	-70.3621	-69.2092	-68.8978	-70.6611	-70.5438	-67.3572	-70.79	-78.2313	-73.6204	-74.0451
1.05195	-70.1387	-69.0166	-68.6283	-70.4587	-70.2526	-67.23	-70.5853	-78.2045	-73.3851	-73.8131
1.06494	-69.8956	-68.7229	-68.381	-70.2202	-70.0419	-67.0234	-70.3644	-78.2622	-73.1875	-73.6289
1.07792	-69.629	-68.6016	-68.1657	-70.0604	-69.8461	-66.8241	-70.03	-78.2707	-72.9673	-73.4189
1.09091	-69.3693	-68.4899	-67.945	-69.8412	-69.6576	-66.5554	-69.7733	-78.3238	-72.7448	-73.2134
1.1039	-69.2358	-68.2358	-67.7188	-69.6298	-69.4322	-66.3217	-69.7031	-78.2932	-72.5027	-73.0122
1.11688	-69.0612	-68.0401	-67.4668	-69.5248	-69.2382	-66.096	-69.4737	-78.245	-72.2271	-72.8567
1.12987	-68.9222	-67.7986	-67.2491	-69.244	-68.9946	-65.817	-69.3368	-78.2131	-71.9919	-72.6701
1.14286	-68.6809	-67.5446	-66.9614	-69.049	-68.7524	-65.5991	-69.1272	-78.1232	-71.8564	-72.4409
1.15584	-68.4844	-67.312	-66.7316	-68.822	-68.5181	-65.5179	-68.9083	-78.0633	-71.6225	-72.2597
1.16883	-68.2351	-67.0845	-66.466	-68.5624	-68.2511	-65.3418	-68.6906	-78.0264	-71.35	-72.0423
1.18182	-68.0037	-66.8547	-66.2182	-68.2495	-68.0626	-65.0927	-68.4769	-77.8987	-71.0383	-71.7507
1.19481	-67.7325	-66.6	-65.9746	-68.0278	-67.849	-64.9048	-68.4031	-77.8686	-70.819	-71.5738
1.20779	-67.5535	-66.3676	-65.7257	-67.7905	-67.5761	-64.603	-68.1976	-77.8179	-70.571	-71.3274
1.22078	-67.3092	-66.1163	-65.5971	-67.5374	-67.3477	-64.3788	-67.9499	-77.7462	-70.4495	-71.1158
1.23377	-67.0627	-65.8695	-65.3536	-67.3361	-67.0999	-64.3014	-67.7104	-77.7412	-70.206	-70.9023
1.24675	-66.8282	-65.6168	-65.2032	-67.0624	-66.8364	-64.075	-67.4654	-77.5804	-70.0047	-70.7031
1.25974	-66.5613	-65.3612	-64.9542	-66.8099	-66.5228	-63.8734	-67.2416	-77.5294	-69.7379	-70.454
1.27273	-66.3124	-65.1171	-64.7371	-66.5446	-66.3889	-63.6598	-67.0393	-77.5045	-69.5056	-70.1183
1.28571	-66.0174	-64.9528	-64.5081	-66.2472	-66.1299	-63.3836	-66.7064	-77.5029	-69.2206	-69.8811
1.2987	-65.8957	-64.7065	-64.2496	-66.0054	-65.9124	-63.1213	-66.6034	-77.4612	-68.9305	-69.635
1.31169	-65.6493	-64.4716	-63.9448	-65.8535	-65.6627	-62.9069	-66.3913	-77.3722	-68.6076	-69.4748
1.32468	-65.3978	-64.188	-63.6672	-65.705	-65.3976	-62.6669	-66.1229	-77.2964	-68.2787	-69.3376
1.33766	-65.2221	-63.9328	-63.4004	-65.4579	-65.1702	-62.3705	-65.9507	-77.244	-68.0215	-69.0885
1.35065	-64.9952	-63.6856	-63.0806	-65.2604	-64.9368	-62.0885	-65.7137	-77.1776	-67.701	-68.9012
1.36364	-64.7296	-63.3822	-62.9139	-65.0313	-64.6012	-61.8145	-65.4716	-77.0632	-67.4803	-68.648
1.37662	-64.4686	-63.12	-62.6854	-64.783	-64.3005	-61.6501	-65.2408	-77.0085	-67.1915	-68.3658
1.38961	-64.2121	-62.8149	-62.4655	-64.4928	-64.0309	-61.4004	-64.9643	-76.9668	-66.9178	-68.1453
1.4026	-63.9397	-62.5033	-62.1633	-64.2346	-63.9017	-61.1388	-64.7261	-76.8681	-66.6425	-67.8558
1.41558	-63.655	-62.3617	-61.8929	-63.9908	-63.654	-60.9155	-64.4351	-76.8912	-66.3588	-67.5945
1.42857	-63.392	-62.0919	-61.6312	-63.6842	-63.4794	-60.6465	-64.1787	-76.8643	-66.0964	-67.287
1.44156	-63.0391	-61.8982	-61.3478	-63.4355	-63.2301	-60.3757	-63.8326	-76.8441	-65.7985	-67.0442
1.45455	-62.7165	-61.7412	-61.0794	-63.1647	-62.9888	-60.1331	-63.4834	-76.841	-65.5422	-66.796
1.46753	-62.5747	-61.4894	-60.7991	-62.8721	-62.7088	-59.8582	-63.324	-76.8045	-65.2805	-66.556
1.48052	-62.2777	-61.2089	-60.493	-62.7233	-62.4339	-59.6085	-63.0663	-76.7773	-64.8626	-66.3591
1.49351	-61.9321	-60.9399	-60.3372	-62.4492	-62.157	-59.3634	-62.8273	-76.692	-64.686	-66.1274
1.50649	-61.6322	-60.6013	-60.0907	-62.1699	-61.8821	-59.1032	-62.5431	-76.6259	-64.442	-65.8907
1.51948	-61.3605	-60.3308	-59.8059	-61.8987	-61.694	-58.828	-62.2604	-76.5424	-64.1125	-65.5719
1.53247	-61.0535	-60.147	-59.546	-61.5655	-61.4174	-58.5406	-61.9719	-76.6073	-63.8281	-65.305
1.54545	-60.7515	-59.8953	-59.2809	-61.241	-61.2378	-58.2883	-61.7183	-76.5556	-63.5286	-64.9886
1.55844	-60.4846	-59.6415	-58.9573	-61.0739	-60.9736	-58.0007	-61.4027	-76.47	-63.1867	-64.7985
1.57143	-60.1758	-59.2915	-58.6285	-60.8158	-60.7043	-57.755	-61.1022	-76.4441	-63.0324	-64.5305
1.58442	-59.8524	-59.0475	-58.3785	-60.5529	-60.4068	-57.6063	-60.8374	-76.3739	-62.7131	-64.2642
1.5974	-59.5847	-58.7345	-58.1952	-60.2649	-60.1511	-57.286	-60.5273	-76.2457	-62.4906	-63.9861
1.61039	-59.2378	-58.5685	-57.9071	-60.0222	-59.8001	-57.0247	-60.2659	-76.3193	-62.1865	-63.7127
1.62338	-58.9596	-58.2981	-57.6545	-59.6938	-59.6209	-56.7484	-59.9592	-76.2863	-61.8944	-63.3731
1.63636	-58.5848	-58.1007	-57.3498	-59.4213	-59.3434	-56.4504	-59.593	-76.2668	-61.5871	-63.0922
1.64935	-58.2849	-57.8416	-56.9733	-59.0767	-59.1014	-56.1841	-59.312	-76.2037	-61.2814	-62.9419
1.66234	-58.0306	-57.514	-56.6322	-58.8791	-58.8079	-55.8859	-59.033	-76.1202	-60.8862	-62.7141
1.67532	-57.7614	-57.1857	-56.3224	-58.59	-58.5128	-55.5858	-58.7458	-76.0697	-60.5735	-62.4112
1.68831	-57.4474	-56.8965	-56.1805	-58.3062	-58.2495	-55.2444	-58.4607	-75.9882	-60.3445	-62.1334
1.7013	-57.169	-56.6158	-55.8673	-58.0081	-57.9035	-55.0817	-58.1308	-75.9396	-60.0578	-61.8705
1.71429	-56.8488	-56.2995	-55.5326	-57.7587	-57.5626	-54.9199	-57.8265	-75.9008	-59.753	-61.5721
1.72727	-56.5473	-56.0077	-55.3657	-57.431	-57.2677	-54.6468	-57.5341	-75.7367	-59.4977	-61.2955
1.74026	-56.2547	-55.7309	-55.0974	-57.0959	-56.9069	-54.3997	-57.2402	-75.6727	-59.1646	-60.9936
1.75325	-55.8898	-55.3646	-54.8042	-56.783	-56.6081	-54.1212	-56.9309	-75.7274	-58.8538	-60.6535
1.76623	-55.624	-55.0138	-54.5134	-56.4856	-56.4301	-53.8345	-56.6068	-75.6653	-58.5345	-60.3288
1.77922	-55.2825	-54.8247	-54.1979	-56.1835	-56.1841	-53.5633	-56.2271	-75.6846	-58.2309	-60.0428
1.79221	-54.9391	-54.5007	-53.8606	-55.8155	-55.9566	-53.2374	-55.9361	-75.6235	-57.8954	-59.7045
1.80519	-54.6578	-54.2461	-53.4879	-55.6145	-55.6007	-52.9542	-55.6442	-75.5115	-57.5072	-59.4792
1.81818	-54.328	-53.9496	-53.1867	-55.371	-55.3078	-52.7	-55.3648	-75.4599	-57.1474	-59.3049
1.83117	-53.9934	-53.6279	-52.9554	-55.0607	-55.0171	-52.4039	-55.0635	-75.3776	-56.9321	-58.9785
1.84416	-53.6777	-53.3449	-52.6602	-54.7495	-54.654	-52.2183	-54.7771	-75.2851	-56.6091	-58.6904
1.85714	-53.3608	-53.0504	-52.347	-54.4472	-54.4987	-51.9551	-54.4694	-75.223	-56.2853	-58.3575
1.87013	-52.9986	-52.8463	-52.0225	-54.1302	-54.175	-51.6502	-54.0892	-75.2421	-55.923	-58.0731
1.88312	-52.6823	-52.548	-51.7032	-53.7508	-53.9012	-51.3541	-53.781	-75.1976	-55.5793	-57.7767
1.8961	-52.3716	-52.2721	-51.332	-53.5791	-53.6037	-51.0735	-53.4584	-75.1259	-55.1833	-57.5335
1.90909	-52.104	-51.9378	-51.0266	-53.2159	-53.2412	-50.6835	-53.1719	-75.0537	-54.8426	-57.2291
1.92208	-51.772	-51.622	-50.7574	-52.926	-52.9481	-50.3928	-52.881	-74.8943	-54.6298	-56.9203
1.93506	-51.4427	-51.3151	-50.4472	-52.6319	-52.6268	-50.2467	-52.5252	-74.8462	-54.31	-56.6172
1.94805	-51.0657	-50.919	-50.2139	-52.2963	-52.2705	-49.9153	-52.1782	-74.7061	-53.9999	-56.3061
1.96104	-50.7618	-50.6321	-49.8993	-51.9761	-51.9764	-49.6303	-51.8636	-74.6524	-53.6862	-55.997
1.97403	-50.4061	-50.4126	-49.6009	-51.6884	-51.6404	-49.3379	-51.4913	-74.6904	-53.3445	-55.6899
1.98701	-50.0728	-50.075	-49.2646	-51.3085	-51.4186	-49.0002	-51.1516	-74.6185	-52.995	-55.3304
2	-49.6572	-49.8544	-48.9643	-51.0282	-51.1364	-48.7454	-50.8	-74.6143	-52.6715	-55.0293
2.01299	-49.3037	-49.6485	-48.64	-50.7168	-50.8197	-48.4227	-50.4362	-74.6445	-52.3602	-54.6771
2.02597	-48.9789	-49.2685	-48.3045	-50.3229	-50.5665	-48.0924	-50.1111	-74.571	-51.9737	-54.2967
2.03896	-48.636	-48.9753	-47.9316	-50.0282	-50.2727	-47.8114	-49.9208	-74.5444	-51.6567	-53.9852
2.05195	-48.3256	-48.6644	-47.5755	-49.808	-49.9511	-47.4924	-49.5729	-74.4298	-51.2676	-53.7541
2.06494	-48.0412	-48.3053	-47.2316	-49.4905	-49.6079	-47.1413	-49.2813	-74.3786	-50.9278	-53.4218
2.07792	-47.6193	-47.9893	-47.0359	-49.1856	-49.2939	-46.8458	-48.9784	-74.3033	-50.6992	-53.1053
2.09091	-47.2576	-47.7335	-46.7097	-48.8696	-48.9826	-46.5162	-48.6339	-74.3428	-50.3599	-52.8082
2.1039	-46.8878	-47.3894	-46.389	-48.5214	-48.7051	-46.2091	-48.3148	-74.3061	-49.993	-52.3987
2.11688	-46.5198	-47.1019	-46.0809	-48.1887	-48.4011	-45.8706	-48.0999	-74.2756	-49.6755	-52.0782
2.12987	-46.1774	-46.8071	-45.7652	-47.9479	-48.0659	-45.5744	-47.7646	-74.2148	-49.2865	-51.8619
2.14286	-45.912	-46.4568	-45.4015	-47.6472	-47.7329	-45.1822	-47.4761	-74.1741	-48.97	-51.518
2.15584	-45.6029	-46.1525	-45.1052	-47.3458	-47.409	-44.8558	-47.1401	-74.1094	-48.7612	-51.2068
2.16883	-45.2425	-45.8172	-44.785	-47.0302	-47.0301	-44.6238	-46.8234	-74.0844	-48.3487	-50.8748
2.18182	-44.854	-45.4098	-44.4978	-46.6937	-46.7337	-44.3212	-46.4619	-74.0049	-48.0002	-50.552
2.19481	-44.4987	-45.0919	-44.207	-46.3597	-46.5116	-43.9978	-46.1329	-73.9518	-47.6446	-50.1907
2.20779	-44.0887	-44.8346	-43.8549	-46.0548	-46.2026	-43.6635	-45.712	-73.9626	-47.3188	-49.8652
2.22078	-43.8361	-44.4931	-43.499	-45.7357	-45.869	-43.2635	-45.4381	-73.8861	-46.9919	-49.5286
2.23377	-43.4931	-44.1673	-43.1254	-45.4298	-45.5514	-42.9561	-45.09	-73.8096	-46.7764	-49.2376
2.24675	-43.1091	-43.7558	-42.8518	-45.1439	-45.2469	-42.6414	-44.7408	-73.7054	-46.4781	-48.8153
2.25974	-42.7478	-43.4203	-42.494	-44.7968	-45.0336	-42.2924	-44.3427	-73.6468	-46.132	-48.4429
2.27273	-42.3682	-43.1859	-42.1692	-44.4826	-44.7434	-41.9728	-43.926	-73.6755	-45.7689	-48.1135
2.28571	-42.103	-42.8507	-41.8542	-44.178	-44.4225	-41.618	-43.7137	-73.5474	-45.4022	-47.79
2.2987	-41.7478	-42.4573	-41.4406	-43.8697	-44.0707	-41.2649	-43.3531	-73.4601	-45.1158	-47.4454
2.31169	-41.3887	-42.1204	-41.1199	-43.5578	-43.742	-41.0668	-43.0489	-73.423	-44.7758	-47.1139
2.32468	-40.9827	-41.7089	-40.8569	-43.2458	-43.4295	-40.7316	-42.6967	-73.2973	-44.4895	-46.7683
2.33766	-40.6305	-41.2989	-40.6118	-42.9231	-43.0859	-40.3891	-42.3299	-73.1465	-44.1803	-46.412
2.35065	-40.2403	-41.0536	-40.2731	-42.6232	-42.7854	-40.1061	-41.8951	-73.1838	-43.8677	-46.0886
2.36364	-39.9028	-40.7552	-39.9109	-42.208	-42.5217	-39.7553	-41.5003	-73.0973	-43.5038	-45.7238
2.37662	-39.5379	-40.419	-39.5948	-41.8687	-42.1934	-39.3674	-41.2908	-73.0205	-43.1424	-45.3916
2.38961	-39.2203	-40.1061	-39.2751	-41.579	-41.8009	-39.1215	-40.9608	-72.9703	-42.804	-45.059
2.4026	-38.8789	-39.7558	-39.0808	-41.2284	-41.4688	-38.7583	-40.5934	-72.8793	-42.5671	-44.7189
2.41558	-38.4859	-39.354	-38.7729	-40.911	-41.1461	-38.4348	-40.2557	-72.967	-42.1599	-44.3582
2.42857	-38.1661	-39.0121	-38.4346	-40.5594	-40.9485	-38.104	-39.9206	-72.8976	-41.8335	-43.9659
2.44156	-37.8157	-38.6695	-38.0827	-40.3533	-40.6273	-37.776	-39.5649	-72.8052	-41.4797	-43.738
2.45455	-37.4279	-38.2987	-37.7164	-40.0472	-40.2988	-37.4739	-39.1786	-72.7229	-41.224	-43.3761
2.46753	-37.0971	-37.9744	-37.3866	-39.7242	-39.9628	-37.159	-38.8289	-72.6773	-40.8986	-43.054
2.48052	-36.7225	-37.5719	-37.1549	-39.401	-39.6396	-36.8351	-38.4586	-72.5368	-40.5938	-42.7347
2.49351	-36.344	-37.2189	-36.8093	-39.0638	-39.3093	-36.5076	-38.1046	-72.476	-40.2621	-42.3209
2.50649	-35.9987	-37.0084	-36.4805	-38.7263	-38.9854	-36.1698	-37.7299	-72.5132	-39.9532	-41.9845
2.51948	-35.629	-36.6946	-36.1618	-38.4088	-38.688	-35.8552	-37.4903	-72.4603	-39.5404	-41.6278
2.53247	-35.2454	-36.3402	-35.7923	-38.1693	-38.3231	-35.5296	-37.1606	-72.3899	-39.0969	-41.3454
2.54545	-34.8718	-36.0089	-35.5851	-37.8229	-38.0152	-35.2237	-36.8138	-72.3089	-38.8754	-41.0498
2.55844	-34.5014	-35.6803	-35.2718	-37.5235	-37.6226	-34.9924	-36.4704	-72.2342	-38.517	-40.6764
2.57143	-34.1002	-35.2832	-34.9487	-37.1868	-37.2528	-34.6504	-36.0825	-72.1389	-38.1953	-40.3425
2.58442	-33.7457	-34.9255	-34.6226	-36.8499	-37.0459	-34.3219	-35.7478	-72.1203	-37.8536	-39.9778
2.5974	-33.374	-34.6964	-34.3232	-36.5062	-36.7294	-33.9868	-35.3415	-72.1458	-37.5021	-39.6024
2.61039	-33.1173	-34.3334	-33.973	-36.1523	-36.4028	-33.6105	-35.1163	-72.0712	-37.1573	-39.2667
2.62338	-32.791	-34.0104	-33.575	-35.9101	-36.0866	-33.3075	-34.7674	-71.9732	-36.7514	-38.9814
2.63636	-32.4271	-33.684	-33.2066	-35.7268	-35.7637	-32.9977	-34.3687	-71.9083	-36.3406	-38.7004
2.64935	-32.0936	-33.3238	-32.8379	-35.376	-35.4165	-32.5962	-34.0244	-71.8429	-36.0195	-38.3626
2.66234	-31.7403	-32.9968	-32.6621	-35.0757	-35.1465	-32.2585	-33.6838	-71.7371	-35.7833	-38.0311
2.67532	-31.3835	-32.629	-32.3465	-34.7486	-34.8361	-31.9208	-33.2992	-71.7869	-35.474	-37.6627
2.68831	-30.9996	-32.2639	-31.9975	-34.3539	-34.58	-31.5727	-32.9543	-71.7333	-35.1438	-37.257
2.7013	-30.6278	-31.9639	-31.6925	-34.057	-34.2881	-31.2211	-32.5314	-71.7069	-34.8	-36.911
2.71429	-30.3571	-31.6147	-31.3543	-33.7303	-33.9492	-30.8347	-32.2768	-71.6438	-34.4563	-36.5816
2.72727	-30.0033	-31.2449	-30.9144	-33.4209	-33.6304	-30.5077	-31.9219	-71.5101	-34.1327	-36.2418
2.74026	-29.6663	-30.8774	-30.6933	-33.112	-33.3117	-30.2173	-31.5633	-71.3525	-33.8366	-35.8884
2.75325	-29.2758	-30.5158	-30.3487	-32.7524	-32.932	-29.9129	-31.2014	-71.3051	-33.4943	-35.5618
2.76623	-28.892	-30.2796	-29.9942	-32.4229	-32.5989	-29.5748	-30.7956	-71.3293	-33.1551	-35.2215
2.77922	-28.6776	-29.9434	-29.7005	-32.1172	-32.2658	-29.2298	-30.582	-71.2908	-32.8025	-34.9042
2.79221	-28.3101	-29.5839	-29.2988	-31.8865	-31.9426	-28.8982	-30.2451	-71.242	-32.4494	-34.5749
2.80519	-27.9593	-29.2618	-28.937	-31.6749	-31.6433	-28.5532	-29.8681	-71.186	-32.0078	-34.308
2.81818	-27.7035	-28.9399	-28.6327	-31.3639	-31.2904	-28.1707	-29.5926	-71.133	-31.6436	-33.978
2.83117	-27.3078	-28.5438	-28.2784	-31.0499	-30.9473	-27.8278	-29.2436	-71.0934	-31.4556	-33.6514
2.84416	-26.9425	-28.2081	-27.9349	-30.7494	-30.48	-27.5803	-28.8778	-71.0165	-31.1074	-33.291
2.85714	-26.5975	-27.8116	-27.6998	-30.4522	-30.171	-27.233	-28.505	-70.9189	-30.7965	-32.9275
2.87013	-26.2325	-27.4648	-27.3578	-30.0681	-29.971	-26.916	-28.1692	-70.8512	-30.4895	-32.5875
2.88312	-25.8132	-27.2597	-26.9964	-29.7383	-29.6278	-26.5521	-27.7419	-70.8242	-30.1054	-32.2302
2.8961	-25.4746	-26.9242	-26.6558	-29.3916	-29.3354	-26.2044	-27.408	-70.7841	-29.7785	-32.0354
2.90909	-25.2382	-26.5321	-26.2988	-29.0551	-29.0065	-25.8493	-27.1663	-70.7437	-29.4486	-31.7074
2.92208	-24.8321	-26.2007	-25.9112	-28.8036	-28.6573	-25.5139	-26.7916	-70.629	-29.0512	-31.3629
2.93506	-24.5079	-25.8726	-25.5839	-28.4921	-28.3582	-25.2943	-26.4508	-70.5579	-28.7514	-31.0558
2.94805	-24.171	-25.4972	-25.3423	-28.1907	-27.9757	-24.9724	-26.124	-70.4392	-28.5097	-30.7154
2.96104	-23.811	-25.1684	-25.055	-27.8455	-27.5868	-24.6408	-25.76	-70.3502	-28.1378	-30.3447
2.97403	-23.4445	-24.9554	-24.7408	-27.49	-27.2748	-24.3497	-25.4194	-70.4368	-27.7869	-30.0549
2.98701	-23.0918	-24.6332	-24.4102	-27.1041	-27.0212	-24.0185	-25.0855	-70.3763	-27.4101	-29.6535
3	-22.7261	-24.3011	-24.0153	-26.8501	-26.7012	-23.6704	-24.7248	-70.2751	-26.996	-29.3594
3.01299	-22.3986	-23.9626	-23.6974	-26.5334	-26.378	-23.5152	-24.4084	-70.2409	-26.6861	-29.0492
3.02597	-22.0484	-23.621	-23.5059	-26.2272	-26.0619	-23.1933	-24.022	-70.0954	-26.4113	-28.7021
3.03896	-21.6648	-23.3913	-23.1853	-25.9079	-25.739	-22.8514	-23.6054	-70.1115	-26.0805	-28.3685
3.05195	-21.3152	-23.0622	-22.8349	-25.5483	-25.4737	-22.5469	-23.2793	-70.0714	-25.7599	-28.1774
3.06494	-21.0919	-22.7436	-22.4487	-25.2126	-25.1323	-22.1684	-23.0182	-69.9709	-25.4226	-27.8499
3.07792	-20.7224	-22.3578	-22.0398	-24.9176	-24.7844	-21.8336	-22.6908	-69.8938	-25.2115	-27.4993
3.09091	-20.377	-22.0195	-21.6892	-24.6402	-24.4635	-21.628	-22.3703	-69.8568	-24.9148	-27.1759
3.1039	-19.9918	-21.6175	-21.3973	-24.2563	-24.1028	-21.2896	-22.0062	-69.8605	-24.5818	-26.8763
3.11688	-19.6638	-21.2856	-21.0495	-23.8863	-23.8945	-20.9681	-21.6489	-69.7876	-24.2492	-26.4886
3.12987	-19.2816	-20.9915	-20.7897	-23.5273	-23.5833	-20.6504	-21.4003	-69.7349	-23.9209	-26.151
3.14286	-18.9329	-20.6316	-20.4227	-23.3019	-23.2291	-20.3094	-21.0586	-69.692	-23.5421	-25.8887
3.15584	-18.6253	-20.3258	-20.0729	-22.984	-22.912	-20.0021	-20.6644	-69.6018	-23.2104	-25.5434
3.16883	-18.3052	-19.9898	-19.8899	-22.7071	-22.602	-19.6884	-20.3353	-69.494	-22.9409	-25.1988
3.18182	-17.969	-19.6377	-19.5444	-22.3601	-22.2757	-19.3486	-19.9967	-69.4491	-22.6322	-24.8882
3.19481	-17.5557	-19.4414	-19.1602	-22.0004	-21.9397	-19.0567	-19.5973	-69.4484	-22.2938	-24.5574
3.20779	-17.3756	-19.1192	-18.8351	-21.6827	-21.6115	-18.6675	-19.3431	-69.3844	-21.9764	-24.264
3.22078	-17.0427	-18.8111	-18.4575	-21.3221	-21.2841	-18.3253	-18.9993	-69.3302	-21.6265	-24.0263
3.23377	-16.7889	-18.4795	-18.1481	-20.992	-21.0109	-17.986	-18.7809	-69.2088	-21.2874	-23.7166
3.24675	-16.4931	-18.1088	-17.8128	-20.6491	-20.7421	-17.6803	-18.4495	-69.1683	-20.969	-23.506
3.25974	-16.2632	-17.7902	-17.5088	-20.3035	-20.4439	-17.2279	-18.2346	-69.0837	-20.6311	-23.1997
3.27273	-15.921	-17.4181	-17.1407	-20.0465	-20.1526	-16.8312	-17.9313	-69.0057	-20.257	-22.8706
3.28571	-15.6167	-17.1169	-16.87	-19.8005	-19.7787	-16.632	-17.6221	-68.9511	-19.9344	-22.5697
3.2987	-15.2802	-16.7995	-16.4595	-19.4739	-19.586	-16.2866	-17.2965	-68.8964	-19.6231	-22.2162
3.31169	-14.8701	-16.5607	-16.1347	-19.1415	-19.2912	-15.965	-16.9401	-68.8157	-19.3127	-21.9134
3.32468	-14.6868	-16.2631	-15.8414	-18.8341	-19.0172	-15.513	-16.6918	-68.7464	-19.03	-21.6281
3.33766	-14.3475	-15.9154	-15.5244	-18.4785	-18.6899	-15.1862	-16.3511	-68.6507	-18.8337	-21.31
3.35065	-14.0255	-15.6249	-15.2509	-18.1424	-18.3565	-14.9786	-16.028	-68.5719	-18.5053	-20.969
3.36364	-13.5811	-15.2202	-15.0124	-17.8414	-18.0607	-14.6887	-15.7186	-68.4792	-18.2253	-20.6794
3.37662	-13.2131	-14.8731	-14.6882	-17.5345	-17.8581	-14.3595	-15.3929	-68.4367	-17.923	-20.3266
3.38961	-12.8422	-14.6851	-14.2754	-17.202	-17.5502	-14.0344	-14.9567	-68.4044	-17.6184	-20.011
3.4026	-12.5921	-14.3075	-13.9326	-17.0572	-17.2468	-13.7104	-14.622	-68.3422	-17.3113	-19.8387
3.41558	-12.3739	-13.9886	-13.6381	-16.777	-16.9515	-13.3598	-14.3901	-68.3001	-16.909	-19.504
3.42857	-11.9872	-13.6673	-13.3444	-16.5011	-16.6065	-13.1077	-14.0456	-68.2172	-16.5964	-19.1398
3.44156	-11.6995	-13.2296	-13.056	-16.2094	-16.346	-12.8203	-13.7254	-68.2801	-16.3322	-18.8575
3.45455	-11.2939	-12.9783	-12.7729	-15.9455	-16.073	-12.5566	-13.282	-68.22	-16.0121	-18.5329
3.46753	-10.9595	-12.6613	-12.4672	-15.761	-15.7906	-12.1695	-12.9473	-68.1599	-15.6423	-18.3346
3.48052	-10.7046	-12.3216	-12.1659	-15.4914	-15.4985	-11.8239	-12.6713	-68.1603	-15.3842	-18.0475
3.49351	-10.3847	-12.0231	-11.8862	-15.2231	-15.0497	-11.5666	-12.3428	-68.1036	-15.0738	-17.7172
3.50649	-10.0691	-11.8442	-11.614	-14.8189	-14.7231	-11.2603	-11.9982	-68.1253	-14.8184	-17.4309
3.51948	-9.90361	-11.5467	-11.3396	-14.5684	-14.4556	-10.9652	-11.8336	-68.1045	-14.4746	-17.1324
3.53247	-9.59635	-11.2338	-11.009	-14.3572	-14.146	-10.6444	-11.56	-67.9466	-14.0616	-16.8589
3.54545	-9.34016	-10.832	-10.6246	-14.1283	-13.854	-10.3649	-11.2535	-67.8533	-13.6857	-16.6108
3.55844	-9.04769	-10.4992	-10.4773	-13.8842	-13.5865	-10.147	-10.8852	-67.7224	-13.4424	-16.3072
3.57143	-8.73334	-10.2075	-10.1944	-13.6038	-13.2896	-9.8958	-10.5293	-67.6547	-13.1273	-15.9781
3.58442	-8.37974	-10.0053	-9.86577	-13.3241	-13.017	-9.60794	-10.1607	-67.6917	-12.8638	-15.7234
3.5974	-8.20996	-9.71159	-9.58259	-13.0627	-12.7626	-9.25679	-9.93806	-67.6553	-12.6082	-15.4998
3.61039	-8.04753	-9.40266	-9.27775	-12.7658	-12.466	-8.86822	-9.69828	-67.6151	-12.3469	-15.2368
3.62338	-7.75314	-9.13814	-8.91139	-12.4776	-12.1303	-8.6524	-9.39679	-67.5681	-12.0431	-14.9308
3.63636	-7.47351	-8.83977	-8.64282	-12.2149	-11.8397	-8.36847	-9.07281	-67.4469	-11.7647	-14.6426
3.64935	-7.19135	-8.5248	-8.33352	-11.9369	-11.6457	-8.06578	-8.78359	-67.3663	-11.4649	-14.2985
3.66234	-6.8552	-8.21245	-8.0528	-11.6837	-11.3769	-7.75411	-8.42771	-67.3334	-11.1534	-13.9954
3.67532	-6.54943	-8.05189	-7.82736	-11.3755	-11.1132	-7.46716	-8.06793	-67.3518	-10.8704	-13.7206
3.68831	-6.35014	-7.74249	-7.51271	-11.1132	-10.8309	-7.11688	-7.87023	-67.3406	-10.5693	-13.4405
3.7013	-6.04556	-7.451	-7.28766	-10.8459	-10.5668	-6.83435	-7.58994	-67.1788	-10.3955	-13.1415
3.71429	-5.77281	-7.17422	-7.04799	-10.5873	-10.2195	-6.60774	-7.29059	-67.1422	-10.1271	-12.8534
3.72727	-5.47149	-6.88203	-6.80323	-10.283	-10.0224	-6.32959	-7.02658	-67.0756	-9.82685	-12.5049
3.74026	-5.16442	-6.61471	-6.55985	-10.0333	-9.80729	-5.95251	-6.83254	-66.9992	-9.54147	-12.1973
3.75325	-4.87891	-6.35898	-6.27368	-9.88691	-9.53262	-5.69817	-6.57724	-66.9498	-9.2434	-11.9664
3.76623	-4.59577	-6.06425	-6.01208	-9.64215	-9.24924	-5.55061	-6.32985	-66.9274	-8.98949	-11.6076
3.77922	-4.36491	-5.63697	-5.83046	-9.38214	-8.97719	-5.26791	-6.0161	-66.7862	-8.78416	-11.3247
3.79221	-3.96471	-5.44178	-5.56778	-9.14059	-8.7304	-5.01029	-5.67282	-66.8465	-8.56413	-11.0703
3.80519	-3.73424	-5.07893	-5.28361	-8.8737	-8.46882	-4.72413	-5.35779	-66.7562	-8.26845	-10.9061
3.81818	-3.56629	-4.84895	-5.04471	-8.62848	-8.23214	-4.28491	-5.09933	-66.6761	-7.97781	-10.6235
3.83117	-3.30355	-4.57272	-4.78023	-8.42167	-7.99009	-4.0625	-4.8301	-66.6232	-7.86177	-10.3732
3.84416	-3.03567	-4.32123	-4.5942	-8.12654	-7.68232	-3.91649	-4.56249	-66.5637	-7.59088	-10.0775
3.85714	-2.74271	-4.08071	-4.26242	-7.8371	-7.50786	-3.64136	-4.30943	-66.5111	-7.33187	-9.74221
3.87013	-2.42761	-3.86196	-4.00095	-7.62684	-7.2823	-3.38436	-4.16625	-66.4987	-7.12829	-9.42848
3.88312	-2.18743	-3.53529	-3.75849	-7.494	-6.99494	-3.10538	-3.89118	-66.4323	-6.79127	-9.25192
3.8961	-1.97593	-3.29108	-3.43434	-7.25647	-6.70935	-2.78045	-3.61774	-66.3794	-6.52275	-8.95675
3.90909	-1.7697	-3.01117	-3.30921	-7.07103	-6.49956	-2.5511	-3.36971	-66.2859	-6.35152	-8.6938
3.92208	-1.53115	-2.68017	-3.09	-6.84003	-6.16984	-2.32052	-3.07323	-66.2391	-6.07885	-8.39227
3.93506	-1.24366	-2.53744	-2.84546	-6.58035	-5.93824	-2.08159	-2.801	-66.1875	-5.87827	-8.14921
3.94805	-0.97169	-2.30032	-2.62626	-6.32899	-5.72539	-1.82769	-2.56979	-66.1407	-5.63565	-8.03669
3.96104	-0.84092	-2.06839	-2.40226	-6.11287	-5.49781	-1.52786	-2.32827	-66.0705	-5.38482	-7.79599
3.97403	-0.69743	-1.81743	-2.17621	-5.88854	-5.28502	-1.12155	-2.12764	-65.9941	-5.13951	-7.54688
3.98701	-0.4663	-1.57463	-1.96476	-5.72011	-5.06381	-0.89906	-1.86927	-65.9414	-5.04186	-7.28305
4	-0.2039	-1.34013	-1.77812	-5.52667	-4.70339	-0.73972	-1.62939	-65.882	-4.81279	-7.0145
4.01299	0.0532	-1.08047	-1.57283	-5.26024	-4.55051	-0.51542	-1.38132	-65.8828	-4.45864	-6.67308
4.02597	0.26139	-0.85677	-1.3699	-5.06247	-4.32988	-0.26919	-1.25103	-65.8529	-4.2916	-6.32357
4.03896	0.50452	-0.61494	-1.13444	-4.88121	-4.03114	-0.02472	-1.01302	-65.7758	-3.98459	-6.1318
4.05195	0.7427	-0.38021	-1.00399	-4.61604	-3.80893	0.21775	-0.73287	-65.6785	-3.72653	-5.87845
4.06494	0.94557	-0.20298	-0.76219	-4.3935	-3.68396	0.44484	-0.52156	-65.6388	-3.48435	-5.57605
4.07792	1.20729	0.02967	-0.54658	-4.18583	-3.48433	0.64028	-0.30436	-65.5629	-3.29488	-5.32912
4.09091	1.50368	0.31699	-0.33613	-4.00359	-3.21884	0.77644	-0.08083	-65.511	-3.07048	-5.07071
4.1039	1.73702	0.59534	-0.17519	-3.80996	-3.06221	1.07379	0.14782	-65.5913	-2.89163	-4.87812
4.11688	1.95854	0.83501	0.04698	-3.60384	-2.85194	1.31114	0.37087	-65.5821	-2.68101	-4.58948
4.12987	2.04567	1.04245	0.23012	-3.40201	-2.61203	1.57349	0.51035	-65.5191	-2.44875	-4.38904
4.14286	2.21692	1.24107	0.395	-3.13928	-2.39424	1.6781	0.74427	-65.4936	-2.27281	-4.17354
4.15584	2.46408	1.52577	0.54777	-2.98684	-2.18515	1.9168	0.97586	-65.5064	-2.05577	-3.94005
4.16883	2.71639	1.58941	0.73168	-2.82563	-1.90139	2.13997	1.21582	-65.5546	-1.85403	-3.71862
4.18182	2.91932	1.79785	0.9171	-2.58823	-1.71536	2.34127	1.41353	-65.5302	-1.66425	-3.59386
4.19481	3.13667	2.02802	1.13782	-2.35541	-1.53303	2.56395	1.61918	-65.5063	-1.44967	-3.53294
4.20779	3.21001	2.18903	1.31316	-2.09137	-1.3162	2.83927	1.80884	-65.4285	-1.24377	-3.32
4.22078	3.41501	2.39515	1.36747	-1.94449	-1.11141	3.04955	1.98549	-65.3741	-1.18542	-3.00612
4.23377	3.58453	2.55591	1.61244	-1.75597	-0.89478	3.21366	2.20329	-65.3198	-0.98218	-2.77277
4.24675	3.81293	2.66024	1.75717	-1.5625	-0.703	3.40607	2.43688	-65.2672	-0.75753	-2.55818
4.25974	3.95889	2.93214	1.95376	-1.45921	-0.55338	3.57658	2.61568	-65.2397	-0.58904	-2.49143
4.27273	4.05764	3.1236	2.12125	-1.31521	-0.37221	3.78301	2.79125	-65.1991	-0.39937	-2.29679
4.28571	4.36356	3.35315	2.1876	-1.12645	-0.16283	4.01562	3.00084	-65.118	-0.34044	-2.10074
4.2987	4.57505	3.52015	2.34752	-0.93674	0.06837	4.12803	3.18454	-65.0975	-0.19076	-1.92665
4.31169	4.78715	3.56278	2.49446	-0.77298	0.25413	4.32155	3.43631	-65.139	0.01011	-1.72741
4.32468	4.93663	3.83015	2.68631	-0.54706	0.41734	4.52676	3.63573	-65.091	0.19867	-1.65908
4.33766	5.00547	3.99049	2.80224	-0.43039	0.53775	4.74743	3.73433	-65.0768	0.37463	-1.47674
4.35065	5.18822	4.17846	2.93928	-0.27901	0.72749	4.93773	3.93701	-65.0456	0.53451	-1.27997
4.36364	5.4157	4.26168	3.09089	-0.13649	0.88618	5.21433	4.09754	-65.1365	0.70213	-1.09202
4.37662	5.57695	4.41488	3.23003	0.02487	1.08114	5.4069	4.25271	-65.1211	0.881	-0.87223
4.38961	5.59992	4.56228	3.35648	0.19493	1.26496	5.60354	4.32693	-65.0558	1.0476	-0.70801
4.4026	5.76048	4.7586	3.55224	0.27183	1.49634	5.78462	4.51855	-65.0246	1.23194	-0.5227
4.41558	5.89833	4.87569	3.66253	0.39638	1.66798	5.81771	4.68084	-64.9871	1.38335	-0.38662
4.42857	6.06086	5.08165	3.74351	0.59499	1.83105	6.01582	4.86118	-65.0754	1.55545	-0.20545
4.44156	6.24479	5.21234	3.92981	0.85494	1.91385	6.17835	5.0161	-65.0408	1.72827	0.03116
4.45455	6.40257	5.23218	4.04243	0.97135	2.05392	6.3217	5.1758	-65.1351	1.82864	0.27216
4.46753	6.52081	5.38915	4.24583	1.17629	2.18076	6.4796	5.33699	-65.0827	2.00452	0.3617
4.48052	6.57199	5.55703	4.39601	1.33232	2.3586	6.69664	5.41433	-65.0936	2.24116	0.53238
4.49351	6.68702	5.69608	4.48259	1.42157	2.48691	6.82824	5.56885	-65.0775	2.31462	0.6873
4.50649	6.90934	5.85307	4.57949	1.56196	2.72076	6.9131	5.71755	-65.011	2.48083	0.86336
4.51948	7.05775	5.88228	4.71432	1.69339	2.8389	7.04558	5.85417	-65.0476	2.6139	1.037
4.53247	7.18284	5.98502	4.81997	1.85637	2.92417	7.18581	5.99564	-65.0226	2.76109	1.06588
4.54545	7.19903	6.12533	4.96326	1.977	3.05377	7.33788	6.11965	-64.9945	2.87884	1.19205
4.55844	7.35586	6.30048	5.1377	2.08835	3.1842	7.4586	6.25653	-64.9531	2.86516	1.31295
4.57143	7.46939	6.39223	5.22202	2.21703	3.393	7.52929	6.37431	-64.942	2.98214	1.40884
4.58442	7.57683	6.51472	5.31996	2.31974	3.61068	7.66288	6.54301	-64.9079	3.10657	1.54987
4.5974	7.71224	6.62493	5.44582	2.51158	3.71515	7.78605	6.67195	-64.8573	3.22546	1.74465
4.61039	7.68243	6.72272	5.51565	2.59703	3.83644	7.97091	6.66998	-64.8341	3.3256	1.94851
4.62338	7.74656	6.96846	5.71088	2.68635	3.93826	8.09987	6.79255	-64.7979	3.29741	2.09141
4.63636	7.83934	7.1564	5.79933	2.78327	4.11905	8.16195	6.9125	-64.7716	3.41629	2.27532
4.64935	7.93277	7.17763	5.88468	2.87086	4.22404	8.27486	7.05352	-64.8774	3.49879	2.39613
4.66234	8.05985	7.28832	5.98735	3.07057	4.23896	8.47512	7.17832	-64.8636	3.63921	2.53129
4.67532	8.05828	7.41305	6.07371	3.15716	4.34869	8.64877	7.18176	-64.8531	3.75381	2.6346
4.68831	8.13631	7.49484	6.21132	3.20721	4.55866	8.78288	7.30638	-64.8024	3.69971	2.71902
4.7013	8.25872	7.64849	6.29265	3.29486	4.66014	8.89702	7.4052	-64.9145	3.72903	2.92749
4.71429	8.35181	7.69919	6.32788	3.48805	4.75081	9.00195	7.53172	-64.8634	3.86691	3.10266
4.72727	8.42522	7.80128	6.46908	3.51074	4.83432	9.08426	7.61828	-64.8795	4.0682	3.21775
4.74026	8.52605	7.96187	6.46657	3.58748	4.90466	9.1572	7.71581	-64.8677	4.22405	3.32919
4.75325	8.59744	8.07318	6.55814	3.74283	4.93101	9.26479	7.82114	-64.872	4.2791	3.53202
4.76623	8.66614	8.11801	6.76734	3.75358	5.01084	9.30905	7.89326	-64.846	4.39627	3.55719
4.77922	8.72846	8.19373	6.83204	3.81712	5.11453	9.31191	7.9792	-64.857	4.51485	3.70325
4.79221	8.80842	8.41114	6.88341	3.92805	5.20871	9.41172	8.1129	-64.8348	4.5837	3.77885
4.80519	8.98607	8.48129	6.90781	4.04671	5.18134	9.4653	8.18957	-64.8069	4.67975	3.92953
4.81818	8.99549	8.61489	6.96583	4.10909	5.25099	9.54673	8.16793	-64.7831	4.74919	4.01078
4.83117	9.07947	8.73492	7.0722	4.15188	5.28492	9.71561	8.25341	-64.7526	4.82237	4.08894
4.84416	9.1333	8.79172	7.11586	4.22182	5.38742	9.67832	8.30909	-64.7356	4.85567	4.17457
4.85714	9.20421	8.85588	7.14945	4.34514	5.45702	9.76838	8.34841	-64.8479	4.90259	4.23418
4.87013	9.27916	8.93126	7.25056	4.49912	5.47622	9.84227	8.34464	-64.7407	4.9701	4.32812
4.88312	9.19516	8.96026	7.26794	4.54618	5.50161	9.92727	8.3168	-64.7491	5.12101	4.40239
4.8961	9.33431	9.07032	7.35328	4.56297	5.56408	9.99635	8.38567	-64.7208	5.05797	4.46609
4.90909	9.33539	9.25763	7.43921	4.61045	5.67147	9.97778	8.44154	-64.6998	5.06431	4.54323
4.92208	9.38416	9.15089	7.44755	4.62137	5.67939	10.0427	8.52115	-64.7983	5.10436	4.59086
4.93506	9.41942	9.20437	7.49319	4.71726	5.72501	10.1579	8.55717	-64.8006	5.15139	4.63573
4.94805	9.33951	9.24811	7.53603	4.77737	5.76418	10.2634	8.52523	-64.7765	5.172	4.67095
4.96104	9.33964	9.26907	7.41711	4.88381	5.80659	10.3124	8.56647	-64.7429	5.09771	4.72694
4.97403	9.3501	9.25418	7.50907	4.92221	5.92358	10.2803	8.61153	-64.7337	5.10603	4.78677
4.98701	9.39477	9.17512	7.52669	4.93429	5.95101	10.2715	8.76709	-64.7971	5.13098	4.86026
5	9.38923	9.18927	7.55117	4.91672	5.91203	10.3772	8.84103	-64.8015	5.1428	4.81506
5.01299	9.30517	9.21702	7.58221	4.96319	5.94432	10.4398	8.76653	-64.7529	5.10766	4.8191
5.02597	9.33433	9.24497	7.58944	5.01651	6.0512	10.4327	8.8028	-64.7489	5.12644	4.88414
5.03896	9.34683	9.12427	7.58977	5.02648	6.07137	10.439	8.97008	-64.8233	5.13197	4.89927
5.05195	9.34619	9.1644	7.60035	4.89755	6.08503	10.4524	8.96902	-64.8391	5.1406	4.7959
5.06494	9.31501	9.18151	7.56099	4.89867	6.13256	10.493	8.96142	-64.8218	5.17255	4.80326
5.07792	9.3271	9.25672	7.48079	4.88659	6.10957	10.4574	8.97443	-64.801	5.11359	4.798
5.09091	9.3188	9.2189	7.56013	4.94917	6.0014	10.4461	8.96755	-64.8439	5.09489	4.87393
5.1039	9.1981	9.23875	7.54068	4.9518	6.03013	10.489	8.84571	-64.8532	5.06332	4.99671
5.11688	9.12353	9.3687	7.55056	4.94072	6.02176	10.4889	8.8543	-64.866	4.89645	4.98792
5.12987	9.05342	9.43313	7.52225	4.93961	6.08798	10.441	8.84566	-64.8793	4.87613	5.00984
5.14286	9.02754	9.37614	7.47672	4.95232	6.06695	10.4498	8.82683	-64.8726	4.96607	5.03903
5.15584	9.1491	9.33569	7.44789	4.90162	6.03194	10.4593	8.8693	-64.9136	4.91407	5.04457
5.16883	9.1056	9.27135	7.51263	4.77929	5.98679	10.4186	8.83479	-64.9116	4.92646	4.9652
5.18182	9.09876	9.26771	7.47962	4.7599	6.0059	10.2831	8.79391	-64.8667	4.90592	4.97271
5.19481	9.08485	9.28095	7.42973	4.72363	5.9982	10.2282	8.86026	-64.9989	4.82106	4.94986
5.20779	9.05092	9.24729	7.38278	4.73517	5.9188	10.2174	8.80131	-65.0251	4.85298	4.99435
5.22078	9.09701	9.24427	7.38993	4.71051	5.90594	10.2066	8.80271	-64.9809	4.68489	4.97517
5.23377	9.06489	9.20809	7.31679	4.66246	5.91401	10.1181	8.71339	-64.9581	4.64639	5.00293
5.24675	9.03887	9.1484	7.24334	4.61784	5.88262	10.0495	8.66787	-64.9803	4.60414	4.98064
5.25974	9.0021	9.12913	7.20345	4.47099	5.85504	10.0081	8.62905	-64.9829	4.55528	4.82992
5.27273	8.86364	9.09976	7.14998	4.41011	5.78763	10.0344	8.59611	-65.0128	4.46263	4.81267
5.28571	8.77775	9.0297	7.08244	4.38933	5.78794	9.98689	8.54553	-65.0232	4.3831	4.74572
5.2987	8.74956	8.89837	7.00773	4.36166	5.748	9.96642	8.59292	-65.0716	4.29316	4.66271
5.31169	8.65505	8.80373	6.97935	4.35396	5.5889	9.92229	8.5364	-65.1079	4.23607	4.70467
5.32468	8.58078	8.68939	6.93586	4.26872	5.53926	9.88796	8.35056	-65.1079	4.17146	4.67955
5.33766	8.50326	8.67619	6.90579	4.16587	5.5532	9.85045	8.28765	-65.1214	4.11711	4.62715
5.35065	8.42524	8.61582	6.81267	4.11576	5.53367	9.66428	8.20104	-65.1852	4.09915	4.5913
5.36364	8.35011	8.52783	6.68196	4.04129	5.48718	9.61498	8.15112	-65.3476	3.99609	4.49524
5.37662	8.24478	8.41966	6.73183	4.05767	5.40286	9.5756	8.10775	-65.3501	3.90976	4.39568
5.38961	8.14937	8.34228	6.58234	3.93945	5.29753	9.49568	8.00401	-65.2631	3.70415	4.35607
5.4026	8.05665	8.23124	6.45233	3.86419	5.29665	9.34796	7.9105	-65.3117	3.70744	4.32635
5.41558	7.94679	8.21018	6.39283	3.83002	5.17163	9.27353	7.82354	-65.3398	3.58835	4.14356
5.42857	7.83465	8.15102	6.2723	3.71219	5.09657	9.2668	7.67848	-65.3747	3.46264	4.0767
5.44156	7.71304	8.08456	6.01876	3.62064	4.97436	9.2295	7.57287	-65.3829	3.20466	3.96583
5.45455	7.62461	7.89938	5.91182	3.50855	4.9653	9.18743	7.53833	-65.5033	3.08291	3.86837
5.46753	7.47218	7.7802	5.781	3.2704	4.8641	9.10424	7.46367	-65.4975	2.97782	3.67246
5.48052	7.33945	7.66759	5.48769	3.26471	4.79557	9.007	7.358	-65.4483	2.74022	3.56918
5.49351	7.22988	7.56838	5.34458	3.15344	4.55033	8.90942	7.23814	-65.4733	2.60523	3.49283
5.50649	7.14391	7.39096	5.21088	3.00152	4.4213	8.82884	7.19227	-65.532	2.43327	3.38308
5.51948	7.03107	7.29645	5.08629	2.86593	4.30524	8.58565	7.03214	-65.598	2.21787	3.36611
5.53247	6.9044	7.23911	4.84959	2.74324	4.2553	8.48509	6.94923	-65.553	2.06278	3.27383
5.54545	6.79116	7.10099	4.71962	2.61999	4.13377	8.38721	6.72046	-65.6184	1.98646	3.17746
5.55844	6.62067	6.95868	4.54879	2.46562	3.99819	8.11962	6.59055	-65.6571	1.81092	3.0471
5.57143	6.49007	6.85049	4.41636	2.35079	3.87877	8.00515	6.46725	-65.6284	1.65483	2.94342
5.58442	6.34237	6.68238	4.31498	2.20188	3.74196	7.87016	6.18491	-65.6633	1.47757	2.81883
5.5974	6.17043	6.54742	4.20945	1.98405	3.5808	7.72114	6.01522	-65.7051	1.36726	2.69312
5.61039	6.01172	6.55269	4.02959	1.84524	3.48621	7.62198	5.88887	-65.8556	1.19974	2.55638
5.62338	5.72043	6.38902	3.84541	1.68567	3.32357	7.47534	5.60989	-65.8833	1.07796	2.41917
5.63636	5.61089	6.25852	3.6979	1.47124	3.19352	7.34157	5.46371	-65.8981	0.79557	2.28473
5.64935	5.49248	6.1142	3.51004	1.32021	3.12068	7.13593	5.30684	-65.9237	0.59128	2.15984
5.66234	5.34281	5.82696	3.29125	1.13199	2.9337	6.91962	5.26345	-65.9811	0.41944	2.01106
5.67532	5.22658	5.58714	3.07467	0.94291	2.76615	6.78084	5.15276	-66.0571	0.21333	1.85834
5.68831	5.00865	5.43318	2.90061	0.80354	2.60857	6.67908	5.00117	-66.0799	0.00649	1.68157
5.7013	4.81274	5.32635	2.60024	0.61295	2.45407	6.53327	4.84508	-66.0587	-0.23165	1.49811
5.71429	4.66686	5.10789	2.38542	0.41133	2.31203	6.41027	4.68508	-66.1214	-0.47763	1.29754
5.72727	4.4671	4.89537	2.24462	0.10433	2.21857	6.2296	4.51408	-66.1139	-0.62315	1.1094
5.74026	4.23606	4.72648	2.09097	-0.14677	2.01579	6.07525	4.33248	-66.1468	-0.98194	1.0542
5.75325	4.02071	4.54672	1.85617	-0.33802	1.89386	5.82225	4.09353	-66.2466	-1.16851	0.92333
5.76623	3.82491	4.33599	1.61726	-0.43635	1.58257	5.62167	3.87748	-66.2759	-1.39673	0.748
5.77922	3.65589	4.0506	1.41105	-0.61091	1.40014	5.4777	3.73857	-66.3294	-1.64278	0.55243
5.79221	3.63979	4.02508	1.34362	-0.701	1.46317	5.4728	3.75627	-66.3871	-1.62945	0.57663
5.80519	3.61016	4.00597	1.32328	-0.71381	1.44447	5.4674	3.74681	-66.3978	-1.62489	0.57938
5.81818	3.60047	3.97963	1.27227	-0.72709	1.419	5.44487	3.74068	-66.4451	-1.67502	0.63051
5.83117	3.60059	4.03631	1.23745	-0.75786	1.39653	5.45577	3.6333	-66.4793	-1.69743	0.62292
5.84416	3.55649	4.03476	1.2123	-0.78238	1.42738	5.44974	3.61257	-66.5002	-1.71276	0.56779
5.85714	3.53512	4.00899	1.17325	-0.77349	1.3932	5.42955	3.61179	-66.5007	-1.72765	0.51598
5.87013	3.50006	3.97	1.26068	-0.77504	1.38457	5.42847	3.61392	-66.501	-1.78298	0.51427
5.88312	3.45499	3.96537	1.12847	-0.70086	1.4222	5.4338	3.6089	-66.495	-1.7949	0.50534
5.8961	3.43344	3.94031	1.07329	-0.74215	1.40872	5.43602	3.47893	-66.4855	-1.75014	0.49578
5.90909	3.38756	3.93469	1.055	-0.75662	1.36809	5.40124	3.41933	-66.4393	-1.78669	0.46516
5.92208	3.34761	3.98518	1.03985	-0.72428	1.32678	5.39982	3.42387	-66.4542	-1.81669	0.42379
5.93506	3.3447	3.97749	0.99417	-0.74952	1.30877	5.4061	3.41119	-66.4658	-1.83314	0.4054
5.94805	3.35512	3.95609	0.95842	-0.72782	1.24995	5.39992	3.41457	-66.4574	-1.84623	0.37278
5.96104	3.32828	3.9112	0.94292	-0.8246	1.23371	5.38016	3.40412	-66.4358	-1.86947	0.34312
5.97403	3.31471	3.8898	0.91093	-0.81115	1.14909	5.34016	3.3833	-66.4514	-1.90958	0.26614
5.98701	3.29404	3.87492	0.88574	-0.84129	1.13075	5.317	3.36237	-66.4499	-1.98985	0.30877
6	3.26008	3.97283	0.87022	-0.87508	1.11551	5.29694	3.33126	-66.4816	-1.99235	0.27251
6.01299	3.2738	3.94113	0.86449	-0.86242	1.11995	5.27307	3.32353	-66.5363	-1.95188	0.22222
6.02597	3.22384	3.8416	0.91815	-0.85402	1.11053	5.27906	3.33576	-66.5097	-1.9627	0.19821
6.03896	3.1942	3.77586	0.99332	-0.88316	1.07399	5.27105	3.34754	-66.5234	-2.00044	0.18996
6.05195	3.2049	3.76415	0.95682	-0.92262	1.05047	5.25954	3.30887	-66.5573	-2.0414	0.23727
6.06494	3.13176	3.83528	0.96028	-0.96566	1.00289	5.24827	3.30394	-66.5539	-2.06853	0.27045
6.07792	3.08932	3.91801	0.91225	-0.99234	0.97844	5.23364	3.27851	-66.5905	-2.11213	0.2432
6.09091	3.10413	3.88884	0.89048	-1.00624	0.93047	5.27901	3.30619	-66.6072	-2.1489	0.2122
6.1039	3.10211	3.87928	0.79106	-1.03086	0.88939	5.33958	3.29292	-66.6073	-2.15216	0.1776
6.11688	3.09011	3.90318	0.75876	-1.07565	0.89811	5.38845	3.22154	-66.6076	-2.17261	0.1493
6.12987	3.02394	3.88327	0.73002	-1.12344	0.89262	5.41665	3.23	-66.6149	-2.23682	0.25722
6.14286	3.02134	3.863	0.68087	-1.13735	0.80235	5.41093	3.1878	-66.6187	-2.26997	0.33914
6.15584	3.01894	3.86946	0.68213	-1.2356	0.76529	5.41178	3.15876	-66.6859	-2.30275	0.37199
6.16883	3.00982	3.86551	0.63624	-1.25706	0.74841	5.39255	3.13635	-66.7015	-2.19824	0.31902
6.18182	2.97389	3.85455	0.61333	-1.28558	0.73128	5.3834	3.15066	-66.7091	-2.28911	0.28859
6.19481	2.9516	3.83411	0.57539	-1.2913	0.74385	5.39085	3.14104	-66.7132	-2.2994	0.2479
6.20779	2.90941	3.77358	0.53934	-1.31774	0.71251	5.40492	3.14811	-66.7068	-2.32302	0.26336
6.22078	2.86789	3.84979	0.47968	-1.35118	0.70468	5.39863	3.0943	-66.7004	-2.3197	0.24411
6.23377	2.93699	3.85761	0.42684	-1.35761	0.70346	5.37879	3.07035	-66.6805	-2.33338	0.21079
6.24675	2.91423	3.81121	0.4943	-1.37398	0.65812	5.37567	3.05322	-66.6837	-2.35699	0.22431
6.25974	2.91123	3.79846	0.48718	-1.38057	0.62583	5.35234	3.00957	-66.637	-2.41063	0.20426
6.27273	2.9085	3.77216	0.45639	-1.39091	0.62724	5.30259	3.1127	-66.6115	-2.42701	0.16028
6.28571	2.81797	3.75567	0.39516	-1.43528	0.625	5.30344	3.10349	-66.6098	-2.4297	0.13964
6.2987	2.81429	3.69162	0.35433	-1.45291	0.61884	5.30056	3.084	-66.5813	-2.45623	0.07177
6.31169	2.79404	3.67411	0.32066	-1.47375	0.57276	5.36377	3.09115	-66.5797	-2.48664	0.07069
6.32468	2.80379	3.66993	0.26712	-1.51491	0.55065	5.33872	3.05773	-66.6218	-2.51374	0.03603
6.33766	2.79996	3.66264	0.2471	-1.56946	0.63498	5.33709	3.0443	-66.6235	-2.54737	-0.0255
6.35065	2.80983	3.63202	0.1728	-1.58696	0.67417	5.33201	3.03416	-66.6218	-2.58381	-0.04687
6.36364	2.80021	3.6014	0.08835	-1.50824	0.68576	5.30995	3.03721	-66.6102	-2.61654	-0.07848
6.37662	2.77427	3.58425	0.02836	-1.53471	0.67015	5.30764	3.05686	-66.6219	-2.66632	-0.11034
6.38961	2.71125	3.49675	0.06211	-1.5512	0.64769	5.29508	3.0493	-66.5965	-2.66566	-0.12907
6.4026	2.73209	3.47336	0.01468	-1.55088	0.66805	5.24889	3.02125	-66.6047	-2.6953	-0.1717
6.41558	2.72603	3.45662	-0.04848	-1.46383	0.67052	5.23291	2.99995	-66.5891	-2.70486	-0.21798
6.42857	2.71669	3.40641	-0.09423	-1.41881	0.64538	5.21324	2.98532	-66.5867	-2.69732	-0.26778
6.44156	2.73451	3.27565	-0.03639	-1.42518	0.62964	5.2066	2.98068	-66.5879	-2.72347	-0.29423
6.45455	2.71225	3.25916	-0.07336	-1.46875	0.61399	5.22668	2.97319	-66.5503	-2.72627	-0.28747
6.46753	2.71029	3.23579	-0.11723	-1.5024	0.56854	5.1895	2.94596	-66.584	-2.69254	-0.25462
6.48052	2.70845	3.20901	-0.09716	-1.51942	0.53303	5.16234	2.93203	-66.6437	-2.67034	-0.28988
6.49351	2.69988	3.18866	-0.1277	-1.52624	0.52062	5.14194	2.90155	-66.6757	-2.63909	-0.31536
6.50649	2.68138	3.16795	-0.14876	-1.5364	0.47415	5.11784	2.87153	-66.577	-2.62468	-0.39177
6.51948	2.72624	3.16744	-0.17303	-1.57377	0.47415	5.1337	2.8722	-66.5835	-2.63728	-0.44176
6.53247	2.73314	3.1335	-0.23394	-1.5983	0.48049	5.12582	2.89345	-66.6172	-2.6265	-0.46129
6.54545	2.7433	3.1131	-0.29467	-1.63661	0.47306	5.10079	2.86111	-66.6046	-2.64253	-0.47751
6.55844	2.70593	3.10272	-0.32487	-1.66819	0.45526	5.07619	2.85259	-66.6188	-2.67532	-0.50699
6.57143	2.77158	3.09536	-0.372	-1.67268	0.37617	5.08229	2.81419	-66.6158	-2.6844	-0.5293
6.58442	2.75949	3.08112	-0.38249	-1.71018	0.46001	5.09792	2.80946	-66.6124	-2.73685	-0.5752
6.5974	2.72722	3.09732	-0.42004	-1.75732	0.45514	5.11297	2.84519	-66.6124	-2.77217	-0.58777
6.61039	2.72212	3.0633	-0.50106	-1.69777	0.45615	5.09395	2.85734	-66.6026	-2.79058	-0.60398
6.62338	2.684	3.00933	-0.54091	-1.63969	0.41297	5.08486	2.88959	-66.5726	-2.84976	-0.6306
6.63636	2.63569	3.01916	-0.57	-1.68637	0.4003	5.0895	2.91177	-66.5961	-2.90547	-0.53079
6.64935	2.59723	2.99533	-0.52205	-1.71633	0.33733	5.06739	2.90367	-66.5892	-2.95391	-0.55302
6.66234	2.53905	3.07142	-0.51166	-1.70261	0.31804	5.05866	2.89895	-66.582	-2.99222	-0.59192
6.67532	2.52833	3.04528	-0.54528	-1.71896	0.32207	5.07005	2.88091	-66.6045	-2.92322	-0.60382
6.68831	2.511	3.0424	-0.5519	-1.75527	0.29549	5.07444	2.86007	-66.5369	-2.94213	-0.60244
6.7013	2.47403	3.07635	-0.54496	-1.81186	0.29243	5.07212	2.85991	-66.5277	-2.94438	-0.61799
6.71429	2.46114	3.07997	-0.61904	-1.88881	0.24892	5.03339	2.95978	-66.522	-2.9466	-0.59656
6.72727	2.53542	3.11023	-0.65299	-1.91869	0.23877	5.02562	2.86985	-66.5298	-2.96904	-0.62209
6.74026	2.52516	3.12981	-0.67332	-1.95203	0.19902	5.0842	2.89353	-66.5576	-3.00476	-0.63061
6.75325	2.52154	3.1321	-0.70351	-1.99854	0.13973	5.15774	2.81921	-66.5749	-3.04032	-0.66272
6.76623	2.49122	3.12769	-0.71666	-2.0644	0.22042	5.21357	2.83511	-66.5888	-3.06573	-0.67476
6.77922	2.49776	3.10016	-0.73975	-2.09298	0.2092	5.19818	2.84427	-66.5794	-3.11761	-0.6067
6.79221	2.49777	3.09302	-0.85283	-2.03198	0.2281	5.1993	2.82639	-66.5904	-3.11534	-0.60677
6.80519	2.47467	3.04943	-0.85443	-2.0428	0.19316	5.21753	2.84209	-66.6114	-3.14007	-0.56666
6.81818	2.42507	3.07635	-0.83988	-2.08749	0.1311	5.20574	2.8412	-66.6184	-3.1444	-0.58369
6.83117	2.42326	3.05284	-0.76644	-2.0921	0.10226	5.21087	2.84348	-66.6522	-3.18198	-0.6008
6.84416	2.41843	3.03662	-0.80523	-2.12399	0.07658	5.18964	2.91887	-66.6355	-3.20968	-0.62101
6.85714	2.38623	3.01036	-0.83751	-2.15954	0.02382	5.16528	2.93301	-66.6321	-3.21745	-0.64417
6.87013	2.38722	2.98438	-0.87929	-2.19121	0.00662	5.16421	2.93367	-66.6323	-3.23897	-0.6607
6.88312	2.36802	2.96215	-0.96021	-2.15924	-0.02895	5.14656	2.92807	-66.6329	-3.25074	-0.64697
6.8961	2.39247	2.96024	-0.99347	-2.25233	0.03194	5.1458	2.89602	-66.64	-3.27252	-0.6565
6.90909	2.39341	2.95507	-1.00663	-2.23085	0.0147	5.13132	2.89457	-66.6531	-3.25706	-0.71067
6.92208	2.38448	2.83543	-0.95336	-2.2298	-0.00624	5.16369	2.92032	-66.6487	-3.2817	-0.71555
6.93506	2.30804	2.82309	-0.98484	-2.23918	-0.07821	5.13867	2.90598	-66.5742	-3.2995	-0.75103
6.94805	2.27145	2.79737	-1.00605	-2.27863	-0.11661	5.09739	3.0254	-66.5679	-3.31727	-0.76657
6.96104	2.34492	2.80851	-1.05727	-2.34149	-0.15492	5.0971	3.01986	-66.5785	-3.32141	-0.74175
6.97403	2.33356	2.81959	-1.07787	-2.40421	-0.2167	5.12654	3.02462	-66.5924	-3.37909	-0.74005
6.98701	2.3357	2.82788	-1.14212	-2.46644	-0.17131	5.14224	3.01599	-66.5996	-3.41303	-0.76488
7	2.3546	2.84662	-1.18654	-2.51175	-0.19392	5.1349	3.01107	-66.6532	-3.34676	-0.79592
7.01299	2.37348	2.8621	-1.20738	-2.52704	-0.2036	5.14804	2.94283	-66.556	-3.39287	-0.80298
7.02597	2.3112	2.86094	-1.21824	-2.53533	-0.2235	5.16102	2.93553	-66.5601	-3.40912	-0.75709
7.03896	2.23899	2.9228	-1.2631	-2.56684	-0.26328	5.15368	2.94512	-66.5471	-3.3913	-0.76902
7.05195	2.23133	2.93674	-1.28786	-2.5745	-0.33358	5.12621	2.90456	-66.584	-3.34694	-0.79442
7.06494	2.24056	2.95388	-1.28205	-2.64259	-0.34695	5.12567	2.86491	-66.507	-3.33009	-0.81335
7.07792	2.28949	2.97116	-1.36429	-2.67094	-0.37341	5.12184	2.87302	-66.5047	-3.34671	-0.83849
7.09091	2.29109	2.99231	-1.3867	-2.69609	-0.40663	5.09461	2.96775	-66.4926	-3.38683	-0.85302
7.1039	2.30305	2.98372	-1.41554	-2.70092	-0.41646	5.13851	2.94669	-66.4777	-3.42363	-0.86746
7.11688	2.28125	2.94838	-1.46102	-2.73923	-0.46627	5.21912	2.99887	-66.4593	-3.42668	-0.83481
7.12987	2.33285	2.95671	-1.47246	-2.79449	-0.50586	5.20831	2.97049	-66.4641	-3.46015	-0.84559
7.14286	2.36353	2.96858	-1.53082	-2.78599	-0.51881	5.18768	2.95932	-66.4718	-3.49722	-0.89967
7.15584	2.33004	2.98038	-1.53566	-2.80736	-0.55856	5.20178	2.98052	-66.4959	-3.53422	-0.90307
7.16883	2.32323	2.97522	-1.56737	-2.80508	-0.57492	5.20653	2.96001	-66.4928	-3.55086	-0.96642
7.18182	2.34929	2.99382	-1.5954	-2.84313	-0.60164	5.23149	2.97329	-66.4931	-3.55105	-0.97549
7.19481	2.31776	2.98601	-1.64672	-2.90033	-0.57903	5.28662	2.98333	-66.4663	-3.55491	-0.97109
7.20779	2.31332	2.97534	-1.66067	-3.04763	-0.55479	5.29121	2.99002	-66.4899	-3.58531	-0.9567
7.22078	2.3124	2.97194	-1.70423	-3.06035	-0.53825	5.29583	2.99347	-66.4667	-3.64233	-0.98621
7.23377	2.27799	2.9788	-1.74716	-2.99972	-0.52853	5.32079	3.01081	-66.5112	-3.6652	-0.99221
7.24675	2.24384	2.9388	-1.73942	-2.96418	-0.57588	5.34286	2.97414	-66.5254	-3.70769	-0.99106
7.25974	2.25389	2.95637	-1.77527	-2.98961	-0.56614	5.35844	2.95373	-66.5429	-3.75663	-0.88287
7.27273	2.2441	2.94706	-1.83791	-2.99778	-0.62039	5.37739	2.9436	-66.5567	-3.74473	-0.82645
7.28571	2.2309	2.94433	-1.8903	-3.02889	-0.66482	5.34924	2.93057	-66.5964	-3.65282	-0.83842
7.2987	2.24445	2.985	-1.9153	-3.03595	-0.71579	5.34802	2.94806	-66.5816	-3.72997	-0.86149
7.31169	2.25113	3.0017	-1.95373	-3.05957	-0.73264	5.37392	2.90933	-66.5541	-3.73649	-0.85118
7.32468	2.25782	3.00815	-1.98217	-3.07652	-0.76289	5.33282	2.92182	-66.5281	-3.74598	-0.86753
7.33766	2.25125	2.99444	-1.96652	-3.08985	-0.75296	5.27498	3.01766	-66.5295	-3.78228	-0.8905
7.35065	2.32455	2.99444	-1.99751	-3.11986	-0.76302	5.29131	3.0491	-66.5177	-3.78821	-0.94067
7.36364	2.30279	2.99124	-2.02787	-3.16996	-0.83992	5.37774	3.05368	-66.489	-3.86535	-0.93737
7.37662	2.29122	3.00522	-2.11832	-3.2428	-0.77268	5.42631	3.02507	-66.507	-3.87618	-0.94754
7.38961	2.30987	2.9961	-2.17188	-3.30111	-0.72024	5.46499	2.97314	-66.5314	-3.87342	-0.94771
7.4026	2.25724	3.00043	-2.23513	-3.19833	-0.71919	5.46018	2.938	-66.5523	-3.89373	-0.97481
7.41558	2.2277	3.00835	-2.27061	-3.11684	-0.76589	5.47861	2.95367	-66.5665	-3.93745	-1.00188
7.42857	2.18831	2.94625	-2.1922	-3.12657	-0.77292	5.4833	2.97303	-66.5635	-3.9508	-0.99858
7.44156	2.19984	2.94538	-2.23531	-3.15931	-0.74701	5.48787	2.9755	-66.5739	-3.97404	-0.98866
7.45455	2.18149	2.91123	-2.27128	-3.15433	-0.81169	5.47596	2.98471	-66.5906	-3.88018	-0.99961
7.46753	2.19356	2.92751	-2.29704	-3.18619	-0.84894	5.44804	2.94729	-66.6129	-3.86171	-1.01754
7.48052	2.16176	2.92728	-2.32278	-3.1743	-0.90623	5.4274	2.89718	-66.5281	-3.89467	-1.05866
7.49351	2.20976	2.95067	-2.35209	-3.19251	-0.92617	5.45383	2.88156	-66.5244	-3.90735	-1.09284
7.50649	2.22029	2.96053	-2.36808	-3.21409	-0.9123	5.37205	2.86962	-66.5402	-3.92978	-1.10649
7.51948	2.19728	2.96726	-2.3634	-3.23543	-0.87886	5.37373	2.89796	-66.5592	-3.9722	-1.11992
7.53247	2.16749	2.97098	-2.39497	-3.23976	-0.92376	5.38913	2.90634	-66.5944	-3.88107	-1.10291
7.54545	2.16146	2.97835	-2.37865	-3.31507	-0.96919	5.37786	2.91161	-66.6121	-3.9322	-1.1362
7.55844	2.13242	2.95643	-2.36304	-3.31308	-0.99757	5.38362	2.927	-66.5892	-3.94974	-1.1495
7.57143	2.09739	2.98908	-2.36958	-3.34459	-1.05569	5.37981	2.92915	-66.5963	-3.96336	-1.17263
7.58442	2.05339	3.07809	-2.37044	-3.32229	-1.09336	5.39004	2.86708	-66.5967	-3.99317	-1.2221
7.5974	2.06024	3.0924	-2.38497	-3.35	-1.08656	5.31295	2.91171	-66.6037	-4.00242	-1.22456
7.61039	2.0999	3.06637	-2.39952	-3.3372	-1.10597	5.30953	2.94595	-66.5735	-4.01461	-1.2336
7.62338	2.09882	3.08066	-2.44752	-3.37454	-1.12516	5.35908	2.93321	-66.5801	-3.99952	-1.28635
7.63636	2.08824	3.05807	-2.45787	-3.46848	-1.05775	5.38079	2.94417	-66.553	-3.98769	-1.29576
7.64935	2.07121	3.04586	-2.52794	-3.52158	-1.04924	5.37887	2.95241	-66.5797	-3.99617	-1.29511
7.66234	2.08474	3.02018	-2.54032	-3.53391	-1.10507	5.3772	2.94775	-66.6298	-3.96831	-1.25119
7.67532	2.07511	2.99469	-2.57949	-3.50634	-1.14037	5.39277	2.92672	-66.629	-4.01173	-1.23761
7.68831	2.06902	2.95999	-2.49502	-3.50969	-1.15229	5.40513	2.94684	-66.7024	-4.06554	-1.2505
7.7013	2.03678	2.97839	-2.47873	-3.50301	-1.1311	5.44117	2.95411	-66.7023	-4.09259	-1.25292
7.71429	1.97527	3.03861	-2.51971	-3.52978	-1.17432	5.44047	2.94828	-66.7054	-4.09275	-1.26517
7.72727	1.96495	3.02446	-2.54372	-3.53606	-1.22036	5.44002	3.00913	-66.695	-4.09609	-1.2808
7.74026	1.92821	3.00723	-2.58771	-3.58863	-1.30543	5.54353	2.9985	-66.6745	-4.11593	-1.27958
7.75325	1.93173	3.02732	-2.61115	-3.62724	-1.33956	5.55584	3.00138	-66.7009	-4.14886	-1.27773
7.76623	1.94524	3.03441	-2.62421	-3.62194	-1.36007	5.5551	2.96805	-66.7105	-4.21134	-1.1954
7.77922	1.92846	3.01459	-2.66391	-3.58645	-1.34722	5.55815	2.98252	-66.6894	-4.2256	-1.25197
7.79221	1.89878	2.9982	-2.67254	-3.54927	-1.37859	5.55786	3.00045	-66.6914	-4.2728	-1.27844
7.80519	1.89006	3.00582	-2.7004	-3.57368	-1.3696	5.58458	3.0253	-66.6966	-4.32332	-1.25131
7.81818	1.80813	2.99697	-2.67116	-3.58439	-1.41748	5.59486	3.0843	-66.7088	-4.34008	-1.26123
7.83117	1.91423	2.99448	-2.66875	-3.59831	-1.4584	5.59541	3.09644	-66.7216	-4.38711	-1.26754
7.84416	1.89884	3.01512	-2.68937	-3.61524	-1.44823	5.56313	3.17493	-66.7145	-4.38362	-1.28394
7.85714	1.89052	3.00564	-2.68637	-3.64556	-1.46749	5.53131	3.18534	-66.7342	-4.41992	-1.31297
7.87013	1.89251	3.00659	-2.68003	-3.60867	-1.55435	5.543	3.16573	-66.7638	-4.52955	-1.28114
7.88312	1.87474	3.06427	-2.66324	-3.58836	-1.54778	5.55812	3.19039	-66.7596	-4.55144	-1.30354
7.8961	1.96106	3.07454	-2.6929	-3.63229	-1.55483	5.57669	3.17839	-66.7552	-4.54657	-1.32884
7.90909	1.9399	3.06854	-2.71549	-3.63596	-1.5987	5.51842	3.29997	-66.7819	-4.5656	-1.36059
7.92208	1.93611	3.06637	-2.7613	-3.63564	-1.5984	5.55844	3.28663	-66.7655	-4.56118	-1.40889
7.93506	1.92242	3.05433	-2.78327	-3.67832	-1.5518	5.57493	3.28389	-66.7592	-4.5865	-1.42636
7.94805	1.95579	3.07932	-2.78833	-3.66648	-1.56979	5.57775	3.23117	-66.7894	-4.63131	-1.37339
7.96104	1.96213	3.09097	-2.80337	-3.68779	-1.55384	5.57775	3.20602	-66.8256	-4.5517	-1.35776
7.97403	1.95172	3.09607	-2.79809	-3.71576	-1.58509	5.59822	3.21175	-66.8375	-4.58622	-1.29572
7.98701	1.90843	3.15465	-2.80265	-3.70326	-1.59971	5.61187	3.23107	-66.7953	-4.6546	-1.32505
8	1.84172	3.14578	-2.82024	-3.73056	-1.6377	5.64605	3.19706	-66.6966	-4.63311	-1.29379
8.01299	1.85181	3.13727	-2.83754	-3.74063	-1.69233	5.63687	3.20393	-66.6929	-4.64881	-1.31609
8.02597	1.85878	3.14259	-2.84797	-3.72686	-1.72654	5.62793	3.19408	-66.6993	-4.69104	-1.38183
8.03896	1.83566	3.13462	-2.8044	-3.774	-1.75363	5.63958	3.22177	-66.6955	-4.71927	-1.44681
8.05195	1.82939	3.13728	-2.81093	-3.74167	-1.77746	5.64827	3.20645	-66.7186	-4.73709	-1.46039
8.06494	1.83037	3.14763	-2.83434	-3.74695	-1.7812	5.65372	3.20471	-66.7216	-4.79801	-1.4106
8.07792	1.77158	3.1813	-2.82451	-3.75549	-1.7916	5.69302	3.19602	-66.6908	-4.78789	-1.42196
8.09091	1.69641	3.25414	-2.8279	-3.76368	-1.82583	5.69893	3.2041	-66.6868	-4.79159	-1.42645
8.1039	1.71583	3.22951	-2.75086	-3.76162	-1.82279	5.65114	3.1888	-66.7031	-4.7956	-1.41749
8.11688	1.70521	3.22907	-2.76504	-3.72913	-1.95406	5.65763	3.16084	-66.6158	-4.82627	-1.4284
8.12987	1.66157	3.33869	-2.72859	-3.75706	-1.98823	5.67099	3.15044	-66.6264	-4.83973	-1.45907
8.14286	1.66592	3.3569	-2.709	-3.76827	-1.99851	5.6477	3.22014	-66.6301	-4.86947	-1.49624
8.15584	1.65055	3.3625	-2.78416	-3.7864	-2.06169	5.76193	3.2654	-66.6237	-4.87514	-1.48927
8.16883	1.69608	3.32122	-2.79897	-3.80118	-2.09746	5.7712	3.27682	-66.6445	-4.89783	-1.49194
8.18182	1.68835	3.25289	-2.80647	-3.83198	-2.0463	5.77404	3.29168	-66.6183	-4.91762	-1.5147
8.19481	1.67768	3.26539	-2.81359	-3.8589	-2.05931	5.71605	3.24662	-66.6188	-4.94071	-1.55694
8.20779	1.67079	3.2581	-2.86393	-3.78591	-2.0988	5.70479	3.18877	-66.6225	-4.9601	-1.5577
8.22078	1.66443	3.22508	-2.77398	-3.72036	-2.16192	5.70413	3.19159	-66.6158	-4.97899	-1.58461
8.23377	1.64514	3.22026	-2.6925	-3.75949	-2.18171	5.71732	3.19804	-66.6228	-5.01075	-1.59067
8.24675	1.64994	3.24648	-2.66835	-3.79267	-2.18159	5.68406	3.30144	-66.637	-5.04919	-1.60624
8.25974	1.69139	3.22947	-2.68412	-3.80586	-2.20524	5.70192	3.33358	-66.6211	-5.04387	-1.67559
8.27273	1.70933	3.18192	-2.71972	-3.83567	-2.2521	5.76982	3.30852	-66.6256	-5.02174	-1.67106
8.28571	1.70117	3.17453	-2.74454	-3.8882	-2.12757	5.80698	3.29036	-66.6402	-5.01688	-1.69988
8.2987	1.71343	3.15078	-2.80222	-3.9031	-2.07078	5.76665	3.2729	-66.6478	-5.00858	-1.69809
8.31169	1.73627	3.17797	-2.79255	-3.89089	-2.15567	5.74669	3.25588	-66.7288	-4.95039	-1.69929
8.32468	1.73952	3.15912	-2.65587	-3.91972	-2.15036	5.77791	3.26951	-66.7457	-4.98387	-1.71367
8.33766	1.69964	3.14129	-2.62802	-3.93262	-2.1554	5.80274	3.30068	-66.7422	-4.99719	-1.69737
8.35065	1.65077	3.24767	-2.63084	-3.96574	-2.16728	5.82104	3.33242	-66.7895	-5.00054	-1.69752
8.36364	1.65	3.23637	-2.64335	-3.9684	-2.20221	5.81644	3.30416	-66.7601	-4.97429	-1.72109
8.37662	1.69954	3.25592	-2.66561	-3.99773	-2.22653	5.83266	3.31007	-66.7646	-4.97541	-1.69709
8.38961	1.72156	3.2788	-2.65391	-4.00341	-2.27112	5.82571	3.2997	-66.7753	-4.99336	-1.70589
8.4026	1.7437	3.29198	-2.68577	-4.01537	-2.24592	5.84278	3.29635	-66.7858	-5.02457	-1.74426
8.41558	1.72941	3.27556	-2.72046	-3.9545	-2.26869	5.82995	3.30999	-66.7695	-5.05198	-1.76172
8.42857	1.69235	3.26335	-2.7241	-3.89234	-2.28836	5.834	3.35075	-66.865	-5.07919	-1.79211
8.44156	1.67591	3.2586	-2.73403	-3.88792	-2.28789	5.87884	3.29441	-66.7505	-5.04976	-1.80534
8.45455	1.58929	3.25419	-2.6801	-3.91041	-2.33796	5.86709	3.31564	-66.7379	-5.08143	-1.808
8.46753	1.61093	3.28048	-2.69323	-3.92267	-2.33055	5.84213	3.29335	-66.8055	-4.98984	-1.78358
8.48052	1.61278	3.30669	-2.69932	-3.92776	-2.36988	5.84797	3.2344	-66.8587	-4.95336	-1.78594
8.49351	1.60828	3.32293	-2.692	-3.94618	-2.38574	5.86769	3.24614	-66.8881	-5.02449	-1.70099
8.50649	1.55084	3.40287	-2.66793	-3.92109	-2.38817	5.89443	3.26162	-66.8739	-5.0347	-1.72015
8.51948	1.53123	3.43827	-2.70432	-3.92297	-2.3974	5.88447	3.2743	-66.8531	-5.00096	-1.75596
8.53247	1.55293	3.38229	-2.69326	-3.93811	-2.47341	5.99781	3.31728	-66.8727	-5.03455	-1.73835
8.54545	1.53845	3.37351	-2.76983	-3.93954	-2.49491	5.99961	3.32331	-66.862	-5.03458	-1.78078
8.55844	1.57512	3.40226	-2.79989	-4.0178	-2.42964	6.02196	3.31278	-66.8981	-5.05115	-1.77544
8.57143	1.59232	3.37078	-2.7895	-4.00487	-2.45577	6.04141	3.31955	-66.9106	-5.10111	-1.72666
8.58442	1.51828	3.3596	-2.79252	-3.98543	-2.4851	6.04127	3.34403	-66.9424	-5.01712	-1.72861
8.5974	1.52786	3.36579	-2.77212	-3.95948	-2.48095	6.02126	3.33903	-66.9804	-4.99162	-1.74696
8.61039	1.50111	3.35267	-2.7516	-3.92655	-2.54111	6.03196	3.34847	-66.8479	-4.97713	-1.77151
8.62338	1.47546	3.36664	-2.71113	-3.97082	-2.57119	6.04641	3.35185	-66.8273	-4.97299	-1.74217
8.63636	1.48443	3.38785	-2.70754	-4.02541	-2.6209	6.0149	3.43189	-66.8237	-4.99249	-1.74633
8.64935	1.50061	3.38988	-2.73722	-4.02942	-2.67314	6.02828	3.47066	-66.8169	-4.97481	-1.77021
8.66234	1.5373	3.41587	-2.76039	-4.02644	-2.71146	6.01838	3.47241	-66.8466	-4.99354	-1.82013
8.67532	1.54085	3.43518	-2.73311	-4.01666	-2.72283	6.03545	3.47482	-66.8417	-5.13004	-1.77251
8.68831	1.54475	3.44437	-2.7224	-4.02379	-2.70718	6.07623	3.47124	-66.8629	-5.18581	-1.70894
8.7013	1.47179	3.52022	-2.70136	-4.01428	-2.73526	6.07681	3.50146	-66.847	-5.21452	-1.71262
8.71429	1.58	3.5285	-2.70029	-3.99444	-2.73645	6.08107	3.52128	-66.8109	-5.21649	-1.72265
8.72727	1.58691	3.52705	-2.76296	-4.01459	-2.78755	6.18243	3.53769	-66.8152	-5.17129	-1.69869
8.74026	1.58424	3.54297	-2.75474	-4.01789	-2.81454	6.18264	3.5543	-66.8365	-5.22002	-1.68739
8.75325	1.59516	3.55594	-2.7728	-4.04434	-2.77803	6.19343	3.5613	-66.8475	-5.22476	-1.76025
8.76623	1.60947	3.57222	-2.82366	-3.95356	-2.78231	6.19432	3.55239	-66.8308	-5.23916	-1.77643
8.77922	1.63112	3.56545	-2.8102	-3.9111	-2.76974	6.23234	3.55064	-66.8303	-5.29397	-1.79238
8.79221	1.61283	3.55288	-2.8167	-3.90256	-2.77739	6.27091	3.57984	-66.8707	-5.33861	-1.69781
8.80519	1.57159	3.56079	-2.76968	-3.91728	-2.81544	6.28971	3.60648	-66.8819	-5.33254	-1.69792
8.81818	1.56815	3.5085	-2.73003	-3.88844	-2.84335	6.29873	3.63357	-66.8564	-5.36343	-1.70811
8.83117	1.47419	3.61346	-2.69109	-3.89019	-2.85419	6.30129	3.66124	-66.8475	-5.3804	-1.72466
8.84416	1.5546	3.62001	-2.66604	-3.86834	-2.86821	6.31423	3.68922	-66.8587	-5.42727	-1.75754
8.85714	1.56423	3.59998	-2.738	-3.84638	-2.81544	6.36145	3.64636	-66.8531	-5.40339	-1.76635
8.87013	1.5712	3.61745	-2.74244	-3.86485	-2.80671	6.36194	3.61005	-66.8308	-5.37285	-1.76442
8.88312	1.51872	3.7388	-2.70971	-3.86297	-2.79761	6.32514	3.6147	-66.8392	-5.37301	-1.76545
8.8961	1.5274	3.72852	-2.7204	-3.85698	-2.92271	6.31522	3.69361	-66.8273	-5.38993	-1.74615
8.90909	1.55004	3.73553	-2.70396	-3.92083	-2.97004	6.36551	3.68821	-66.8422	-5.41656	-1.75352
8.92208	1.57332	3.71608	-2.68362	-3.92684	-2.91663	6.38862	3.71332	-66.8196	-5.51049	-1.77396
8.93506	1.60371	3.71025	-2.70344	-3.91917	-2.91091	6.38535	3.72562	-66.8803	-5.43714	-1.77036
8.94805	1.59122	3.71191	-2.62644	-3.91843	-2.91866	6.41615	3.75492	-66.9142	-5.45845	-1.77284
8.96104	1.58277	3.66801	-2.64052	-3.91744	-2.92623	6.4211	3.83362	-66.8915	-5.45298	-1.77491
8.97403	1.59139	3.67207	-2.68416	-3.93284	-2.97675	6.4625	3.83767	-66.8925	-5.45457	-1.76996
8.98701	1.62043	3.68334	-2.67316	-3.98445	-2.8931	6.45573	3.8219	-66.9101	-5.46984	-1.75108
9	1.64264	3.68145	-2.71509	-3.88499	-2.8745	6.47636	3.81355	-66.9039	-5.46141	-1.78923
9.01299	1.67175	3.65975	-2.71296	-3.84059	-2.87301	6.47686	3.81255	-66.9142	-5.45574	-1.81751
9.02597	1.67813	3.67587	-2.69068	-3.82701	-2.88464	6.49456	3.80184	-66.844	-5.54437	-1.82873
9.03896	1.65833	3.66579	-2.68845	-3.83352	-2.91956	6.49	3.95209	-66.818	-5.56968	-1.83955
9.05195	1.65907	3.67322	-2.70293	-3.84317	-2.93765	6.48987	3.90034	-66.7156	-5.55151	-1.82293
9.06494	1.67341	3.70828	-2.71029	-3.85254	-2.96212	6.52064	3.90313	-66.7486	-5.57052	-1.81921
9.07792	1.6945	3.75048	-2.70734	-3.83467	-3.01015	6.53174	3.90667	-66.7743	-5.58591	-1.84829
9.09091	1.69911	3.71601	-2.66453	-3.79703	-3.04826	6.52629	3.92419	-66.749	-5.62117	-1.86299
9.1039	1.6945	3.71269	-2.56861	-3.79034	-3.05941	6.53782	3.95557	-66.73	-5.66639	-1.8872
9.11688	1.68393	3.72682	-2.56367	-3.82063	-3.08062	6.56986	4.00447	-66.7712	-5.61786	-1.85717
9.12987	1.78114	3.73156	-2.56538	-3.82389	-3.10181	6.58881	4.02009	-66.7824	-5.63047	-1.86014
9.14286	1.79797	3.74036	-2.56374	-3.82972	-3.13937	6.59179	4.05468	-66.7834	-5.64298	-1.856
9.15584	1.81176	3.7863	-2.58898	-3.85815	-3.17592	6.67552	4.06145	-66.7972	-5.63808	-1.83143
9.16883	1.84593	3.81897	-2.57353	-3.88257	-3.11155	6.66434	4.06162	-66.8411	-5.66967	-1.82656
9.18182	1.85032	3.83201	-2.57437	-3.8828	-3.14109	6.76683	4.10879	-66.8279	-5.64697	-1.85171
9.19481	1.86856	3.82554	-2.59503	-3.90658	-3.15324	6.77142	4.13593	-66.8147	-5.64698	-1.83994
9.20779	1.93802	3.79895	-2.60853	-3.927	-3.15864	6.78613	4.11641	-66.8249	-5.66671	-1.82804
9.22078	1.93428	3.81254	-2.64811	-3.83054	-3.18393	6.82161	4.13103	-66.8216	-5.69617	-1.82234
9.23377	1.96797	3.78664	-2.62037	-3.79263	-3.19881	6.82435	4.13959	-66.869	-5.70155	-1.82264
9.24675	1.97545	3.79914	-2.51301	-3.77213	-3.20009	6.88175	4.15541	-66.8901	-5.74342	-1.83234
9.25974	1.97656	3.8124	-2.51379	-3.76164	-3.20141	6.88996	4.21447	-66.8511	-5.75475	-1.82807
9.27273	1.99465	3.86611	-2.53137	-3.77128	-3.21282	6.91574	4.23924	-66.8563	-5.74558	-1.79293
9.28571	2.01308	3.8831	-2.52488	-3.77735	-3.26401	7.03496	4.28763	-66.8514	-5.75653	-1.76061
9.2987	2.01855	3.89347	-2.55796	-3.81619	-3.28414	7.09933	4.28942	-66.8529	-5.72695	-1.80591
9.31169	2.07481	3.91413	-2.57376	-3.8641	-3.2106	7.10632	4.2715	-66.8503	-5.76114	-1.79101
9.32468	2.10778	3.95871	-2.60563	-3.76454	-3.20518	7.15724	4.28098	-66.8607	-5.79567	-1.78245
9.33766	2.09057	3.93989	-2.62687	-3.70335	-3.19334	7.20143	4.30443	-66.8539	-5.78288	-1.76665
9.35065	2.09393	3.94519	-2.62472	-3.6694	-3.29315	7.20514	4.29811	-66.7504	-5.76975	-1.76373
9.36364	2.11133	3.95118	-2.6021	-3.64863	-3.30267	7.1859	4.31573	-66.6921	-5.7734	-1.79425
9.37662	2.1127	4.03792	-2.59907	-3.7152	-3.31847	7.2111	4.3503	-66.7116	-5.77005	-1.74392
9.38961	2.14155	4.09813	-2.64659	-3.72466	-3.39738	7.29633	4.38164	-66.7243	-5.79005	-1.7335
9.4026	2.18703	4.14885	-2.62704	-3.71723	-3.40836	7.33755	4.4133	-66.7298	-5.79987	-1.72916
9.41558	2.24262	4.11199	-2.6446	-3.74653	-3.32918	7.36591	4.4183	-66.7178	-5.80255	-1.73397
9.42857	2.19397	4.14623	-2.67169	-3.63215	-3.31818	7.40145	4.42999	-66.7294	-5.82837	-1.74473
9.44156	2.21253	4.12452	-2.69108	-3.54931	-3.30028	7.40357	4.45176	-66.7113	-5.81358	-1.73816
9.45455	2.22162	4.10103	-2.63043	-3.53389	-3.3733	7.41592	4.48369	-66.697	-5.79172	-1.71765
9.46753	2.20794	4.18917	-2.55024	-3.53156	-3.39303	7.42545	4.49601	-66.6999	-5.81004	-1.71694
9.48052	2.22513	4.22666	-2.54028	-3.56908	-3.40224	7.42266	4.55243	-66.6824	-5.8555	-1.6856
9.49351	2.26272	4.27434	-2.5334	-3.59287	-3.48128	7.53752	4.60548	-66.7111	-5.89109	-1.65356
9.50649	2.25357	4.32895	-2.52279	-3.62641	-3.48884	7.64443	4.61496	-66.7292	-5.90976	-1.64107
9.51948	2.26808	4.33011	-2.50186	-3.60929	-3.49268	7.69407	4.63159	-66.7103	-5.9714	-1.53804
9.53247	2.26279	4.35883	-2.49772	-3.59221	-3.49646	7.73078	4.62476	-66.7484	-5.9853	-1.48264
9.54545	2.27171	4.37165	-2.51002	-3.53178	-3.49631	7.75104	4.64456	-66.7461	-5.96882	-1.43747
9.55844	2.28106	4.35532	-2.42534	-3.55891	-3.51573	7.77507	4.6614	-66.7604	-5.96211	-1.38874
9.57143	2.32066	4.40368	-2.47658	-3.5691	-3.54173	7.77951	4.66215	-66.8147	-5.94172	-1.3499
9.58442	2.33026	4.50195	-2.49509	-3.55557	-3.5543	7.80117	4.71064	-66.8415	-5.95825	-1.34458
9.5974	2.34355	4.51214	-2.5478	-3.53507	-3.54656	7.83311	4.69958	-66.7342	-5.91425	-1.32538
9.61039	2.37688	4.54262	-2.5504	-3.57884	-3.57928	7.87521	4.74637	-66.7318	-5.91401	-1.30195
9.62338	2.41403	4.5904	-2.56318	-3.60267	-3.58152	7.91408	4.76629	-66.7395	-5.93031	-1.24747
9.63636	2.4753	4.5949	-2.5486	-3.67386	-3.62654	7.9864	4.82002	-66.7371	-5.93639	-1.23304
9.64935	2.50989	4.6095	-2.53694	-3.69842	-3.67102	8.00822	4.83709	-66.744	-5.94881	-1.25172
9.66234	2.54151	4.68152	-2.52574	-3.68927	-3.66477	8.04759	4.79007	-66.7672	-6.02403	-1.14625
9.67532	2.55364	4.73043	-2.48165	-3.66325	-3.66496	8.06071	4.80008	-66.7533	-6.03477	-1.16569
9.68831	2.55328	4.81565	-2.50525	-3.65749	-3.65171	8.08071	4.82727	-66.7389	-6.0084	-1.13391
9.7013	2.66348	4.88715	-2.58329	-3.70933	-3.66879	8.11438	4.85485	-66.721	-5.99543	-1.10796
9.71429	2.69615	4.89186	-2.62504	-3.7815	-3.73618	8.21137	4.8928	-66.7166	-6.00612	-1.05131
9.72727	2.74288	4.95427	-2.67045	-3.79293	-3.73599	8.18052	4.9042	-66.7018	-6.02362	-1.05839
9.74026	2.76279	4.98386	-2.70227	-3.79773	-3.70204	8.23497	4.96005	-66.7643	-6.04441	-1.02492
9.75325	2.80342	4.95943	-2.74055	-3.74293	-3.71161	8.25662	4.97276	-66.7528	-6.04784	-1.01106
9.76623	2.82103	4.98509	-2.73169	-3.77302	-3.65718	8.20028	4.98232	-66.761	-6.10426	-0.88336
9.77922	2.80237	5.03775	-2.66911	-3.76619	-3.63947	8.1659	5.03221	-66.7524	-6.1235	-0.88059
9.79221	2.81161	5.04046	-2.68346	-3.66193	-3.72311	8.17472	5.0721	-66.7339	-6.13298	-0.88431
9.80519	2.8279	5.10111	-2.77846	-3.67856	-3.75021	8.20065	5.04927	-66.6388	-6.11919	-0.86777
9.81818	2.87101	5.15195	-2.80018	-3.7153	-3.76677	8.19362	5.1119	-66.6862	-6.112	-0.83065
9.83117	2.89748	5.19949	-2.78509	-3.7422	-3.75248	8.15278	5.11161	-66.6443	-6.07441	-0.80289
9.84416	2.96786	5.22749	-2.75261	-3.8171	-3.75472	8.17175	5.12514	-66.6607	-6.07731	-0.798
9.85714	3.00143	5.27344	-2.73248	-3.87325	-3.7604	8.21113	5.16573	-66.644	-6.08374	-0.81912
9.87013	2.89321	5.25299	-2.68218	-3.89275	-3.77263	8.25084	5.22373	-66.6343	-6.07008	-0.78266
9.88312	2.96792	5.30651	-2.68957	-3.93529	-3.80825	8.25365	5.24855	-66.6512	-6.08644	-0.73606
9.8961	3.05485	5.40065	-2.81569	-3.9845	-3.83039	8.27334	5.20319	-66.6641	-6.07891	-0.71934
9.90909	3.15562	5.33041	-2.88922	-4.0069	-3.79245	8.26631	5.20185	-66.6768	-6.09121	-0.69868
9.92208	3.16638	5.3511	-2.90862	-3.9157	-3.80893	8.29992	5.23095	-66.6522	-6.20177	-0.7244
9.93506	3.11954	5.38559	-2.90737	-3.9159	-3.8054	8.31693	5.19698	-66.5777	-6.20245	-0.7229
9.94805	3.18018	5.34559	-2.94345	-3.94932	-3.78151	8.32092	5.33407	-66.5582	-6.19635	-0.6979
9.96104	3.29091	5.37262	-2.95283	-3.94193	-3.78088	8.38346	5.28487	-66.5491	-6.20363	-0.68628
9.97403	3.29651	5.39353	-2.96178	-4.02433	-3.65965	8.3519	5.30237	-66.5534	-6.18436	-0.63753
9.98701	3.29876	5.42135	-3.02729	-3.98546	-3.63661	8.37674	5.27334	-66.5437	-6.19205	-0.60196
10	3.3111	5.46287	-3.01185	-3.9406	-3.73544	8.40851	5.29884	-66.5734	-6.20945	-0.56919
10.013	3.31403	5.51497	-2.92278	-4.0551	-3.76793	8.44703	5.31788	-66.6028	-6.2096	-0.54241
10.026	3.34456	5.53372	-2.95157	-4.0665	-3.78079	8.45541	5.35089	-66.6014	-6.19412	-0.52522
10.039	3.42836	5.55937	-2.94652	-4.10459	-3.80396	8.48396	5.42844	-66.6912	-6.23076	-0.4944
10.0519	3.52225	5.50372	-2.97166	-4.13229	-3.82328	8.51925	5.45925	-66.7114	-6.24091	-0.45666
10.0649	3.56293	5.5148	-2.98972	-4.14595	-3.77543	8.57212	5.41556	-66.7182	-6.2647	-0.44569
10.0779	3.56657	5.56985	-3.00368	-4.14875	-3.76812	8.65329	5.39462	-66.7783	-6.18545	-0.398
10.0909	3.57377	5.60151	-3.01775	-4.15127	-3.77051	8.67498	5.43722	-66.7802	-6.22094	-0.34652
10.1039	3.57136	5.59313	-2.99254	-4.15732	-3.76277	8.71039	5.4597	-66.7613	-6.20176	-0.30037
10.1169	3.56638	5.68175	-3.01855	-4.17048	-3.77199	8.7426	5.46537	-66.7187	-6.17536	-0.26301
10.1299	3.62233	5.78676	-3.13605	-4.22451	-3.80163	8.75465	5.48459	-66.6963	-6.17591	-0.21481
10.1429	3.65148	5.85901	-3.22779	-4.26861	-3.89482	8.86659	5.52069	-66.7178	-6.20371	-0.17994
10.1558	3.75479	5.88822	-3.26979	-4.28229	-3.9169	8.87363	5.53006	-66.7531	-6.22518	-0.16851
10.1688	3.8148	5.83612	-3.29187	-4.32238	-3.86895	8.89432	5.57008	-66.7684	-6.27038	-0.14332
10.1818	3.82519	5.88421	-3.30675	-4.3031	-3.87883	8.91846	5.63056	-66.7698	-6.29858	-0.12447
10.1948	3.82941	5.86556	-3.30164	-4.2791	-3.9022	8.96955	5.70146	-66.7472	-6.34705	-0.09506
10.2078	3.86753	5.89133	-3.33419	-4.30282	-3.90851	8.99721	5.71275	-66.7362	-6.34545	-0.07525
10.2208	3.87891	5.91086	-3.35966	-4.3403	-3.95166	8.97154	5.79476	-66.6837	-6.35761	-0.02797
10.2338	3.92058	5.92413	-3.3712	-4.38102	-4.01163	8.96676	5.86573	-66.7023	-6.37014	0.01315
10.2468	3.97565	5.96803	-3.38218	-4.3945	-4.02005	9.00121	5.87263	-66.7178	-6.38617	0.03435
10.2597	4.00363	6.01886	-3.38588	-4.4477	-3.98092	9.06453	5.8968	-66.7299	-6.37501	0.01845
10.2727	4.01098	6.03641	-3.40939	-4.48337	-3.90956	9.09759	5.96206	-66.7148	-6.35656	-0.02499
10.2857	4.06899	5.94918	-3.4396	-4.50538	-3.92962	9.12058	6.00412	-66.7027	-6.35105	-0.03472
10.2987	3.98889	5.85508	-3.37688	-4.49076	-3.94292	9.14701	6.03594	-66.6769	-6.32187	-0.0035
10.3117	4.05003	5.7945	-3.38629	-4.52678	-3.96643	9.15663	6.00382	-66.6981	-6.32652	0.03793
10.3247	4.05852	5.95139	-3.38589	-4.55253	-3.95928	9.09485	5.98494	-66.7361	-6.3551	0.0626
10.3377	4.09763	5.98378	-3.38872	-4.56422	-4.0217	9.1366	6.04615	-66.7638	-6.37025	0.08389
10.3506	4.1901	6.03665	-3.34744	-4.66014	-4.03668	9.19208	6.07693	-66.7811	-6.39201	0.09874
10.3636	4.18458	6.09028	-3.43765	-4.71958	-3.95199	9.24099	6.14513	-66.7781	-6.40374	0.10734
10.3766	4.19942	6.09104	-3.51872	-4.75864	-3.91238	9.27302	6.21673	-66.7412	-6.38486	0.09232
10.3896	4.25844	6.05434	-3.54251	-4.8044	-3.96078	9.28823	6.25126	-66.7644	-6.40268	0.1143
10.4026	4.27113	6.09168	-3.57088	-4.82652	-4.00594	9.28335	6.279	-66.7673	-6.43741	0.11978
10.4156	4.35177	6.12598	-3.611	-4.83146	-4.01728	9.28887	6.28677	-66.8199	-6.40913	0.13191
10.4286	4.4827	6.08514	-3.60112	-4.81933	-4.03509	9.30818	6.28462	-66.818	-6.43525	0.12073
10.4416	4.50886	6.11099	-3.60152	-4.8412	-4.03574	9.33794	6.3636	-66.9043	-6.44386	0.14722
10.4545	4.5312	6.11355	-3.62557	-4.85673	-4.05628	9.351	6.41629	-66.8738	-6.45181	0.14781
10.4675	4.55333	6.12024	-3.55296	-4.84901	-4.05653	9.40766	6.39449	-66.8971	-6.45651	0.20276
10.4805	4.53584	6.23136	-3.52483	-4.88174	-4.02948	9.3425	6.40229	-66.9242	-6.44837	0.24431
10.4935	4.56265	6.25142	-3.52674	-4.90399	-4.08244	9.3172	6.48327	-66.9245	-6.44043	0.25542
10.5065	4.57254	6.29205	-3.53118	-4.90545	-4.21892	9.40956	6.51685	-66.9381	-6.46576	0.26984
10.5195	4.60922	6.2926	-3.52499	-4.95978	-4.15093	9.44785	6.52379	-66.9006	-6.58249	0.2743
10.5325	4.65279	6.2966	-3.58257	-4.91338	-4.13115	9.47289	6.53736	-66.8792	-6.56817	0.20405
10.5455	4.65646	6.30778	-3.5686	-4.88221	-4.20308	9.48785	6.58106	-66.868	-6.59697	0.22394
10.5584	4.6977	6.40074	-3.56002	-4.97362	-4.21858	9.50939	6.57122	-66.8209	-6.58977	0.24738
10.5714	4.73944	6.47473	-3.64875	-4.9981	-4.25084	9.51093	6.57233	-66.7786	-6.58718	0.27743
10.5844	4.77482	6.50883	-3.67374	-5.03879	-4.25227	9.53715	6.55889	-66.8214	-6.57832	0.29704
10.5974	4.73581	6.482	-3.68834	-5.0588	-4.30348	9.55776	6.60131	-66.8072	-6.60953	0.28326
10.6104	4.77362	6.49833	-3.68958	-5.05862	-4.27986	9.49392	6.62392	-66.8196	-6.62315	0.27389
10.6234	4.81504	6.52136	-3.70467	-5.01779	-4.38423	9.50666	6.62644	-66.8047	-6.67929	0.37554
10.6364	4.83991	6.54468	-3.70639	-5.01706	-4.42237	9.51581	6.66939	-66.8264	-6.66786	0.47341
10.6494	4.90226	6.56524	-3.68388	-5.12811	-4.43036	9.50488	6.66849	-66.8512	-6.62048	0.49747
10.6623	4.94173	6.58642	-3.70443	-5.11179	-4.44846	9.47719	6.64431	-66.7694	-6.62767	0.52827
10.6753	4.96777	6.63825	-3.71792	-5.09469	-4.54103	9.44678	6.72762	-66.7426	-6.62134	0.54582
10.6883	5.00693	6.69036	-3.71091	-5.11076	-4.61757	9.44107	6.80994	-66.7631	-6.63148	0.58083
10.7013	5.03923	6.72905	-3.7339	-5.1102	-4.69417	9.53566	6.84473	-66.7665	-6.6448	0.63042
10.7143	5.10556	6.77487	-3.73633	-5.2346	-4.6069	9.60235	6.84925	-66.7665	-6.64465	0.66419
10.7273	5.13548	6.81126	-3.75192	-5.25819	-4.64498	9.62842	6.87055	-66.7899	-6.6641	0.65594
10.7403	5.19623	6.89525	-3.83201	-5.28458	-4.66247	9.65443	6.8784	-66.8531	-6.58296	0.71276
10.7532	5.23395	6.93939	-3.805	-5.32391	-4.68933	9.69101	6.91061	-66.8834	-6.59038	0.73903
10.7662	5.30576	6.92548	-3.79822	-5.33617	-4.70859	9.70815	6.91055	-66.8447	-6.62133	0.77554
10.7792	5.31067	6.97427	-3.7885	-5.34492	-4.72384	9.73674	6.997	-66.8535	-6.64838	0.80239
10.7922	5.24728	7.00256	-3.82271	-5.36374	-4.73575	9.77297	7.0184	-66.8689	-6.63458	0.79976
10.8052	5.24644	7.06772	-3.86355	-5.39636	-4.75456	9.80579	7.02975	-66.8777	-6.63065	0.81516
10.8182	5.24877	7.07304	-3.78099	-5.4057	-4.77995	9.84192	7.04061	-66.9	-6.65038	0.87487
10.8312	5.26872	7.10803	-3.75679	-5.43183	-4.82176	9.87816	7.06802	-66.9089	-6.6734	0.92105
10.8442	5.37271	7.17855	-3.74608	-5.45064	-4.82255	9.90466	7.06513	-66.9243	-6.713	0.9603
10.8571	5.39853	7.19826	-3.75184	-5.50209	-4.70896	9.85638	7.0756	-66.919	-6.71882	0.9727
10.8701	5.41075	7.19094	-3.78061	-5.42588	-4.67954	9.80639	7.12012	-66.9232	-6.72112	0.99226
10.8831	5.39312	7.29042	-3.76221	-5.39361	-4.80918	9.79895	7.15503	-66.9238	-6.72671	0.99563
10.8961	5.53979	7.3357	-3.78079	-5.41472	-4.81587	9.82467	7.16642	-66.9448	-6.71887	1.04657
10.9091	5.60475	7.38489	-3.77165	-5.40848	-4.90726	9.84022	7.16766	-66.9627	-6.72482	1.06393
10.9221	5.64273	7.41783	-3.7952	-5.46519	-4.86504	9.87601	7.19582	-66.9705	-6.7411	1.16539
10.9351	5.67117	7.45473	-3.78743	-5.46886	-4.8968	9.89525	7.23412	-66.9983	-6.78421	1.18974
10.9481	5.68986	7.49262	-3.7096	-5.50775	-4.91482	9.91463	7.26932	-67.0157	-6.8304	1.21766
10.961	5.71849	7.55133	-3.74069	-5.51703	-4.93274	9.90433	7.34156	-66.986	-6.78827	1.16793
10.974	5.77751	7.56613	-3.80581	-5.5299	-4.98423	9.92499	7.43345	-66.9968	-6.78933	1.19869
10.987	5.80681	7.60779	-3.82763	-5.55301	-5.00547	9.98612	7.4642	-66.9733	-6.89199	1.18987
11	5.84007	7.65655	-3.84282	-5.58611	-5.03672	10.0405	7.48465	-66.9726	-7.01216	1.3285
11.013	5.78202	7.67545	-3.89097	-5.52209	-5.06128	10.0248	7.49196	-66.9986	-7.04196	1.35192
11.026	5.84073	7.69158	-3.80814	-5.52935	-5.05531	10.0702	7.52025	-67.0892	-7.06187	1.37529
11.039	5.80528	7.83161	-3.78997	-5.54331	-5.05908	10.0891	7.54938	-67.1029	-7.08506	1.37227
11.0519	5.82035	7.86662	-3.80576	-5.56039	-5.08264	10.1389	7.57724	-67.1129	-7.1012	1.41372
11.0649	5.82211	7.90172	-3.83533	-5.57392	-5.15248	10.2931	7.64384	-67.1197	-7.10338	1.47948
11.0779	5.82075	7.91681	-3.86152	-5.6476	-5.10186	10.3421	7.69348	-67.0997	-7.10863	1.56317
11.0909	5.86692	7.95588	-3.89743	-5.6533	-5.12935	10.3263	7.65235	-67.1334	-7.14378	1.67708
11.1039	5.91327	7.99897	-3.91584	-5.67541	-5.17023	10.3337	7.66861	-67.1905	-7.02479	1.66507
11.1169	5.97287	8.09266	-3.89013	-5.7007	-5.21106	10.3448	7.72574	-67.2269	-7.03379	1.62443
11.1299	6.11632	8.04724	-3.90848	-5.70547	-5.22455	10.3727	7.75306	-67.2496	-7.07568	1.60995
11.1429	6.1829	8.03682	-3.9106	-5.69657	-5.23419	10.4041	7.79043	-67.2584	-7.10697	1.61571
11.1558	6.19936	8.00156	-3.96949	-5.70102	-5.18367	10.4492	7.81763	-67.2499	-7.09101	1.62491
11.1688	6.20231	7.99991	-4.03071	-5.65926	-5.14327	10.3959	7.82777	-67.2446	-7.08536	1.67139
11.1818	6.19859	8.01203	-4.04101	-5.70207	-5.17608	10.4156	7.84491	-67.1826	-7.05994	1.75873
11.1948	6.23853	8.06466	-4.06136	-5.7039	-5.34049	10.3815	7.8494	-67.145	-7.07152	1.81957
11.2078	6.26846	8.09066	-4.06155	-5.73864	-5.39463	10.3445	7.9812	-67.1217	-7.04867	1.75859
11.2208	6.31529	8.16402	-4.02426	-5.76976	-5.44917	10.3687	7.97122	-67.1492	-7.08224	1.74757
11.2338	6.33208	8.20415	-4.0299	-5.77381	-5.49707	10.4701	8.01162	-67.1325	-7.22091	1.72994
11.2468	6.37261	8.24094	-4.0316	-5.76751	-5.50432	10.5173	8.05554	-67.1047	-7.35099	1.74231
11.2597	6.42337	8.25413	-4.06643	-5.78466	-5.51836	10.5581	8.06962	-67.0793	-7.33311	1.79736
11.2727	6.45434	8.31482	-4.20909	-5.73901	-5.55251	10.5723	8.09062	-67.084	-7.33133	1.85165
11.2857	6.48563	8.30912	-4.18097	-5.72175	-5.6099	10.5699	8.12518	-67.0513	-7.36283	1.82855
11.2987	6.52753	8.26312	-4.1203	-5.74205	-5.64007	10.5977	8.1261	-67.0791	-7.39724	1.84576
11.3117	6.47822	8.31418	-4.12079	-5.7625	-5.65341	10.6094	8.22996	-67.0872	-7.42141	1.87344
11.3247	6.55939	8.27707	-4.13799	-5.77944	-5.67661	10.6587	8.30877	-67.1024	-7.44224	1.90801
11.3377	6.64032	8.28302	-4.13121	-5.77921	-5.64516	10.5932	8.33996	-67.0806	-7.43957	1.91584
11.3506	6.65677	8.30602	-4.16081	-5.87903	-5.57371	10.6645	8.37778	-67.0991	-7.41346	1.98772
11.3636	6.70015	8.35293	-4.21323	-5.98525	-5.54061	10.6784	8.38924	-67.1004	-7.42103	2.0328
11.3766	6.72012	8.41022	-4.27502	-5.95472	-5.565	10.7092	8.45878	-67.23	-7.43177	2.06798
11.3896	6.76362	8.42431	-4.17613	-5.96894	-5.59597	10.7602	8.45828	-67.2356	-7.56093	2.0864
11.4026	6.6553	8.48194	-4.14219	-5.97312	-5.5933	10.8176	8.48132	-67.2543	-7.58684	2.07768
11.4156	6.71852	8.40709	-4.17945	-5.98037	-5.62064	10.8111	8.59099	-67.2699	-7.58912	2.10598
11.4286	6.7952	8.44251	-4.20012	-5.99729	-5.61015	10.8285	8.58548	-67.2724	-7.59466	2.16477
11.4416	6.83407	8.47126	-4.20026	-6.02033	-5.63251	10.7515	8.67345	-67.2813	-7.6103	2.20699
11.4545	6.88952	8.52002	-4.23365	-6.04297	-5.68785	10.8351	8.67353	-67.3036	-7.61221	2.22626
11.4675	6.9318	8.59572	-4.1759	-6.14717	-5.71934	10.8541	8.71379	-67.3495	-7.65066	2.25633
11.4805	6.96445	8.67879	-4.30268	-6.07833	-5.69424	10.8765	8.74056	-67.3686	-7.66226	2.27328
11.4935	6.99417	8.67877	-4.31509	-6.04399	-5.68622	10.9495	8.6622	-67.4018	-7.64737	2.28358
11.5065	6.99747	8.69292	-4.28747	-6.03959	-5.64388	10.9181	8.63298	-67.3848	-7.63938	2.30372
11.5195	7.02128	8.79077	-4.33092	-6.07865	-5.65462	10.9671	8.66447	-67.4623	-7.63117	2.34728
11.5325	7.03828	8.82408	-4.33088	-6.08123	-5.71224	10.9728	8.63642	-67.3895	-7.64942	2.36441
11.5455	7.11206	8.87448	-4.35444	-6.09746	-5.69921	11.0194	8.55426	-67.4248	-7.66739	2.38546
11.5584	7.14203	8.90841	-4.34761	-6.11341	-5.70637	11.0559	8.57893	-67.4402	-7.70875	2.42394
11.5714	7.16879	8.94909	-4.34362	-6.13234	-5.71695	11.0922	8.6239	-67.4656	-7.72008	2.46354
11.5844	7.17544	8.98647	-4.35915	-6.16077	-5.72408	11.1728	8.65223	-67.4705	-7.73457	2.56416
11.5974	7.20225	9.08133	-4.45958	-6.18872	-5.73091	11.2004	8.67071	-67.4581	-7.75163	2.56053
11.6104	7.21552	9.11585	-4.46375	-6.20987	-5.7677	11.2383	8.72645	-67.4884	-7.75088	2.46595
11.6234	7.2932	9.02825	-4.52567	-6.23446	-5.77756	11.2696	8.76196	-67.4779	-7.7493	2.50906
11.6364	7.38225	8.94271	-4.6012	-6.26231	-5.73738	11.2807	8.76005	-67.4774	-7.73092	2.55919
11.6494	7.40486	8.99197	-4.65221	-6.21659	-5.77169	11.3186	8.78522	-67.4603	-7.80116	2.5959
11.6623	7.36607	8.96816	-4.58239	-6.2014	-5.7756	11.3502	8.78402	-67.4833	-7.79844	2.62226
11.6753	7.38043	9.04904	-4.60873	-6.22965	-5.77565	11.3853	8.78661	-67.5027	-7.79541	2.66868
11.6883	7.36161	9.05963	-4.64257	-6.17794	-5.77205	11.4712	8.85361	-67.5593	-7.81225	2.69176
11.7013	7.38641	9.06696	-4.66586	-6.18737	-5.81217	11.5442	8.75239	-67.4596	-7.77554	2.70841
11.7143	7.4314	9.08805	-4.69903	-6.1764	-5.84219	11.5206	8.7587	-67.3884	-7.82712	2.72855
11.7273	7.38156	9.11632	-4.71181	-6.20878	-5.86521	11.4813	8.83846	-67.412	-7.82887	2.76207
11.7403	7.40814	9.17831	-4.70764	-6.21716	-5.86754	11.5235	8.87751	-67.4967	-7.86753	2.74197
11.7532	7.40404	9.22351	-4.72673	-6.23855	-5.87258	11.6363	8.89378	-67.518	-7.8893	2.78291
11.7662	7.42969	9.24546	-4.74878	-6.28651	-5.77393	11.6885	8.91034	-67.5357	-7.88068	2.8045
11.7792	7.46539	9.26412	-4.8273	-6.20404	-5.71301	11.7104	8.88626	-67.5298	-7.87195	2.84333
11.7922	7.47441	9.28302	-4.89486	-6.1869	-5.72935	11.7557	8.89562	-67.5443	-7.85312	2.93315
11.8052	7.54106	9.32931	-4.89477	-6.22415	-5.76889	11.7809	8.85501	-67.4691	-7.83444	3.02705
11.8182	7.57145	9.45638	-4.91228	-6.27167	-5.78797	11.7961	8.84511	-67.4957	-7.86656	3.0438
11.8312	7.62246	9.54001	-4.95508	-6.28552	-5.80358	11.7782	8.93558	-67.5222	-7.91553	3.05044
11.8442	7.64026	9.56345	-4.93454	-6.30597	-5.8929	11.9011	8.98479	-67.5217	-7.91693	3.08077
11.8571	7.65153	9.55351	-4.95051	-6.38347	-5.82147	11.9563	9.02036	-67.4803	-7.9994	3.10458
11.8701	7.67962	9.54086	-4.96944	-6.41719	-5.83841	11.9716	9.01235	-67.4952	-7.91517	3.19281
11.8831	7.72827	9.63322	-5.08957	-6.46437	-5.86897	11.9371	9.09432	-67.4965	-7.90889	3.23784
11.8961	7.75707	9.68246	-5.09592	-6.49132	-5.89903	11.9638	9.14216	-67.6164	-7.94968	3.22956
11.9091	7.78238	9.73878	-5.07522	-6.51815	-5.91841	12.0113	9.16697	-67.6157	-8.12533	3.33167
11.9221	7.8313	9.72417	-5.08823	-6.49767	-5.92051	12.0322	9.17203	-67.6407	-8.10983	3.37533
11.9351	7.74847	9.72227	-5.09827	-6.50734	-5.92897	12.0536	9.17403	-67.6415	-8.05075	3.402
11.9481	7.76564	9.74041	-5.10163	-6.52375	-5.92674	11.9975	9.20984	-67.5856	-8.04539	3.45588
11.961	7.79295	9.77885	-5.12463	-6.54661	-6.01893	11.9879	9.23907	-67.5942	-8.04662	3.52033
11.974	7.84738	9.8342	-5.15725	-6.57573	-6.03115	12.0049	9.2213	-67.6396	-8.04112	3.52846
11.987	7.89851	9.89973	-5.11174	-6.69644	-6.08054	12.022	9.21037	-67.7052	-8.09912	3.61398
12	7.88609	10.0084	-5.06605	-6.71054	-6.07945	12.056	9.22653	-67.7103	-8.1028	3.66579
12.013	7.91117	10.0925	-5.06138	-6.69756	-6.07779	12.0905	9.2394	-67.6915	-8.10561	3.69477
12.026	7.94299	10.1222	-5.10745	-6.71126	-6.09925	12.2019	9.2727	-67.6957	-8.04996	3.63925
12.039	7.96138	10.1552	-5.08603	-6.73156	-6.17146	12.2249	9.30957	-67.7098	-8.10405	3.75022
12.0519	7.99355	10.1749	-5.15787	-6.67864	-6.16689	12.2444	9.31606	-67.6764	-8.18229	3.77276
12.0649	8.02621	10.2082	-5.1551	-6.72377	-6.18905	12.2743	9.31248	-67.6929	-8.12755	3.84239
12.0779	8.06246	10.2826	-5.24373	-6.74858	-6.24084	12.2912	9.31307	-67.6158	-8.15707	3.85854
12.0909	8.0888	10.3441	-5.30024	-6.77658	-6.26843	12.2721	9.44808	-67.6465	-8.18297	3.88484
12.1039	8.13198	10.389	-5.32057	-6.82128	-6.25884	12.3041	9.46172	-67.6328	-8.20514	3.87097
12.1169	8.2055	10.3354	-5.33425	-6.82923	-6.25973	12.3193	9.48918	-67.6553	-8.22023	3.87117
12.1299	8.22545	10.3886	-5.35793	-6.84736	-6.25446	12.3614	9.52353	-67.6774	-8.31612	3.97556
12.1429	8.1707	10.4017	-5.37451	-6.85861	-6.27969	12.3866	9.53122	-67.7093	-8.31842	4.05872
12.1558	8.14835	10.4418	-5.39381	-6.87264	-6.2881	12.4019	9.52251	-67.7608	-8.26813	4.10097
12.1688	8.1858	10.4853	-5.39915	-6.89278	-6.29607	12.4886	9.40992	-67.7259	-8.2593	4.13997
12.1818	8.16613	10.6049	-5.36776	-6.88593	-6.30358	12.5191	9.43533	-67.7254	-8.26735	4.14585
12.1948	8.19022	10.646	-5.39076	-6.93625	-6.28707	12.5231	9.47338	-67.7481	-8.27512	4.19941
12.2078	8.2007	10.677	-5.41384	-6.96284	-6.33386	12.6404	9.50698	-67.747	-8.28266	4.28719
12.2208	8.25807	10.6812	-5.43325	-6.97244	-6.35711	12.6357	9.50684	-67.7356	-8.26308	4.33519
12.2338	8.28844	10.7399	-5.45213	-7.00111	-6.40208	12.6715	9.52328	-67.7644	-8.27043	4.39006
12.2468	8.29888	10.7857	-5.50389	-6.91833	-6.40454	12.694	9.5332	-67.7627	-8.26763	4.34317
12.2597	8.33969	10.8044	-5.50819	-6.9166	-6.40647	12.7169	9.53766	-67.663	-8.29222	4.32542
12.2727	8.37373	10.8602	-5.48208	-6.98312	-6.43144	12.7304	9.53002	-67.6077	-8.30054	4.35493
12.2857	8.4078	10.9235	-5.51986	-7.05802	-6.45295	12.7076	9.64304	-67.5834	-8.31874	4.39543
12.2987	8.40188	10.9705	-5.497	-7.04542	-6.52912	12.7524	9.66779	-67.5995	-8.37411	4.39944
12.3117	8.44017	11.0111	-5.49072	-7.06559	-6.52523	12.7969	9.68567	-67.5848	-8.47438	4.37316
12.3247	8.44839	10.9952	-5.41141	-7.08579	-6.52088	12.8283	9.70727	-67.5864	-8.43058	4.33274
12.3377	8.4501	11.0424	-5.39041	-7.09944	-6.53963	12.84	9.73645	-67.5844	-8.43327	4.34221
12.3506	8.45214	11.1246	-5.40666	-7.103	-6.57502	12.8591	9.75957	-67.5921	-8.4091	4.39938
12.3636	8.4844	11.1656	-5.41284	-7.12009	-6.65727	12.985	9.78953	-67.6028	-8.42515	4.46758
12.3766	8.52011	11.2641	-5.53089	-7.17415	-6.68873	13.0886	9.7991	-67.6231	-8.43417	4.49587
12.3896	8.5531	11.2994	-5.48473	-7.27963	-6.73385	13.1308	9.83201	-67.637	-8.4864	4.62424
12.4026	8.58321	11.305	-5.48833	-7.2817	-6.74564	13.1634	9.90889	-67.6409	-8.56554	4.7075
12.4156	8.60639	11.3275	-5.50169	-7.29359	-6.73353	13.1934	9.95661	-67.7222	-8.59113	4.70653
12.4286	8.6396	11.2791	-5.44194	-7.34597	-6.75138	13.2271	9.97821	-67.7432	-8.60961	4.7633
12.4416	8.61982	11.3974	-5.4235	-7.35159	-6.73514	13.139	9.9964	-67.7703	-8.62439	4.78684
12.4545	8.64061	11.4376	-5.42859	-7.35424	-6.77874	13.2442	10.0309	-67.7939	-8.63579	4.80075
12.4675	8.66131	11.4751	-5.45014	-7.39724	-6.77182	13.3283	10.055	-67.8079	-8.63723	4.84565
12.4805	8.69223	11.5033	-5.50094	-7.42968	-6.72516	13.3822	10.0793	-67.7921	-8.62199	4.92152
12.4935	8.70295	11.5419	-5.50397	-7.45495	-6.73254	13.4166	10.114	-67.8329	-8.51304	4.90277
12.5065	8.76449	11.4483	-5.47082	-7.46313	-6.73964	13.428	10.1124	-67.8259	-8.51865	4.94041
12.5195	8.76947	11.5412	-5.47883	-7.51186	-6.74693	13.4667	10.1417	-67.8044	-8.609	4.99524
12.5325	8.88851	11.6169	-5.58864	-7.56115	-6.72445	13.492	10.1442	-67.8226	-8.61609	5.01022
12.5455	8.93002	11.6903	-5.70349	-7.5803	-6.70881	13.5204	10.1566	-67.8406	-8.6132	5.03186
12.5584	8.91811	11.704	-5.75127	-7.57245	-6.69329	13.5559	10.2229	-67.8148	-8.60006	4.99554
12.5714	8.97425	11.6165	-5.82877	-7.5047	-6.70116	13.5886	10.2357	-67.8021	-8.60003	5.02929
12.5844	9.04799	11.5712	-5.86611	-7.54167	-6.70854	13.6185	10.2024	-67.7093	-8.55293	5.06664
12.5974	9.08121	11.6025	-5.88338	-7.57199	-6.69837	13.5581	10.1497	-67.6781	-8.563	5.10772
12.6104	9.11744	11.6335	-5.8702	-7.61243	-6.66733	13.4537	10.251	-67.6842	-8.5831	5.14932
12.6234	9.13371	11.6408	-5.8468	-7.5853	-6.70035	13.4395	10.2842	-67.7106	-8.64013	5.15132
12.6364	9.15386	11.6583	-5.85371	-7.57455	-6.70685	13.4582	10.3204	-67.7234	-8.6126	5.02538
12.6494	9.16783	11.6726	-5.86731	-7.5769	-6.70964	13.4702	10.3633	-67.7226	-8.63098	5.0349
12.6623	9.19891	11.6938	-5.88086	-7.57219	-6.71165	13.4892	10.363	-67.7042	-8.65179	5.05848
12.6753	9.22666	11.7014	-5.90116	-7.58064	-6.72965	13.5022	10.3937	-67.7007	-8.68058	5.05739
12.6883	9.38799	11.7791	-5.92161	-7.60252	-6.7305	13.5393	10.3709	-67.706	-8.65997	5.10339
12.7013	9.48415	11.8533	-5.98995	-7.63476	-6.73177	13.5729	10.3886	-67.7207	-8.68266	5.11966
12.7143	9.53319	11.8976	-6.0052	-7.65043	-6.67641	13.6129	10.4098	-67.7182	-8.68503	5.09888
12.7273	9.59987	11.8438	-6.01008	-7.67259	-6.67166	13.6493	10.4412	-67.7356	-8.71093	5.10799
12.7403	9.54535	11.8427	-6.0211	-7.70092	-6.68362	13.6891	10.4862	-67.763	-8.72029	5.10407
12.7532	9.56071	11.8353	-6.0269	-7.69881	-6.69192	13.6991	10.5214	-67.7495	-8.71951	5.13737
12.7662	9.54944	11.8658	-6.0047	-7.7239	-6.6963	13.7332	10.5674	-67.8171	-8.72828	5.15071
12.7792	9.55913	11.9695	-6.01353	-7.72255	-6.69348	13.8085	10.4683	-67.8518	-8.7364	5.1546
12.7922	9.68607	12.0018	-5.99576	-7.72157	-6.70425	13.8338	10.4892	-67.8463	-8.77105	5.17939
12.8052	9.75475	12.0209	-5.99795	-7.7173	-6.70856	13.8557	10.5302	-67.8547	-8.7789	5.19833
12.8182	9.78301	12.0236	-6.00978	-7.7297	-6.6519	13.7897	10.5541	-67.8466	-8.7937	5.21107
12.8312	9.78768	12.04	-6.01443	-7.74186	-6.65839	13.821	10.578	-67.8317	-8.79489	5.21454
12.8442	9.82242	12.0802	-6.0425	-7.72662	-6.73962	13.816	10.5822	-67.8399	-8.82904	5.31938
12.8571	9.85707	12.1072	-6.05046	-7.72132	-6.77859	13.8351	10.6003	-67.8845	-8.71199	5.36016
12.8701	9.87213	12.1147	-5.95777	-7.84159	-6.80138	13.8713	10.6317	-67.8918	-8.72315	5.39115
12.8831	9.97468	12.1462	-5.9253	-7.845	-6.82071	13.8873	10.6524	-67.8689	-8.72401	5.42252
12.8961	10.0098	12.2188	-6.02753	-7.91181	-6.83277	13.9104	10.6662	-67.8798	-8.73812	5.45739
12.9091	10.0183	12.2518	-6.00581	-7.91107	-6.91205	13.9543	10.71	-67.8938	-8.77214	5.4525
12.9221	10.0436	12.2815	-5.95656	-8.01228	-6.92456	13.9854	10.724	-67.9008	-8.82892	5.56207
12.9351	10.0757	12.3419	-5.93737	-8.07512	-6.94074	13.9966	10.7418	-67.9408	-8.77156	5.6143
12.9481	10.121	12.4268	-6.02326	-8.10545	-6.95697	14.0216	10.7364	-67.8504	-8.76227	5.64674
12.961	10.1462	12.4388	-6.04927	-8.12229	-6.94264	13.9766	10.8987	-67.8969	-8.76018	5.65565
12.974	10.1717	12.4613	-6.07832	-8.15886	-6.91765	14.0331	10.9125	-67.8701	-8.8126	5.61386
12.987	10.1906	12.461	-6.00417	-8.14846	-6.93584	14.05	10.9434	-67.8187	-8.88646	5.6392
13	10.1797	12.5413	-6.01232	-8.16857	-6.96365	14.0777	10.9782	-67.79	-8.94103	5.67154
13.013	10.263	12.584	-6.03462	-8.20541	-6.98087	14.0792	11.0637	-67.9028	-8.96565	5.70763
13.026	10.2279	12.6233	-6.05347	-8.2587	-6.99793	14.1577	11.0856	-67.9153	-8.99387	5.75764
13.039	10.2324	12.6728	-6.075	-8.2983	-6.92865	14.1952	11.1077	-67.931	-9.01897	5.80482
13.0519	10.2401	12.6959	-6.06565	-8.31089	-6.9377	14.2228	11.1667	-67.9769	-8.96087	5.82531
13.0649	10.2279	12.6959	-6.07948	-8.3199	-6.96668	14.2881	11.1793	-67.8755	-8.95729	5.88322
13.0779	10.1781	12.7097	-6.10323	-8.33885	-6.98838	14.2669	11.3261	-67.8288	-8.96715	5.93155
13.0909	10.2152	12.7438	-6.13378	-8.32711	-7.13806	14.243	11.3911	-67.8461	-8.97652	5.96685
13.1039	10.2457	12.7712	-6.15097	-8.31499	-7.20052	14.3358	11.4019	-67.8567	-8.97849	5.96575
13.1169	10.293	12.8323	-6.12735	-8.42121	-7.22282	14.3573	11.3992	-67.9007	-9.02363	5.97197
13.1299	10.3375	12.8904	-6.103	-8.51867	-7.19174	14.4259	11.3965	-67.9343	-9.07149	6.08527
13.1429	10.3588	12.9051	-6.1052	-8.53242	-7.18732	14.4642	11.4006	-67.9672	-8.93802	6.03514
13.1558	10.4005	12.9334	-6.18181	-8.57925	-7.17236	14.5028	11.4015	-67.9525	-8.87941	6.08124
13.1688	10.4665	12.8904	-6.23892	-8.61577	-7.19038	14.5183	11.3465	-67.9082	-8.88486	6.13764
13.1818	10.4959	12.9068	-6.26587	-8.62547	-7.22494	14.5209	11.3734	-67.8841	-8.98453	6.15409
13.1948	10.5355	12.9366	-6.266	-8.60504	-7.21921	14.5372	11.4212	-67.9846	-9.02393	6.10742
13.2078	10.5957	12.9159	-6.31345	-8.60491	-7.21351	14.5838	11.446	-68.0055	-9.06643	6.09548
13.2208	10.6029	12.9322	-6.32389	-8.5844	-7.20446	14.6611	11.3726	-67.9997	-9.12527	6.1874
13.2338	10.5762	12.9015	-6.35075	-8.6039	-7.21214	14.699	11.4027	-68.0342	-9.08683	6.26483
13.2468	10.5825	12.9538	-6.36389	-8.63982	-7.17212	14.639	11.4127	-68.0344	-9.08563	6.30183
13.2597	10.6857	12.9782	-6.38354	-8.63805	-7.15142	14.6045	11.393	-68.0404	-9.09085	6.33227
13.2727	10.731	13.0124	-6.40298	-8.62841	-7.18926	14.6091	11.3976	-68.0494	-9.11919	6.34963
13.2857	10.7459	13.0437	-6.43231	-8.65496	-7.12524	14.6265	11.4123	-68.0684	-9.0931	6.28614
13.2987	10.7743	13.0554	-6.39653	-8.65648	-7.14284	14.6541	11.427	-68.0642	-9.13046	6.27936
13.3117	10.7998	13.1181	-6.42708	-8.71364	-7.13363	14.6984	11.422	-68.0397	-9.09763	6.3092
13.3247	10.8594	13.1002	-6.48516	-8.73017	-7.15411	14.7194	11.4143	-67.9618	-9.08877	6.36527
13.3377	10.8896	13.1496	-6.61859	-8.77018	-7.16062	14.7441	11.4304	-67.9549	-9.08652	6.38759
13.3506	10.9232	13.186	-6.63872	-8.79353	-7.16693	14.7796	11.3784	-67.958	-9.12101	6.39721
13.3636	10.9465	13.2292	-6.65884	-8.79349	-7.14949	14.8058	11.3829	-67.9843	-9.14194	6.38459
13.3766	10.9728	13.2828	-6.62822	-8.76308	-7.2066	14.8354	11.4074	-68.0139	-9.20627	6.47614
13.3896	10.9959	13.3099	-6.59664	-8.84073	-7.20734	14.8989	11.4391	-68.0268	-9.22994	6.54637
13.4026	11.002	13.3307	-6.62466	-8.81784	-7.29288	14.9088	11.4813	-68.0458	-9.13681	6.58258
13.4156	11.0315	13.3484	-6.65917	-8.86508	-7.30183	14.9191	11.464	-67.9138	-9.11897	6.58156
13.4286	11.0277	13.5236	-6.70831	-8.90595	-7.33428	14.9194	11.4707	-67.9169	-9.13501	6.58039
13.4416	11.0815	13.5571	-6.7183	-8.94707	-7.32958	14.9301	11.5512	-68.0078	-9.14411	6.56636
13.4545	11.1151	13.6074	-6.74156	-8.95419	-7.33434	15.0989	11.4724	-68.0355	-9.1632	6.58985
13.4675	11.0474	13.6006	-6.74096	-8.95748	-7.32857	15.1396	11.5203	-68.0262	-9.20536	6.68638
13.4805	11.0498	13.6174	-6.74678	-8.9401	-7.31893	15.1162	11.5479	-68.0636	-9.10994	6.72158
13.4935	11.0658	13.6546	-6.75576	-8.92538	-7.40327	15.1298	11.5355	-67.9737	-9.08905	6.75701
13.5065	11.0816	13.6684	-6.76796	-8.94044	-7.4341	15.1209	11.6606	-67.9144	-9.19654	6.80313
13.5195	11.0902	13.692	-6.77672	-8.94552	-7.46159	15.1464	11.6818	-67.9371	-9.22428	6.80296
13.5325	11.1121	13.7056	-6.81918	-8.95401	-7.4522	15.1251	11.8073	-67.8978	-9.21526	6.74869
13.5455	11.1985	13.6514	-6.86812	-8.9723	-7.47249	15.2645	11.8243	-67.9056	-9.22326	6.79801
13.5584	11.2417	13.6803	-6.88301	-8.98352	-7.47865	15.269	11.9651	-67.873	-9.2926	6.81706
13.5714	11.2577	13.6884	-6.8846	-8.98437	-7.47781	15.3011	12.0287	-67.9551	-9.35581	6.80963
13.5844	11.2192	13.7132	-6.89686	-8.99214	-7.46665	15.3301	12.0426	-67.974	-9.3917	6.82026
13.5974	11.2407	13.7246	-6.89936	-8.99339	-7.46884	15.3829	11.9716	-67.9999	-9.45026	6.92847
13.6104	11.2389	13.7399	-6.91519	-9.01148	-7.48107	15.4058	11.9834	-68.0496	-9.37781	6.99201
13.6234	11.2506	13.7624	-6.92397	-9.0193	-7.43257	15.3343	11.951	-68.0789	-9.34022	6.99125
13.6364	11.2281	13.7785	-6.93575	-9.03018	-7.45427	15.3467	11.9395	-68.0078	-9.35046	7.01751
13.6494	11.168	13.9043	-6.92065	-9.04776	-7.46563	15.4001	11.9759	-68.0343	-9.37071	7.06128
13.6623	11.2887	13.9445	-6.93291	-9.05182	-7.45319	15.4875	11.9174	-68.0332	-9.3838	7.08875
13.6753	11.3174	13.9607	-6.93539	-9.07943	-7.47753	15.5346	11.9555	-68.0385	-9.39325	7.14722
13.6883	11.2748	13.977	-6.93773	-9.06681	-7.49159	15.5646	11.9801	-68.0539	-9.44998	7.19285
13.7013	11.2992	14.0069	-6.94313	-9.02648	-7.58995	15.5606	11.9843	-68.0693	-9.47659	7.18481
13.7143	11.317	14.0472	-6.93155	-8.99816	-7.65568	15.5832	11.9986	-68.1445	-9.50934	7.16711
13.7273	11.3414	14.0511	-6.84654	-8.98916	-7.68532	15.5961	11.9995	-68.1855	-9.50769	7.17674
13.7403	11.3325	14.162	-6.82241	-9.07179	-7.68193	15.6259	12.0176	-68.196	-9.49542	7.1936
13.7532	11.4711	14.2448	-6.87215	-9.13589	-7.66533	15.6692	12.0222	-68.196	-9.48282	7.22767
13.7662	11.468	14.2704	-6.88132	-9.15331	-7.72578	15.7854	12.0602	-68.1958	-9.47322	7.15673
13.7792	11.4753	14.2724	-6.88	-9.22014	-7.64543	15.8264	12.0983	-68.1852	-9.49366	7.13451
13.7922	11.486	14.2881	-6.90475	-9.19873	-7.62968	15.8607	12.1333	-68.1402	-9.61914	7.14139
13.8052	11.4764	14.2498	-6.92179	-9.14415	-7.6236	15.8919	12.1347	-68.165	-9.62742	7.14773
13.8182	11.4733	14.2248	-6.83538	-9.14057	-7.62028	15.9133	12.2141	-68.2473	-9.66526	7.16406
13.8312	11.49	14.2468	-6.84397	-9.14727	-7.6203	15.9319	12.3099	-68.2668	-9.68248	7.18391
13.8442	11.5166	14.2754	-6.85925	-9.15053	-7.6507	15.9818	12.3025	-68.2836	-9.67947	7.2041
13.8571	11.438	14.3041	-6.88765	-9.18035	-7.68411	16.0954	12.297	-68.3039	-9.66661	7.23453
13.8701	11.456	14.3127	-6.90827	-9.20592	-7.58295	16.0462	12.2914	-68.3211	-9.67773	7.25475
13.8831	11.4872	14.3117	-6.89422	-9.12299	-7.67091	16.0363	12.3202	-68.3312	-9.69597	7.27816
13.8961	11.4544	14.4345	-6.87972	-9.08972	-7.75017	16.0731	12.3262	-68.3373	-9.70763	7.29801
13.9091	11.5049	14.462	-6.84458	-9.1947	-7.77335	16.1164	12.3633	-68.3495	-9.71242	7.31126
13.9221	11.528	14.496	-6.82216	-9.28438	-7.78025	16.1456	12.3737	-68.3512	-9.73032	7.32168
13.9351	11.5547	14.5574	-6.96461	-9.32075	-7.81438	16.1644	12.3876	-68.3561	-9.75779	7.36908
13.9481	11.5748	14.5991	-6.94592	-9.31606	-7.89259	16.2065	12.3845	-68.414	-9.77147	7.43214
13.961	11.6215	14.6743	-6.94361	-9.33425	-7.86286	16.2287	12.4049	-68.3871	-9.87327	7.42022
13.974	11.6872	14.6987	-6.94782	-9.32224	-7.88272	16.2822	12.4391	-68.366	-9.99958	7.43534
13.987	11.695	14.7296	-6.95195	-9.31734	-7.85181	16.323	12.5013	-68.4529	-10.0251	7.43459
14	11.6314	14.7334	-6.99948	-9.24961	-7.83428	16.3702	12.5474	-68.4463	-10.037	7.47492
14.013	11.6044	14.7137	-6.93978	-9.28317	-7.86068	16.4204	12.5702	-68.4393	-10.052	7.52546
14.026	11.5811	14.8146	-6.94776	-9.29262	-7.93482	16.4637	12.5761	-68.4353	-10.0466	7.579
14.039	11.6684	14.8375	-6.93848	-9.34518	-7.97243	16.4903	12.5986	-68.4169	-10.1733	7.60852
14.0519	11.6943	14.8804	-6.92559	-9.34353	-7.98295	16.5237	12.6179	-68.4245	-10.2031	7.6479
14.0649	11.7236	14.9803	-7.00767	-9.35165	-7.97962	16.5641	12.6336	-68.4582	-10.2358	7.62039
14.0779	11.7568	14.9795	-7.05081	-9.35968	-7.95233	16.6314	12.666	-68.4746	-10.2811	7.75729
14.0909	11.7876	14.9037	-7.08468	-9.37453	-7.96158	16.6952	12.6951	-68.4906	-10.2886	7.84966
14.1039	11.7752	14.9178	-7.09864	-9.3891	-7.96017	16.7491	12.6599	-68.5094	-10.2393	7.8776
14.1169	11.7249	14.9419	-7.13268	-9.42013	-8.00846	16.7532	12.6313	-68.4579	-10.2509	7.93203
14.1299	11.7578	14.9526	-7.12596	-9.41386	-8.00582	16.7099	12.6334	-68.4641	-10.2927	7.94952
14.1429	11.7971	14.9867	-7.12541	-9.36968	-8.10822	16.6965	12.636	-68.4935	-10.3311	7.90719
14.1558	11.8159	15.0276	-7.08396	-9.3381	-8.15178	16.7202	12.6625	-68.4991	-10.403	8.00568
14.1688	11.8311	15.0517	-7.10909	-9.33968	-8.11528	16.7643	12.6861	-68.5069	-10.3652	7.98501
14.1818	11.8228	15.0496	-7.02717	-9.38875	-8.13214	16.7951	12.7534	-68.4836	-10.3793	8.01411
14.1948	11.828	15.1159	-7.15496	-9.42146	-8.16896	16.7725	12.8605	-68.4535	-10.3767	8.04645
14.2078	11.8905	15.0874	-7.19625	-9.44734	-8.22627	16.7939	12.8398	-68.3805	-10.3742	8.07878
14.2208	11.9668	15.037	-7.18067	-9.42611	-8.24018	16.8221	12.8733	-68.3851	-10.4156	8.05771
14.2338	12.0029	15.0669	-7.20851	-9.46493	-8.11996	16.8838	12.8256	-68.403	-10.4401	8.08068
14.2468	12.009	15.0869	-7.24223	-9.34887	-8.05011	16.8538	12.8411	-68.4107	-10.4611	8.10016
14.2597	11.9985	15.0936	-7.24156	-9.35383	-8.05044	16.8666	12.86	-68.398	-10.4083	8.1399
14.2727	11.9877	15.1006	-7.26081	-9.34514	-8.09061	16.8899	12.8866	-68.3153	-10.3824	8.07144
14.2857	11.9903	15.1177	-7.25952	-9.39728	-8.15404	16.8639	13.0071	-68.2837	-10.3691	8.08294
14.2987	12.0501	15.1483	-7.24419	-9.48438	-8.21385	16.8988	13.0421	-68.2856	-10.3588	8.10491
14.3117	12.0698	15.1791	-7.24506	-9.47817	-8.25618	16.9901	13.0599	-68.2839	-10.3651	8.05973
14.3247	12.1439	15.1766	-7.29971	-9.51183	-8.15785	17.0302	13.0508	-68.2823	-10.3877	8.07513
14.3377	12.0528	15.1574	-7.36071	-9.41503	-8.12086	17.0736	13.0683	-68.2576	-10.3866	8.09066
14.3506	12.0684	15.1215	-7.39036	-9.35982	-8.1175	17.1345	12.9875	-68.2636	-10.3924	8.10946
14.3636	12.0808	15.1165	-7.34641	-9.37882	-8.11057	17.166	12.98	-68.2426	-10.3878	8.18243
14.3766	12.0631	15.2287	-7.36718	-9.41124	-8.11364	17.1808	12.9999	-68.2412	-10.342	8.13452
14.3896	12.1659	15.2181	-7.37458	-9.42381	-8.12045	17.2224	13.0201	-68.2426	-10.3593	8.15695
14.4026	12.1725	15.24	-7.38159	-9.44001	-8.12789	17.2601	13.0371	-68.2505	-10.3801	8.1799
14.4156	12.1781	15.2587	-7.39139	-9.48254	-8.02864	17.3885	12.9655	-68.2687	-10.4012	8.19998
14.4286	12.1775	15.2645	-7.41044	-9.51732	-8.00428	17.4161	13.0104	-68.2804	-10.4259	8.27068
14.4416	12.177	15.2639	-7.44186	-9.43087	-8.12204	17.42	13.0321	-68.2819	-10.4266	8.30469
14.4545	12.1595	15.2269	-7.35621	-9.42864	-8.13263	17.4505	13.0811	-68.2461	-10.4299	8.26439
14.4675	12.1648	15.2503	-7.36222	-9.42958	-8.15335	17.5083	13.1175	-68.2495	-10.4106	8.29714
14.4805	12.1665	15.2668	-7.37494	-9.4469	-8.15769	17.529	13.121	-68.2415	-10.3527	8.25462
14.4935	12.219	15.2289	-7.42752	-9.47057	-8.19564	17.5595	13.0847	-68.1801	-10.3623	8.30517
14.5065	12.2216	15.2543	-7.42889	-9.4934	-8.20623	17.5466	13.2363	-68.2783	-10.3961	8.3148
14.5195	12.2172	15.2799	-7.43332	-9.50525	-8.20955	17.568	13.243	-68.2731	-10.4234	8.311
14.5325	12.236	15.3022	-7.44425	-9.50021	-8.21565	17.6033	13.2698	-68.2946	-10.4399	8.31501
14.5455	12.2445	15.301	-7.39886	-9.52555	-8.21795	17.6524	13.2702	-68.3056	-10.4489	8.39086
14.5584	12.2062	15.4436	-7.38807	-9.59164	-8.23041	17.7179	13.3081	-68.306	-10.464	8.41707
14.5714	12.3255	15.5045	-7.40428	-9.62433	-8.24306	17.7762	13.3259	-68.3062	-10.4415	8.38205
14.5844	12.4201	15.4671	-7.46073	-9.64313	-8.27587	17.8171	13.3469	-68.3096	-10.4589	8.41657
14.5974	12.4744	15.4116	-7.46304	-9.66467	-8.30186	17.7911	13.4177	-68.3165	-10.487	8.43072
14.6104	12.5717	15.4866	-7.5299	-9.68249	-8.31072	17.8599	13.4477	-68.3098	-10.5385	8.42788
14.6234	12.587	15.5045	-7.52039	-9.69374	-8.28868	17.9123	13.5286	-68.3977	-10.5425	8.43868
14.6364	12.6328	15.3936	-7.55479	-9.70501	-8.29636	17.9311	13.596	-68.3685	-10.5627	8.47004
14.6494	12.6189	15.396	-7.58957	-9.71601	-8.31699	18.0038	13.5548	-68.3694	-10.5554	8.45838
14.6623	12.6422	15.4256	-7.5909	-9.73694	-8.29292	17.9149	13.5259	-68.3836	-10.6011	8.5542
14.6753	12.6149	15.4884	-7.552	-9.74076	-8.29829	17.9529	13.5237	-68.3976	-10.6296	8.56864
14.6883	12.6414	15.6173	-7.5568	-9.71357	-8.37792	18.0009	13.5117	-68.4248	-10.6448	8.59312
14.7013	12.7343	15.6345	-7.56475	-9.71932	-8.36732	18.0589	13.5743	-68.4248	-10.6531	8.65504
14.7143	12.7659	15.6682	-7.53532	-9.82305	-8.35989	18.1267	13.6375	-68.4244	-10.6542	8.7007
14.7273	12.7673	15.7327	-7.64796	-9.88047	-8.36553	18.1844	13.6573	-68.4172	-10.6448	8.74653
14.7403	12.7958	15.7676	-7.72902	-9.9311	-8.39775	18.2186	13.6839	-68.46	-10.645	8.75925
14.7532	12.8043	15.7958	-7.74702	-9.95111	-8.43658	18.2902	13.6088	-68.4856	-10.7081	8.87909
14.7662	12.7618	15.8338	-7.74495	-9.95076	-8.45854	18.3286	13.5967	-68.5442	-10.7433	8.96755
14.7792	12.7692	15.8547	-7.72933	-9.9401	-8.43299	18.3058	13.6149	-68.5851	-10.7252	8.98169
14.7922	12.7736	15.8789	-7.71659	-9.89834	-8.5557	18.3458	13.627	-68.4819	-10.7419	9.01943
14.8052	12.7912	15.8968	-7.71637	-9.9029	-8.60896	18.3955	13.6801	-68.4534	-10.7387	9.03384
14.8182	12.8151	15.8981	-7.76262	-9.9173	-8.60541	18.4424	13.6899	-68.3906	-10.8337	9.04176
14.8312	12.8353	15.957	-7.88384	-9.96211	-8.64555	18.4662	13.7003	-68.391	-10.8453	9.03007
14.8442	12.8991	15.9996	-7.9595	-9.97676	-8.65916	18.4734	13.7111	-68.3975	-10.8899	9.11897
14.8571	12.9633	15.9338	-7.96837	-9.95765	-8.65975	18.5175	13.7187	-68.4269	-10.8909	9.16648
14.8701	13.0743	16.0049	-7.97046	-9.95524	-8.64007	18.5919	13.7635	-68.4594	-10.9563	9.19351
14.8831	13.006	16.0085	-7.96579	-9.95254	-8.65688	18.646	13.8153	-68.445	-10.9851	9.2173
14.8961	12.974	15.9917	-7.99461	-9.95294	-8.67337	18.6833	13.8637	-68.4302	-11.0304	9.28795
14.9091	12.9722	16.022	-8.00315	-9.9496	-8.76729	18.721	13.882	-68.4617	-10.9348	9.37846
14.9221	13.0006	16.049	-7.96763	-10.0479	-8.78768	18.7623	13.8904	-68.4691	-10.9804	9.4952
14.9351	13.0395	16.0933	-7.97545	-10.1113	-8.79818	18.797	13.8888	-68.493	-10.8984	9.5442
14.9481	13.1416	16.131	-7.98308	-10.1317	-8.80231	18.8484	13.9614	-68.5881	-10.9588	9.58317
14.961	13.2197	16.1586	-8.08801	-10.1551	-8.80999	18.9096	13.977	-68.6103	-10.9626	9.62216
14.974	13.2242	16.1627	-8.08845	-10.1813	-8.82407	18.9711	14.0196	-68.5578	-11.095	9.61391
14.987	13.2253	16.1696	-8.10554	-10.1834	-8.84122	19.0227	14.0795	-68.534	-11.1914	9.61919
15	13.2432	16.206	-8.11285	-10.1921	-8.8615	19.0544	14.0961	-68.5593	-11.2031	9.6236
15.013	13.2921	16.1575	-8.14419	-10.2244	-8.88187	19.1027	14.1295	-68.5973	-11.1574	9.67073
15.026	13.2983	16.118	-8.14864	-10.2334	-8.92574	19.1509	14.1364	-68.5249	-11.1931	9.68446
15.039	13.3152	16.1321	-8.16287	-10.2555	-8.9115	19.0404	14.2064	-68.5172	-11.2155	9.6912
15.0519	13.4157	16.1666	-8.17689	-10.277	-8.91644	19.0941	14.2251	-68.5159	-11.2279	9.74187
15.0649	13.4348	16.1543	-8.17401	-10.2638	-8.94288	19.1176	14.2508	-68.494	-11.2602	9.74947
15.0779	13.4337	16.1891	-8.22462	-10.1735	-8.91723	19.1681	14.2937	-68.4717	-11.275	9.69968
15.0909	13.446	16.2105	-8.25147	-10.2156	-8.91534	19.222	14.3369	-68.4285	-11.4108	9.72343
15.1039	13.4517	16.2388	-8.28855	-10.2577	-8.95731	19.2927	14.3802	-68.4013	-11.507	9.85391
15.1169	13.4879	16.2742	-8.30573	-10.283	-8.9857	19.3333	14.4442	-68.506	-11.5834	9.85638
15.1299	13.5417	16.2825	-8.34387	-10.2779	-8.98685	19.3807	14.4581	-68.5178	-11.6761	9.92885
15.1429	13.5457	16.3108	-8.3422	-10.2558	-8.97402	19.4692	14.4209	-68.5795	-11.6246	9.95989
15.1558	13.5433	16.3261	-8.3505	-10.2569	-8.95026	19.5181	14.4061	-68.4638	-11.6145	9.99777
15.1688	13.5209	16.318	-8.38215	-10.268	-8.98278	19.5271	14.4516	-68.3727	-11.6215	10.0665
15.1818	13.539	16.2765	-8.40706	-10.2991	-9.028	19.5269	14.5539	-68.3387	-11.5944	10.0309
15.1948	13.5672	16.2889	-8.4388	-10.3166	-9.05948	19.5571	14.5789	-68.3308	-11.5799	9.95094
15.2078	13.6326	16.2498	-8.45389	-10.3376	-9.06753	19.6039	14.5539	-68.3526	-11.6419	10.065
15.2208	13.5563	16.2703	-8.47256	-10.3451	-9.07236	19.6776	14.5524	-68.3943	-11.6699	10.1274
15.2338	13.5633	16.3273	-8.45073	-10.3357	-9.04337	19.6394	14.6043	-68.3888	-11.7251	10.1356
15.2468	13.6372	16.3204	-8.46894	-10.3465	-9.03744	19.6947	14.6322	-68.3598	-11.713	10.1474
15.2597	13.6299	16.3104	-8.46663	-10.3266	-9.15243	19.7201	14.6703	-68.3206	-11.731	10.1596
15.2727	13.6392	16.3104	-8.44004	-10.4282	-9.18326	19.7426	14.6992	-68.2978	-11.7454	10.1353
15.2857	13.6686	16.3508	-8.46687	-10.4674	-9.20742	19.762	14.7252	-68.2914	-11.7828	10.1288
15.2987	13.6813	16.3715	-8.47016	-10.4703	-9.21513	19.8082	14.755	-68.3085	-11.7991	10.1047
15.3117	13.6915	16.4622	-8.52441	-10.4632	-9.21296	19.8675	14.7818	-68.3122	-11.8317	10.1028
15.3247	13.7929	16.5286	-8.56624	-10.5201	-9.21736	19.9298	14.8185	-68.3125	-11.8407	10.1344
15.3377	13.8503	16.4095	-8.65916	-10.5668	-9.24489	20.0086	14.8452	-68.2862	-11.8225	10.1693
15.3506	13.8132	16.3972	-8.70859	-10.6263	-9.17881	20.0435	14.8484	-68.2801	-11.8177	10.2044
15.3636	13.8259	16.4355	-8.67677	-10.6554	-9.26187	20.0787	14.8754	-68.3204	-11.7565	10.2665
15.3766	13.8489	16.4604	-8.68498	-10.671	-9.27828	20.1005	14.8997	-68.3801	-11.7677	10.2815
15.3896	13.903	16.3699	-8.7036	-10.6663	-9.31143	20.1529	14.9219	-68.3025	-11.8067	10.3033
15.4026	13.8908	16.3828	-8.71566	-10.6681	-9.27659	20.1822	15.007	-68.2727	-11.812	10.3013
15.4156	13.8958	16.3891	-8.73113	-10.6221	-9.30073	20.2178	15.08	-68.2564	-11.8138	10.3262
15.4286	13.9045	16.4192	-8.76327	-10.6326	-9.42494	20.3124	15.1058	-68.2398	-11.8118	10.358
15.4416	13.9131	16.4192	-8.77179	-10.6894	-9.38206	20.363	15.1418	-68.1856	-11.9142	10.3699
15.4545	13.949	16.4665	-8.87173	-10.6025	-9.37723	20.3937	15.1477	-68.1813	-11.9463	10.3822
15.4675	13.9654	16.5282	-8.87464	-10.6105	-9.37608	20.4753	15.0654	-68.2039	-11.9386	10.4049
15.4805	13.9854	16.5401	-8.87344	-10.6147	-9.3476	20.4154	15.0604	-68.1195	-11.9554	10.4341
15.4935	13.9785	16.5588	-8.89821	-10.591	-9.45733	20.4293	15.1963	-68.0863	-11.9493	10.4598
15.5065	13.978	16.5808	-8.88851	-10.7084	-9.54106	20.5373	15.2878	-68.0797	-11.9638	10.482
15.5195	13.9942	16.6497	-8.91528	-10.7831	-9.601	20.6305	15.3022	-68.0858	-11.9884	10.5044
15.5325	14.0241	16.6783	-8.92224	-10.7912	-9.59007	20.6829	15.3407	-68.1356	-12.0391	10.6069
15.5455	14.0578	16.6871	-8.93959	-10.7728	-9.59262	20.7663	15.2442	-68.1524	-12.0756	10.6682
15.5584	14.0818	16.7066	-8.96347	-10.7746	-9.58855	20.81	15.3153	-68.2541	-12.0291	10.6889
15.5714	14.0924	16.6897	-8.97005	-10.7762	-9.60106	20.8309	15.307	-68.1254	-12.0311	10.703
15.5844	14.1128	16.6862	-9.00657	-10.7911	-9.61992	20.8291	15.3267	-68.0481	-12.0365	10.758
15.5974	14.1365	16.7502	-9.06035	-10.8601	-9.62503	20.8717	15.357	-68.0513	-12.0684	10.7901
15.6104	14.1809	16.7978	-9.12884	-10.8793	-9.64006	20.9179	15.3708	-68.0777	-12.0762	10.7861
15.6234	14.1858	16.8153	-9.13778	-10.8649	-9.64507	20.9707	15.4181	-68.0497	-12.1914	10.8027
15.6364	14.1371	16.8399	-9.1603	-10.8772	-9.66347	21.0299	15.4349	-68.0716	-12.2396	10.8895
15.6494	14.1522	16.8516	-9.18955	-10.872	-9.65445	21.0896	15.3905	-68.0794	-12.174	10.9186
15.6623	14.2672	16.8396	-9.20516	-10.866	-9.62448	21.0752	15.4028	-68.0528	-12.1798	10.9307
15.6753	14.3235	16.8477	-9.22382	-10.8392	-9.70234	21.1104	15.4189	-68.029	-12.1788	10.9329
15.6883	14.3559	16.8726	-9.2289	-10.8421	-9.64956	21.0778	15.4115	-68.0319	-12.2046	10.9458
15.7013	14.3649	16.9079	-9.23045	-10.8416	-9.65728	21.1385	15.4343	-68.0346	-12.2134	10.9122
15.7143	14.3773	16.92	-9.24497	-10.8409	-9.64857	21.1787	15.4808	-68.0303	-12.242	10.9858
15.7273	14.3966	16.9321	-9.22166	-10.965	-9.65663	21.2392	15.5076	-68.049	-12.2467	11.0819
15.7403	14.4129	17.0086	-9.28221	-11.0363	-9.6577	21.2798	15.5251	-68.0836	-12.1779	11.1271
15.7532	14.536	17.0656	-9.38429	-11.0545	-9.69556	21.311	15.5498	-68.0705	-12.1933	11.1425
15.7662	14.5874	17.0758	-9.39325	-11.0428	-9.70993	21.3796	15.5103	-68.0946	-12.205	11.1251
15.7792	14.5984	17.0524	-9.41232	-11.0384	-9.70779	21.4218	15.524	-68.0721	-12.2334	11.122
15.7922	14.6095	17.0561	-9.42418	-11.0239	-9.66842	21.3688	15.5375	-68.04	-12.2485	11.0859
15.8052	14.6443	17.0468	-9.42857	-10.9988	-9.65879	21.3482	15.5712	-68.0112	-12.2973	11.187
15.8182	14.6554	17.0679	-9.43235	-10.9625	-9.75066	21.3812	15.579	-68.0153	-12.3323	11.2532
15.8312	14.6628	17.0888	-9.4086	-11.0713	-9.76305	21.3809	15.6012	-68.0352	-12.2671	11.2852
15.8442	14.6605	17.0901	-9.33139	-11.1279	-9.78621	21.3906	15.6405	-68.0007	-12.2865	11.3006
15.8571	14.6394	17.1791	-9.35587	-11.145	-9.78938	21.4302	15.7001	-68.0749	-12.3162	11.3196
15.8701	14.7293	17.2108	-9.36353	-11.1592	-9.82576	21.4941	15.7163	-68.1239	-12.3327	11.3358
15.8831	14.7753	17.1684	-9.37109	-11.1462	-9.82803	21.5084	15.7225	-68.0961	-12.3625	11.3053
15.8961	14.8013	17.1663	-9.27538	-11.1364	-9.78255	21.4718	15.7322	-68.1015	-12.3821	11.3255
15.9091	14.7498	17.234	-9.29499	-11.1537	-9.79015	21.5252	15.7521	-68.0827	-12.4016	11.3595
15.9221	14.7987	17.2707	-9.30809	-11.1406	-9.87594	21.595	15.7889	-68.0634	-12.4075	11.3842
15.9351	14.8038	17.301	-9.27374	-11.2828	-9.91253	21.6542	15.8256	-68.0609	-12.4299	11.4297
15.9481	14.823	17.359	-9.27228	-11.366	-9.93912	21.6995	15.8453	-68.0855	-12.4588	11.4286
15.961	14.8459	17.3951	-9.2922	-11.3826	-9.94877	21.7383	15.8517	-68.0903	-12.4811	11.455
15.974	14.8664	17.4412	-9.33743	-11.3891	-9.95507	21.7675	15.8887	-68.0952	-12.4967	11.4581
15.987	14.9642	17.4589	-9.35278	-11.3618	-9.93451	21.8547	15.879	-68.0732	-12.509	11.4551
16	14.9672	17.4596	-9.38144	-11.3479	-9.87672	21.8003	15.8857	-68.0304	-12.5144	11.4594
16.013	15.0007	17.4433	-9.40977	-11.3372	-9.85882	21.7478	15.9292	-68.0107	-12.5063	11.4576
16.026	14.9876	17.4311	-9.36482	-11.4065	-9.89459	21.7688	15.9795	-68.001	-12.4742	11.4218
16.039	14.9824	17.5466	-9.38463	-11.4353	-9.92339	21.7999	15.9996	-67.9644	-12.4918	11.4116
16.052	15.0385	17.5944	-9.38406	-11.5016	-9.96153	21.9309	16.0363	-67.961	-12.5195	11.411
16.0649	15.0579	17.6597	-9.49831	-11.5409	-9.84886	22.0035	16.0598	-67.9439	-12.5304	11.3935
16.0779	15.0571	17.6716	-9.5593	-11.4329	-9.80491	22.0592	16.1009	-67.8958	-12.565	11.3894
16.0909	15.07	17.5822	-9.6131	-11.4072	-9.80524	22.0982	16.1288	-67.857	-12.5529	11.4188
16.1039	15.0603	17.5634	-9.56638	-11.4558	-9.82587	22.127	16.1876	-67.9397	-12.585	11.4649
16.1169	15.0242	17.6586	-9.60073	-11.4808	-9.83653	22.1454	16.1965	-67.9323	-12.5943	11.5043
16.1299	15.1458	17.7022	-9.61157	-11.4786	-9.83027	22.1737	16.2155	-67.9447	-12.6102	11.4901
16.1429	15.1488	17.739	-9.59897	-11.4763	-9.79	22.171	16.2411	-67.9432	-12.636	11.4897
16.1558	15.1384	17.7455	-9.62688	-11.4806	-9.7762	22.2381	16.2734	-67.894	-12.6413	11.5136
16.1688	15.1387	17.7387	-9.66542	-11.5117	-9.79241	22.2849	16.3326	-67.8814	-12.6085	11.43
16.1818	15.1699	17.7352	-9.72499	-11.5495	-9.82851	22.3151	16.3585	-67.8651	-12.6719	11.5635
16.1948	15.1855	17.7704	-9.7247	-11.5775	-9.84782	22.332	16.3483	-67.8452	-12.6879	11.5956
16.2078	15.2068	17.8137	-9.73796	-11.5887	-9.84729	22.3492	16.3656	-67.8522	-12.721	11.6046
16.2208	15.2334	17.843	-9.74774	-11.5692	-9.84959	22.3584	16.3932	-67.8557	-12.7407	11.6035
16.2338	15.2202	17.8357	-9.75402	-11.6127	-9.76808	22.4573	16.4576	-67.832	-12.7537	11.6226
16.2467	15.2307	17.8322	-9.75987	-11.6257	-9.79864	22.4962	16.4918	-67.8146	-12.6699	11.6651
16.2597	15.2483	17.8192	-9.78185	-11.7102	-9.79249	22.5252	16.503	-67.7766	-12.6008	11.6874
16.2727	15.2763	17.8234	-9.8169	-11.7213	-9.85048	22.4644	16.5049	-67.6987	-12.5654	11.6014
16.2857	15.3419	17.8108	-9.86589	-11.7526	-9.86831	22.4848	16.5005	-67.7117	-12.6068	11.6222
16.2987	15.3782	17.8655	-9.83471	-11.8248	-9.88943	22.5221	16.5364	-67.7246	-12.6478	11.5967
16.3117	15.3714	17.8601	-9.82358	-11.8137	-9.87684	22.5394	16.6567	-67.8019	-12.7153	11.592
16.3247	15.3417	17.8347	-9.79611	-11.8094	-9.84744	22.6177	16.6869	-67.806	-12.7088	11.6012
16.3377	15.333	17.8926	-9.84306	-11.8153	-9.84176	22.6423	16.7512	-67.8411	-12.7298	11.6108
16.3507	15.3978	17.9234	-9.86626	-11.8516	-9.8598	22.6768	16.7657	-67.8432	-12.738	11.6509
16.3636	15.438	17.9612	-9.88234	-11.8711	-9.87128	22.7044	16.7906	-67.8757	-12.7566	11.7019
16.3766	15.4918	18.0195	-9.94935	-11.8705	-9.87265	22.7419	16.7992	-67.8813	-12.792	11.6628
16.3896	15.4107	17.9706	-9.96999	-11.7895	-9.86053	22.7659	16.8317	-67.8562	-12.8137	11.6476
16.4026	15.3525	17.9189	-9.90404	-11.7862	-9.84849	22.7934	16.9318	-67.814	-12.8349	11.6663
16.4156	15.3413	17.9722	-9.91244	-11.7963	-9.89431	22.8047	17.0686	-67.7751	-12.8192	11.6921
16.4286	15.3741	17.9959	-9.90672	-11.9246	-9.93721	22.83	17.1606	-67.7632	-12.8004	11.7587
16.4416	15.3736	18.0064	-9.96761	-11.956	-9.98977	22.9219	17.2161	-67.8394	-12.8091	11.7886
16.4546	15.407	18.0302	-9.98463	-11.9934	-9.92207	22.9865	17.1306	-67.8761	-12.8214	11.7949
16.4675	15.3121	18.0577	-10.0283	-11.9034	-9.90611	23.0481	17.1623	-67.8925	-12.8471	11.8148
16.4805	15.3408	18.0855	-10.0111	-11.8374	-10.0091	23.0426	17.1609	-67.8753	-12.8633	11.8012
16.4935	15.3131	18.08	-9.98354	-11.8858	-10.0662	23.0674	17.2247	-67.7578	-12.8665	11.8146
16.5065	15.3232	18.0749	-10.0162	-11.9587	-10.0763	23.0391	17.339	-67.6981	-12.8563	11.8383
16.5195	15.3776	18.0704	-10.11	-11.9748	-10.1762	23.128	17.3857	-67.6684	-12.8594	11.8722
16.5325	15.3955	18.0896	-10.1168	-12.0344	-10.1085	23.1658	17.4126	-67.6416	-12.9575	11.8763
16.5454	15.3491	18.1024	-10.1768	-11.9065	-10.0726	23.1802	17.4334	-67.6347	-12.9758	11.8708
16.5584	15.3458	18.0855	-10.1661	-11.8474	-10.0472	23.2111	17.4577	-67.621	-12.9876	11.8689
16.5714	15.306	18.0831	-10.112	-11.839	-10.1064	23.2523	17.4989	-67.5972	-12.9863	11.8874
16.5844	15.2806	18.1577	-10.1384	-11.8506	-10.1161	23.2903	17.5238	-67.526	-13.0839	11.8854
16.5974	15.413	18.1777	-10.1746	-11.8788	-10.1292	23.3185	17.5291	-67.4942	-13.0579	11.9202
16.6104	15.4807	18.2116	-10.2384	-11.9039	-10.1561	23.3502	17.5481	-67.5056	-13.0787	11.9522
16.6234	15.5455	18.1678	-10.249	-11.9294	-10.1601	23.395	17.5712	-67.5136	-13.123	11.9714
16.6364	15.5199	18.1501	-10.2427	-11.945	-10.1612	23.4429	17.6282	-67.5319	-13.1707	11.9576
16.6493	15.5315	18.0993	-10.1596	-11.9268	-10.1082	23.3721	17.6716	-67.4999	-13.1815	11.9675
16.6623	15.4262	18.1931	-10.1647	-11.9388	-10.1319	23.3949	17.7318	-67.4747	-13.2027	11.991
16.6753	15.5422	18.2222	-10.1799	-11.9204	-10.2099	23.3947	17.7554	-67.4561	-13.2071	12.0047
16.6883	15.6236	18.2277	-10.1679	-12.0137	-10.2315	23.4119	17.7691	-67.4403	-13.2145	12.0123
16.7013	15.6581	18.2774	-10.2201	-12.0484	-10.2332	23.4288	17.7863	-67.4243	-13.245	12.0106
16.7143	15.646	18.3076	-10.2623	-11.9907	-10.2284	23.4757	17.8678	-67.5101	-13.2754	12.0398
16.7273	15.6514	18.2882	-10.1703	-12.0112	-10.2339	23.5528	17.8584	-67.5469	-13.3061	12.0891
16.7403	15.6504	18.3001	-10.1897	-12.0113	-10.2356	23.5672	17.8447	-67.4772	-13.3237	12.1081
16.7533	15.6493	18.2993	-10.1886	-12.0413	-10.2162	23.4711	17.948	-67.4586	-13.3348	12.1305
16.7662	15.6647	18.3053	-10.214	-12.0203	-10.3242	23.5318	17.9875	-67.45	-13.3527	12.1466
16.7792	15.67	18.3651	-10.2089	-12.0222	-10.4299	23.5413	18.0208	-67.4711	-13.4238	12.2231
16.7922	15.6823	18.4147	-10.214	-12.0373	-10.4422	23.5876	18.0373	-67.4882	-13.4707	12.3428
16.8052	15.6851	18.5258	-10.3141	-12.0865	-10.4613	23.6101	18.0673	-67.5184	-13.4443	12.3584
16.8182	15.719	18.5341	-10.3551	-12.0755	-10.5039	23.636	18.0979	-67.418	-13.4694	12.3839
16.8312	15.7503	18.4646	-10.3662	-12.1046	-10.5425	23.6087	18.2261	-67.3854	-13.5081	12.4025
16.8442	15.7651	18.4854	-10.3909	-12.1064	-10.5629	23.7088	18.2289	-67.3492	-13.5297	12.4246
16.8571	15.7124	18.4828	-10.4025	-12.1512	-10.4892	23.7438	18.2685	-67.3295	-13.5743	12.447
16.8701	15.7234	18.5043	-10.4644	-12.065	-10.5694	23.7448	18.2981	-67.3131	-13.5951	12.4801
16.8831	15.7353	18.4901	-10.3818	-12.0333	-10.6347	23.769	18.327	-67.3069	-13.6126	12.5035
16.8961	15.751	18.5071	-10.4103	-12.052	-10.6502	23.753	18.4554	-67.2439	-13.5935	12.554
16.9091	15.7939	18.5647	-10.5261	-12.0803	-10.6986	23.8813	18.4719	-67.2414	-13.5951	12.5978
16.9221	15.8135	18.572	-10.5947	-11.9916	-10.683	23.9183	18.5092	-67.1944	-13.6745	12.6281
16.9351	15.755	18.5857	-10.6129	-12.0183	-10.708	23.9388	18.5172	-67.087	-13.6806	12.6623
16.948	15.7596	18.6031	-10.6352	-12.0389	-10.7194	23.923	18.6457	-67.048	-13.6895	12.6908
16.961	15.7475	18.6245	-10.6477	-12.0631	-10.7676	24.0079	18.7124	-67.0365	-13.7081	12.737
16.974	15.7626	18.6938	-10.7652	-12.1144	-10.7787	24.0213	18.7449	-67.0319	-13.7503	12.7568
16.987	15.8222	18.642	-10.8231	-12.1388	-10.8169	24.0511	18.7709	-67.0504	-13.8029	12.8462
17	15.8355	18.6905	-10.8507	-12.1491	-10.7976	24.0981	18.716	-67.0849	-13.7524	12.8743
17.013	15.8591	18.7523	-10.8446	-12.1558	-10.7705	24.0446	18.7219	-67.0318	-13.773	12.9092
17.026	15.8692	18.7938	-10.8655	-12.1384	-10.8777	24.0378	18.8285	-67.0191	-13.7799	12.941
17.039	15.8829	18.8123	-10.8662	-12.2018	-10.9256	24.0616	18.864	-67.0129	-13.7863	12.9232
17.052	15.9206	18.8484	-10.8697	-12.3039	-10.9439	24.0852	18.8694	-67.0038	-13.8359	13.0432
17.0649	15.9421	18.8518	-10.8961	-12.3125	-10.9725	24.0754	18.9457	-67.0928	-13.8127	13.0817
17.0779	15.9738	18.8691	-10.9051	-12.3243	-10.9876	24.1031	18.9561	-67.0559	-13.8553	13.0932
17.0909	16.0088	18.8999	-10.907	-12.3221	-10.989	24.1086	18.9999	-67.0373	-13.8918	13.0946
17.1039	16.0405	18.9308	-10.9288	-12.3196	-11.0001	24.2386	19.0524	-67.0456	-13.8946	13.1438
17.1169	16.0522	18.9385	-10.9741	-12.3776	-10.9374	24.3137	19.0814	-67.0269	-13.8769	13.2143
17.1299	16.0508	18.9635	-11.0062	-12.4087	-10.9727	24.3546	19.1242	-67.028	-13.8785	13.2404
17.1429	16.0434	19.0556	-11.045	-12.4401	-10.9877	24.3785	19.1471	-66.9954	-13.9099	13.2347
17.1558	16.16	19.0906	-11.0732	-12.4581	-11.0095	24.4394	19.1668	-66.976	-13.9863	13.2623
17.1688	16.2152	19.1363	-11.091	-12.4826	-11.0349	24.4638	19.2177	-67.0749	-14.0199	13.2832
17.1818	16.2396	19.1654	-11.0984	-12.5003	-11.0267	24.5596	19.1817	-67.1076	-14.0503	13.2745
17.1948	16.2437	19.1878	-11.1227	-12.5213	-11.0186	24.626	19.165	-67.1067	-14.1004	13.3103
17.2078	16.2147	19.1834	-11.0734	-12.5593	-10.9934	24.5774	19.2114	-67.0754	-14.1166	13.3568
17.2208	16.2	19.2699	-11.0884	-12.5402	-11.1369	24.568	19.2576	-67.0713	-14.1398	13.3936
17.2338	16.2196	19.2991	-11.1432	-12.5573	-11.19	24.6616	19.2838	-67.0537	-14.116	13.349
17.2467	16.2596	19.3117	-11.164	-12.6137	-11.1023	24.6969	19.307	-67.0084	-14.224	13.3469
17.2597	16.2794	19.3313	-11.1817	-12.5987	-11.1125	24.7256	19.3646	-67.0736	-14.2961	13.4113
17.2727	16.2893	19.4071	-11.22	-12.6139	-11.0921	24.7646	19.4233	-67.1294	-14.2973	13.4316
17.2857	16.3862	19.4113	-11.2588	-12.6058	-11.082	24.8379	19.3539	-67.1182	-14.3015	13.449
17.2987	16.3987	19.4322	-11.2808	-12.6382	-11.1026	24.8543	19.3913	-67.1169	-14.3091	13.5207
17.3117	16.4146	19.4361	-11.289	-12.6739	-11.1203	24.8706	19.4189	-67.1223	-14.3407	13.5666
17.3247	16.4477	19.5078	-11.4256	-12.716	-11.1345	24.8766	19.4164	-67.144	-14.3824	13.5592
17.3377	16.4985	19.4351	-11.416	-12.7077	-11.1482	24.8862	19.4445	-67.1386	-14.4136	13.5618
17.3507	16.4118	19.509	-11.4344	-12.6725	-11.1481	24.9127	19.4762	-67.1195	-14.4208	13.5445
17.3636	16.5087	19.5182	-11.453	-12.6204	-11.2396	24.9191	19.5183	-67.0868	-14.4514	13.5747
17.3766	16.5377	19.5479	-11.4645	-12.7067	-11.2719	24.9387	19.5606	-67.0511	-14.4686	13.6154
17.3896	16.6076	19.4734	-11.5263	-12.7268	-11.3045	24.9316	19.5763	-67.0357	-14.4894	13.6402
17.4026	16.5191	19.4662	-11.4977	-12.7269	-11.3573	24.9415	19.6125	-67.064	-14.5306	13.6722
17.4156	16.4768	19.4964	-11.4397	-12.737	-11.3832	24.9581	19.6556	-67.0616	-14.5922	13.7008
17.4286	16.4686	19.6068	-11.4257	-12.7096	-11.453	24.9748	19.6888	-67.0824	-14.6266	13.6955
17.4416	16.5745	19.6395	-11.4116	-12.7867	-11.4594	25.0183	19.7352	-67.0524	-14.6407	13.717
17.4546	16.5761	19.6828	-11.5463	-12.8042	-11.4924	25.0381	19.7882	-67.0221	-14.634	13.7456
17.4675	16.5747	19.6796	-11.5678	-12.8122	-11.5319	25.1089	19.7904	-67.0425	-14.6639	13.7712
17.4805	16.5936	19.7034	-11.5891	-12.8308	-11.5608	25.113	19.7649	-67.0429	-14.7405	13.7909
17.4935	16.6294	19.7206	-11.5938	-12.8429	-11.5828	25.1107	19.7626	-67.0362	-14.7927	13.9117
17.5065	16.6622	19.7448	-11.6122	-12.8282	-11.588	25.1081	19.7906	-67.0589	-14.7033	13.8331
17.5195	16.7617	19.786	-11.5832	-12.9251	-11.5968	25.1863	19.8426	-67.0476	-14.7351	13.8645
17.5325	16.7496	19.8246	-11.7025	-12.9988	-11.5161	25.241	19.9185	-67.0127	-14.7434	13.8926
17.5454	16.7983	19.7452	-11.7488	-13.0316	-11.5541	25.2651	19.9444	-66.9945	-14.7551	13.9514
17.5584	16.8274	19.7891	-11.7987	-13.0508	-11.5616	25.313	19.8959	-67.0127	-14.7799	13.9606
17.5714	16.8569	19.816	-11.8019	-13.0698	-11.5383	25.2325	19.8902	-67.037	-14.8507	14.0737
17.5844	16.8938	19.8632	-11.8186	-13.0413	-11.6432	25.2379	19.9078	-67.0911	-14.7841	14.1121
17.5974	16.8978	19.8873	-11.8116	-13.046	-11.6648	25.2629	19.9526	-67.0307	-14.7453	14.0624
17.6104	16.8987	19.9219	-11.831	-13.0472	-11.7095	25.2812	19.9981	-66.9304	-14.8723	14.0755
17.6234	16.9128	19.8893	-11.8838	-13.0518	-11.7134	25.31	20.0171	-66.8938	-14.8792	14.0947
17.6364	16.9022	19.9067	-11.9301	-13.0697	-11.7239	25.3287	20.0264	-66.8937	-14.8787	14.1045
17.6493	16.9411	19.9135	-11.9668	-13.0977	-11.7211	25.3408	20.0293	-66.8794	-14.9176	14.1552
17.6623	16.9531	19.947	-11.9494	-13.1224	-11.7965	25.3761	20.0459	-66.8914	-14.9728	14.2524
17.6753	16.9822	20.0047	-11.9043	-13.2285	-11.8225	25.3908	20.0561	-66.9197	-14.9381	14.2986
17.6883	17.012	20.0293	-11.9495	-13.2405	-11.8482	25.4087	20.0772	-66.8817	-14.9754	14.3242
17.7013	17.0218	20.074	-11.9643	-13.2718	-11.8463	25.4104	20.2261	-66.9295	-15.0029	14.3358
17.7143	17.0585	20.0985	-12.0027	-13.2456	-11.8471	25.474	20.1551	-66.9445	-15.0598	14.3175
17.7273	17.0748	20.1197	-12.0177	-13.2264	-11.8649	25.5114	20.2047	-66.9528	-15.0888	14.3341
17.7403	17.1148	20.1242	-12.046	-13.2342	-11.8457	25.4775	20.2075	-66.9238	-15.1204	14.4351
17.7533	17.1281	20.1357	-12.0805	-13.2723	-11.8768	25.4899	20.2239	-66.9246	-15.0212	14.4782
17.7662	17.1614	20.1608	-12.1009	-13.2935	-11.9148	25.5188	20.2111	-66.8319	-15.0066	14.44
17.7792	17.2147	20.2063	-12.0801	-13.4095	-11.9358	25.5145	20.316	-66.8108	-15.0323	14.4582
17.7922	17.2377	20.2791	-12.1165	-13.4628	-11.9261	25.5411	20.333	-66.8134	-15.071	14.4567
17.8052	17.2611	20.3221	-12.2048	-13.4797	-11.9396	25.5644	20.3937	-66.8224	-15.0884	14.4596
17.8182	17.2681	20.2952	-12.1702	-13.4968	-11.9533	25.6282	20.3289	-66.8314	-15.0888	14.4833
17.8312	17.232	20.3923	-12.1967	-13.5138	-11.957	25.6484	20.3131	-66.807	-15.076	14.517
17.8442	17.2989	20.4716	-12.2329	-13.5375	-11.9774	25.6786	20.3135	-66.8198	-15.0972	14.5708
17.8571	17.3839	20.5239	-12.2417	-13.4897	-12.0961	25.6681	20.3242	-66.8289	-15.1423	14.5674
17.8701	17.4112	20.5661	-12.2162	-13.4779	-12.1691	25.6941	20.3557	-66.8273	-15.184	14.5772
17.8831	17.4283	20.5879	-12.2068	-13.5605	-12.1756	25.74	20.3876	-66.8082	-15.2052	14.5706
17.8961	17.3923	20.6203	-12.2825	-13.5868	-12.1889	25.7483	20.4465	-66.7619	-15.2093	14.5913
17.9091	17.4446	20.5958	-12.3465	-13.6265	-12.2359	25.7426	20.4418	-66.6493	-15.1901	14.6588
17.9221	17.4809	20.625	-12.364	-13.6725	-12.2658	25.7572	20.4628	-66.6654	-15.2182	14.6992
17.9351	17.4461	20.6779	-12.3783	-13.6943	-12.3183	25.8323	20.4958	-66.6645	-15.2694	14.7059
17.948	17.4411	20.687	-12.4058	-13.7154	-12.2667	25.9005	20.481	-66.66	-15.2968	14.726
17.961	17.4459	20.7029	-12.4296	-13.7127	-12.2256	25.844	20.5093	-66.685	-15.224	14.7666
17.974	17.471	20.6685	-12.4902	-13.7303	-12.2549	25.8676	20.4775	-66.5591	-15.189	14.8144
17.987	17.4895	20.6883	-12.4627	-13.8461	-12.3349	25.881	20.5197	-66.5517	-15.2247	14.8654
18	17.5252	20.7423	-12.4884	-13.9058	-12.3982	25.8842	20.5383	-66.5477	-15.2874	14.8763
18.013	17.5679	20.7971	-12.538	-13.9286	-12.4377	25.8939	20.5705	-66.5839	-15.3666	14.9707
18.026	17.601	20.7574	-12.5444	-13.9278	-12.457	25.9138	20.5997	-66.5892	-15.3982	15.0269
18.039	17.6006	20.7676	-12.5745	-13.9711	-12.4559	25.9305	20.6702	-66.6518	-15.3561	15.0696
18.052	17.5834	20.785	-12.608	-13.9845	-12.5051	25.9209	20.701	-66.5611	-15.3647	15.1126
18.0649	17.6031	20.7961	-12.6446	-14.0212	-12.591	25.8848	20.7885	-66.5551	-15.363	15.1558
18.0779	17.6363	20.8241	-12.6774	-14.0505	-12.6459	25.9391	20.7981	-66.5289	-15.3917	15.1963
18.0909	17.6762	20.8687	-12.6896	-14.0523	-12.6804	25.9591	20.8045	-66.5359	-15.4398	15.2628
18.1039	17.6927	20.8927	-12.7187	-14.0539	-12.698	25.9925	20.8381	-66.569	-15.3501	15.3314
18.1169	17.816	20.923	-12.7613	-14.0622	-12.702	26.0089	20.8581	-66.5071	-15.3481	15.3971
18.1299	17.8808	20.9534	-12.8039	-14.0807	-12.7263	26.0284	20.8744	-66.4823	-15.3492	15.4164
18.1429	17.9118	21.0113	-12.7919	-14.0956	-12.8048	26.0344	20.8905	-66.4681	-15.4009	15.4324
18.1558	17.9662	21.0701	-12.7653	-14.1781	-12.8333	26.0406	20.9137	-66.4943	-15.4562	15.4184
18.1688	17.9831	21.1495	-12.8667	-14.2107	-12.8417	26.0635	20.9344	-66.4866	-15.5245	15.5014
18.1818	18.027	21.1686	-12.9428	-14.2296	-12.8369	26.0797	20.9826	-66.5116	-15.4588	15.5364
18.1948	18.0648	21.2079	-12.9517	-14.3332	-12.8728	26.082	20.9641	-66.4024	-15.441	15.5846
18.2078	18.0829	21.2544	-12.9834	-14.3766	-12.9052	26.0641	21.0935	-66.487	-15.4912	15.6461
18.2208	18.1009	21.3112	-12.9913	-14.4231	-12.9504	26.1108	21.1557	-66.5601	-15.5318	15.6772
18.2338	18.1223	21.3815	-13.019	-14.4389	-13.0014	26.2656	21.1064	-66.5898	-15.5689	15.7016
18.2467	18.1336	21.3844	-13.05	-14.4877	-12.9316	26.3058	21.164	-66.5754	-15.5822	15.7564
18.2597	18.1185	21.4007	-13.1107	-14.4057	-12.9398	26.2879	21.2215	-66.5574	-15.6018	15.7983
18.2727	18.1306	21.431	-13.1268	-14.405	-13.06	26.2926	21.2322	-66.5127	-15.5748	15.8473
18.2857	18.1661	21.4518	-13.1083	-14.5192	-13.1444	26.264	21.2301	-66.4556	-15.5989	15.8764
18.2987	18.2183	21.5166	-13.0785	-14.6044	-13.1752	26.2258	21.3355	-66.4631	-15.6367	15.8986
18.3117	18.2436	21.5713	-13.0887	-14.6227	-13.1887	26.2518	21.4039	-66.5689	-15.7082	15.8671
18.3247	18.2658	21.5648	-13.1365	-14.6375	-13.212	26.2711	21.4828	-66.5745	-15.7759	15.8997
18.3377	18.275	21.5712	-13.1819	-14.6523	-13.2386	26.3478	21.46	-66.5696	-15.8088	16.0058
18.3507	18.2814	21.668	-13.2173	-14.6871	-13.2176	26.2859	21.4629	-66.5546	-15.7941	16.0508
18.3636	18.3985	21.7476	-13.259	-14.6844	-13.3282	26.3037	21.459	-66.5667	-15.8098	16.0956
18.3766	18.474	21.8345	-13.2697	-14.7147	-13.3724	26.3382	21.4925	-66.5651	-15.9071	16.1136
18.3896	18.5155	21.8745	-13.2666	-14.7211	-13.3897	26.4201	21.4248	-66.5898	-15.9647	16.1249
18.4026	18.5267	21.9176	-13.2866	-14.7441	-13.3865	26.4786	21.4607	-66.5909	-15.9782	16.1538
18.4156	18.5282	21.8874	-13.2304	-14.7269	-13.4031	26.5	21.5132	-66.5547	-15.9438	16.0954
18.4286	18.5133	21.9648	-13.2493	-14.7704	-13.423	26.5215	21.5556	-66.5015	-15.9695	16.0997
18.4416	18.5428	21.995	-13.2886	-14.8338	-13.4827	26.5266	21.6615	-66.5118	-16.0362	16.1541
18.4546	18.566	22.0557	-13.331	-14.8831	-13.5349	26.6426	21.6761	-66.5863	-16.0628	16.1848
18.4675	18.5893	22.0861	-13.3292	-14.925	-13.483	26.6672	21.7008	-66.6008	-16.1028	16.2085
18.4805	18.6093	22.1132	-13.3371	-14.9093	-13.4959	26.6918	21.7457	-66.6145	-16.0296	16.2796
18.4935	18.6124	22.1168	-13.368	-14.9239	-13.5157	26.7163	21.7544	-66.504	-15.9776	16.2498
18.5065	18.6764	22.0761	-13.4695	-14.952	-13.5453	26.711	21.7673	-66.4384	-15.9794	16.2934
18.5195	18.7239	22.0546	-13.5209	-15	-13.6046	26.7329	21.8305	-66.4506	-15.971	16.3404
18.5325	18.7444	22.0764	-13.5152	-15.031	-13.6297	26.6701	21.8765	-66.4526	-16.0158	16.3375
18.5454	18.7884	22.0784	-13.4565	-15.045	-13.6345	26.6703	21.882	-66.4543	-15.996	16.2871
18.5584	18.8092	22.1079	-13.4149	-15.1338	-13.6698	26.6839	21.9277	-66.486	-15.9565	16.3163
18.5714	18.8306	22.1278	-13.4432	-15.1358	-13.685	26.7177	21.9534	-66.3937	-15.9928	16.3317
18.5844	18.8488	22.1516	-13.478	-15.1643	-13.7293	26.7018	22.0635	-66.4276	-16.0029	16.3672
18.5974	18.8941	22.1723	-13.5161	-15.1824	-13.7686	26.7477	22.0379	-66.402	-16.0127	16.3861
18.6104	18.9123	22.1996	-13.5508	-15.2167	-13.7942	26.8142	22.0783	-66.3996	-16.0155	16.4223
18.6234	18.9269	22.2202	-13.6218	-15.2242	-13.7806	26.8431	22.1021	-66.3768	-16.0214	16.4795
18.6364	18.9482	22.2077	-13.6515	-15.1922	-13.8152	26.8616	22.1325	-66.3504	-15.9969	16.4458
18.6493	18.95	22.2495	-13.6339	-15.2245	-13.8433	26.88	22.1464	-66.3338	-16.0263	16.4309
18.6623	18.9756	22.2783	-13.6329	-15.2494	-13.9046	26.8685	22.281	-66.2899	-16.144	16.4454
18.6753	19.0011	22.3036	-13.655	-15.2637	-13.9183	26.8945	22.3588	-66.3842	-16.1986	16.4366
18.6883	19.0769	22.2405	-13.7209	-15.3082	-13.9285	26.924	22.3771	-66.3916	-16.2661	16.5222
18.7013	19.0958	22.2703	-13.7535	-15.3088	-13.9322	26.9704	22.3413	-66.4251	-16.2161	16.5572
18.7143	19.1249	22.2934	-13.779	-15.3293	-13.9324	26.8982	22.3219	-66.3412	-16.2207	16.5684
18.7273	19.127	22.357	-13.7939	-15.3861	-13.9692	26.8992	22.4431	-66.3522	-16.2491	16.6129
18.7403	19.1559	22.4007	-13.7914	-15.3511	-14.0668	26.9043	22.4558	-66.3531	-16.2911	16.5735
18.7533	19.2151	22.4243	-13.7747	-15.4374	-14.1007	26.9129	22.5023	-66.3436	-16.3662	16.6214
18.7662	19.2073	22.5178	-13.7546	-15.4672	-14.1208	26.9688	22.5665	-66.415	-16.4342	16.6489
18.7792	19.2333	22.5469	-13.762	-15.5209	-14.1472	26.9813	22.6983	-66.4707	-16.4751	16.6835
18.7922	19.2492	22.5762	-13.7963	-15.5445	-14.2132	27.1285	22.6539	-66.4838	-16.5021	16.722
18.8052	19.3159	22.5692	-13.8334	-15.5943	-14.162	27.1272	22.6722	-66.4673	-16.5088	16.7675
18.8182	19.3461	22.5995	-13.8636	-15.6229	-14.209	27.1357	22.6938	-66.4842	-16.5491	16.7833
18.8312	19.3865	22.7042	-13.9487	-15.6547	-14.2289	27.1678	22.739	-66.5006	-16.6424	16.8997
18.8442	19.4274	22.6475	-13.9916	-15.6564	-14.2453	27.2201	22.7912	-66.5333	-16.6578	16.968
18.8571	19.4589	22.6064	-14.0079	-15.6886	-14.2513	27.2494	22.8334	-66.5421	-16.6507	17.0059
18.8701	19.4707	22.622	-14.0375	-15.7075	-14.2467	27.1402	22.8253	-66.4538	-16.671	17.0339
18.8831	19.5262	22.6341	-14.0535	-15.7259	-14.2713	27.0197	22.9108	-66.4501	-16.691	17.0585
18.8961	19.5751	22.6832	-14.0962	-15.7641	-14.3288	27.0865	22.915	-66.4632	-16.6703	16.9782
18.9091	19.6108	22.7259	-14.155	-15.7155	-14.2991	27.1191	22.9291	-66.4563	-16.6728	16.9235
18.9221	19.5997	22.739	-14.1296	-15.7314	-14.3135	27.1618	22.9769	-66.4192	-16.6684	16.9697
18.9351	19.636	22.7797	-14.2363	-15.7772	-14.3646	27.1943	23.0613	-66.4087	-16.6839	17.0127
18.948	19.7068	22.7189	-14.29	-15.8491	-14.4215	27.2632	23.0846	-66.3878	-16.7058	17.0587
18.961	19.7544	22.7513	-14.3234	-15.8974	-14.417	27.1999	23.0539	-66.4002	-16.7675	17.178
18.974	19.8186	22.8109	-14.3262	-15.8951	-14.4428	27.1557	23.0538	-66.4559	-16.7421	17.1962
18.987	19.8058	22.8573	-14.2413	-15.8923	-14.513	27.1715	23.0942	-66.4713	-16.7947	17.2112
19	19.8307	22.9203	-14.2706	-15.8927	-14.5266	27.2073	23.1677	-66.416	-16.9018	17.2159
19.013	19.8961	22.9495	-14.3676	-15.9163	-14.5601	27.2333	23.2376	-66.4075	-16.9255	17.2271
19.026	19.9648	22.9077	-14.3977	-15.9299	-14.607	27.2227	23.2541	-66.3887	-16.9693	17.2253
19.039	19.9421	22.9423	-14.4244	-15.9369	-14.6741	27.2189	23.2842	-66.3931	-17.0027	17.2209
19.052	19.9926	22.9703	-14.4273	-15.9172	-14.6979	27.2385	23.2843	-66.4004	-17.0795	17.287
19.0649	20.0468	23.0056	-14.416	-15.9416	-14.7289	27.2547	23.2879	-66.431	-17.029	17.3089
19.0779	20.0683	23.0317	-14.3438	-16.0608	-14.7467	27.2912	23.3386	-66.4279	-17.0567	17.3541
19.0909	20.1003	23.0518	-14.376	-16.0893	-14.7608	27.2609	23.4966	-66.5066	-17.1116	17.3855
19.1039	20.1417	23.0852	-14.4043	-16.1142	-14.8146	27.4124	23.5576	-66.5562	-17.1466	17.4136
19.1169	20.1793	23.115	-14.4357	-16.1619	-14.7411	27.4932	23.4908	-66.5691	-17.1746	17.4118
19.1299	20.2304	23.1515	-14.5106	-16.179	-14.7133	27.5336	23.5139	-66.5718	-17.1821	17.4712
19.1429	20.2654	23.1583	-14.5016	-16.1731	-14.7399	27.5534	23.5164	-66.5576	-17.1927	17.5681
19.1558	20.308	23.1961	-14.5264	-16.1811	-14.7828	27.5464	23.5189	-66.4904	-17.1794	17.5165
19.1688	20.3509	23.2274	-14.5444	-16.2193	-14.8181	27.5237	23.6387	-66.4708	-17.1891	17.4837
19.1818	20.4005	23.2722	-14.5789	-16.2405	-14.8557	27.629	23.661	-66.4269	-17.3165	17.5009
19.1948	20.328	23.2427	-14.6197	-16.275	-14.7994	27.6432	23.7106	-66.4126	-17.3365	17.5017
19.2078	20.2843	23.2334	-14.6869	-16.2161	-14.8385	27.6537	23.7537	-66.3813	-17.3497	17.5398
19.2208	20.3145	23.2545	-14.7032	-16.2521	-14.925	27.667	23.7466	-66.2937	-17.3663	17.5813
19.2338	20.3551	23.2891	-14.7093	-16.2842	-14.9847	27.6232	23.8601	-66.2875	-17.4063	17.6326
19.2467	20.3991	23.3205	-14.7152	-16.2886	-15.0536	27.7301	23.8817	-66.2776	-17.4428	17.6841
19.2597	20.44	23.4028	-14.8094	-16.3598	-14.9849	27.7656	23.91	-66.2875	-17.4924	17.6921
19.2727	20.4682	23.422	-14.9114	-16.2839	-14.9808	27.7979	23.9618	-66.2672	-17.5046	17.7239
19.2857	20.5346	23.3835	-14.963	-16.3369	-14.9969	27.8234	23.9602	-66.2104	-17.4697	17.7831
19.2987	20.4762	23.4113	-15.0214	-16.3801	-15.04	27.8187	23.9593	-66.1583	-17.4587	17.8326
19.3117	20.4805	23.4627	-15.0526	-16.4332	-15.103	27.821	24.0086	-66.1875	-17.4948	17.8957
19.3247	20.5215	23.5477	-15.0701	-16.4758	-15.1621	27.917	24.0203	-66.2334	-17.5243	17.9255
19.3377	20.5592	23.5924	-15.0906	-16.5212	-15.1106	27.9689	24.0521	-66.2454	-17.5568	17.9929
19.3507	20.557	23.6137	-15.1475	-16.4595	-15.1538	28.0407	24.1077	-66.2338	-17.5483	17.9597
19.3636	20.5586	23.6121	-15.0939	-16.5162	-15.1972	28.0857	24.1533	-66.1848	-17.668	18.0031
19.3766	20.5916	23.7585	-15.1828	-16.5427	-15.247	28.0938	24.1584	-66.1962	-17.691	18.0495
19.3896	20.5875	23.7901	-15.2084	-16.5724	-15.2959	28.1718	24.1831	-66.2143	-17.7206	18.0824
19.4026	20.6465	23.842	-15.237	-16.591	-15.2938	28.2357	24.1943	-66.2324	-17.7465	18.1019
19.4156	20.6854	23.8638	-15.2821	-16.6423	-15.2049	28.2758	24.2154	-66.2233	-17.7552	18.1756
19.4286	20.7046	23.8894	-15.3704	-16.6103	-15.2311	28.3123	24.2634	-66.214	-17.7094	18.1215
19.4416	20.7275	23.8818	-15.3416	-16.6632	-15.2542	28.3489	24.2982	-66.1707	-17.7951	18.1675
19.4546	20.7037	24.0283	-15.3642	-16.7027	-15.2805	28.3688	24.3201	-66.2926	-17.8481	18.1966
19.4675	20.8541	24.1333	-15.3601	-16.7084	-15.3033	28.4499	24.234	-66.3552	-17.9046	18.2257
19.4805	20.8861	24.1844	-15.3692	-16.7206	-15.3461	28.5075	24.268	-66.3541	-17.9509	18.2553
19.4935	20.9252	24.2729	-15.4934	-16.7664	-15.335	28.5813	24.2853	-66.3664	-18.0269	18.3686
19.5065	20.9917	24.2402	-15.5584	-16.799	-15.3338	28.6217	24.323	-66.4117	-17.952	18.4305
19.5195	21.0777	24.2676	-15.5968	-16.8045	-15.339	28.6658	24.33	-66.3827	-17.9853	18.4553
19.5325	21.1421	24.2516	-15.6148	-16.7895	-15.3973	28.6157	24.3601	-66.3738	-18.0018	18.4769
19.5454	21.1793	24.2997	-15.5989	-16.8077	-15.5399	28.619	24.4336	-66.3881	-18.0516	18.492
19.5584	21.2135	24.3579	-15.6267	-16.8323	-15.602	28.7123	24.4491	-66.3749	-18.1656	18.5141
19.5714	21.2619	24.3932	-15.6578	-16.89	-15.5198	28.7512	24.5281	-66.4633	-18.2062	18.5431
19.5844	21.3074	24.3927	-15.6951	-16.9037	-15.5154	28.8075	24.4516	-66.5326	-18.1202	18.5854
19.5974	21.3362	24.4364	-15.7387	-16.9373	-15.4969	28.8545	24.3708	-66.4414	-18.0894	18.6308
19.6104	21.3884	24.4835	-15.7686	-16.9775	-15.4841	28.7637	24.4077	-66.4253	-18.119	18.6867
19.6234	21.4203	24.5135	-15.7716	-16.9874	-15.5314	28.7801	24.4312	-66.3991	-18.1446	18.7164
19.6364	21.4657	24.547	-15.7851	-16.9739	-15.5621	28.7562	24.4617	-66.3959	-18.1688	18.6086
19.6493	21.4912	24.5573	-15.7457	-16.9905	-15.5697	28.7925	24.4923	-66.3551	-18.3042	18.6212
19.6623	21.4939	24.6917	-15.7809	-16.9899	-15.5775	28.8253	24.5432	-66.3812	-18.3672	18.6533
19.6753	21.6107	24.7111	-15.7955	-17.0188	-15.5916	28.8615	24.6456	-66.4449	-18.4006	18.685
19.6883	21.6461	24.7639	-15.8066	-17.0509	-15.6053	28.9016	24.685	-66.4583	-18.4166	18.7234
19.7013	21.6782	24.8299	-15.838	-17.0933	-15.639	28.9252	24.7112	-66.4846	-18.4419	18.7731
19.7143	21.7138	24.8391	-15.7729	-17.0593	-15.6494	28.9454	24.7377	-66.4937	-18.4431	18.8213
19.7273	21.7434	24.9161	-15.7626	-17.0767	-15.667	28.9555	24.7509	-66.4998	-18.4269	18.7654
19.7403	21.7705	24.9698	-15.7725	-17.1208	-15.6947	28.9793	24.7678	-66.5023	-18.4484	18.7756
19.7533	21.9012	24.9495	-15.8057	-17.1206	-15.7121	28.9835	24.7784	-66.4774	-18.4676	18.782
19.7662	21.8891	24.9823	-15.8252	-17.13	-15.7328	29.0014	24.8435	-66.4789	-18.5069	18.8122
19.7792	21.9231	25.0317	-15.8445	-17.1223	-15.7981	29.0057	24.8625	-66.4933	-18.5188	18.8062
19.7922	21.947	25.0845	-15.8503	-17.1344	-15.8787	29.0366	24.902	-66.5008	-18.5871	18.9381
19.8052	21.9978	25.1476	-15.8589	-17.265	-15.9131	29.0674	24.9348	-66.5483	-18.5877	19.0388
19.8182	22.0389	25.1841	-15.8939	-17.2919	-15.9409	29.0546	24.9649	-66.5919	-18.5927	19.0615
19.8312	22.0702	25.2276	-15.8687	-17.298	-15.9315	29.0724	25.0128	-66.6663	-18.6359	19.05
19.8442	22.1154	25.2912	-15.8676	-17.3274	-15.9656	29.0674	25.1009	-66.6974	-18.6756	19.0821
19.8571	22.1272	25.3213	-15.9001	-17.3465	-16.0159	29.1967	25.158	-66.7014	-18.6948	19.1416
19.8701	22.1394	25.3215	-15.9323	-17.4125	-15.9826	29.2181	25.2046	-66.675	-18.7137	19.2257
19.8831	22.1718	25.3524	-15.9844	-17.4348	-16.024	29.2229	25.2311	-66.6988	-18.5954	19.2053
19.8961	22.2211	25.3937	-16.0059	-17.4674	-16.0655	29.218	25.2112	-66.6187	-18.6022	19.1935
19.9091	22.2771	25.4488	-15.997	-17.4932	-16.1135	29.2136	25.2824	-66.6061	-18.7376	19.2116
19.9221	22.3061	25.5074	-15.9947	-17.4753	-16.131	29.2504	25.3572	-66.7185	-18.8669	19.3229
19.9351	22.3693	25.4309	-16.0535	-17.4913	-16.1385	29.261	25.3957	-66.7409	-18.835	19.3497
19.948	22.4193	25.4677	-16.0992	-17.5005	-16.1494	29.3192	25.3802	-66.7395	-18.8408	19.4209
19.961	22.4555	25.4911	-16.121	-17.5327	-16.1569	29.2559	25.408	-66.7345	-18.8569	19.4423
19.974	22.4988	25.5649	-16.1491	-17.5545	-16.1911	29.2657	25.3956	-66.7729	-18.8658	19.3525
19.987	22.5527	25.642	-16.1572	-17.5728	-16.2017	29.2958	25.397	-66.7802	-19.0293	19.4363
20	22.5738	25.6686	-16.1822	-17.5812	-16.2052	29.3398	25.5093	-66.8719	-19.0989	19.4358
20.013	22.5686	25.7257	-16.1738	-17.5929	-16.2084	29.4183	25.4494	-66.8807	-19.0979	19.4727
20.026	22.6042	25.7591	-16.2026	-17.6283	-16.235	29.3971	25.4969	-66.9878	-19.0808	19.5236
20.039	22.6567	25.8129	-16.2212	-17.617	-16.2882	29.4176	25.4135	-66.972	-19.1082	19.5414
20.052	22.7025	25.8502	-16.2024	-17.6294	-16.2937	29.3405	25.4767	-66.994	-19.1562	19.526
20.0649	22.7179	25.8508	-16.237	-17.6483	-16.3054	29.454	25.411	-66.9862	-19.1943	19.5413
20.0779	22.757	25.8686	-16.338	-17.6605	-16.2772	29.4801	25.4322	-66.9857	-19.1886	19.6141
20.0909	22.7929	25.9068	-16.3817	-17.6965	-16.33	29.4898	25.4737	-66.9986	-19.2391	19.6779
20.1039	22.8425	25.9554	-16.3921	-17.7093	-16.3623	29.5133	25.4818	-67.0416	-19.2579	19.6738
20.1169	22.8858	26.0079	-16.3895	-17.7091	-16.3678	29.5005	25.48	-67.0538	-19.3139	19.6483
20.1299	22.8998	26.0443	-16.3538	-17.7258	-16.4071	29.5692	25.5321	-67.0353	-19.4087	19.6932
20.1429	22.9277	26.0647	-16.3688	-17.7591	-16.4229	29.5683	25.685	-67.1082	-19.4404	19.7348
20.1558	23.0233	25.997	-16.4343	-17.7821	-16.4782	29.6586	25.69	-67.0878	-19.4622	19.7733
20.1688	22.9873	25.9954	-16.4764	-17.8384	-16.3964	29.6541	25.6986	-67.0971	-19.4837	19.7819
20.1818	22.9974	26.0407	-16.5519	-17.7475	-16.3763	29.6629	25.7073	-67.1131	-19.5219	19.818
20.1948	23.0412	26.0429	-16.49	-17.7557	-16.3666	29.6917	25.7226	-67.1258	-19.5266	19.8341
20.2078	23.0656	26.0829	-16.5163	-17.7541	-16.3901	29.6839	25.7714	-67.0786	-19.5482	19.884
20.2208	23.1073	26.113	-16.5493	-17.7758	-16.4364	29.677	25.8531	-67.0178	-19.5458	19.9447
20.2338	23.1589	26.1906	-16.6605	-17.7974	-16.4723	29.7181	25.8775	-67.0401	-19.5766	19.956
20.2467	23.2709	26.1464	-16.6952	-17.8459	-16.505	29.7461	25.8757	-67.0551	-19.6539	20.0983
20.2597	23.2041	26.1381	-16.753	-17.758	-16.5148	29.7673	25.9014	-67.0364	-19.6939	20.1024
20.2727	23.2546	26.1634	-16.7697	-17.7919	-16.4978	29.707	25.8902	-67.0316	-19.6873	20.1505
20.2857	23.3023	26.2124	-16.7998	-17.7475	-16.6253	29.7128	25.8994	-67.0737	-19.6547	20.208
20.2987	23.3469	26.2551	-16.7624	-17.78	-16.6695	29.7456	25.8889	-67.0419	-19.6465	20.2113
20.3117	23.3986	26.3051	-16.765	-17.837	-16.6799	29.7386	25.9092	-66.984	-19.685	20.2217
20.3247	23.4239	26.3592	-16.883	-17.8749	-16.7235	29.7626	26.0098	-66.9735	-19.6926	20.246
20.3377	23.4596	26.3936	-16.9145	-17.9063	-16.7403	29.8375	25.9474	-67.0237	-19.7066	20.2607
20.3507	23.492	26.4313	-16.9426	-17.9509	-16.7506	29.8859	25.9072	-67.0502	-19.7809	20.3994
20.3636	23.5346	26.4925	-16.9469	-17.9615	-16.747	29.8229	25.9005	-67.1231	-19.7584	20.4397
20.3766	23.5675	26.5535	-16.9205	-17.938	-16.8411	29.8502	25.9048	-67.0516	-19.7978	20.463
20.3896	23.5837	26.6351	-16.9375	-17.9918	-16.8618	29.8645	26.0235	-67.0247	-19.8473	20.4831
20.4026	23.6241	26.5649	-16.9713	-18.0157	-16.9323	29.9223	26.1211	-67.008	-19.8834	20.5066
20.4156	23.611	26.5846	-17.012	-18.0762	-16.9623	29.9558	26.1546	-67.0045	-19.916	20.5539
20.4286	23.6614	26.6011	-17.0557	-18.1059	-16.9626	29.9552	26.1883	-67.0111	-19.9583	20.5984
20.4416	23.6953	26.6246	-17.055	-18.025	-16.9802	29.9716	26.2051	-67.0142	-19.9798	20.5694
20.4546	23.7362	26.6453	-17.1038	-18.052	-16.9075	29.9846	26.239	-66.9598	-19.9911	20.5432
20.4675	23.7367	26.639	-17.1322	-18.0883	-16.926	30.0348	26.2694	-67.0088	-19.936	20.5937
20.4805	23.723	26.6692	-17.1505	-18.1147	-16.9474	30.0655	26.2901	-67.0136	-19.9848	20.7243
20.4935	23.7659	26.7028	-17.1657	-18.1417	-16.9855	30.0833	26.3145	-67.065	-19.919	20.7943
20.5065	23.9254	26.7764	-17.1504	-18.2274	-17.0073	30.0874	26.3323	-67.0722	-19.9579	20.8278
20.5195	23.9837	26.8368	-17.2564	-18.2263	-17.0295	30.068	26.4002	-67.0194	-19.9765	20.8311
20.5325	24.0696	26.7761	-17.282	-18.2418	-17.0717	30.0525	26.4672	-67.0144	-20.0087	20.8307
20.5454	24.0475	26.8159	-17.324	-18.2465	-17.113	30.1443	26.4835	-67.0024	-20.0341	20.8368
20.5584	24.0817	26.8453	-17.3459	-18.2676	-17.1269	30.1751	26.4833	-67.0034	-20.0991	20.9362
20.5714	24.1059	26.8606	-17.3649	-18.2753	-17.1407	30.2027	26.5034	-67.0302	-20.0892	21.0316
20.5844	24.144	26.8558	-17.3477	-18.2667	-17.1615	30.2199	26.5234	-67.019	-20.0522	20.9751
20.5974	24.1896	26.8922	-17.3849	-18.2889	-17.2022	30.1999	26.5267	-66.941	-20.072	20.951
20.6104	24.2525	26.9287	-17.4119	-18.2975	-17.2121	30.1904	26.5271	-66.9437	-20.1096	20.9366
20.6234	24.3018	26.9753	-17.4286	-18.2959	-17.1914	30.2224	26.5489	-66.9572	-20.1448	20.9289
20.6364	24.3274	27.0152	-17.4517	-18.3244	-17.214	30.2384	26.6584	-66.9583	-20.1428	20.9516
20.6493	24.3461	27.0117	-17.4979	-18.3659	-17.2598	30.3587	26.6938	-66.9356	-20.1511	21.0391
20.6623	24.3814	27.0322	-17.567	-18.4372	-17.2357	30.3946	26.7163	-66.9363	-20.1221	20.9918
20.6753	24.41	27.0827	-17.5717	-18.4677	-17.3098	30.4805	26.7492	-66.9193	-20.2751	20.9875
20.6883	24.4624	27.1672	-17.6846	-18.5248	-17.2463	30.5288	26.7683	-66.942	-20.3146	21.0001
20.7013	24.4652	27.1786	-17.7103	-18.4512	-17.264	30.6176	26.7391	-66.9616	-20.3609	21.0061
20.7143	24.4687	27.1567	-17.6689	-18.4856	-17.2913	30.6363	26.8235	-67.026	-20.4107	21.0355
20.7273	24.4889	27.1789	-17.7156	-18.5366	-17.3083	30.5955	26.9175	-67.0105	-20.4236	21.0955
20.7403	24.549	27.2316	-17.7318	-18.52	-17.4535	30.6991	26.9303	-67.0184	-20.4532	21.1158
20.7533	24.619	27.2776	-17.7103	-18.6514	-17.3853	30.7306	26.9366	-67.0293	-20.4791	21.1294
20.7662	24.6523	27.3338	-17.7222	-18.6554	-17.4193	30.7654	26.9834	-67.0833	-20.5093	21.1765
20.7792	24.7062	27.3603	-17.7441	-18.6866	-17.3959	30.8009	27.0339	-67.1546	-20.5738	21.2999
20.7922	24.707	27.4939	-17.7424	-18.7277	-17.409	30.8878	26.963	-67.1967	-20.5911	21.3451
20.8052	24.8351	27.5791	-17.751	-18.7686	-17.3878	30.9049	26.9512	-67.2117	-20.6554	21.3838
20.8182	24.888	27.6168	-17.7729	-18.8027	-17.3826	30.9076	26.9662	-67.2165	-20.6759	21.4196
20.8312	24.9375	27.675	-17.8078	-18.7863	-17.4258	30.9294	26.9915	-67.2382	-20.6962	21.4328
20.8442	24.9637	27.727	-17.7679	-18.8986	-17.501	30.9446	27.0268	-67.2771	-20.7466	21.4166
20.8571	25.0038	27.7767	-17.7041	-18.9856	-17.5326	30.9836	27.042	-67.2961	-20.777	21.4446
20.8701	25.0242	27.9275	-17.7958	-19.009	-17.5608	31.013	27.0713	-67.3118	-20.7975	21.4659
20.8831	25.1023	27.8788	-17.8074	-19.029	-17.6458	31.1393	27.1278	-67.3105	-20.848	21.4944
20.8961	25.0722	27.8728	-17.8226	-19.0892	-17.6369	31.1739	27.1408	-67.3023	-20.8913	21.51
20.9091	25.0375	27.8936	-17.8609	-19.0858	-17.6327	31.1812	27.1806	-67.2909	-20.9411	21.5564
20.9221	25.0934	27.9382	-17.875	-19.0788	-17.7411	31.1679	27.15	-67.2034	-20.9308	21.5964
20.9351	25.1431	27.9967	-17.8484	-19.0876	-17.817	31.1745	27.1433	-67.2643	-20.908	21.6093
20.948	25.2164	28.0724	-17.8379	-19.1739	-17.8191	31.1784	27.157	-67.2809	-20.9358	21.6157
20.961	25.2694	28.1585	-17.9591	-19.1904	-17.8212	31.2063	27.1844	-67.3074	-20.953	21.6061
20.974	25.2953	28.1879	-17.9903	-19.2105	-17.8438	31.2476	27.2154	-67.2861	-21.1018	21.6702
20.987	25.3382	28.2306	-18.0312	-19.2337	-17.8837	31.2518	27.2436	-67.3142	-21.0846	21.6963
21	25.378	28.2867	-18.0109	-19.2499	-17.9134	31.2631	27.2563	-67.3331	-21.1295	21.7051
21.013	25.4379	28.3458	-18.0235	-19.2519	-17.9425	31.2888	27.2616	-67.3532	-21.1846	21.7136
21.026	25.4711	28.4014	-18.046	-19.2666	-18.0011	31.4291	27.289	-67.3663	-21.2161	21.7695
21.039	25.4843	28.4168	-18.0649	-19.3382	-17.9389	31.488	27.333	-67.3558	-21.2268	21.833
21.052	25.4979	28.4296	-18.1882	-19.2959	-17.9749	31.5197	27.3937	-67.3451	-21.2472	21.8768
21.0649	25.5629	28.3415	-18.1615	-19.3045	-18.0409	31.5042	27.4177	-67.3442	-21.2908	21.9107
21.0779	25.5268	28.3532	-18.1825	-19.3229	-18.0764	31.4551	27.4848	-67.3566	-21.3105	21.921
21.0909	25.5192	28.4114	-18.1563	-19.3207	-18.1016	31.4701	27.5076	-67.3889	-21.3837	21.8912
21.1039	25.5314	28.4493	-18.1535	-19.305	-18.1199	31.5526	27.4694	-67.4141	-21.4798	21.9889
21.1169	25.4356	28.5333	-18.2046	-19.3061	-18.1247	31.582	27.4878	-67.4224	-21.4643	22.0188
21.1299	25.5402	28.5693	-18.2491	-19.3377	-18.1397	31.6079	27.4961	-67.397	-21.4755	22.0693
21.1429	25.6033	28.6288	-18.2865	-19.3591	-18.1681	31.6372	27.4702	-67.429	-21.4832	22.0965
21.1558	25.6666	28.6652	-18.3335	-19.3837	-18.1428	31.6532	27.4808	-67.434	-21.5309	22.1681
21.1688	25.6932	28.6751	-18.36	-19.3347	-18.1644	31.6967	27.505	-67.439	-21.5374	22.1086
21.1818	25.7535	28.6713	-18.407	-19.3401	-18.1824	31.7171	27.4962	-67.3604	-21.5702	22.1361
21.1948	25.7869	28.6291	-18.4141	-19.3688	-18.1969	31.7075	27.6217	-67.3528	-21.6027	22.1637
21.2078	25.7322	28.643	-18.4214	-19.3938	-18.2783	31.8147	27.6625	-67.3484	-21.6116	22.2181
21.2208	25.7439	28.6669	-18.4522	-19.4616	-18.2557	31.8497	27.6695	-67.3672	-21.6407	22.2487
21.2338	25.7861	28.7074	-18.5231	-19.4612	-18.2406	31.8575	27.6432	-67.3892	-21.6796	22.2757
21.2467	25.8317	28.7511	-18.55	-19.4404	-18.2459	31.8521	27.6443	-67.4036	-21.6415	22.3099
21.2597	25.9271	28.7775	-18.5635	-19.4362	-18.2676	31.8974	27.6659	-67.3935	-21.62	22.2329
21.2727	25.9546	28.8035	-18.5974	-19.4589	-18.2723	31.9459	27.711	-67.3522	-21.6277	22.2085
21.2857	25.989	28.8191	-18.628	-19.4882	-18.3139	31.9771	27.7394	-67.3135	-21.7193	22.2176
21.2987	26.0405	28.8514	-18.6518	-19.5072	-18.3414	31.9711	27.7949	-67.4163	-21.8044	22.2703
21.3117	26.0549	28.894	-18.6351	-19.526	-18.3885	31.9852	27.7968	-67.4727	-21.8754	22.3526
21.3247	26.0857	28.9401	-18.6283	-19.5279	-18.4086	32.0131	27.8126	-67.5118	-21.8523	22.3777
21.3377	26.1126	28.9561	-18.6449	-19.5265	-18.442	32.0449	27.8293	-67.407	-21.8799	22.4373
21.3507	26.1189	28.9821	-18.6779	-19.5419	-18.4686	32.0904	27.87	-67.3936	-21.8599	22.4058
21.3636	26.1419	29.0081	-18.7006	-19.5906	-18.519	32.1125	27.8973	-67.3796	-21.9072	22.3736
21.3766	26.0866	28.9602	-18.6335	-19.5824	-18.5558	32.1043	27.9215	-67.3718	-21.9243	22.3885
21.3896	26.1049	29.0664	-18.625	-19.578	-18.5723	32.1095	27.922	-67.3742	-21.9545	22.3971
21.4026	26.1407	29.068	-18.6369	-19.5607	-18.5819	32.1516	27.9389	-67.3698	-21.9272	22.392
21.4156	26.1534	29.0903	-18.6621	-19.5639	-18.6076	32.1671	27.9559	-67.2647	-22.0483	22.3795
21.4286	26.193	29.1227	-18.6973	-19.6007	-18.6295	32.1632	27.97	-67.2974	-21.9587	22.3055
21.4416	26.2823	29.1917	-18.7059	-19.621	-18.6582	32.1932	27.9947	-67.2955	-22.0917	22.305
21.4546	26.2189	29.213	-18.7179	-19.6248	-18.7072	32.2097	28.0027	-67.3131	-22.1378	22.3112
21.4675	26.215	29.2407	-18.6891	-19.6185	-18.7394	32.2491	28.0307	-67.3035	-22.1836	22.2808
21.4805	26.2347	29.2684	-18.7068	-19.605	-18.7611	32.2614	28.0651	-67.3004	-22.2289	22.3479
21.4935	26.278	29.2825	-18.7744	-19.6015	-18.7392	32.2806	28.0793	-67.2799	-22.2262	22.3946
21.5065	26.3143	29.2794	-18.8014	-19.5717	-18.7578	32.3166	28.0936	-67.2518	-22.2193	22.3605
21.5195	26.3073	29.293	-18.7753	-19.5861	-18.7797	32.359	28.1248	-67.2094	-22.3132	22.3664
21.5325	26.3317	29.3903	-18.7867	-19.6238	-18.7845	32.3874	28.1862	-67.2784	-22.3403	22.4093
21.5454	26.3767	29.4132	-18.8279	-19.6208	-18.822	32.5229	28.1292	-67.2676	-22.3639	22.4249
21.5584	26.3401	29.433	-18.8485	-19.6739	-18.7452	32.5573	28.1524	-67.2602	-22.3908	22.4541
21.5714	26.363	29.4831	-18.8524	-19.6421	-18.8414	32.5815	28.1691	-67.2592	-22.4273	22.437
21.5844	26.3859	29.4963	-18.8329	-19.7557	-18.8847	32.5992	28.216	-67.2583	-22.4593	22.4845
21.5974	26.4022	29.5161	-18.9331	-19.7462	-18.8852	32.6202	28.2322	-67.2439	-22.4434	22.5152
21.6104	26.4354	29.5394	-18.9549	-19.7566	-18.9461	32.6041	28.2351	-67.2627	-22.3803	22.4472
21.6234	26.4853	29.5693	-18.9899	-19.7633	-18.9724	32.602	28.1981	-67.198	-22.381	22.4829
21.6364	26.5247	29.6056	-19.0249	-19.7901	-18.9982	32.6138	28.2323	-67.2077	-22.3503	22.4242
21.6493	26.5542	29.6481	-19.0434	-19.8169	-19.0205	32.6724	28.2462	-67.166	-22.4639	22.392
21.6623	26.5741	29.6838	-19.062	-19.827	-19.0425	32.7074	28.2934	-67.2759	-22.551	22.427
21.6753	26.5982	29.6965	-19.0236	-19.8404	-19.0339	32.7695	28.3133	-67.3003	-22.5807	22.4384
21.6883	26.636	29.7537	-19.0658	-19.787	-19.0279	32.8291	28.262	-67.3253	-22.6036	22.4599
21.7013	26.6467	29.771	-19.0042	-19.7978	-19.0449	32.8621	28.2811	-67.3162	-22.6331	22.5187
21.7143	26.6374	29.8779	-19.0206	-19.8053	-19.0551	32.9049	28.3343	-67.3033	-22.6147	22.4426
21.7273	26.7385	29.9028	-19.0406	-19.8361	-19.0924	32.9236	28.3709	-67.2662	-22.6393	22.4291
21.7403	26.7816	29.8869	-19.0739	-19.8702	-19.1328	32.942	28.3701	-67.2793	-22.6502	22.4553
21.7533	26.7603	29.9413	-19.0736	-19.9039	-19.1663	32.9639	28.3722	-67.3057	-22.7042	22.4683
21.7662	26.7888	29.9926	-19.0934	-19.9539	-19.1086	33.0628	28.4012	-67.3188	-22.7277	22.4851
21.7792	26.7973	30.0102	-19.0963	-19.9564	-19.111	33.111	28.4471	-67.3284	-22.7939	22.6194
21.7922	26.7925	30.0279	-19.1293	-19.9262	-19.13	33.1595	28.4762	-67.311	-22.7718	22.6831
21.8052	26.818	30.056	-19.1552	-19.9573	-19.1625	33.1711	28.4756	-67.2038	-22.7393	22.6624
21.8182	26.8512	30.0991	-19.1811	-19.9917	-19.2017	33.169	28.4622	-67.2083	-22.7534	22.6852
21.8312	26.8104	30.1165	-19.2072	-19.989	-19.1972	33.1834	28.4325	-67.1728	-22.734	22.6777
21.8442	26.8325	30.1673	-19.2227	-19.9824	-19.1993	33.1471	28.4603	-67.1483	-22.752	22.6969
21.8571	26.8443	30.2116	-19.2239	-19.9815	-19.3126	33.1648	28.5547	-67.1413	-22.7468	22.7226
21.8701	26.876	30.2191	-19.2449	-19.9933	-19.3387	33.1763	28.5915	-67.1034	-22.8636	22.6709
21.8831	26.9211	30.2397	-19.276	-19.9816	-19.3412	33.2184	28.6352	-67.0678	-22.9409	22.6733
21.8961	26.936	30.2634	-19.327	-19.9272	-19.3469	33.2572	28.6897	-67.1465	-22.9677	22.6826
21.9091	26.9484	30.2472	-19.2742	-19.9239	-19.3657	33.3295	28.6221	-67.1623	-22.9908	22.7021
21.9221	26.9918	30.292	-19.3127	-19.9708	-19.33	33.3008	28.5532	-67.1914	-22.9539	22.7247
21.9351	27.0352	30.3262	-19.3137	-19.9837	-19.3065	33.2346	28.645	-67.2167	-22.9711	22.7405
21.948	27.0582	30.3702	-19.3381	-20.002	-19.3474	33.3156	28.6555	-67.2281	-22.9911	22.7664
21.961	27.1081	30.3905	-19.3322	-20.098	-19.3828	33.3392	28.6727	-67.2625	-22.9072	22.8127
21.974	27.1345	30.4008	-19.3563	-20.101	-19.4185	33.3661	28.6905	-67.1263	-22.9389	22.8252
21.987	27.1211	30.5113	-19.3398	-20.1138	-19.4538	33.3999	28.7527	-67.2003	-22.9847	22.8408
22	27.1785	30.5302	-19.3463	-20.1093	-19.5118	33.5611	28.6931	-67.2213	-23.041	22.8494
22.013	27.2154	30.5454	-19.3454	-20.1443	-19.4151	33.5461	28.669	-67.2221	-23.0704	22.8545
22.026	27.2386	30.5399	-19.3977	-20.1215	-19.3524	33.5193	28.7085	-67.2022	-23.0929	22.8797
22.039	27.262	30.5209	-19.4527	-20.106	-19.3672	33.5555	28.7314	-67.2021	-23.0509	22.8202
22.052	27.3021	30.5527	-19.4738	-20.145	-19.4023	33.5648	28.7478	-67.2185	-23.072	22.8464
22.0649	27.3286	30.6515	-19.4711	-20.1739	-19.4373	33.6012	28.7412	-67.2275	-23.1976	22.8682
22.0779	27.3651	30.7027	-19.478	-20.1625	-19.4519	33.618	28.7925	-67.2847	-23.2499	22.8699
22.0909	27.4608	30.7472	-19.4778	-20.1747	-19.4593	33.6996	28.878	-67.3205	-23.2787	22.8852
22.1039	27.5117	30.751	-19.5009	-20.1767	-19.4832	33.7278	28.9127	-67.313	-23.2768	22.8905
22.1169	27.5388	30.7679	-19.5272	-20.222	-19.5333	33.7395	28.9738	-67.3085	-23.2979	22.9501
22.1299	27.5864	30.8146	-19.5504	-20.2603	-19.5793	33.8044	28.9773	-67.33	-23.2947	22.9529
22.1429	27.6277	30.8376	-19.5667	-20.3047	-19.5215	33.8212	29.0106	-67.3175	-23.3073	22.9114
22.1558	27.6659	30.8609	-19.5859	-20.2846	-19.5212	33.8548	29.0268	-67.3075	-23.3177	22.9129
22.1688	27.5955	30.8743	-19.6111	-20.3046	-19.5475	33.8684	29.0102	-67.214	-23.3199	22.9342
22.1818	27.5837	30.9179	-19.6157	-20.3142	-19.5735	33.8886	29.0313	-67.2754	-23.2694	22.9823
22.1948	27.7046	30.9609	-19.6168	-20.3071	-19.6063	33.9057	29.0561	-67.2722	-23.2968	22.9904
22.2078	27.6803	31.0633	-19.6215	-20.3303	-19.6326	33.9125	29.0809	-67.2522	-23.3039	23.043
22.2208	27.7035	31.0808	-19.6157	-20.3399	-19.6925	33.9191	29.069	-67.1458	-23.2876	23.0012
22.2338	27.7334	31.1051	-19.6331	-20.3189	-19.7317	33.8859	29.1045	-67.0807	-23.3281	22.9313
22.2467	27.7632	31.1025	-19.6265	-20.2978	-19.7668	33.9172	29.1902	-67.0353	-23.4395	22.9048
22.2597	27.6944	31.1264	-19.6333	-20.3104	-19.7511	33.9655	29.2219	-67.0665	-23.4669	22.899
22.2727	27.6779	31.1001	-19.6935	-20.3767	-19.7057	33.977	29.247	-67.0571	-23.4839	22.9546
22.2857	27.698	31.1351	-19.6993	-20.4228	-19.7483	33.9855	29.2655	-67.1181	-23.4242	23.0073
22.2987	27.7249	31.1704	-19.6879	-20.4619	-19.7973	34.0008	29.2439	-67.0823	-23.4726	23.0772
22.3117	27.7148	31.2858	-19.6828	-20.4705	-19.8057	34.0432	29.2765	-67.0976	-23.4736	23.0053
22.3247	27.6947	31.2999	-19.6874	-20.4755	-19.8608	34.1622	29.363	-67.0755	-23.4974	22.9623
22.3377	27.7015	31.2705	-19.6884	-20.5238	-19.8089	34.2334	29.426	-67.0191	-23.6022	22.959
22.3507	27.7324	31.3258	-19.8274	-20.4516	-19.8453	34.2443	29.4451	-67.0299	-23.6269	22.9759
22.3636	27.8079	31.2436	-19.7557	-20.4579	-19.8713	34.2455	29.4571	-67.0443	-23.6548	22.9829
22.3766	27.7588	31.2855	-19.7453	-20.4679	-19.8566	34.2741	29.4927	-67.1154	-23.6094	23.0203
22.3896	27.8727	31.3371	-19.7685	-20.4579	-19.855	34.3367	29.5349	-67.1188	-23.6252	23.0481
22.4026	27.8278	31.4818	-19.8633	-20.5085	-19.8735	34.3659	29.5506	-67.1084	-23.644	23.0696
22.4156	27.8875	31.41	-19.8851	-20.532	-19.9317	34.3582	29.6265	-67.0943	-23.666	23.0942
22.4286	27.8762	31.4214	-19.9169	-20.5585	-19.9857	34.3935	29.6315	-67.1035	-23.7412	23.1124
22.4416	27.9248	31.4296	-19.9482	-20.5511	-19.9393	34.3943	29.6431	-67.1093	-23.7551	23.0975
22.4546	27.9333	31.4514	-19.9556	-20.5534	-19.9368	34.4081	29.6712	-67.1381	-23.7088	23.1401
22.4675	27.9554	31.5073	-20.0376	-20.5624	-19.9709	34.4288	29.6961	-67.1529	-23.7702	23.2193
22.4805	28.0047	31.4386	-20.0796	-20.5182	-19.9913	34.4801	29.7281	-67.1706	-23.8009	23.2543
22.4935	27.9258	31.423	-20.0178	-20.5453	-20.0251	34.5246	29.7603	-67.1779	-23.838	23.2897
22.5065	27.9139	31.4145	-20.0437	-20.516	-20.0758	34.542	29.8026	-67.1717	-23.8648	23.3256
22.5195	27.9357	31.4467	-20.0687	-20.5344	-20.1162	34.5799	29.7543	-67.0956	-23.8884	23.3688
22.5325	27.9746	31.5163	-20.1444	-20.5051	-20.1193	34.5914	29.7602	-67.1676	-23.8555	23.3651
22.5454	28.031	31.4511	-20.1537	-20.509	-20.1184	34.63	29.7596	-67.0952	-23.88	23.3746
22.5584	28.0307	31.4454	-20.1663	-20.5161	-20.0833	34.5534	29.7792	-67.0741	-23.9108	23.3809
22.5714	28.0236	31.4566	-20.1918	-20.4891	-20.2633	34.6159	29.8288	-67.0665	-23.9381	23.421
22.5844	28.0571	31.4678	-20.1762	-20.624	-20.33	34.597	29.8452	-67.0753	-23.9952	23.541
22.5974	28.0939	31.5128	-20.1898	-20.5633	-20.3303	34.6153	29.8618	-67.0739	-24.0518	23.5258
22.6104	28.1379	31.5686	-20.2537	-20.5644	-20.3242	34.6469	29.8821	-67.0956	-24.0452	23.5239
22.6234	28.2393	31.4929	-20.2375	-20.5685	-20.3418	34.6648	29.9262	-67.0833	-24.0896	23.5085
22.6364	28.165	31.4734	-20.255	-20.6125	-20.376	34.6527	30.0266	-67.0607	-24.1002	23.5739
22.6493	28.1904	31.4704	-20.2893	-20.6428	-20.4066	34.651	30.0322	-67.051	-24.1273	23.5659
22.6623	28.2592	31.4942	-20.3103	-20.6596	-20.4172	34.6257	30.0414	-67.0612	-24.1506	23.629
22.6753	28.3079	31.5148	-20.3445	-20.6661	-20.4544	34.717	30.0671	-67.0344	-24.1599	23.6589
22.6883	28.3266	31.5322	-20.3518	-20.6824	-20.4439	34.7504	30.1027	-67.0345	-24.1647	23.677
22.7013	28.3727	31.4379	-20.4261	-20.6218	-20.4633	34.7672	30.1591	-67.0311	-24.1922	23.6866
22.7143	28.3007	31.4263	-20.4362	-20.6492	-20.5063	34.7946	30.1595	-66.9477	-24.2029	23.7131
22.7273	28.2954	31.5206	-20.4331	-20.6428	-20.4683	34.7644	30.1772	-66.9353	-24.2169	23.6997
22.7403	28.3242	31.5302	-20.4501	-20.626	-20.5788	34.7669	30.1513	-66.833	-24.2141	23.7136
22.7533	28.3333	31.5507	-20.4536	-20.6559	-20.6294	34.7328	30.2857	-66.779	-24.3199	23.7037
22.7662	28.4561	31.6183	-20.4432	-20.6755	-20.6594	34.7565	30.3352	-66.7992	-24.427	23.7205
22.7792	28.4537	31.6354	-20.4426	-20.7049	-20.6491	34.8916	30.3921	-66.8601	-24.4605	23.7241
22.7922	28.4748	31.6461	-20.4887	-20.7171	-20.6887	35.0262	30.4594	-66.8473	-24.4502	23.7448
22.8052	28.476	31.6433	-20.5181	-20.7291	-20.7143	35.0453	30.506	-66.8374	-24.4795	23.7831
22.8182	28.5214	31.6674	-20.541	-20.7581	-20.7528	35.0615	30.4951	-66.8404	-24.4941	23.8722
22.8312	28.5641	31.6919	-20.6049	-20.7273	-20.7981	35.0645	30.5145	-66.8696	-24.545	23.8905
22.8442	28.6177	31.6454	-20.5884	-20.7278	-20.8367	35.0509	30.4974	-66.7985	-24.5892	23.8926
22.8571	28.5668	31.6589	-20.6018	-20.7417	-20.8452	35.0545	30.5415	-66.832	-24.5171	23.9152
22.8701	28.6319	31.6589	-20.6014	-20.8054	-20.8737	35.0717	30.5858	-66.8079	-24.5502	23.9411
22.8831	28.6456	31.6553	-20.6212	-20.8248	-20.9119	35.0687	30.6438	-66.8035	-24.5862	23.9978
22.8961	28.676	31.7156	-20.6376	-20.9088	-20.983	35.1992	30.6717	-66.8121	-24.5913	24.0349
22.9091	28.727	31.7699	-20.7121	-20.9196	-21.0036	35.2179	30.6794	-66.8106	-24.6626	24.1355
22.9221	28.7351	31.7578	-20.7434	-20.8808	-21.0345	35.2841	30.6222	-66.8362	-24.6998	24.1716
22.9351	28.7601	31.7495	-20.7673	-20.8724	-21.0349	35.2769	30.5604	-66.7619	-24.7408	24.154
22.948	28.802	31.7618	-20.7602	-20.8804	-21.0576	35.3025	30.6131	-66.7588	-24.779	24.1567
22.961	28.827	31.7672	-20.7928	-20.8841	-21.0744	35.3033	30.643	-66.7485	-24.8104	24.1597
22.974	28.842	31.786	-20.7446	-20.999	-21.1135	35.2909	30.6766	-66.7876	-24.7749	24.1732
22.987	28.8441	31.7714	-20.7771	-21.0177	-21.1228	35.3158	30.7344	-66.7856	-24.8508	24.2672
23	28.9072	31.8475	-20.7964	-21.0768	-21.122	35.3379	30.786	-66.8885	-24.8595	24.3136
23.013	28.9374	31.8832	-20.8221	-21.0951	-21.1744	35.4509	30.7331	-66.9083	-24.8955	24.323
23.026	28.9644	31.9325	-20.8106	-21.1199	-21.1012	35.4021	30.7567	-66.9415	-24.9447	24.3193
23.039	28.9713	31.9349	-20.8392	-20.9975	-21.2064	35.4199	30.8007	-66.9407	-24.9702	24.3231
23.052	28.9751	31.951	-20.7933	-21.1324	-21.2693	35.4544	30.835	-66.9431	-25.0322	24.4347
23.0649	28.9729	32.0678	-20.8412	-21.2188	-21.2993	35.4654	30.8728	-66.9287	-25.047	24.4686
23.0779	29.0388	32.1175	-20.9065	-21.2555	-21.3895	35.563	30.9005	-66.9413	-25.0957	24.4994
23.0909	29.1091	32.0559	-20.8711	-21.2652	-21.4153	35.5293	31.0218	-66.9475	-25.148	24.4833
23.1039	29.0311	32.0709	-20.8727	-21.2784	-21.4112	35.5668	31.0555	-66.96	-25.1834	24.4579
23.1169	29.0091	32.0926	-20.8844	-21.3217	-21.4378	35.5841	31.1198	-66.9385	-25.2187	24.5003
23.1299	29.0206	32.0776	-20.9496	-21.2584	-21.458	35.5643	31.1543	-66.9303	-25.2167	24.5395
23.1429	29.0758	32.0598	-20.8574	-21.25	-21.4922	35.5447	31.1555	-66.9252	-25.228	24.5794
23.1558	29.1144	32.1373	-20.9387	-21.2726	-21.52	35.5622	31.1468	-66.9702	-25.2793	24.6296
23.1688	29.2244	32.1203	-20.9606	-21.2956	-21.4944	35.6037	31.1684	-66.978	-25.3136	24.6628
23.1818	29.1959	32.1221	-20.9826	-21.3321	-21.5093	35.6623	31.2103	-66.9791	-25.3144	24.6864
23.1948	29.1657	32.1406	-21.0011	-21.4054	-21.541	35.6777	31.2491	-66.9797	-25.3321	24.7407
23.2078	29.189	32.1757	-21.0298	-21.4688	-21.5762	35.6834	31.3014	-67.01	-25.3394	24.759
23.2208	29.2228	32.1939	-20.9879	-21.5738	-21.6083	35.6723	31.3468	-67.0131	-25.3866	24.7717
23.2338	29.2506	32.2496	-21.1411	-21.4958	-21.5974	35.6613	31.3516	-67.0126	-25.3932	24.761
23.2467	29.2589	32.2826	-21.1434	-21.5265	-21.6202	35.7116	31.4002	-67.0633	-25.4636	24.8806
23.2597	29.2811	32.3028	-21.1624	-21.5403	-21.6392	35.7532	31.3677	-67.1009	-25.3901	24.922
23.2727	29.3031	32.3232	-21.1579	-21.5575	-21.6307	35.7011	31.3623	-67.0013	-25.4084	24.9469
23.2857	29.2818	32.4098	-21.1536	-21.5816	-21.6452	35.7462	31.4045	-66.9794	-25.3824	24.9147
23.2987	29.325	32.3809	-21.1834	-21.6059	-21.6864	35.7939	31.47	-66.9401	-25.3591	24.8752
23.3117	29.3785	32.3926	-21.2066	-21.6737	-21.7238	35.8075	31.5083	-66.9104	-25.4472	24.8992
23.3247	29.4323	32.4014	-21.2666	-21.7412	-21.6607	35.8181	31.5505	-66.9988	-25.4655	24.92
23.3377	29.4691	32.4108	-21.3026	-21.6948	-21.6513	35.89	31.475	-67.0172	-25.4704	24.944
23.3507	29.5027	32.4173	-21.2952	-21.7027	-21.6041	35.8274	31.4766	-67.0288	-25.525	25.0081
23.3636	29.5164	32.501	-21.3186	-21.7105	-21.7022	35.841	31.5186	-67.0302	-25.5248	25.0585
23.3766	29.6076	32.514	-21.2981	-21.8227	-21.7682	35.8679	31.5404	-67.0416	-25.5277	25.0957
23.3896	29.6451	32.5585	-21.4055	-21.929	-21.731	35.8614	31.5451	-67.0397	-25.5409	25.1229
23.4026	29.6529	32.5506	-21.4223	-21.878	-21.7483	35.8961	31.4547	-67.0752	-25.5915	25.1135
23.4156	29.6846	32.5565	-21.4214	-21.9078	-21.6517	35.8365	31.4814	-67.0739	-25.6258	25.1209
23.4286	29.6861	32.5624	-21.376	-22.0393	-21.7003	35.8535	31.532	-67.0787	-25.5901	25.1318
23.4416	29.7145	32.5652	-21.4146	-22.0878	-21.7156	35.8641	31.5798	-67.1946	-25.6288	25.2233
23.4546	29.7898	32.6485	-21.4401	-22.1433	-21.7443	35.9294	31.4963	-67.2409	-25.6502	25.271
23.4675	29.8779	32.7146	-21.4458	-22.172	-21.7357	35.8871	31.4755	-67.2905	-25.6778	25.2958
23.4805	29.912	32.7234	-21.4549	-22.2075	-21.7774	35.8946	31.5445	-67.2861	-25.6785	25.3043
23.4935	29.9231	32.736	-21.4605	-22.2192	-21.7954	35.9021	31.5993	-67.2678	-25.716	25.2219
23.5065	29.9583	32.7354	-21.5091	-22.2743	-21.7634	35.9368	31.631	-67.2316	-25.801	25.2432
23.5195	29.9801	32.7142	-21.5305	-22.3057	-21.7787	35.9454	31.6805	-67.3058	-25.7695	25.2614
23.5325	30.0887	32.7398	-21.5521	-22.3304	-21.7836	35.9719	31.609	-67.3091	-25.7987	25.2832
23.5454	30.1227	32.7621	-21.5606	-22.3855	-21.8087	35.9489	31.7078	-67.2956	-25.8243	25.3496
23.5584	30.1468	32.7918	-21.559	-22.4306	-21.8309	35.9902	31.7555	-67.3159	-25.8224	25.2515
23.5714	30.1714	32.8321	-21.5506	-22.4757	-21.8564	36.0417	31.7594	-67.2923	-25.9787	25.3804
23.5844	30.1895	32.8428	-21.5455	-22.5205	-21.8817	36.0636	31.838	-67.4333	-25.9347	25.4273
23.5974	30.2141	32.857	-21.5274	-22.535	-21.9202	36.1505	31.7423	-67.3603	-25.9688	25.4576
23.6104	30.1718	32.9678	-21.5266	-22.5868	-21.9082	36.0925	31.757	-67.3621	-25.9893	25.4951
23.6234	30.2043	32.9774	-21.5325	-22.5915	-22.0411	36.1633	31.8316	-67.3438	-26.0268	25.5162
23.6364	30.2507	32.9878	-21.5483	-22.6697	-21.9998	36.1722	31.8522	-67.3388	-26.0071	25.4698
23.6493	30.3213	32.9543	-21.5804	-22.6073	-22.0028	36.1643	31.8629	-67.3474	-26.0478	25.4735
23.6623	30.2536	32.9944	-21.5583	-22.6401	-22.0263	36.1635	31.8543	-67.3426	-26.0555	25.4909
23.6753	30.2087	33.1109	-21.5497	-22.6661	-22.0265	36.2066	31.9004	-67.3345	-26.0604	25.4985
23.6883	30.1978	33.1088	-21.5614	-22.7056	-22.104	36.2995	31.9869	-67.3294	-26.0855	25.5641
23.7013	30.2175	33.1172	-21.5732	-22.775	-22.0513	36.3308	32.0092	-67.3174	-26.0799	25.5968
23.7143	30.3051	33.1761	-21.6362	-22.8104	-22.0704	36.3417	32.0012	-67.3589	-26.1209	25.5863
23.7273	30.3698	33.1175	-21.5595	-22.7962	-22.0761	36.3595	32.0132	-67.3769	-26.1685	25.5901
23.7403	30.395	33.1495	-21.5904	-22.7063	-22.0211	36.2993	32.0488	-67.3546	-26.1928	25.6076
23.7533	30.4037	33.1716	-21.5869	-22.7074	-22.1485	36.3054	32.0513	-67.3126	-26.1875	25.6418
23.7662	30.4859	33.1872	-21.6239	-22.7483	-22.159	36.3084	32.0849	-67.2807	-26.1691	25.6018
23.7792	30.5573	33.185	-21.6276	-22.7961	-22.2032	36.3318	32.1022	-67.2886	-26.2042	25.6324
23.7922	30.5105	33.2051	-21.6251	-22.8544	-22.2713	36.3918	32.1233	-67.2862	-26.2524	25.6568
23.8052	30.534	33.2218	-21.6194	-22.9025	-22.3094	36.421	32.1647	-67.2803	-26.3039	25.6649
23.8182	30.5611	33.1821	-21.6338	-22.8668	-22.3311	36.4234	32.1961	-67.2609	-26.322	25.707
23.8312	30.5919	33.197	-21.6379	-22.9019	-22.3696	36.4164	32.2212	-67.1812	-26.3133	25.7596
23.8442	30.6531	33.3024	-21.7098	-22.947	-22.3642	36.4436	32.2405	-67.189	-26.3246	25.7856
23.8571	30.708	33.2555	-21.7287	-23.0129	-22.426	36.5244	32.2835	-67.1998	-26.359	25.816
23.8701	30.6452	33.2751	-21.7579	-23.0793	-22.4475	36.5543	32.313	-67.2141	-26.3731	25.8406
23.8831	30.6358	33.2684	-21.7867	-23.056	-22.4863	36.5607	32.3493	-67.2321	-26.4007	25.8658
23.8961	30.6572	33.3097	-21.8015	-23.1042	-22.5249	36.5947	32.3359	-67.1672	-26.4118	25.9351
23.9091	30.6989	33.3817	-21.8369	-23.156	-22.5298	36.6024	32.3503	-67.2064	-26.3667	25.9478
23.9221	30.7445	33.3935	-21.904	-23.1813	-22.5579	36.6241	32.3551	-67.1177	-26.3757	25.974
23.9351	30.7845	33.3273	-21.9318	-23.2269	-22.5925	36.6227	32.3705	-67.1132	-26.3244	26.0039
23.948	30.7572	33.338	-21.9734	-23.2826	-22.6137	36.6217	32.3726	-67.1316	-26.3309	26.051
23.961	30.82	33.3858	-21.9849	-23.3318	-22.6282	36.6377	32.3847	-67.1766	-26.3742	26.0615
23.974	30.8563	33.4167	-22.0432	-23.2751	-22.6025	36.6505	32.4102	-67.1841	-26.3836	26.0798
23.987	30.8663	33.4311	-22.0475	-23.3177	-22.6104	36.7073	32.416	-67.0815	-26.3556	26.1326
24	30.8934	33.4424	-22.0857	-23.3707	-22.6417	36.6943	32.4428	-67.1102	-26.257	26.1114
24.013	31.0072	33.4609	-22.1143	-23.4308	-22.6664	36.7223	32.4569	-67.0874	-26.3376	26.1438
24.026	30.9548	33.4893	-22.1164	-23.4643	-22.7051	36.7336	32.4715	-67.0975	-26.3749	26.1598
24.039	31.0227	33.5146	-22.1255	-23.4606	-22.8324	36.7511	32.5063	-67.1075	-26.4053	26.1696
24.052	31.0569	33.5136	-22.1681	-23.5166	-22.7867	36.7649	32.5577	-67.0875	-26.4258	26.2168
24.0649	31.0945	33.5195	-22.1736	-23.5455	-22.8289	36.7724	32.5959	-67.0706	-26.456	26.2247
24.0779	31.1156	33.5153	-22.1364	-23.5914	-22.8576	36.797	32.6176	-67.046	-26.4279	26.179
24.0909	31.1539	33.508	-22.1209	-23.6374	-22.8898	36.7682	32.7097	-66.997	-26.5613	26.19
24.1039	31.2427	33.5313	-22.143	-23.6835	-22.8887	36.7933	32.7678	-67.0384	-26.6149	26.2314
24.1169	31.2744	33.5216	-22.1851	-23.7632	-22.8344	36.822	32.8158	-67.0741	-26.6287	26.2527
24.1299	31.2895	33.5596	-22.1832	-23.8227	-22.8745	36.8343	32.8671	-67.1066	-26.6725	26.2707
24.1429	31.2708	33.5674	-22.1517	-23.8653	-22.8981	36.8338	32.9123	-67.0815	-26.6924	26.32
24.1558	31.2856	33.6318	-22.1715	-23.8781	-22.9289	36.8706	32.9615	-67.066	-26.6815	26.3397
24.1688	31.3073	33.632	-22.1914	-23.9115	-22.9772	36.8505	33.0211	-66.9733	-26.6834	26.3118
24.1818	31.3395	33.6527	-22.2351	-23.9549	-23.009	36.8707	33.0676	-66.9378	-26.7734	26.3137
24.1948	31.3954	33.6902	-22.2419	-23.9811	-23.0206	36.8878	33.1451	-67.0301	-26.8173	26.3291
24.2078	31.441	33.6839	-22.3022	-23.957	-22.9956	36.9494	33.0777	-67.0354	-26.8342	26.3546
24.2208	31.4497	33.7111	-22.3053	-24.0174	-23.0249	36.9915	33.1108	-67.0539	-26.7634	26.4279
24.2338	31.4287	33.7149	-22.3322	-24.0886	-23.0912	37.0203	33.1577	-67.0548	-26.7497	26.5524
24.2467	31.5484	33.7826	-22.3658	-24.1468	-23.1276	37.0257	33.1914	-67.062	-26.7424	26.5284
24.2597	31.6198	33.8266	-22.352	-24.1748	-23.1675	37.0515	33.236	-67.0651	-26.8534	26.5409
24.2727	31.637	33.8472	-22.3749	-24.183	-23.144	37.0573	33.3319	-67.1526	-26.9082	26.5537
24.2857	31.6438	33.8578	-22.3843	-24.2216	-23.1447	37.1274	33.2701	-67.1903	-26.8797	26.5904
24.2987	31.654	33.855	-22.4276	-24.267	-23.1927	37.1577	33.3258	-67.214	-26.8513	26.7112
24.3117	31.8014	33.8924	-22.4712	-24.3328	-23.2238	37.1649	33.3345	-67.1767	-26.8528	26.7953
24.3247	31.8039	34.0703	-22.5161	-24.3787	-23.2721	37.1958	33.35	-67.1828	-26.8978	26.8264
24.3377	31.888	34.0014	-22.5185	-24.4213	-23.3272	37.1998	33.4258	-67.1823	-26.9699	26.8476
24.3507	31.807	33.9788	-22.5144	-24.4607	-23.3388	37.2343	33.4846	-67.1851	-27.0151	26.8389
24.3636	31.7683	33.9693	-22.5305	-24.5101	-23.3907	37.2554	33.5303	-67.1471	-27.0567	26.8745
24.3766	31.7827	33.9532	-22.5769	-24.4896	-23.4257	37.2667	33.5734	-67.1321	-27.0541	26.9172
24.3896	31.814	33.9506	-22.6197	-24.5537	-23.4013	37.2946	33.6169	-67.1167	-27.0748	26.9942
24.4026	31.8397	33.9755	-22.6898	-24.5979	-23.4283	37.302	33.6402	-67.1414	-27.0289	27.0347
24.4156	31.8732	33.9743	-22.7201	-24.6119	-23.4623	37.293	33.6843	-67.1545	-27.0816	27.0449
24.4286	31.9069	34.0471	-22.7407	-24.6358	-23.4825	37.3521	33.651	-67.1523	-27.1176	27.0751
24.4416	31.9405	34.0521	-22.7819	-24.6726	-23.4986	37.3836	33.6776	-67.1462	-27.1194	27.1321
24.4546	31.9543	34.0738	-22.7863	-24.6857	-23.5921	37.4107	33.7143	-67.1232	-27.1574	27.1526
24.4675	31.962	34.0624	-22.8341	-24.6928	-23.6432	37.4546	33.7609	-67.0794	-27.2466	27.2106
24.4805	31.9636	34.109	-22.7946	-24.771	-23.6745	37.4851	33.845	-67.1807	-27.2935	27.2451
24.4935	31.9959	34.1129	-22.7762	-24.7586	-23.7057	37.509	33.8722	-67.192	-27.334	27.266
24.5065	32.0316	34.1441	-22.8018	-24.7738	-23.6996	37.5199	33.883	-67.1364	-27.3371	27.321
24.5195	32.054	34.1553	-22.8344	-24.8226	-23.7169	37.5481	33.9079	-67.1179	-27.2461	27.3048
24.5325	32.1165	34.1701	-22.8643	-24.8883	-23.7711	37.5666	33.9668	-67.0816	-27.2493	27.2911
24.5454	32.1687	34.202	-22.9245	-24.9775	-23.7553	37.6056	34.0293	-67.0954	-27.3236	27.3479
24.5584	32.211	34.2443	-22.9341	-25.0062	-23.7704	37.6555	34.0716	-67.18	-27.3681	27.3346
24.5714	32.2102	34.2669	-22.8807	-25.0282	-23.7515	37.7432	34.0631	-67.1844	-27.4057	27.369
24.5844	32.2299	34.2899	-22.8983	-25.0734	-23.7454	37.7165	34.0846	-67.2056	-27.3434	27.4405
24.5974	32.2829	34.2824	-22.9259	-25.1348	-23.7862	37.7467	34.1571	-67.1758	-27.3119	27.387
24.6104	32.3222	34.2817	-22.957	-25.1794	-23.8334	37.7503	34.1929	-67.1186	-27.4619	27.3866
24.6234	32.2862	34.3009	-22.9816	-25.2212	-23.8606	37.7843	34.2321	-67.135	-27.4714	27.3968
24.6364	32.2622	34.3168	-23.016	-25.2834	-23.8349	37.8314	34.2746	-67.1549	-27.5113	27.4446
24.6493	32.265	34.3465	-23.0397	-25.3419	-23.8838	37.9018	34.3238	-67.1652	-27.5312	27.4793
24.6623	32.2843	34.3763	-23.0568	-25.3867	-23.9156	37.942	34.3603	-67.1782	-27.574	27.6115
24.6753	32.2896	34.4355	-23.0743	-25.4147	-23.9642	37.9656	34.4245	-67.1636	-27.5721	27.5782
24.6883	32.3052	34.4571	-23.0989	-25.4496	-24.0334	38.0029	34.4556	-67.0547	-27.6846	27.5948
24.7013	32.3379	34.4689	-23.1269	-25.4844	-24.0626	38.0199	34.5379	-67.1051	-27.7477	27.6114
24.7143	32.4172	34.4942	-23.1445	-25.5124	-24.0883	38.0911	34.5025	-67.1468	-27.781	27.6179
24.7273	32.4456	34.4926	-23.1721	-25.5566	-24.0335	38.1294	34.5373	-67.1312	-27.8175	27.6345
24.7403	32.4506	34.4609	-23.203	-25.5005	-24.0224	38.0867	34.579	-67.095	-27.8468	27.6549
24.7533	32.4695	34.4865	-23.2238	-25.522	-24.1463	38.117	34.6107	-67.0954	-27.9023	27.7756
24.7662	32.5026	34.5724	-23.2073	-25.6584	-24.1837	38.1067	34.6255	-67.0923	-27.9104	27.8149
24.7792	32.5232	34.6009	-23.1673	-25.7083	-24.2215	38.137	34.6676	-67.1332	-27.993	27.851
24.7922	32.5403	34.6233	-23.1516	-25.7483	-24.239	38.1617	34.8275	-67.1817	-28.0524	27.8705
24.8052	32.5438	34.6291	-23.1765	-25.7849	-24.2465	38.2714	34.815	-67.1805	-28.0846	27.8737
24.8182	32.5607	34.6214	-23.2185	-25.8414	-24.281	38.2974	34.8623	-67.1655	-28.093	27.9784
24.8312	32.6047	34.6269	-23.3041	-25.7947	-24.2921	38.3236	34.8627	-67.1468	-28.0703	28.016
24.8442	32.6422	34.6595	-23.3225	-25.8299	-24.317	38.3366	34.8798	-67.1446	-28.1168	28.0623
24.8571	32.6637	34.7176	-23.3045	-25.8587	-24.3322	38.3729	34.9171	-67.1559	-28.1559	28.0738
24.8701	32.6977	34.7468	-23.3166	-25.9008	-24.3546	38.4058	34.9883	-67.1471	-28.172	28.1154
24.8831	32.6788	34.7487	-23.3417	-25.9427	-24.3938	38.3787	35.0996	-67.0879	-28.1984	28.1601
24.8961	32.6896	34.7603	-23.3669	-25.9945	-24.4363	38.3992	35.1405	-67.0823	-28.2176	28.1818
24.9091	32.7238	34.7648	-23.3823	-26.0662	-24.3557	38.4391	35.1717	-67.0695	-28.2297	28.2547
24.9221	32.7551	34.8372	-23.493	-26.1346	-24.3974	38.4918	35.1994	-67.1002	-28.2751	28.3445
24.9351	32.9104	34.8122	-23.5443	-26.1698	-24.4258	38.5344	35.247	-67.0908	-28.2968	28.3801
24.948	32.9076	34.9139	-23.5788	-26.1945	-24.4372	38.5874	35.2334	-67.0881	-28.3154	28.4055
24.961	32.9489	34.9006	-23.5795	-26.2517	-24.3544	38.5494	35.2798	-67.0749	-28.3438	28.4272
24.974	32.9667	34.9242	-23.6038	-26.2509	-24.4778	38.588	35.3329	-67.0746	-28.3785	28.4293
24.987	32.9648	34.9278	-23.6215	-26.3074	-24.5482	38.6296	35.3824	-67.0431	-28.5147	28.5019
25	32.9768	34.9484	-23.636	-26.3476	-24.6116	38.6611	35.4327	-67.023	-28.5482	28.5572
25.013	32.9759	35.0626	-23.6233	-26.3846	-24.638	38.72	35.4873	-67.106	-28.5925	28.5821
25.026	32.9852	35.0852	-23.6375	-26.3913	-24.6836	38.8422	35.5017	-67.0951	-28.6302	28.5905
25.039	33.0079	35.0879	-23.6854	-26.4315	-24.705	38.8431	35.6022	-67.0707	-28.6173	28.6566
25.052	33.0137	35.1414	-23.7982	-26.5283	-24.7767	38.8815	35.6684	-67.073	-28.6446	28.6629
25.0649	33.06	35.1584	-23.8314	-26.5778	-24.8416	38.9102	35.6741	-67.0545	-28.8065	28.7428
25.0779	33.0931	35.1794	-23.848	-26.564	-24.8793	38.9556	35.7272	-67.1437	-28.8716	28.7818
25.0909	33.1232	35.1943	-23.858	-26.5812	-24.8593	39.0118	35.7099	-67.117	-28.9067	28.8041
25.1039	33.1331	35.2063	-23.9082	-26.6186	-24.8585	39.0691	35.659	-67.095	-28.8751	28.8602
25.1169	33.1663	35.2152	-23.9245	-26.6456	-24.9246	39.0492	35.7124	-67.1	-28.918	28.9198
25.1299	33.1894	35.2411	-23.88	-26.7029	-25.0348	39.0627	35.7424	-67.1082	-28.9775	28.9164
25.1429	33.2159	35.2911	-23.8823	-26.8449	-24.9787	39.133	35.7825	-67.1298	-29.0269	28.9472
25.1558	33.2732	35.3082	-23.9452	-26.8692	-25.0177	39.1626	35.8497	-67.1445	-29.0299	29.0044
25.1688	33.2973	35.2823	-23.8748	-26.8701	-25.0427	39.233	35.8155	-67.1557	-29.0533	29.0545
25.1818	33.3244	35.3074	-23.9062	-26.9179	-25.0904	39.2306	35.8382	-67.0966	-29.0796	29.1283
25.1948	33.3477	35.329	-23.9209	-26.9655	-25.1514	39.2522	35.9384	-67.0914	-29.065	29.1283
25.2078	33.3575	35.3404	-23.949	-27.0263	-25.2225	39.2574	35.9913	-66.9985	-29.1648	29.1749
25.2208	33.3877	35.3387	-23.9734	-27.0632	-25.2533	39.2663	36.0581	-67.0646	-29.2183	29.1846
25.2338	33.4079	35.3474	-23.9875	-27.0962	-25.3007	39.3829	36.0069	-67.0611	-29.2719	29.1912
25.2467	33.4417	35.3795	-24.0152	-27.1352	-25.3074	39.4524	36.029	-67.0807	-29.3284	29.3355
25.2597	33.4483	35.398	-24.0363	-27.1843	-25.3107	39.5053	36.0618	-67.1163	-29.24	29.3482
25.2727	33.4988	35.3522	-24.1082	-27.2334	-25.371	39.5246	36.105	-67.1209	-29.2957	29.4676
25.2857	33.5227	35.4296	-24.1674	-27.2789	-25.3904	39.5845	36.0573	-67.1319	-29.2936	29.5259
25.2987	33.6332	35.4661	-24.1761	-27.3177	-25.369	39.5398	36.0696	-67.1531	-29.3114	29.5208
25.3117	33.639	35.4999	-24.1813	-27.3455	-25.4062	39.5853	36.1321	-67.1778	-29.3561	29.5432
25.3247	33.6618	35.5177	-24.2333	-27.3656	-25.4113	39.6273	36.1775	-67.1919	-29.2706	29.6297
25.3377	33.6879	35.5185	-24.2854	-27.4289	-25.4666	39.6661	36.2062	-67.2048	-29.2756	29.6743
25.3507	33.7042	35.6395	-24.3211	-27.4854	-25.5015	39.6714	36.2249	-67.1734	-29.3032	29.6565
25.3636	33.7413	35.6292	-24.2739	-27.5118	-25.5166	39.724	36.2603	-67.1615	-29.3886	29.6958
25.3766	33.7621	35.6399	-24.3014	-27.5586	-25.5419	39.7438	36.4327	-67.2009	-29.4073	29.7184
25.3896	33.7695	35.6509	-24.339	-27.5849	-25.6101	39.9186	36.4319	-67.1944	-29.4326	29.7612
25.4026	33.8068	35.6554	-24.353	-27.6242	-25.6033	39.8445	36.5574	-67.188	-29.4715	29.7742
25.4156	33.8207	35.677	-24.3263	-27.7211	-25.6842	39.8847	36.6014	-67.2018	-29.5236	29.7851
25.4286	33.8653	35.7026	-24.3905	-27.8216	-25.6355	39.9413	36.6452	-67.2157	-29.5524	29.8503
25.4416	33.8804	35.7221	-24.4283	-27.8306	-25.6645	39.9505	36.6312	-67.243	-29.478	29.8881
25.4546	33.9326	35.742	-24.4458	-27.832	-25.6689	39.9159	36.6202	-67.1665	-29.472	29.8919
25.4675	33.9442	35.7786	-24.4699	-27.8565	-25.673	39.9619	36.6805	-67.2044	-29.3727	29.878
25.4805	34.0252	35.7915	-24.4973	-27.891	-25.7178	40.0248	36.7646	-67.1606	-29.4627	29.9205
25.4935	34.059	35.8909	-24.5758	-27.9322	-25.7527	40.0408	36.7716	-67.1602	-29.4758	29.9532
25.5065	34.1072	35.8817	-24.5745	-27.9669	-25.7977	40.067	36.7213	-67.0836	-29.5022	29.9759
25.5195	34.0882	35.9058	-24.587	-27.9982	-25.8156	40.0635	36.8547	-67.0621	-29.5419	30.0125
25.5325	34.1127	35.9035	-24.6262	-28.043	-25.8567	40.1147	36.8463	-66.9745	-29.5312	30.073
25.5454	34.1334	35.9148	-24.6519	-28.1178	-25.8872	40.1564	36.8823	-66.9884	-29.5773	30.1643
25.5584	34.1537	35.953	-24.7011	-28.186	-25.9541	40.2647	36.9319	-66.9847	-29.5756	30.1413
25.5714	34.1707	35.9879	-24.7166	-28.2311	-26.0042	40.3117	36.9852	-66.9604	-29.7316	30.255
25.5844	34.2221	36.0236	-24.8168	-28.239	-26.0275	40.322	37.0215	-66.9963	-29.6802	30.2736
25.5974	34.2433	36.0498	-24.8334	-28.2566	-26.0808	40.397	36.9229	-66.9186	-29.7104	30.3019
25.6104	34.2606	36.0593	-24.8498	-28.3007	-26.0629	40.2943	37.0353	-66.9155	-29.7339	30.3168
25.6234	34.324	36.0655	-24.8631	-28.2838	-26.2036	40.3256	37.0967	-66.9155	-29.7705	30.3661
25.6364	34.3533	36.0786	-24.8892	-28.377	-26.209	40.3529	37.1244	-66.9186	-29.7801	30.4091
25.6493	34.3762	36.1259	-25.0055	-28.3868	-26.2496	40.3797	37.1586	-66.9416	-29.8101	30.4313
25.6623	34.4331	36.1603	-25.0274	-28.4379	-26.2528	40.4339	37.1899	-67.0257	-29.8836	30.5198
25.6753	34.4063	36.2747	-25.0496	-28.4519	-26.2622	40.5261	37.1736	-67.0529	-29.923	30.5507
25.6883	34.4136	36.2839	-25.0784	-28.4926	-26.2607	40.5174	37.1739	-66.9698	-29.8914	30.5986
25.7013	34.4276	36.3203	-25.1033	-28.5496	-26.3874	40.5152	37.3015	-66.9648	-29.9002	30.6633
25.7143	34.4754	36.394	-25.1106	-28.6873	-26.4841	40.6301	37.3072	-66.9969	-29.9461	30.7113
25.7273	34.5169	36.4342	-25.141	-28.7545	-26.4196	40.6566	37.3736	-67.1069	-29.9852	30.7222
25.7403	34.5449	36.4576	-25.1782	-28.7505	-26.426	40.7406	37.3184	-67.1666	-29.9107	30.7362
25.7533	34.5628	36.4811	-25.2187	-28.8064	-26.4148	40.6999	37.333	-67.1652	-29.9611	30.8666
25.7662	34.5908	36.5246	-25.2793	-28.8178	-26.5449	40.7154	37.361	-67.22	-29.8838	30.9221
25.7792	34.6595	36.5781	-25.2493	-28.9507	-26.6119	40.7479	37.3355	-67.1809	-29.9179	30.9574
25.7922	34.6816	36.5815	-25.2727	-28.977	-26.6586	40.7536	37.4146	-67.2604	-29.9293	30.9762
25.8052	34.7672	36.5951	-25.2957	-29.0197	-26.6819	40.8166	37.4705	-67.3309	-29.9458	30.9982
25.8182	34.795	36.6787	-25.2983	-29.0318	-26.6913	40.8665	37.4625	-67.3378	-30.0094	31.0167
25.8312	34.8228	36.6773	-25.3344	-29.0467	-26.7099	40.9087	37.4911	-67.3172	-30.0356	31.0421
25.8442	34.8405	36.699	-25.3468	-29.0475	-26.8161	40.949	37.5164	-67.3264	-30.1048	31.1543
25.8571	34.8922	36.7208	-25.3488	-29.1632	-26.8389	40.9417	37.545	-67.3421	-30.1395	31.1521
25.8701	34.9314	36.7671	-25.3953	-29.1954	-26.875	40.9611	37.5831	-67.3712	-30.1673	31.1703
25.8831	34.9783	36.6991	-25.4331	-29.1539	-26.8904	41.0005	37.6207	-67.3934	-30.205	31.1747
25.8961	34.9785	36.7212	-25.4674	-29.1736	-26.8816	40.9821	37.6013	-67.3152	-30.2123	31.196
25.9091	34.9821	36.7232	-25.4913	-29.1759	-26.9428	40.9763	37.6594	-67.3049	-30.2496	31.2275
25.9221	35.0026	36.7724	-25.518	-29.2109	-27.112	41.0601	37.6837	-67.3213	-30.2766	31.2622
25.9351	35.0669	36.8083	-25.5002	-29.3033	-27.1673	41.0691	37.6844	-67.3408	-30.3902	31.3638
25.948	35.1113	36.8682	-25.597	-29.3091	-27.199	41.0913	37.6689	-67.2769	-30.3961	31.3473
25.961	35.183	36.7664	-25.6408	-29.3384	-27.2508	41.1202	37.7813	-67.2576	-30.4057	31.3779
[truncated: 2,133 more rows]

## Sheet: Figure S8B
Time(s)	Air pressure(kPa)
0.01299	-70.4225	-69.0521	-70.9361	-73.9679	-72.0779	-67.3489	-69.1887	-81.5816	-74.3103	-74.1469
0.02597	-70.4073	-69.0711	-70.908	-73.8918	-72.1238	-67.3638	-69.1884	-81.5806	-74.2983	-74.0897
0.03896	-70.3954	-69.0563	-70.9099	-73.8957	-72.124	-67.3751	-69.1513	-81.5487	-74.3774	-74.0958
0.05195	-70.3488	-69.1196	-70.855	-73.873	-72.114	-67.3255	-69.0771	-81.6313	-74.3656	-74.0814
0.06494	-70.2841	-69.177	-70.8538	-73.8705	-72.1042	-67.2998	-69.1954	-81.6203	-74.3436	-74.0003
0.07792	-70.2559	-69.1637	-70.8224	-73.8646	-72.0368	-67.4227	-69.124	-81.6158	-74.3014	-73.9974
0.09091	-70.2442	-69.0468	-70.7606	-73.808	-71.9647	-67.4053	-69.0935	-81.6442	-74.2894	-73.9604
0.1039	-70.222	-69.1021	-70.756	-73.9205	-71.9661	-67.4049	-69.0401	-81.608	-74.2165	-74.0623
0.11688	-70.186	-68.9856	-70.7824	-73.9096	-71.9101	-67.3608	-68.9971	-81.5267	-74.2384	-74.0109
0.12987	-70.1427	-69.0851	-70.7488	-73.8321	-71.8842	-67.3166	-68.9505	-81.6263	-74.2104	-73.9863
0.14286	-70.0863	-69.0649	-70.8579	-73.8327	-71.8621	-67.2524	-68.8971	-81.6155	-74.3043	-73.9585
0.15584	-69.9625	-69.1599	-70.8271	-73.793	-71.8371	-67.2288	-68.8161	-81.662	-74.2149	-73.9278
0.16883	-69.9287	-69.1382	-70.7831	-73.7293	-71.7986	-67.284	-68.7882	-81.6412	-74.1659	-73.924
0.18182	-69.8947	-69.103	-70.7161	-73.6585	-71.8616	-67.2303	-68.7542	-81.6639	-74.1235	-73.8153
0.19481	-69.8303	-69.0914	-70.6759	-73.6007	-71.8352	-67.1872	-68.7105	-81.6192	-74.0407	-73.8178
0.20779	-69.7762	-69.0563	-70.605	-73.5225	-71.7956	-67.1982	-68.6735	-81.6144	-74.0149	-73.784
0.22078	-69.7086	-68.9948	-70.5309	-73.4578	-71.8919	-67.1359	-68.6401	-81.6091	-73.9622	-73.6925
0.23377	-69.644	-68.9571	-70.4634	-73.3963	-71.8079	-67.1759	-68.563	-81.5761	-73.8929	-73.6412
0.24675	-69.6987	-68.9232	-70.4228	-73.3651	-71.7813	-67.1362	-68.6248	-81.5993	-73.7775	-73.5935
0.25974	-69.6308	-68.8899	-70.3385	-73.2534	-71.6303	-67.0968	-68.5363	-81.5747	-73.7135	-73.5418
0.27273	-69.6008	-68.8368	-70.2678	-73.2087	-71.5594	-66.9669	-68.4815	-81.556	-73.6296	-73.4293
0.28571	-69.5348	-68.7362	-70.2618	-73.1475	-71.4988	-66.8936	-68.3965	-81.4887	-73.5405	-73.3607
0.2987	-69.571	-68.6722	-70.1521	-73.0596	-71.4786	-66.7537	-68.4537	-81.4672	-73.5032	-73.2919
0.31169	-69.5109	-68.7474	-70.0763	-72.9855	-71.398	-66.6752	-68.3473	-81.5471	-73.399	-73.2231
0.32468	-69.4206	-68.6854	-69.9937	-73.0406	-71.3344	-66.6201	-68.3014	-81.5439	-73.2956	-73.2762
0.33766	-69.284	-68.6234	-69.9279	-72.9424	-71.3799	-66.5415	-68.2556	-81.5135	-73.1958	-73.1791
0.35065	-69.3411	-68.5819	-69.8731	-72.8443	-71.3127	-66.4698	-68.3217	-81.4959	-73.1366	-73.1359
0.36364	-69.2554	-68.5238	-69.8057	-72.7668	-71.168	-66.443	-68.2246	-81.4614	-73.014	-73.042
0.37662	-69.2546	-68.4422	-69.7181	-72.6894	-71.1165	-66.2488	-68.1888	-81.4433	-72.9353	-72.9651
0.38961	-69.1844	-68.337	-69.7092	-72.5989	-71.0715	-66.1827	-68.1269	-81.2799	-72.935	-72.902
0.4026	-69.1113	-68.2517	-69.54	-72.6068	-70.9166	-66.0532	-68.0281	-81.2505	-72.7603	-72.8903
0.41558	-68.9911	-68.1595	-69.6034	-72.5315	-70.8332	-65.9578	-67.9533	-81.2071	-72.7514	-72.7957
0.42857	-68.9249	-68.0744	-69.4935	-72.4297	-70.7639	-65.8594	-67.852	-81.2032	-72.6636	-72.8438
0.44156	-68.8188	-67.9188	-69.4858	-72.335	-70.6719	-65.7713	-67.698	-81.1208	-72.6305	-72.7522
0.45455	-68.7872	-67.8637	-69.3989	-72.2477	-70.5999	-65.6731	-67.7212	-81.1145	-72.4377	-72.6505
0.46753	-68.6218	-67.7756	-69.3159	-72.151	-70.5011	-65.6121	-67.6484	-81.2332	-72.3367	-72.5926
0.48052	-68.5033	-67.6646	-69.1732	-72.0345	-70.406	-65.4877	-67.6684	-81.2484	-72.2428	-72.4875
0.49351	-68.4053	-67.6211	-69.105	-71.9387	-70.2364	-65.5054	-67.5592	-81.2095	-72.1327	-72.396
0.50649	-68.281	-67.5007	-68.9598	-71.918	-70.1603	-65.3468	-67.4672	-81.1767	-72.0128	-72.4304
0.51948	-68.1671	-67.404	-68.8286	-71.7842	-70.027	-65.3722	-67.3822	-81.1267	-71.8962	-72.3352
0.53247	-68.074	-67.3279	-68.7185	-71.6469	-69.9357	-65.2584	-67.2777	-81.1135	-71.7666	-72.1591
0.54545	-67.9241	-67.2084	-68.6293	-71.5326	-69.8396	-65.1552	-67.1604	-81.0795	-71.7735	-72.0333
0.55844	-67.8184	-67.0092	-68.4835	-71.5308	-69.7104	-64.9986	-67.0666	-81.0646	-71.6343	-72.0433
0.57143	-67.6963	-66.959	-68.3885	-71.3997	-69.7241	-64.9034	-66.953	-81.0123	-71.4854	-71.9337
0.58442	-67.5314	-66.8285	-68.2161	-71.357	-69.5917	-64.7517	-66.8499	-80.9629	-71.2592	-71.8789
0.5974	-67.3877	-66.7289	-68.0938	-71.1571	-69.531	-64.6544	-66.754	-80.9432	-71.1131	-71.6904
0.61039	-67.2613	-66.5996	-68.0777	-71.0445	-69.3444	-64.5005	-66.6052	-80.896	-71.103	-71.5823
0.62338	-67.0873	-66.4921	-67.9324	-70.9254	-69.2398	-64.3571	-66.396	-80.9464	-70.9471	-71.4242
0.63636	-66.9435	-66.312	-67.8823	-70.7966	-69.1223	-64.2476	-66.2635	-80.8616	-70.8869	-71.287
0.64935	-66.9129	-66.1789	-67.7293	-70.6349	-68.9754	-64.0948	-66.2604	-80.8227	-70.7575	-71.1534
0.66234	-66.7129	-66.1617	-67.6001	-70.4939	-68.8093	-63.9191	-66.0976	-80.9054	-70.5852	-71.0032
0.67532	-66.4996	-66.127	-67.4514	-70.3567	-68.701	-63.7974	-65.9079	-80.9455	-70.4278	-70.9009
0.68831	-66.3265	-65.9148	-67.3881	-70.2167	-68.5633	-63.6591	-65.7449	-80.8536	-70.3126	-70.772
0.7013	-66.1512	-65.7391	-67.1575	-70.1251	-68.3931	-63.5044	-65.6091	-80.8175	-70.0937	-70.6602
0.71429	-66.0236	-65.6308	-67.1202	-70.0015	-68.2879	-63.3541	-65.4472	-80.7706	-70.0611	-70.4957
0.72727	-65.7686	-65.5371	-66.9542	-69.8412	-68.1228	-63.1773	-65.2381	-80.8078	-69.906	-70.3728
0.74026	-65.7404	-65.3808	-66.7755	-69.6716	-67.9852	-63.0479	-65.138	-80.7983	-69.7885	-70.2439
0.75325	-65.5697	-65.3843	-66.6312	-69.513	-67.8214	-62.8852	-64.9765	-80.8638	-69.6179	-70.072
0.76623	-65.4476	-65.2281	-66.4706	-69.3618	-67.6581	-62.6655	-64.8594	-80.8462	-69.4718	-69.901
0.77922	-65.2973	-65.0732	-66.3207	-69.2012	-67.631	-62.5032	-64.7261	-80.8147	-69.3168	-69.7136
0.79221	-65.1008	-64.8927	-66.0938	-69.072	-67.4579	-62.342	-64.5902	-80.7554	-69.0681	-69.6278
0.80519	-64.9452	-64.709	-66.0463	-68.9503	-67.3525	-62.1816	-64.4017	-80.6785	-68.9754	-69.4454
0.81818	-64.7226	-64.634	-65.8935	-68.7552	-67.2041	-62.0048	-64.1971	-80.6814	-68.8205	-69.3179
0.83117	-64.5237	-64.4562	-65.725	-68.5715	-66.9992	-61.9171	-64.0433	-80.6569	-68.6264	-69.1808
0.84416	-64.2655	-64.3944	-65.5774	-68.4054	-66.8251	-61.737	-63.799	-80.6593	-68.4097	-68.9869
0.85714	-64.0927	-64.2167	-65.526	-68.2099	-66.6787	-61.5916	-63.6625	-80.5973	-68.3597	-68.8446
0.87013	-63.8731	-64.0635	-65.3561	-68.0323	-66.5159	-61.3332	-63.4464	-80.5916	-68.177	-68.666
0.88312	-63.6908	-63.9245	-65.1205	-67.8625	-66.2689	-61.2486	-63.2817	-80.5621	-68.0021	-68.4782
0.8961	-63.5161	-63.7728	-64.9233	-67.6963	-66.1433	-61.0689	-63.0979	-80.5319	-67.8116	-68.3558
0.90909	-63.3596	-63.6119	-64.7136	-67.4766	-65.9444	-60.8633	-62.9213	-80.4477	-67.6586	-68.1943
0.92208	-63.2379	-63.4925	-64.552	-67.3152	-65.7799	-60.6888	-62.8511	-80.3975	-67.4897	-67.9928
0.93506	-63.0532	-63.3272	-64.3477	-67.1513	-65.5623	-60.5701	-62.6455	-80.3505	-67.3185	-67.7922
0.94805	-62.9578	-63.136	-64.1478	-66.9712	-65.3886	-60.3115	-62.5354	-80.3097	-67.1318	-67.5823
0.96104	-62.7736	-62.9898	-63.9457	-66.745	-65.3181	-60.1207	-62.3357	-80.2618	-66.9929	-67.36
0.97403	-62.5702	-62.8175	-63.7206	-66.601	-65.1256	-59.9412	-62.1369	-80.1763	-66.6996	-67.22
0.98701	-62.3545	-62.6162	-63.5019	-66.3301	-64.9442	-59.7428	-61.9391	-80.147	-66.4939	-67.0344
1	-62.1808	-62.4467	-63.297	-66.1101	-64.7406	-59.5452	-61.7795	-80.1168	-66.3161	-66.8595
1.01299	-61.9814	-62.2918	-63.0998	-65.83	-64.67	-59.3517	-61.588	-80.0761	-66.0961	-66.5975
1.02597	-61.7524	-62.0772	-63.0364	-65.6377	-64.5002	-59.1859	-61.4318	-80.0315	-66.0131	-66.4164
1.03896	-61.4802	-61.9856	-62.8379	-65.4131	-64.3016	-58.9672	-61.1585	-80.0577	-65.8048	-66.2056
1.05195	-61.2592	-61.8255	-62.6099	-65.1828	-64.0942	-58.8916	-60.9498	-80.0103	-65.6014	-66.0392
1.06494	-61.0662	-61.6563	-62.4198	-64.9394	-63.9617	-58.6241	-60.7525	-79.9724	-65.3487	-65.8134
1.07792	-60.8443	-61.3871	-62.269	-64.6998	-63.7597	-58.4187	-60.5564	-79.8962	-65.2426	-65.619
1.09091	-60.6403	-61.1923	-62.0292	-64.5128	-63.5388	-58.1909	-60.3378	-79.8152	-64.9294	-65.4529
1.1039	-60.4207	-61.124	-61.8205	-64.2912	-63.3428	-57.971	-60.09	-79.8996	-64.7275	-65.2716
1.11688	-60.1752	-60.8892	-61.5183	-64.1349	-63.1376	-57.7657	-59.9039	-79.8671	-64.4528	-65.0577
1.12987	-59.9342	-60.6513	-61.3992	-63.8961	-62.9132	-57.5648	-59.6954	-79.7626	-64.3209	-64.8781
1.14286	-59.7114	-60.4547	-61.2185	-63.672	-62.7034	-57.2684	-59.6172	-79.7138	-64.114	-64.6657
1.15584	-59.3927	-60.2627	-61.0224	-63.4219	-62.3997	-57.1357	-59.4043	-79.6547	-63.8749	-64.4108
1.16883	-59.1998	-60.0517	-60.8244	-63.1795	-62.3057	-56.9408	-59.1793	-79.5987	-63.6406	-64.1325
1.18182	-58.9444	-59.8085	-60.5532	-62.9584	-62.0861	-56.6539	-58.9723	-79.5522	-63.4179	-63.9528
1.19481	-58.6801	-59.6983	-60.3332	-62.7553	-61.871	-56.4126	-58.6582	-79.6067	-63.1463	-63.6769
1.20779	-58.4503	-59.4184	-60.1927	-62.5399	-61.6706	-56.1996	-58.4219	-79.4994	-62.9947	-63.4764
1.22078	-58.1718	-59.1896	-59.8926	-62.3465	-61.4509	-55.9982	-58.1937	-79.4109	-62.7066	-63.3011
1.23377	-57.8946	-59.0572	-59.6506	-62.0637	-61.1987	-55.7445	-57.9055	-79.4839	-62.4495	-63.0769
1.24675	-57.6621	-58.8156	-59.5253	-61.8555	-61.0016	-55.5497	-57.655	-79.3515	-62.2857	-62.844
1.25974	-57.513	-58.6083	-59.2382	-61.5882	-60.7484	-55.3058	-57.5549	-79.3054	-62.0899	-62.6191
1.27273	-57.2656	-58.382	-59.0169	-61.3357	-60.4522	-55.0802	-57.3195	-79.2588	-61.828	-62.3477
1.28571	-57.0568	-58.174	-58.8138	-61.128	-60.2105	-54.9248	-57.1192	-79.2386	-61.6147	-62.061
1.2987	-56.7961	-57.9507	-58.5652	-60.8264	-60.0051	-54.7177	-56.8903	-79.1846	-61.3592	-61.755
1.31169	-56.5836	-57.6652	-58.4402	-60.5621	-59.7659	-54.4749	-56.6156	-79.0796	-61.2171	-61.5165
1.32468	-56.3282	-57.3672	-58.2275	-60.3328	-59.5483	-54.2268	-56.376	-79.0415	-61.0143	-61.2193
1.33766	-56.1793	-57.1405	-57.9767	-60.0914	-59.3186	-53.8987	-56.1991	-78.9929	-60.756	-60.9477
1.35065	-55.8806	-56.8892	-57.7242	-59.828	-59.0904	-53.6346	-55.913	-78.9914	-60.5393	-60.7208
1.36364	-55.6464	-56.6673	-57.487	-59.5796	-58.8066	-53.4806	-55.6616	-78.9398	-60.3139	-60.4454
1.37662	-55.3834	-56.4198	-57.2278	-59.4413	-58.5844	-53.2455	-55.405	-78.8778	-60.0765	-60.2944
1.38961	-55.1654	-56.1443	-56.9837	-59.188	-58.3602	-53.1476	-55.1704	-78.8291	-59.8339	-60.0721
1.4026	-55.024	-55.9178	-56.7379	-58.9027	-58.0774	-52.864	-55.0089	-78.767	-59.5863	-59.8343
1.41558	-54.7776	-55.6557	-56.49	-58.6253	-57.9824	-52.6318	-54.7389	-78.6947	-59.3168	-59.5472
1.42857	-54.5162	-55.3988	-56.196	-58.417	-57.7421	-52.3944	-54.5109	-78.6618	-59.0181	-59.3295
1.44156	-54.2196	-55.2318	-55.9266	-58.1603	-57.5	-52.132	-54.183	-78.7232	-58.7605	-59.0467
1.45455	-53.9544	-55.0066	-55.6788	-57.8782	-57.2191	-51.9863	-53.8898	-78.6377	-58.4778	-58.7855
1.46753	-53.6874	-54.7763	-55.4355	-57.5532	-57.0275	-51.7557	-53.6857	-78.5992	-58.1969	-58.4353
1.48052	-53.4222	-54.4396	-55.2786	-57.2898	-56.7538	-51.49	-53.416	-78.5161	-57.9886	-58.1609
1.49351	-53.1751	-54.1249	-55.0068	-56.9467	-56.5356	-51.2157	-53.1551	-78.4621	-57.7051	-57.8334
1.50649	-52.916	-53.9031	-54.7807	-56.6618	-56.278	-51.0108	-52.8865	-78.3912	-57.4299	-57.5468
1.51948	-52.6247	-53.5959	-54.4758	-56.4869	-56.0039	-50.7538	-52.6332	-78.3569	-57.112	-57.3803
1.53247	-52.3681	-53.3579	-54.2501	-56.1474	-55.6766	-50.6003	-52.379	-78.3088	-56.8557	-57.1053
1.54545	-52.1233	-53.1282	-53.9724	-55.9932	-55.4275	-50.3349	-52.0599	-78.2271	-56.571	-56.9538
1.55844	-51.8165	-52.8527	-53.7099	-55.7245	-55.1361	-50.1929	-51.8333	-78.1988	-56.2582	-56.6739
1.57143	-51.5556	-52.6127	-53.4425	-55.4303	-54.87	-49.9628	-51.5647	-78.1531	-55.9845	-56.595
1.58442	-51.2799	-52.2902	-53.2383	-55.1206	-54.6056	-49.6645	-51.2675	-78.0087	-55.7871	-56.3406
1.5974	-51.0809	-52.0362	-52.9796	-54.8629	-54.3292	-49.3172	-51.0944	-77.9473	-55.478	-56.0376
1.61039	-50.8046	-51.7907	-52.7028	-54.5664	-54.1936	-49.0787	-50.84	-77.8858	-55.2446	-55.7034
1.62338	-50.5068	-51.5032	-52.3265	-54.3628	-53.8536	-48.8354	-50.5808	-77.8037	-54.925	-55.4492
1.63636	-50.221	-51.2374	-52.022	-54.1727	-53.59	-48.5772	-50.2933	-77.7011	-54.6435	-55.2988
1.64935	-49.9537	-50.9119	-51.8347	-53.9183	-53.3285	-48.3414	-50.0213	-77.5812	-54.4051	-55.0072
1.66234	-49.7867	-50.6447	-51.5498	-53.6585	-53.0054	-48.0369	-49.8497	-77.5476	-54.1356	-54.721
1.67532	-49.5154	-50.3793	-51.2469	-53.3464	-52.8775	-47.8008	-49.5536	-77.4765	-53.8847	-54.4261
1.68831	-49.2594	-50.0994	-50.8984	-53.1141	-52.5816	-47.5163	-49.2393	-77.388	-53.5342	-54.214
1.7013	-48.975	-49.8249	-50.5878	-52.8202	-52.3581	-47.2706	-48.9236	-77.3123	-53.2555	-54.0392
1.71429	-48.6892	-49.455	-50.3704	-52.528	-52.0892	-46.9899	-48.5892	-77.1817	-53.0161	-53.7799
1.72727	-48.5037	-49.1476	-50.115	-52.1711	-51.8057	-46.6271	-48.4183	-77.1408	-52.7355	-53.499
1.74026	-48.0791	-48.9333	-49.8511	-51.8639	-51.5107	-46.2993	-48.0716	-77.1104	-52.4268	-53.2033
1.75325	-47.7809	-48.6478	-49.579	-51.5889	-51.2238	-46.1692	-47.8205	-77.0903	-52.1308	-52.94
1.76623	-47.5666	-48.3845	-49.306	-51.2693	-50.9181	-45.7926	-47.6228	-77.0127	-51.8237	-52.7017
1.77922	-47.2303	-48.1473	-49.0017	-51.006	-50.6647	-45.4707	-47.2394	-76.9921	-51.5387	-52.4009
1.79221	-46.9729	-47.8652	-48.6686	-50.8025	-50.4132	-45.1979	-46.9419	-76.9343	-51.152	-52.1019
1.80519	-46.6608	-47.5545	-48.3638	-50.5858	-50.1604	-44.9135	-46.6972	-76.8726	-50.8648	-51.9438
1.81818	-46.3744	-47.2794	-48.0816	-50.2983	-49.8591	-44.7398	-46.3712	-76.8106	-50.5592	-51.661
1.83117	-46.1035	-46.9863	-47.768	-49.9354	-49.5934	-44.4181	-46.0783	-76.775	-50.2522	-51.377
1.84416	-45.808	-46.651	-47.5779	-49.6479	-49.2934	-44.139	-45.7774	-76.6205	-50.0155	-51.0685
1.85714	-45.627	-46.358	-47.2932	-49.3621	-49.0024	-43.8584	-45.5574	-76.5856	-49.7351	-50.7858
1.87013	-45.3386	-46.0509	-46.9945	-49.0376	-48.6692	-43.5968	-45.2809	-76.5537	-49.4431	-50.4547
1.88312	-45.0595	-45.7492	-46.63	-48.8302	-48.3244	-43.2773	-44.9831	-76.4577	-49.0585	-50.2001
1.8961	-44.7832	-45.4429	-46.3436	-48.514	-48.0937	-43.0237	-44.6711	-76.4153	-48.733	-49.8944
1.90909	-44.4822	-45.1421	-46.0186	-48.1622	-47.927	-42.7486	-44.3854	-76.3425	-48.4262	-49.5977
1.92208	-44.2822	-44.8601	-45.7293	-47.8593	-47.5759	-42.4419	-44.2071	-76.2761	-48.108	-49.3097
1.93506	-44.0053	-44.5839	-45.4624	-47.5617	-47.312	-42.1609	-43.9482	-76.1863	-47.7621	-48.9935
1.94805	-43.7174	-44.2657	-45.0527	-47.2937	-47.0337	-41.8853	-43.6547	-76.0966	-47.3947	-48.7372
1.96104	-43.4351	-43.9459	-44.7188	-46.9575	-46.7236	-41.5817	-43.3503	-76.0399	-47.059	-48.5691
1.97403	-43.1217	-43.6521	-44.4341	-46.6304	-46.5479	-41.3141	-43.1121	-75.9495	-46.749	-48.2561
1.98701	-42.8141	-43.3368	-44.1143	-46.346	-46.2345	-40.992	-42.7955	-75.8525	-46.5503	-47.8617
2	-42.4854	-43.0272	-43.793	-46.1724	-45.9704	-40.7161	-42.5115	-75.8087	-46.2134	-47.6662
2.01299	-42.1624	-42.6929	-43.5045	-45.8515	-45.6649	-40.4056	-42.2262	-75.8337	-45.8886	-47.3832
2.02597	-41.8621	-42.3637	-43.1504	-45.6079	-45.3347	-40.0871	-41.926	-75.7051	-45.4949	-47.1092
2.03896	-41.5368	-42.1753	-42.8449	-45.31	-45.0773	-39.7813	-41.581	-75.7249	-45.1972	-46.8209
2.05195	-41.2334	-41.8996	-42.5384	-44.991	-44.7679	-39.6103	-41.2882	-75.5782	-44.8685	-46.5349
2.06494	-40.9058	-41.5758	-42.2038	-44.6304	-44.4305	-39.3083	-41.0007	-75.5191	-44.5489	-46.4035
2.07792	-40.6009	-41.2234	-42.0068	-44.3597	-44.153	-39.0123	-40.6888	-75.3885	-44.2559	-46.0842
2.09091	-40.3971	-40.9432	-41.6149	-44.0542	-43.8579	-38.6582	-40.4709	-75.3277	-43.9396	-45.7676
2.1039	-40.0626	-40.6283	-41.3065	-43.7034	-43.6571	-38.3798	-40.1654	-75.2461	-43.6158	-45.4564
2.11688	-39.7743	-40.2992	-41.045	-43.4091	-43.379	-38.0203	-39.8557	-75.191	-43.4505	-45.1875
2.12987	-39.3903	-40.0634	-40.6495	-43.1075	-43.0798	-37.6804	-39.4945	-75.1291	-43.1144	-44.8438
2.14286	-39.072	-39.7664	-40.3377	-42.761	-42.7051	-37.4307	-39.1689	-75.0635	-42.8083	-44.5392
2.15584	-38.7609	-39.4688	-40.0351	-42.4504	-42.3827	-37.1061	-38.886	-75.0112	-42.5151	-44.2531
2.16883	-38.5892	-39.1669	-39.7284	-42.1088	-42.0493	-36.7667	-38.6777	-74.9219	-42.1946	-43.9554
2.18182	-38.3005	-38.8742	-39.4241	-41.7797	-41.8089	-36.4032	-38.3692	-74.8428	-41.8801	-43.5994
2.19481	-37.9945	-38.5706	-39.0311	-41.5004	-41.507	-36.117	-38.0734	-74.7531	-41.4972	-43.3504
2.20779	-37.6065	-38.3339	-38.711	-41.1538	-41.191	-35.7929	-37.7123	-74.7511	-41.167	-43.0635
2.22078	-37.2651	-38.043	-38.4302	-40.8502	-40.8438	-35.5832	-37.4238	-74.6762	-40.8432	-42.7319
2.23377	-36.9375	-37.7211	-38.1011	-40.6281	-40.5459	-35.2933	-37.1378	-74.6214	-40.5361	-42.5421
2.24675	-36.5857	-37.3607	-37.8353	-40.2826	-40.2205	-34.9758	-36.8072	-74.4951	-40.2046	-42.2517
2.25974	-36.2766	-37.0662	-37.6479	-39.957	-39.9281	-34.6845	-36.5194	-74.4255	-40.0117	-41.9537
2.27273	-35.8991	-36.7983	-37.3603	-39.6444	-39.6148	-34.3622	-36.1772	-74.3457	-39.6717	-41.6552
2.28571	-35.5338	-36.5851	-37.0352	-39.2907	-39.2837	-34.0589	-35.854	-74.3843	-39.368	-41.3657
2.2987	-35.269	-36.2989	-36.8139	-39.0037	-38.9954	-33.8072	-35.547	-74.3229	-39.0336	-41.0287
2.31169	-34.9005	-35.9785	-36.4672	-38.6146	-38.7199	-33.4891	-35.2362	-74.2515	-38.6951	-40.6945
2.32468	-34.5761	-35.6672	-36.1767	-38.2514	-38.4955	-33.1836	-34.9346	-74.1832	-38.3592	-40.372
2.33766	-34.2983	-35.3416	-35.8285	-37.9252	-38.188	-32.8674	-34.6124	-74.1114	-38.2021	-40.085
2.35065	-33.9931	-35.0284	-35.5335	-37.7209	-37.8668	-32.5673	-34.2832	-74.0263	-37.8067	-39.8588
2.36364	-33.6606	-34.7081	-35.2246	-37.3216	-37.6599	-32.2069	-34.0006	-73.9815	-37.4875	-39.4877
2.37662	-33.3514	-34.3702	-35.0208	-37.0022	-37.3422	-31.9044	-33.6906	-73.8386	-37.2594	-39.1826
2.38961	-33.1742	-34.0446	-34.7298	-36.609	-37.0242	-31.5506	-33.4822	-73.7428	-36.9345	-38.8567
2.4026	-32.8802	-33.7488	-34.4244	-36.2831	-36.8919	-31.2633	-33.177	-73.6606	-36.6428	-38.5202
2.41558	-32.5825	-33.3519	-34.0376	-35.9739	-36.5518	-30.9454	-32.8545	-73.5781	-36.3236	-38.2334
2.42857	-32.2025	-33.0793	-33.7003	-35.6581	-36.258	-30.5965	-32.4639	-73.5328	-36.0073	-37.9053
2.44156	-31.9288	-32.7832	-33.4196	-35.3552	-35.8858	-30.3853	-32.0965	-73.4677	-35.7009	-37.5666
2.45455	-31.5708	-32.4299	-33.0712	-35.1402	-35.5697	-30.0972	-31.8167	-73.4293	-35.3535	-37.3094
2.46753	-31.266	-32.1166	-32.7529	-34.7878	-35.1682	-29.8267	-31.4728	-73.33	-35.0149	-36.9554
2.48052	-30.9904	-31.7928	-32.3666	-34.567	-34.8662	-29.5295	-31.1761	-73.2608	-34.635	-36.7123
2.49351	-30.6369	-31.5876	-32.0433	-34.2597	-34.5504	-29.2582	-30.7821	-73.2867	-34.3014	-36.3952
2.50649	-30.3166	-31.2623	-31.696	-33.9083	-34.1906	-29.0446	-30.4752	-73.219	-34.0045	-36.0477
2.51948	-29.9927	-30.9701	-31.392	-33.6847	-33.8877	-28.788	-30.1486	-73.1544	-33.667	-35.8562
2.53247	-29.6919	-30.5431	-31.0576	-33.364	-33.5745	-28.4566	-29.8119	-73.2123	-33.3628	-35.5481
2.54545	-29.3704	-30.2097	-30.6654	-33.087	-33.2107	-28.138	-29.5049	-73.1202	-33.0141	-35.26
2.55844	-29.0009	-29.9809	-30.3362	-32.76	-32.9344	-27.8429	-29.1335	-73.1228	-32.702	-34.9316
2.57143	-28.6673	-29.6791	-30.0267	-32.4295	-32.5498	-27.6522	-28.7948	-73.0652	-32.3431	-34.5962
2.58442	-28.3405	-29.3738	-29.6966	-32.2011	-32.2586	-27.361	-28.4993	-73.0039	-31.9636	-34.4025
2.5974	-28.0404	-29.1773	-29.3663	-31.8731	-31.9268	-27.0196	-28.1399	-73.0515	-31.6474	-34.0745
2.61039	-27.6893	-28.7893	-29.1336	-31.5583	-31.6114	-26.7183	-27.8339	-72.9244	-31.3154	-33.7295
2.62338	-27.4838	-28.4713	-28.8141	-31.2568	-31.2992	-26.3254	-27.626	-72.8838	-31.0147	-33.4347
2.63636	-27.1518	-28.13	-28.4642	-30.9046	-31.109	-25.9991	-27.308	-72.8293	-30.7207	-33.0823
2.64935	-26.8329	-27.8255	-28.2868	-30.5821	-30.8418	-25.6531	-26.99	-72.7174	-30.4782	-32.763
2.66234	-26.4938	-27.5142	-27.9795	-30.2796	-30.5233	-25.3575	-26.8476	-72.6296	-30.1763	-32.4703
2.67532	-26.1885	-27.1997	-27.6556	-29.9232	-30.1106	-25.0418	-26.5179	-72.5725	-29.8543	-32.1298
2.68831	-25.8532	-26.8748	-27.2672	-29.6474	-29.7982	-24.7363	-26.2082	-72.4746	-29.4745	-31.8434
2.7013	-25.4841	-26.6716	-26.9657	-29.355	-29.4958	-24.4309	-25.8673	-72.4883	-29.1245	-31.5276
2.71429	-25.1247	-26.2972	-26.6477	-29.029	-29.1565	-24.1153	-25.5317	-72.4121	-28.8587	-31.242
2.72727	-24.8664	-25.9994	-26.354	-28.7295	-28.8003	-23.7086	-25.24	-72.3358	-28.5157	-30.9061
2.74026	-24.5683	-25.7013	-25.9801	-28.3316	-28.6027	-23.4055	-24.9319	-72.2965	-28.2162	-30.5159
2.75325	-24.2502	-25.3421	-25.7526	-28.0268	-28.2884	-23.1025	-24.6205	-72.1932	-27.9881	-30.2026
2.76623	-24.0478	-25.0296	-25.4391	-27.6948	-27.9577	-22.7628	-24.4145	-72.1365	-27.6836	-29.9262
2.77922	-23.7394	-24.7035	-25.1356	-27.3726	-27.6745	-22.4637	-24.119	-72.0802	-27.3492	-29.5895
2.79221	-23.4515	-24.3805	-24.7571	-27.0876	-27.398	-22.1178	-23.7831	-71.9733	-26.9838	-29.3102
2.80519	-23.0794	-24.1525	-24.4355	-26.7596	-27.1047	-21.8261	-23.4229	-71.9943	-26.6617	-29.0346
2.81818	-22.7874	-23.8413	-24.1276	-26.4558	-26.7436	-21.5562	-23.089	-71.9185	-26.3263	-28.7017
2.83117	-22.3952	-23.52	-23.7821	-26.2676	-26.4319	-21.2477	-22.7888	-71.8698	-25.9808	-28.4607
2.84416	-22.1078	-23.362	-23.4901	-25.9299	-26.1304	-20.9529	-22.4615	-71.9398	-25.6793	-28.1636
2.85714	-21.8143	-23.041	-23.1649	-25.5929	-25.7582	-20.6007	-22.1613	-71.8863	-25.3579	-27.8831
2.87013	-21.5047	-22.7302	-22.8361	-25.2488	-25.4703	-20.2887	-21.838	-71.8126	-24.9863	-27.5315
2.88312	-21.2156	-22.3487	-22.6187	-24.8746	-25.1694	-19.9972	-21.5317	-71.691	-24.7875	-27.2542
2.8961	-20.9715	-22.0341	-22.3079	-24.5516	-24.8486	-19.6179	-21.3375	-71.6156	-24.4586	-26.9436
2.90909	-20.6777	-21.6496	-21.9973	-24.1713	-24.5622	-19.2815	-21.0302	-71.5601	-24.1366	-26.582
2.92208	-20.394	-21.353	-21.8259	-23.8679	-24.2734	-19.0028	-20.7368	-71.4778	-23.9574	-26.2139
2.93506	-20.2095	-21.0465	-21.5185	-23.5276	-23.9308	-18.7003	-20.5625	-71.4053	-23.6348	-25.9272
2.94805	-19.9057	-20.7434	-21.1915	-23.1975	-23.6564	-18.3844	-20.2856	-71.3528	-23.3192	-25.5966
2.96104	-19.6562	-20.4505	-20.8278	-22.9188	-23.3463	-18.0925	-19.9522	-71.2565	-22.9731	-25.3472
2.97403	-19.2722	-20.202	-20.5041	-22.6068	-23.0498	-17.7773	-19.5948	-71.2316	-22.6637	-25.0347
2.98701	-18.9888	-19.9108	-20.1982	-22.2781	-22.6584	-17.5739	-19.2908	-71.1877	-22.3877	-24.7359
3	-18.6657	-19.6132	-19.8256	-22.0652	-22.3473	-17.2777	-18.9809	-71.121	-22.051	-24.5355
3.01299	-18.3433	-19.309	-19.4963	-21.7218	-22.0308	-16.9719	-18.6849	-71.0645	-21.6941	-24.1508
3.02597	-18.0216	-18.9238	-19.242	-21.3983	-21.7291	-16.6901	-18.3856	-70.9908	-21.4454	-23.8798
3.03896	-17.8159	-18.6589	-18.9085	-21.0824	-21.4012	-16.3344	-18.1443	-70.8967	-21.127	-23.5755
3.05195	-17.5106	-18.337	-18.6191	-20.7493	-21.1451	-16.0088	-17.8569	-70.8396	-20.779	-23.187
3.06494	-17.2163	-17.9854	-18.4354	-20.4562	-20.8768	-15.7273	-17.5964	-70.6949	-20.5805	-22.8654
3.07792	-17.0315	-17.688	-18.1155	-20.1265	-20.4987	-15.3924	-17.4078	-70.6203	-20.2659	-22.5777
3.09091	-16.734	-17.391	-17.806	-19.8037	-20.3412	-15.1115	-17.1168	-70.5423	-19.9453	-22.2564
3.1039	-16.4505	-17.0605	-17.555	-19.515	-20.0476	-14.8041	-16.8233	-70.5012	-19.8176	-21.9289
3.11688	-16.0831	-16.7848	-17.2211	-19.1866	-19.7512	-14.4702	-16.5064	-70.4366	-19.5337	-21.6255
3.12987	-15.7625	-16.5883	-16.9243	-18.8756	-19.4451	-14.1434	-16.1755	-70.4003	-19.2139	-21.2956
3.14286	-15.4286	-16.2111	-16.7025	-18.6119	-19.1566	-13.8645	-15.9083	-70.3047	-18.9491	-20.9964
3.15584	-15.1973	-15.9042	-16.3748	-18.295	-18.8349	-13.4777	-15.652	-70.2423	-18.675	-20.6773
3.16883	-14.9273	-15.6548	-15.981	-17.9075	-18.6019	-13.1846	-15.3497	-70.1665	-18.3642	-20.2971
3.18182	-14.6578	-15.3146	-15.7978	-17.6175	-18.3164	-12.8923	-15.0482	-70.0296	-18.1221	-19.9941
3.19481	-14.3973	-14.9844	-15.4719	-17.3114	-18.0278	-12.5158	-14.8493	-69.9794	-17.841	-19.6884
3.20779	-14.0848	-14.752	-15.204	-16.976	-17.7229	-12.2094	-14.707	-69.9026	-17.5638	-19.4068
3.22078	-13.7997	-14.4462	-14.9133	-16.6348	-17.3844	-11.9107	-14.4291	-69.8531	-17.2638	-19.0853
3.23377	-13.5255	-14.1401	-14.5517	-16.3586	-17.1161	-11.6266	-14.1285	-69.7633	-16.9238	-18.7605
3.24675	-13.174	-13.8887	-14.2541	-16.0569	-16.8248	-11.2996	-13.8111	-69.7508	-16.6681	-18.5134
3.25974	-12.9167	-13.5785	-13.9913	-15.7527	-16.4663	-11.038	-13.5078	-69.6917	-16.3561	-18.1726
3.27273	-12.6532	-13.2419	-13.6313	-15.51	-16.1715	-10.7306	-13.2586	-69.6154	-15.9903	-17.9198
3.28571	-12.3541	-12.9194	-13.3251	-15.2182	-16.0367	-10.4677	-12.9898	-69.596	-15.7289	-17.6141
3.2987	-12.0831	-12.621	-13.1893	-14.9306	-15.736	-10.1553	-12.6783	-69.5059	-15.5235	-17.3223
3.31169	-11.7928	-12.2958	-12.8261	-14.722	-15.4695	-9.86726	-12.4044	-69.4424	-15.1617	-17.0719
3.32468	-11.4865	-12.1236	-12.5504	-14.4445	-15.177	-9.60336	-12.0632	-69.4838	-14.8376	-16.7893
3.33766	-11.1841	-11.8289	-12.2522	-14.1443	-14.8512	-9.36852	-11.7761	-69.4048	-14.5485	-16.4874
3.35065	-10.8629	-11.545	-11.924	-13.9908	-14.5655	-9.06193	-11.4867	-69.3396	-14.196	-16.2209
3.36364	-10.5866	-11.2751	-11.613	-13.6235	-14.3446	-8.79302	-11.2288	-69.3248	-13.9145	-15.8919
3.37662	-10.2843	-10.8908	-11.3943	-13.3442	-14.0547	-8.50469	-10.9279	-69.1983	-13.6642	-15.6032
3.38961	-9.94634	-10.5737	-11.0933	-13.2049	-13.7725	-8.20382	-10.6547	-69.1518	-13.3781	-15.4071
3.4026	-9.64682	-10.2401	-10.8537	-12.9602	-13.5487	-7.94439	-10.386	-69.2514	-13.1033	-15.1426
3.41558	-9.4704	-9.94061	-10.5582	-12.6494	-13.2857	-7.62873	-10.2234	-69.1979	-12.826	-14.8652
3.42857	-9.22223	-9.67531	-10.3075	-12.3362	-13.095	-7.34395	-9.95205	-69.1512	-12.4899	-14.5208
3.44156	-8.97165	-9.37701	-10.1662	-12.0075	-12.8493	-7.07691	-9.68533	-69.0473	-12.345	-14.224
3.45455	-8.81063	-9.09645	-9.9124	-11.7269	-12.5542	-6.76026	-9.53855	-68.9798	-12.051	-13.9216
3.46753	-8.51666	-8.81196	-9.6295	-11.4606	-12.3106	-6.46796	-9.21165	-69.0068	-11.8118	-13.647
3.48052	-8.2698	-8.5537	-9.37819	-11.1952	-11.9064	-6.26527	-8.92238	-68.9336	-11.5436	-13.3631
3.49351	-8.0069	-8.24906	-9.03316	-10.9953	-11.6471	-6.02727	-8.6714	-68.8437	-11.195	-13.1309
3.50649	-7.71114	-8.0839	-8.78603	-10.7301	-11.4124	-5.75269	-8.35351	-68.8556	-10.9676	-12.8065
3.51948	-7.4431	-7.79293	-8.51995	-10.4227	-11.0439	-5.58089	-8.0931	-68.8011	-10.6979	-12.5607
3.53247	-7.21298	-7.53311	-8.19392	-10.2785	-10.7664	-5.30022	-7.82039	-68.7365	-10.318	-12.3131
3.54545	-6.91316	-7.36278	-7.93251	-10.0152	-10.5102	-5.0741	-7.50117	-68.7905	-10.0834	-12.0807
3.55844	-6.60092	-7.04287	-7.70291	-9.7433	-10.2285	-4.80169	-7.21932	-68.8195	-9.79614	-11.8052
3.57143	-6.36059	-6.77352	-7.43764	-9.46928	-9.93781	-4.66907	-6.9451	-68.7625	-9.54326	-11.5037
3.58442	-6.10506	-6.51828	-7.17667	-9.20973	-9.70561	-4.45815	-6.72918	-68.7226	-9.26471	-11.4103
3.5974	-5.84772	-6.26074	-6.89338	-8.90425	-9.421	-4.23217	-6.48073	-68.6593	-9.01397	-11.1013
3.61039	-5.59492	-5.97361	-6.59424	-8.67344	-9.0873	-3.95407	-6.20987	-68.5789	-8.8423	-10.8307
3.62338	-5.30227	-5.77526	-6.32964	-8.46043	-8.85941	-3.71392	-5.86678	-68.5627	-8.59571	-10.5552
3.63636	-5.06423	-5.51482	-6.05303	-8.16112	-8.53454	-3.47806	-5.59889	-68.5133	-8.34682	-10.2475
3.64935	-4.81087	-5.23183	-5.73018	-7.96037	-8.24083	-3.2105	-5.35556	-68.4535	-8.04134	-10.0151
3.66234	-4.52109	-5.04807	-5.49565	-7.74079	-7.98582	-2.93455	-5.01899	-68.4848	-7.73067	-9.74404
3.67532	-4.23852	-4.78842	-5.30139	-7.46473	-7.65185	-2.68969	-4.79421	-68.4023	-7.56426	-9.4914
3.68831	-3.98778	-4.51946	-4.95222	-7.27063	-7.41358	-2.47282	-4.58045	-68.2765	-7.2621	-9.24373
3.7013	-3.65389	-4.31982	-4.66857	-7.0181	-7.13637	-2.19335	-4.28627	-68.2824	-7.01815	-9.01786
3.71429	-3.37089	-4.06479	-4.5159	-6.7536	-6.87409	-1.95214	-4.06013	-68.1444	-6.85755	-8.74967
3.72727	-3.10327	-3.81733	-4.18738	-6.55475	-6.62994	-1.70589	-3.81158	-68.0737	-6.57829	-8.53693
3.74026	-2.77961	-3.60503	-3.91378	-6.3274	-6.39377	-1.46771	-3.51328	-68.1073	-6.2807	-8.27897
3.75325	-2.51674	-3.46613	-3.59174	-6.04759	-6.1251	-1.22052	-3.20538	-68.162	-6.07248	-8.04908
3.76623	-2.30874	-3.2755	-3.32586	-5.77984	-5.86784	-1.13754	-2.98308	-68.1206	-5.84221	-7.82711
3.77922	-2.08204	-3.012	-3.07539	-5.6567	-5.59862	-0.85569	-2.72905	-68.0627	-5.57988	-7.71146
3.79221	-1.84308	-2.90568	-2.80269	-5.40536	-5.37443	-0.62879	-2.49283	-68.0903	-5.32956	-7.45322
3.80519	-1.64941	-2.73792	-2.53938	-5.15582	-5.13134	-0.53566	-2.28134	-68.0422	-5.06456	-7.20988
3.81818	-1.40406	-2.46366	-2.28176	-4.89744	-4.90955	-0.3075	-2.05441	-68.0011	-4.81141	-7.0939
3.83117	-1.13362	-2.1837	-2.04553	-4.64686	-4.69911	-0.06691	-1.83468	-68.0359	-4.5733	-6.8226
3.84416	-0.94897	-1.95888	-1.70711	-4.52693	-4.47679	0.16253	-1.5988	-68.0256	-4.33972	-6.68475
3.85714	-0.68826	-1.84775	-1.45821	-4.31889	-4.17281	0.37015	-1.33755	-68.1006	-4.11729	-6.45187
3.87013	-0.4791	-1.62175	-1.2179	-4.07551	-3.91437	0.53483	-1.12129	-67.9858	-3.88286	-6.22379
3.88312	-0.26812	-1.41441	-0.97254	-3.96984	-3.68749	0.76384	-0.90312	-67.9965	-3.67318	-6.06293
3.8961	-0.03858	-1.34791	-0.7591	-3.76937	-3.35237	0.99753	-0.63246	-68.0388	-3.42444	-5.82813
3.90909	0.19621	-1.11609	-0.55735	-3.56013	-3.07654	1.09717	-0.41709	-68.0287	-3.19103	-5.62841
3.92208	0.4024	-0.89274	-0.34029	-3.50868	-2.85275	1.3114	-0.19693	-67.9889	-2.94955	-5.51851
3.93506	0.62386	-0.80683	-0.11126	-3.31864	-2.56075	1.58084	0.05517	-68.0583	-2.73017	-5.29386
3.94805	0.83048	-0.5928	0.06909	-3.14644	-2.3746	1.72896	0.25825	-68.0283	-2.50925	-5.06808
3.96104	1.03508	-0.3638	0.28494	-3.07777	-2.19261	2.02735	0.50309	-68.0119	-2.26653	-4.95994
3.97403	1.25137	-0.27203	0.49934	-2.86746	-2.00868	2.21565	0.7667	-68.081	-2.05572	-4.75394
3.98701	1.44917	-0.11882	0.7846	-2.63253	-1.7757	2.28011	0.975	-68.0473	-1.85994	-4.56983
4	1.66854	0.10042	1.03355	-2.55231	-1.5474	2.45281	1.17801	-68.0678	-1.64871	-4.47912
4.01299	1.93654	0.19595	1.24414	-2.34076	-1.32746	2.63437	1.4606	-68.12	-1.42898	-4.28654
4.02597	2.16219	0.39939	1.42933	-2.15129	-1.06824	2.71914	1.62113	-68.1394	-1.26833	-4.03598
4.03896	2.38546	0.59743	1.65658	-2.07247	-0.84735	2.90509	1.81368	-68.1118	-0.98757	-3.90643
4.05195	2.66446	0.74227	1.90246	-1.86548	-0.62495	3.09638	2.10307	-68.2227	-0.7353	-3.71207
4.06494	2.88156	0.93438	2.07223	-1.67718	-0.35325	3.18097	2.29745	-68.2365	-0.54953	-3.54929
4.07792	3.15636	1.14081	2.29382	-1.4773	-0.12293	3.24448	2.50729	-68.2234	-0.35913	-3.37451
4.09091	3.30032	1.34511	2.50982	-1.293	0.11939	3.49703	2.67859	-68.2003	-0.21037	-3.07108
4.1039	3.49536	1.51039	2.74385	-1.06307	0.34858	3.66086	2.88143	-68.1842	0.00742	-2.88067
4.11688	3.64488	1.80043	2.94905	-0.86458	0.43881	3.85942	3.09921	-68.1582	0.21283	-2.62392
4.12987	3.82647	2.04755	3.00691	-0.56499	0.69366	4.05223	3.3218	-68.0714	0.32122	-2.43902
4.14286	3.90745	2.21229	3.17627	-0.40305	0.87883	4.22962	3.47009	-68.0617	0.51389	-2.27315
4.15584	4.0695	2.3886	3.32352	-0.06913	1.02723	4.42892	3.70515	-68.0257	0.71442	-2.01455
4.16883	4.25665	2.61097	3.43493	0.11407	1.2194	4.57903	3.91456	-67.9158	0.83146	-1.84109
4.18182	4.41476	2.79516	3.48525	0.26483	1.39575	4.77718	4.10867	-67.8961	0.84382	-1.56629
4.19481	4.45874	2.95069	3.66675	0.41062	1.6	4.99306	4.19529	-67.8532	1.02432	-1.3716
4.20779	4.61054	3.10089	3.82253	0.59515	1.65632	5.1561	4.36275	-67.7375	1.24919	-1.19561
4.22078	4.78716	3.27564	3.946	0.77128	1.85845	5.32886	4.53503	-67.7238	1.42066	-1.00837
4.23377	5.05479	3.49501	4.16553	0.89834	2.03285	5.48796	4.73882	-67.6632	1.60979	-0.81356
4.24675	5.22187	3.64824	4.32615	1.04963	2.19867	5.64184	4.77106	-67.6567	1.75634	-0.67809
4.25974	5.37665	3.81598	4.48463	1.20885	2.32833	5.73358	5.01419	-67.6308	1.94062	-0.49747
4.27273	5.57622	4.01852	4.52552	1.3865	2.51953	5.87738	5.16396	-67.605	1.94004	-0.27991
4.28571	5.70262	4.17524	4.75158	1.46402	2.64491	5.97558	5.31202	-67.5157	2.14868	-0.14344
4.2987	5.85307	4.30324	5.02183	1.6696	2.69627	6.08873	5.48177	-67.5008	2.30168	0.01769
4.31169	6.1079	4.52356	5.07913	1.83233	2.85502	6.20297	5.64271	-67.4553	2.36069	0.18378
4.32468	6.1197	4.66421	5.1901	2.04549	3.0349	6.38224	5.67954	-67.4601	2.52429	0.32072
4.33766	6.3468	4.7818	5.34921	2.17136	3.20893	6.47916	5.90758	-67.4484	2.67887	0.47216
4.35065	6.53262	4.82173	5.47265	2.44842	3.41037	6.62465	6.1669	-67.4678	2.82101	0.61141
4.36364	6.69344	4.96249	5.59388	2.59403	3.64647	6.67617	6.29315	-67.4783	2.95395	0.73544
4.37662	6.83157	5.121	5.71301	2.71376	3.90697	6.74717	6.46057	-67.439	3.10762	0.88105
4.38961	6.99425	5.26052	5.89147	2.75294	4.05374	6.84571	6.58873	-67.3339	3.32636	0.95303
4.4026	7.09741	5.37091	6.03814	2.77736	4.19467	6.93882	6.75463	-67.3107	3.43562	0.93351
4.41558	7.22822	5.50925	6.16915	2.95361	4.22797	7.05311	6.8646	-67.225	3.63308	1.16321
4.42857	7.34986	5.71655	6.20661	3.08122	4.37904	7.16506	7.03026	-67.1464	3.75011	1.257
4.44156	7.59548	5.90865	6.19282	3.17261	4.50392	7.28111	7.14695	-67.1446	3.76871	1.38558
4.45455	7.58056	6.02424	6.27667	3.4016	4.66967	7.41156	7.1799	-67.1163	3.89775	1.5116
4.46753	7.75042	6.14057	6.40568	3.48265	4.7825	7.47334	7.33947	-67.112	4.0174	1.63198
4.48052	7.84736	6.23393	6.51529	3.62501	4.86595	7.57034	7.4584	-67.1013	4.08445	1.81999
4.49351	8.01225	6.38864	6.50341	3.70127	4.9941	7.72148	7.55158	-67.0806	4.09101	1.94774
4.50649	7.97843	6.46731	6.72187	3.81186	5.12678	7.84643	7.56727	-67.0802	4.21173	2.0732
4.51948	8.08195	6.61735	6.83573	3.93991	5.07142	8.02531	7.68655	-67.1035	4.27613	2.20322
4.53247	8.18295	6.83181	6.8449	4.05534	5.19766	8.11998	7.81657	-67.002	4.31359	2.3043
4.54545	8.21997	6.94948	6.94751	4.14766	5.36859	8.28667	7.85619	-66.9977	4.39487	2.39314
4.55844	8.30062	7.06094	7.07747	4.28484	5.4223	8.33753	8.05307	-66.9971	4.5073	2.55417
4.57143	8.41944	7.24065	7.17751	4.40336	5.55706	8.45019	8.16944	-67.1352	4.64673	2.63597
4.58442	8.4956	7.34743	7.24749	4.48237	5.68567	8.41415	8.24637	-67.1433	4.70239	2.81515
4.5974	8.51804	7.45481	7.34809	4.58895	5.82495	8.58617	8.28289	-67.1217	4.77591	2.87339
4.61039	8.47913	7.53961	7.4393	4.67588	5.89102	8.72988	8.27839	-67.0105	4.88358	2.98307
4.62338	8.50739	7.5951	7.55752	4.85805	5.91294	8.80088	8.35091	-66.9849	4.98504	3.11089
4.63636	8.60081	7.76309	7.54369	4.91393	6.00511	8.88247	8.45413	-66.8919	5.02291	3.22969
4.64935	8.6819	7.94255	7.53159	5.01123	6.11162	8.96813	8.54776	-66.8351	5.00594	3.32859
4.66234	8.65185	7.98502	7.57571	5.0887	6.18178	9.0852	8.52314	-66.8388	5.09199	3.41403
4.67532	8.66059	8.07213	7.64716	5.18653	6.28635	9.15659	8.48328	-66.8195	5.16457	3.47289
4.68831	8.74945	8.1568	7.69248	5.27515	6.2497	9.18561	8.50345	-66.7138	5.25083	3.61365
4.7013	8.80133	8.25247	7.63974	5.33066	6.32342	9.24592	8.54815	-66.6556	5.19532	3.66817
4.71429	9.00365	8.41257	7.72443	5.38311	6.41424	9.29025	8.59701	-66.6444	5.12794	3.73693
4.72727	8.97952	8.50243	7.77961	5.44275	6.50551	9.36264	8.53464	-66.6833	5.26066	3.81998
4.74026	9.05197	8.58234	7.82828	5.51981	6.42101	9.40524	8.57934	-66.7052	5.29203	3.87358
4.75325	9.09762	8.67626	7.75459	5.58705	6.48361	9.45483	8.59785	-66.5598	5.24233	3.94843
4.76623	9.03501	8.74761	7.79117	5.63107	6.63672	9.5628	8.56258	-66.5832	5.26955	4.00398
4.77922	9.05872	8.80259	7.81827	5.70951	6.5933	9.61083	8.63445	-66.5938	5.3137	4.11462
4.79221	9.09273	8.88217	7.87066	5.78182	6.68708	9.67893	8.69325	-66.5099	5.26988	4.15922
4.80519	9.11733	8.92937	7.7658	5.8175	6.72097	9.71689	8.7124	-66.3755	5.19408	4.23425
4.81818	9.00689	8.92367	7.81413	5.92042	6.7723	9.75857	8.62984	-66.3734	5.21131	4.25217
4.83117	9.01346	8.96954	7.83213	5.97304	6.65826	9.78739	8.64729	-66.2486	5.26183	4.34808
4.84416	9.01043	9.02658	7.68186	6.0759	6.70484	9.81997	8.66557	-66.1889	5.20351	4.39099
4.85714	8.9258	9.05781	7.6657	6.08436	6.69484	9.84638	8.61196	-66.1933	5.22146	4.42733
4.87013	8.91759	9.09645	7.67007	6.18459	6.67132	9.88731	8.65444	-66.2215	5.35639	4.59221
4.88312	8.94351	9.18999	7.62108	6.1586	6.76395	9.90186	8.6672	-66.1854	5.3254	4.63342
4.8961	8.90284	9.24077	7.54365	6.17701	6.76514	9.94035	8.69397	-66.1423	5.18532	4.66822
4.90909	8.81474	9.27854	7.55204	6.14243	6.84681	10.0707	8.61584	-66.1398	5.15857	4.70678
4.92208	8.79304	9.29615	7.53682	6.22712	6.76604	10.0806	8.57762	-66.051	5.18917	4.79322
4.93506	8.81146	9.35049	7.55503	6.27596	6.63975	10.0773	8.5801	-66.0742	5.13579	4.80012
4.94805	8.80282	9.42897	7.42385	6.30485	6.65358	10.0844	8.55264	-66.0198	5.09819	4.81794
4.96104	8.68229	9.4778	7.37871	6.29999	6.6242	10.2596	8.48783	-66.0494	5.04944	4.82947
4.97403	8.62832	9.55293	7.36712	6.37966	6.53381	10.2532	8.4994	-66.0628	5.03102	4.94307
4.98701	8.63222	9.64504	7.29491	6.39966	6.60371	10.2839	8.53122	-66.0596	4.98594	4.95378
5	8.53938	9.71698	7.2123	6.3894	6.61278	10.1385	8.50602	-66.0638	4.97779	4.96143
5.01299	8.49713	9.74117	7.20347	6.26339	6.6183	10.1904	8.49438	-66.0653	4.89949	4.95726
5.02597	8.4592	9.74002	7.15459	6.24399	6.59012	10.1788	8.51694	-66.1453	4.88539	4.98138
5.03896	8.41532	9.72349	7.08555	6.22822	6.60697	10.0724	8.48928	-66.163	4.83743	4.98209
5.05195	8.34803	9.73439	7.17805	6.165	6.57153	10.0396	8.47487	-66.1544	4.84014	4.95909
5.06494	8.32787	9.74913	7.19086	6.05345	6.5735	10.0374	8.44716	-66.1625	4.90123	4.89513
5.07792	8.35495	9.67286	7.2069	6.00809	6.53178	10.012	8.44732	-66.2418	4.82512	4.88456
5.09091	8.36232	9.57842	7.17152	5.97254	6.51691	9.99716	8.49265	-66.3531	4.77934	4.86083
5.1039	8.32252	9.54659	7.1225	5.97727	6.57669	9.90793	8.44803	-66.3851	4.67355	4.96122
5.11688	8.23541	9.55481	7.10424	5.85719	6.50269	9.94152	8.40681	-66.3802	4.65243	4.91642
5.12987	8.19509	9.5494	7.12744	5.7189	6.47567	9.89685	8.31865	-66.4191	4.68542	4.82725
5.14286	8.17566	9.45914	7.03049	5.77031	6.44835	9.87936	8.35561	-66.4278	4.61076	4.79472
5.15584	8.24386	9.37011	6.9506	5.72627	6.39703	9.82158	8.35646	-66.5589	4.50531	4.72865
5.16883	8.17351	9.32657	6.86041	5.68514	6.43311	9.71558	8.30394	-66.5833	4.4396	4.77663
5.18182	8.11328	9.2967	6.84424	5.57671	6.4893	9.65906	8.26128	-66.5906	4.28237	4.72692
5.19481	7.99316	9.32308	6.80482	5.41643	6.44037	9.6056	8.18777	-66.5847	4.28279	4.58231
5.20779	7.98852	9.22989	6.73841	5.35546	6.42476	9.60252	8.20875	-66.6602	4.15958	4.57766
5.22078	7.88447	9.06078	6.67456	5.25746	6.35208	9.54903	8.2275	-66.7341	4.07346	4.54888
5.23377	7.80475	8.8486	6.58295	5.18972	6.28254	9.46835	8.1859	-66.8812	3.92629	4.44605
5.24675	7.71424	8.79003	6.49799	5.12533	6.24356	9.45538	8.13343	-66.8859	3.82896	4.37351
5.25974	7.60913	8.71818	6.3627	4.87795	6.15444	9.36228	8.04693	-66.9214	3.75834	4.19925
5.27273	7.60708	8.49712	6.25779	4.79375	6.0852	9.25573	8.01126	-67.0324	3.64361	4.11794
5.28571	7.52359	8.42269	6.15256	4.69946	6.07049	9.06427	7.92189	-67.0843	3.52161	4.03677
5.2987	7.40941	8.35502	6.11475	4.53728	5.94272	8.96939	7.88543	-67.0893	3.44672	3.9391
5.31169	7.37591	8.22295	6.00346	4.43812	5.81867	8.87132	7.83179	-67.1683	3.39077	3.90464
5.32468	7.30211	8.13023	5.88841	4.34227	5.59933	8.75346	7.78784	-67.1801	3.2863	3.84965
5.33766	7.15095	8.17394	5.68064	4.22281	5.48623	8.63909	7.63848	-67.1883	3.03938	3.75094
5.35065	6.94155	8.0684	5.54489	4.06962	5.45592	8.61259	7.47427	-67.2334	2.90533	3.66542
5.36364	6.86133	7.97928	5.50337	4.03138	5.32348	8.50256	7.36623	-67.2584	2.77098	3.49181
5.37662	6.74354	7.7719	5.46734	3.91896	5.19393	8.37887	7.26108	-67.4259	2.62993	3.38812
5.38961	6.60516	7.68799	5.34554	3.80557	5.05454	8.24621	7.16886	-67.4842	2.4719	3.27739
5.4026	6.46951	7.62316	5.2878	3.60333	4.92541	8.10796	7.05941	-67.4888	2.39486	3.10541
5.41558	6.40442	7.42537	5.13589	3.47336	4.8326	8.00318	6.98051	-67.5648	2.24086	2.94965
5.42857	6.24886	7.29695	5.00014	3.36633	4.76311	7.84773	6.87136	-67.6516	2.18305	2.86772
5.44156	6.09633	7.16841	4.69836	3.24215	4.72313	7.7391	6.76511	-67.6511	1.92782	2.73535
5.45455	5.79472	7.11592	4.53284	3.0905	4.59103	7.64014	6.52281	-67.7013	1.75483	2.58933
5.46753	5.6165	6.96463	4.39688	3.01939	4.39695	7.52387	6.39964	-67.7255	1.55147	2.63437
5.48052	5.43527	6.90981	4.25366	2.88457	4.25874	7.39061	6.28928	-67.8695	1.37136	2.50406
5.49351	5.25093	6.74657	3.95744	2.67565	4.18292	7.25999	6.141	-67.8744	1.06463	2.35958
5.50649	4.9778	6.58633	3.77045	2.50689	4.0084	7.14922	5.89049	-67.8131	0.89712	2.24445
5.51948	4.69191	6.43905	3.61342	2.35131	3.83388	7.01537	5.63442	-67.8745	0.69543	2.11173
5.53247	4.50508	6.23749	3.39541	2.24285	3.57067	6.81077	5.43076	-67.8301	0.5199	2.02265
5.54545	4.35106	6.09252	3.22057	2.111	3.3014	6.62604	5.2707	-67.8952	0.32312	1.89732
5.55844	4.17593	5.93032	3.02539	1.9318	2.99584	6.44473	5.06358	-67.8707	0.14563	1.79618
5.57143	3.99291	5.78121	2.72796	1.75188	2.80286	6.24626	4.8633	-67.8835	-0.19139	1.68404
5.58442	3.75786	5.61463	2.50945	1.56789	2.60998	6.22156	4.65871	-67.9163	-0.40553	1.53687
5.5974	3.59175	5.44728	2.3172	1.25401	2.4141	6.05846	4.47641	-67.9559	-0.61337	1.22685
5.61039	3.41772	5.13667	2.11092	1.04197	2.20743	5.85806	4.26341	-68.1816	-0.76905	1.06653
5.62338	3.40934	5.15181	2.09396	1.04954	2.13844	5.84019	4.26019	-68.2267	-0.78672	1.01178
5.63636	3.44702	5.1328	2.08688	1.07012	2.14524	5.8251	4.27354	-68.211	-0.82837	0.94998
5.64935	3.41661	5.11645	2.09661	0.99188	2.13473	5.83958	4.27657	-68.2419	-0.88007	1.01784
5.66234	3.40272	5.08301	2.06264	0.96618	2.17678	5.82329	4.24537	-68.2391	-0.92479	1.0005
5.67532	3.49179	5.11313	2.04874	0.93643	2.20051	5.83006	4.23692	-68.2567	-0.94284	0.98922
5.68831	3.4588	5.07875	2.03109	0.92621	2.20665	5.8127	4.22786	-68.2674	-0.88756	0.97707
5.7013	3.41231	5.05714	2.00607	0.90203	2.17178	5.79463	4.25864	-68.3317	-0.91995	0.93756
5.71429	3.39937	5.06568	1.92983	0.89078	2.15307	5.7326	4.3316	-68.2931	-0.92866	0.91095
5.72727	3.31609	5.13392	1.91013	0.88954	2.07257	5.73767	4.33931	-68.3023	-0.92093	0.89357
5.74026	3.2633	5.08674	1.88014	0.8748	2.01774	5.70523	4.34674	-68.2745	-0.93704	0.83197
5.75325	3.27108	5.0663	1.85384	0.81887	1.9493	5.78548	4.35335	-68.3007	-0.93998	0.81362
5.76623	3.19079	5.02916	1.82451	0.81253	1.95492	5.75698	4.30897	-68.1974	-0.88968	0.7911
5.77922	3.13971	5.00525	1.78503	0.75263	1.91677	5.79174	4.34544	-68.2026	-0.90396	0.78772
5.79221	3.19857	4.96408	1.75549	0.70672	1.87827	5.74123	4.33464	-68.1974	-0.90512	0.80353
5.80519	3.20937	4.94606	1.74628	0.6945	1.86635	5.7171	4.3539	-68.2559	-0.93995	0.74482
5.81818	3.19626	4.93114	1.6901	0.65199	1.82132	5.80613	4.37282	-68.2943	-0.94111	0.7459
5.83117	3.18647	4.92593	1.65032	0.61947	1.8068	5.75266	4.3605	-68.3553	-0.87224	0.73595
5.84416	3.28378	4.89279	1.64717	0.60671	1.80875	5.73574	4.34063	-68.3989	-0.90495	0.71171
5.85714	3.25942	4.8756	1.66733	0.52231	1.79382	5.71217	4.3238	-68.4587	-0.85091	0.69347
5.87013	3.28404	4.8378	1.63993	0.5207	1.79541	5.69541	4.30675	-68.4442	-0.87115	0.65786
5.88312	3.26352	4.80624	1.62886	0.51834	1.79263	5.65476	4.29281	-68.4862	-0.84512	0.63851
5.8961	3.24607	4.7944	1.62107	0.53214	1.80232	5.62369	4.27884	-68.5075	-0.88071	0.56517
5.90909	3.18803	4.76529	1.603	0.505	1.78454	5.62896	4.31529	-68.5962	-0.81286	0.59621
5.92208	3.14676	4.72908	1.53463	0.6007	1.77908	5.60333	4.32796	-68.5942	-0.81274	0.54597
5.93506	3.13931	4.65217	1.50689	0.5841	1.79308	5.57751	4.33002	-68.6358	-0.73918	0.52827
5.94805	3.10151	4.61161	1.46241	0.54725	1.73017	5.64805	4.36187	-68.6296	-0.75065	0.51967
5.96104	3.04633	4.59748	1.40783	0.52046	1.71786	5.59285	4.31275	-68.6933	-0.67251	0.51345
5.97403	3.02761	4.57299	1.40385	0.51376	1.63189	5.64413	4.36424	-68.6858	-0.75687	0.48271
5.98701	2.96843	4.58431	1.36642	0.50352	1.62022	5.60374	4.35508	-68.6543	-0.76078	0.47824
6	2.94951	4.57747	1.35583	0.4524	1.58806	5.5766	4.36299	-68.717	-0.81164	0.45699
6.01299	2.95753	4.57383	1.29095	0.4211	1.56942	5.49933	4.42712	-68.7263	-0.84881	0.43558
6.02597	2.94206	4.52974	1.27899	0.40316	1.53748	5.4763	4.40269	-68.7122	-0.90544	0.48349
6.03896	2.92958	4.50528	1.24981	0.35473	1.52192	5.41046	4.46809	-68.7148	-0.92787	0.45643
6.05195	2.9107	4.46598	1.28027	0.33616	1.50582	5.36877	4.43482	-68.7408	-0.96025	0.43912
6.06494	2.89901	4.44898	1.27634	0.35717	1.54005	5.27273	4.43487	-68.7565	-0.97907	0.38119
6.07792	2.86647	4.41467	1.23176	0.3506	1.53734	5.24035	4.37812	-68.6721	-0.9709	0.36335
6.09091	2.87746	4.38362	1.24717	0.38355	1.49024	5.21467	4.36522	-68.726	-1.00953	0.34176
6.1039	2.86196	4.3762	1.25928	0.37888	1.43269	5.29849	4.37524	-68.7563	-1.04806	0.28923
6.11688	2.83314	4.40791	1.24772	0.38424	1.42579	5.27345	4.36121	-68.7592	-1.0695	0.25949
6.12987	2.8113	4.38457	1.19218	0.47226	1.43174	5.22128	4.35007	-68.7853	-1.09043	0.25646
6.14286	2.84718	4.37433	1.18041	0.46773	1.43694	5.1686	4.32498	-68.818	-1.13122	0.21658
6.15584	2.76944	4.4234	1.18836	0.46247	1.42511	5.14243	4.32323	-68.7936	-1.15811	0.15634
6.16883	2.75246	4.40057	1.16904	0.39922	1.43284	5.13611	4.31805	-68.8058	-1.1811	0.14977
6.18182	2.71531	4.39099	1.1664	0.36872	1.41993	5.08256	4.30591	-68.7782	-1.19705	0.13648
6.19481	2.70164	4.35826	1.04917	0.32456	1.49362	5.07948	4.29021	-68.7785	-1.19958	0.11614
6.20779	2.68777	4.31561	1.02235	0.30062	1.48882	5.07628	4.29791	-68.7786	-1.1819	0.08515
6.22078	2.66709	4.29266	1.01553	0.2663	1.44649	5.09307	4.20086	-68.6922	-1.18114	0.08744
6.23377	2.64002	4.26597	1.00533	0.25859	1.42732	5.06601	4.20388	-68.6938	-1.29216	0.01918
6.24675	2.69321	4.2323	1.00875	0.15614	1.42147	5.07917	4.20645	-68.7019	-1.31968	0.02459
6.25974	2.60741	4.15502	0.94829	0.17002	1.41868	5.06871	4.18514	-68.7031	-1.30348	0.00271
6.27273	2.58515	4.12832	0.94497	0.1562	1.37835	5.06459	4.18356	-68.6838	-1.39201	-0.04947
6.28571	2.57307	4.0849	0.91473	0.13896	1.36146	5.01356	4.26493	-68.6543	-1.39024	-0.07476
6.2987	2.5474	4.03162	0.88764	0.11826	1.32426	4.96607	4.28142	-68.645	-1.38143	-0.18794
6.31169	2.54209	3.9987	0.85719	0.08409	1.30024	4.90162	4.31698	-68.636	-1.37597	-0.21116
6.32468	2.53031	3.95916	0.83728	-0.00108	1.30664	4.89781	4.3045	-68.6706	-1.34397	-0.16818
6.33766	2.50181	3.89617	0.8009	-0.01991	1.29952	4.84021	4.31535	-68.6547	-1.35226	-0.18307
6.35065	2.50033	3.91424	0.71716	-0.05573	1.2956	4.7964	4.28231	-68.6125	-1.34723	-0.18834
6.36364	2.48553	3.88195	0.69401	-0.08485	1.28495	4.77322	4.26634	-68.6111	-1.36619	-0.18066
6.37662	2.45048	3.83913	0.64753	-0.12757	1.24076	4.72348	4.22385	-68.5426	-1.36504	-0.17002
6.38961	2.43212	3.85358	0.64466	-0.14987	1.16242	4.72125	4.21161	-68.5921	-1.4443	-0.13351
6.4026	2.4638	3.83467	0.59829	-0.1648	1.1473	4.70564	4.16572	-68.5975	-1.44949	-0.16526
6.41558	2.43789	3.80208	0.59235	-0.19965	1.08851	4.67311	4.12372	-68.5292	-1.42806	-0.1844
6.42857	2.44546	3.80307	0.56979	-0.25448	1.02624	4.70392	4.07216	-68.5723	-1.44377	-0.19411
6.44156	2.50925	3.8111	0.54773	-0.27546	1.0007	4.71781	3.99	-68.6124	-1.4764	-0.19747
6.45455	2.49489	3.77902	0.50274	-0.28762	0.98845	4.70866	3.97481	-68.6357	-1.48219	-0.20445
6.46753	2.57032	3.7635	0.49817	-0.30468	0.94564	4.66582	3.9631	-68.6519	-1.51794	-0.21465
6.48052	2.57079	3.77823	0.42553	-0.28801	0.94606	4.61651	3.93123	-68.7146	-1.44014	-0.24525
6.49351	2.6339	3.75592	0.40269	-0.28799	0.95945	4.60799	3.92979	-68.7061	-1.45392	-0.25599
6.50649	2.5983	3.73291	0.37622	-0.31183	0.9388	4.57914	3.9219	-68.7573	-1.37432	-0.24672
6.51948	2.57948	3.71626	0.35981	-0.33901	0.96772	4.54994	3.91423	-68.7809	-1.42303	-0.33926
6.53247	2.54398	3.71968	0.35355	-0.3491	0.8945	4.5078	4.0098	-68.781	-1.46459	-0.36196
6.54545	2.48872	3.69618	0.40361	-0.35955	0.89449	4.52048	3.97305	-68.7981	-1.45841	-0.38776
6.55844	2.50803	3.6658	0.35865	-0.38399	0.90071	4.50645	3.95608	-68.8183	-1.46832	-0.40987
6.57143	2.47729	3.69588	0.36045	-0.38854	0.85613	4.46869	3.91563	-68.7787	-1.4981	-0.49992
6.58442	2.44671	3.68913	0.34529	-0.40004	0.8484	4.53533	3.8447	-68.8002	-1.56765	-0.4269
6.5974	2.45341	3.56068	0.29636	-0.41182	0.79387	4.62796	3.86364	-68.7677	-1.57608	-0.4521
6.61039	2.49687	3.56969	0.2844	-0.43392	0.80662	4.64895	3.80776	-68.799	-1.60453	-0.47389
6.62338	2.47631	3.5217	0.26908	-0.43574	0.79551	4.63311	3.81178	-68.8233	-1.55322	-0.51277
6.63636	2.46962	3.42701	0.34358	-0.47884	0.77734	4.61745	3.79544	-68.8135	-1.54628	-0.52826
6.64935	2.38574	3.38028	0.31307	-0.52928	0.85525	4.61155	3.78557	-68.8074	-1.55257	-0.56405
6.66234	2.35911	3.35786	0.29293	-0.53906	0.82092	4.57547	3.79899	-68.8449	-1.49965	-0.56002
6.67532	2.32279	3.3326	0.20621	-0.47591	0.83684	4.54304	3.79225	-68.8486	-1.48518	-0.55292
6.68831	2.39058	3.31089	0.15667	-0.51108	0.80576	4.50365	3.76848	-68.8558	-1.50442	-0.55945
6.7013	2.37059	3.27961	0.15429	-0.52609	0.77128	4.48107	3.72808	-68.7635	-1.50032	-0.59332
6.71429	2.33725	3.24549	0.13211	-0.56487	0.78025	4.48595	3.71511	-68.78	-1.5429	-0.50399
6.72727	2.33101	3.22129	0.08628	-0.61377	0.74542	4.4076	3.76557	-68.7864	-1.54782	-0.51315
6.74026	2.29498	3.26013	0.0741	-0.63884	0.69734	4.39013	3.75154	-68.8026	-1.58298	-0.53288
6.75325	2.25917	3.23781	0.06217	-0.69041	0.63953	4.45987	3.74097	-68.7949	-1.67574	-0.54274
6.76623	2.27995	3.22209	0.03682	-0.72847	0.59842	4.41855	3.72051	-68.8136	-1.69159	-0.56876
6.77922	2.20983	3.29949	0.04806	-0.72641	0.56715	4.38758	3.68999	-68.8219	-1.7376	-0.6247
6.79221	2.20375	3.30189	0.0421	-0.75464	0.54584	4.39378	3.66322	-68.8232	-1.84455	-0.66059
6.80519	2.18751	3.29392	0.02573	-0.79638	0.55494	4.26887	3.75013	-68.8176	-1.86074	-0.67617
6.81818	2.19159	3.28597	-0.02767	-0.82483	0.59711	4.25827	3.73195	-68.8391	-1.9103	-0.69493
6.83117	2.17226	3.31192	-0.02358	-0.84669	0.57783	4.28482	3.72064	-68.8774	-1.96017	-0.70668
6.84416	2.08205	3.29084	0.01378	-0.86863	0.57504	4.2847	3.73669	-68.8884	-1.98982	-0.73507
6.85714	2.05556	3.27663	-0.01346	-0.89423	0.55168	4.27469	3.76315	-68.9095	-2.01252	-0.75312
6.87013	2.03934	3.27291	-0.02726	-0.90021	0.52472	4.26142	3.69918	-68.8576	-2.03525	-0.77396
6.88312	2.0234	3.2459	-0.03734	-0.95632	0.66169	4.26074	3.69252	-68.8704	-2.05136	-0.8081
6.8961	2.03429	3.21913	-0.0678	-0.98187	0.6501	4.25255	3.71943	-68.9376	-2.06383	-0.81854
6.90909	2.01173	3.16628	0.00795	-0.95059	0.57062	4.23419	3.72591	-68.9519	-2.08957	-0.83883
6.92208	1.97307	3.14455	0.00561	-0.95979	0.51757	4.20898	3.69874	-68.8899	-2.13571	-0.85924
6.93506	1.9584	3.05287	0.06664	-0.95926	0.48815	4.20747	3.68861	-68.8525	-2.12496	-0.86953
6.94805	1.94747	3.02245	0.00939	-0.99262	0.42531	4.27613	3.63717	-68.8523	-2.13448	-0.87636
6.96104	2.04345	3.03604	-0.01723	-1.01932	0.45048	4.28403	3.6218	-68.8388	-2.20546	-0.87992
6.97403	1.99408	3.00271	-0.09343	-0.96288	0.41854	4.29241	3.62017	-68.8286	-2.20692	-0.85313
6.98701	1.99532	2.95301	-0.14227	-1.01141	0.39346	4.24104	3.6415	-68.8117	-2.20514	-0.85967
7	1.92989	3.05428	-0.15069	-1.04289	0.37877	4.27109	3.63183	-68.8318	-2.20032	-0.85936
7.01299	1.9154	3.03741	-0.17243	-1.06072	0.37787	4.20018	3.62231	-68.8454	-2.2258	-0.88233
7.02597	1.901	3.0075	-0.22126	-1.1188	0.35048	4.12961	3.70971	-68.8559	-2.22733	-0.87814
7.03896	1.91365	3.00171	-0.2533	-1.11604	0.2554	4.11363	3.66548	-68.8903	-2.28905	-0.83427
7.05195	1.88931	2.99299	-0.26831	-1.1331	0.22715	4.08814	3.65168	-68.8941	-2.31363	-0.8583
7.06494	1.89854	2.8897	-0.30993	-1.15687	0.20242	4.03309	3.62527	-68.8176	-2.32146	-0.85861
7.07792	1.91778	2.92725	-0.31766	-1.19075	0.17098	4.01539	3.58638	-68.8729	-2.3697	-0.85879
7.09091	1.86589	2.92793	-0.31494	-1.20099	0.13294	3.98795	3.55503	-68.8347	-2.41456	-0.87247
7.1039	1.86387	2.9384	-0.33544	-1.2415	0.10508	3.98787	3.53462	-68.8707	-2.45877	-0.83975
7.11688	1.85848	2.9287	-0.35273	-1.23514	0.01272	3.93126	3.47756	-68.843	-2.4922	-0.86766
7.12987	1.87716	2.8382	-0.29022	-1.23868	0.01047	3.91565	3.45432	-68.8628	-2.54242	-0.89868
7.14286	1.85226	2.84142	-0.28893	-1.24886	-0.0053	3.92092	3.46498	-68.892	-2.56569	-0.93981
7.15584	1.84058	2.8278	-0.30126	-1.25962	-0.06154	3.90987	3.40909	-68.8242	-2.56535	-0.9603
7.16883	1.78479	2.81098	-0.29008	-1.26078	-0.09463	3.89214	3.39742	-68.8547	-2.64217	-1.02697
7.18182	1.83578	2.82112	-0.29258	-1.27217	-0.11109	3.90834	3.39574	-68.868	-2.72226	-1.04265
7.19481	1.80553	2.81109	-0.30205	-1.2703	-0.12103	3.9152	3.38089	-68.9173	-2.67552	-1.04088
7.20779	1.83814	2.7811	-0.33159	-1.29236	-0.16527	3.91571	3.36312	-68.9158	-2.70348	-1.06187
7.22078	1.83324	2.79197	-0.37821	-1.30115	-0.15307	3.90941	3.33206	-68.9778	-2.65823	-1.08966
7.23377	1.78139	2.76957	-0.41822	-1.31975	-0.16138	3.92333	3.34167	-68.9888	-2.66412	-1.13755
7.24675	1.73643	2.74064	-0.45819	-1.36529	-0.19339	3.95439	3.277	-69.0329	-2.58981	-1.13106
7.25974	1.70548	2.72909	-0.52782	-1.29432	-0.18873	3.95561	3.26885	-69.0435	-2.61022	-1.16151
7.27273	1.70105	2.76139	-0.53604	-1.32163	-0.22461	3.96373	3.28439	-69.0545	-2.62742	-1.14885
7.28571	1.67249	2.69578	-0.56754	-1.34538	-0.2869	3.94521	3.30034	-69.0552	-2.65141	-1.1967
7.2987	1.75053	2.70038	-0.58197	-1.37581	-0.31852	3.92379	3.28982	-69.0794	-2.69569	-1.18338
7.31169	1.75032	2.7115	-0.59963	-1.35208	-0.31619	3.92978	3.24235	-69.1336	-2.73331	-1.24342
7.32468	1.73344	2.70251	-0.61073	-1.42208	-0.37016	3.92296	3.2952	-69.1501	-2.76393	-1.24263
7.33766	1.70663	2.7069	-0.60191	-1.46536	-0.41708	3.89994	3.28382	-69.2157	-2.72465	-1.1912
7.35065	1.6288	2.71767	-0.59319	-1.47505	-0.43391	3.90078	3.26592	-69.2536	-2.79713	-1.23363
7.36364	1.58762	2.79465	-0.59801	-1.51166	-0.44064	3.91198	3.24518	-69.2608	-2.81228	-1.24565
7.37662	1.58056	2.75995	-0.61657	-1.53192	-0.43039	3.87574	3.21466	-69.2476	-2.8571	-1.27059
7.38961	1.56369	2.7795	-0.68289	-1.53563	-0.43379	3.81597	3.29416	-69.248	-2.90157	-1.30187
7.4026	1.52702	2.76264	-0.74605	-1.49883	-0.38407	3.82364	3.30545	-69.2415	-2.92579	-1.313
7.41558	1.48428	2.75285	-0.77882	-1.54597	-0.40185	3.7912	3.42663	-69.2791	-2.92936	-1.30364
7.42857	1.49276	2.76024	-0.79151	-1.57969	-0.41302	3.81962	3.38887	-69.3276	-2.97584	-1.22421
7.44156	1.4718	2.75119	-0.82082	-1.57927	-0.41427	3.81424	3.37783	-69.3458	-2.98496	-1.24324
7.45455	1.43472	2.71214	-0.86346	-1.58852	-0.45217	3.81546	3.36715	-69.274	-3.00085	-1.25231
7.46753	1.41491	2.6804	-0.91278	-1.67478	-0.39003	3.8334	3.36035	-69.2639	-2.96932	-1.29187
7.48052	1.40207	2.66306	-0.92799	-1.69351	-0.42299	3.79459	3.31018	-69.218	-2.99828	-1.29471
7.49351	1.35579	2.6125	-0.92905	-1.7189	-0.46586	3.78674	3.30416	-69.203	-3.04378	-1.20432
7.50649	1.32645	2.61897	-0.97659	-1.77452	-0.51196	3.75954	3.27173	-69.1747	-3.05185	-1.1819
7.51948	1.31106	2.58564	-0.91693	-1.79649	-0.52736	3.77349	3.24625	-69.1802	-3.09696	-1.17633
7.53247	1.32273	2.58326	-0.94537	-1.82166	-0.53881	3.79483	3.22778	-69.2125	-3.1119	-1.17069
7.54545	1.27713	2.5275	-0.9072	-1.85703	-0.58385	3.77665	3.20313	-69.2244	-3.13699	-1.18469
7.55844	1.26864	2.53636	-0.9199	-1.90906	-0.51566	3.81266	3.17198	-69.253	-3.18555	-1.18126
7.57143	1.22698	2.64884	-0.90912	-1.91018	-0.49851	3.77065	3.13778	-69.2712	-3.21724	-1.20777
7.58442	1.20931	2.64589	-0.93923	-1.93155	-0.53131	3.78202	3.13441	-69.3153	-3.23553	-1.16068
7.5974	1.22523	2.62624	-0.93607	-1.97717	-0.56747	3.77682	3.1379	-69.3317	-3.26044	-1.19094
7.61039	1.15433	2.73391	-0.9431	-2.00317	-0.58704	3.79831	3.13429	-69.3681	-3.29191	-1.18705
7.62338	1.12467	2.68696	-0.87414	-1.96556	-0.58301	3.84981	3.15065	-69.3606	-3.3167	-1.1996
7.63636	1.08853	2.68109	-0.88698	-2.03212	-0.63593	3.83109	3.24695	-69.3594	-3.3348	-1.1412
7.64935	1.05275	2.70857	-0.89963	-2.04811	-0.64834	3.7685	3.24816	-69.3581	-3.34947	-1.15981
7.66234	0.96647	2.71595	-0.92857	-2.09745	-0.73733	3.84287	3.22562	-69.3806	-3.37436	-1.16498
7.67532	0.9776	2.6868	-0.95024	-2.11625	-0.76818	3.81688	3.19665	-69.3367	-3.40613	-1.17001
7.68831	0.93851	2.66777	-0.97157	-2.14172	-0.80173	3.76065	3.18507	-69.3702	-3.45778	-1.09824
7.7013	0.92965	2.66245	-0.97938	-2.15668	-0.83491	3.75426	3.15708	-69.3795	-3.53268	-1.14135
7.71429	1.0142	2.69061	-0.98392	-2.17437	-0.83412	3.75817	3.14268	-69.4016	-3.56376	-1.134
7.72727	0.96312	2.68151	-1.00888	-2.24518	-0.74319	3.79575	3.13515	-69.4434	-3.58095	-1.12639
7.74026	0.96552	2.6758	-1.02078	-2.24511	-0.7743	3.78279	3.13124	-69.4442	-3.63166	-1.15851
7.75325	0.95776	2.69032	-1.04279	-2.25157	-0.7651	3.7368	3.16728	-69.4382	-3.65559	-1.15675
7.76623	0.90311	2.70859	-1.14226	-2.20159	-0.78269	3.7656	3.17598	-69.4592	-3.64526	-1.15817
7.77922	0.89243	2.7003	-1.14114	-2.18325	-0.81049	3.73735	3.16806	-69.4829	-3.68814	-1.21224
7.79221	0.95179	2.70227	-1.13995	-2.1651	-0.81482	3.74261	3.15711	-69.4727	-3.72394	-1.29274
7.80519	0.92977	2.69779	-1.16229	-2.14329	-0.88381	3.76183	3.1334	-69.5092	-3.68262	-1.28246
7.81818	0.95179	2.64606	-1.18795	-2.14509	-0.88994	3.77477	3.10339	-69.5521	-3.70909	-1.34825
7.83117	1.0474	2.66122	-1.207	-2.14042	-0.89955	3.77423	3.10029	-69.558	-3.75549	-1.41366
7.84416	1.03808	2.6664	-1.24314	-2.12901	-0.87578	3.79064	3.08057	-69.6037	-3.66806	-1.40574
7.85714	1.02935	2.59404	-1.27606	-2.1647	-0.9325	3.824	3.15106	-69.6151	-3.67538	-1.39438
7.87013	0.98134	2.65858	-1.28234	-2.16024	-0.94884	3.81013	3.13696	-69.6133	-3.6855	-1.45346
7.88312	0.98769	2.63554	-1.33212	-2.17919	-0.88526	3.81979	3.13294	-69.6183	-3.6985	-1.47915
7.8961	0.9945	2.542	-1.38155	-2.19791	-0.88927	3.81658	3.1322	-69.6568	-3.6114	-1.44436
7.90909	0.97161	2.5129	-1.44366	-2.2035	-0.89402	3.83737	3.12483	-69.6719	-3.61611	-1.42957
7.92208	0.97606	2.47454	-1.48119	-2.23268	-0.89273	3.82186	3.19729	-69.6505	-3.6278	-1.42477
7.93506	0.89383	2.49301	-1.45812	-2.2647	-0.90462	3.84398	3.19848	-69.6258	-3.62951	-1.42713
7.94805	0.87936	2.46095	-1.50239	-2.33948	-0.83326	3.85582	3.18646	-69.6242	-3.61112	-1.42325
7.96104	0.8186	2.5662	-1.47609	-2.35313	-0.87365	3.88799	3.16082	-69.6564	-3.65016	-1.41953
7.97403	0.81574	2.54337	-1.47638	-2.37001	-0.89042	3.88039	3.15905	-69.6586	-3.70923	-1.41372
7.98701	0.79961	2.51408	-1.50645	-2.4033	-0.93041	3.88001	3.11451	-69.5905	-3.72748	-1.39914
8	0.83765	2.43054	-1.53643	-2.47284	-0.85678	3.86654	3.08038	-69.6034	-3.74893	-1.418
8.01299	0.83572	2.43764	-1.55605	-2.4714	-0.85043	3.86708	3.02299	-69.553	-3.787	-1.42969
8.02597	0.85402	2.38755	-1.59575	-2.52337	-0.7801	3.91178	2.99977	-69.5669	-3.79451	-1.42776
8.03896	0.89593	2.38762	-1.57857	-2.59583	-0.80114	3.93633	2.9733	-69.5905	-3.82836	-1.44561
8.05195	0.86448	2.41824	-1.52855	-2.61868	-0.81177	3.95777	2.93634	-69.6406	-3.86846	-1.44285
8.06494	0.84028	2.40891	-1.54632	-2.67466	-0.73918	4.03974	2.95317	-69.6466	-3.93224	-1.45335
8.07792	0.81612	2.39631	-1.56738	-2.67629	-0.76854	4.07461	2.91704	-69.5787	-3.94576	-1.4061
8.09091	0.81592	2.38708	-1.59178	-2.70474	-0.75427	4.06212	2.90469	-69.5985	-3.96906	-1.39859
8.1039	0.76912	2.37146	-1.61621	-2.69941	-0.7902	4.04945	2.89216	-69.5384	-3.99893	-1.43457
8.11688	0.75265	2.35302	-1.65709	-2.75396	-0.73598	4.07754	2.89668	-69.5564	-3.97841	-1.50133
8.12987	0.73969	2.34176	-1.71803	-2.76395	-0.83435	4.11257	2.89809	-69.5676	-3.96772	-1.49803
8.14286	0.72018	2.32763	-1.7354	-2.77378	-0.86599	4.13113	2.86277	-69.5294	-3.98377	-1.49789
8.15584	0.71152	2.31754	-1.78973	-2.77008	-0.91076	4.12661	2.86787	-69.5396	-4.01345	-1.53138
8.16883	0.69692	2.29805	-1.84728	-2.73559	-0.98577	4.12937	2.83632	-69.4526	-3.99951	-1.53136
8.18182	0.70606	2.27248	-1.89114	-2.76471	-1.01056	4.15326	2.78833	-69.4637	-4.03193	-1.42461
8.19481	0.72238	2.23718	-1.92484	-2.77702	-1.0622	4.14755	2.78735	-69.4749	-4.04356	-1.43957
8.20779	0.68577	2.21577	-1.88502	-2.77904	-1.06628	4.17267	2.7457	-69.4827	-4.04831	-1.43091
8.22078	0.69673	2.16058	-1.91957	-2.79421	-1.08988	4.17485	2.74446	-69.507	-4.05622	-1.45216
8.23377	0.70129	2.14189	-1.91334	-2.89375	-1.14345	4.15016	2.70037	-69.4575	-4.0707	-1.43948
8.24675	0.63828	2.12351	-1.91644	-2.94619	-1.07684	4.14571	2.68391	-69.4924	-4.09852	-1.47382
8.25974	0.63174	2.10889	-1.94265	-2.93445	-1.09479	4.15218	2.65814	-69.4335	-4.14668	-1.48422
8.27273	0.61846	2.10128	-1.94884	-2.98012	-1.12906	4.15621	2.63976	-69.4553	-4.21784	-1.35346
8.28571	0.63225	2.11394	-1.97202	-2.98222	-1.11948	4.12715	2.62457	-69.4333	-4.23445	-1.35738
8.2987	0.6031	2.11339	-1.90515	-2.95721	-1.12981	4.15242	2.61896	-69.4448	-4.32192	-1.37462
8.31169	0.58464	2.11653	-1.90965	-3.02235	-1.03651	4.21802	2.61016	-69.4792	-4.32211	-1.36133
8.32468	0.58653	2.1129	-1.9479	-3.04007	-1.04819	4.21652	2.62424	-69.4496	-4.332	-1.36109
8.33766	0.60231	2.11936	-1.9727	-3.05449	-1.05654	4.22194	2.60037	-69.5001	-4.252	-1.34756
8.35065	0.64489	2.1126	-1.97347	-3.05197	-1.09877	4.25072	2.60692	-69.5093	-4.2607	-1.36793
8.36364	0.60672	2.07904	-2.00406	-3.03224	-1.14093	4.30006	2.51928	-69.4247	-4.27297	-1.37473
8.37662	0.59602	2.03886	-2.10473	-2.98605	-1.11245	4.3094	2.51224	-69.3977	-4.24805	-1.38488
8.38961	0.58903	2.016	-2.11707	-2.98389	-1.22209	4.38862	2.53873	-69.4143	-4.28047	-1.39844
8.4026	0.58568	1.98359	-2.11855	-2.97109	-1.21757	4.42063	2.45413	-69.3111	-4.26985	-1.41867
8.41558	0.59277	1.97169	-2.16981	-3.04157	-1.14316	4.46004	2.42715	-69.3397	-4.26291	-1.41204
8.42857	0.59317	1.97372	-2.18027	-3.05416	-1.24459	4.42298	2.49075	-69.3545	-4.27616	-1.41514
8.44156	0.57685	1.92938	-2.16357	-2.99629	-1.27912	4.44402	2.4935	-69.4461	-4.33668	-1.44135
8.45455	0.58461	1.96973	-2.21749	-3.01597	-1.33633	4.5623	2.48639	-69.4802	-4.37033	-1.45074
8.46753	0.59289	1.96628	-2.23141	-3.02542	-1.35911	4.57607	2.42921	-69.5035	-4.33691	-1.45663
8.48052	0.57792	1.96598	-2.24192	-3.03847	-1.41848	4.66345	2.44671	-69.5565	-4.37439	-1.47532
8.49351	0.67641	1.98592	-2.23519	-3.02133	-1.42067	4.66969	2.42447	-69.5828	-4.39497	-1.56818
8.50649	0.64309	1.95882	-2.24854	-3.00392	-1.4263	4.68632	2.44254	-69.5917	-4.42847	-1.61422
8.51948	0.63019	1.95869	-2.2752	-3.02379	-1.47517	4.80657	2.48078	-69.651	-4.44481	-1.61901
8.53247	0.63092	1.9388	-2.25772	-3.0104	-1.50041	4.81859	2.44565	-69.6768	-4.42129	-1.63316
8.54545	0.63903	1.9297	-2.26019	-2.99707	-1.49194	4.82722	2.44759	-69.7126	-4.4485	-1.68002
8.55844	0.63768	1.93799	-2.28254	-2.98727	-1.52312	4.97276	2.4997	-69.7994	-4.46227	-1.68558
8.57143	0.61981	1.91315	-2.30121	-2.99458	-1.54089	4.97659	2.48824	-69.8292	-4.39278	-1.66349
8.58442	0.599	1.91566	-2.33257	-2.892	-1.53256	4.99402	2.48383	-69.8517	-4.44177	-1.67132
8.5974	0.59541	1.94228	-2.42062	-2.8607	-1.57453	5.11793	2.49952	-69.8572	-4.46087	-1.70283
8.61039	0.52199	1.90908	-2.37162	-2.86625	-1.60927	5.1705	2.52178	-69.859	-4.48343	-1.67347
8.62338	0.53681	1.88972	-2.407	-2.87865	-1.61011	5.13876	2.50363	-69.8707	-4.48561	-1.61381
8.63636	0.52865	1.90131	-2.49668	-2.86752	-1.62748	5.13357	2.49546	-69.882	-4.55148	-1.65855
8.64935	0.52427	1.88369	-2.51945	-2.91634	-1.55165	5.1724	2.49407	-69.8731	-4.54027	-1.63564
8.66234	0.45582	1.88012	-2.52836	-2.93757	-1.58109	5.20811	2.50286	-69.8876	-4.56613	-1.592
8.67532	0.45458	1.87715	-2.53706	-2.95192	-1.59065	5.20063	2.48476	-69.942	-4.50525	-1.57136
8.68831	0.4573	1.85826	-2.56198	-2.90289	-1.57634	5.15941	2.46664	-69.9593	-4.49581	-1.57759
8.7013	0.44376	1.86028	-2.62661	-2.93797	-1.61835	5.25171	2.46562	-69.943	-4.50365	-1.56035
8.71429	0.43731	1.86309	-2.65049	-2.95943	-1.66331	5.23644	2.43837	-69.8839	-4.52526	-1.52571
8.72727	0.34023	1.88673	-2.59354	-2.96409	-1.67793	5.25527	2.44533	-69.9098	-4.54391	-1.52445
8.74026	0.31714	1.88387	-2.59016	-2.99229	-1.70914	5.25772	2.44942	-69.9054	-4.57957	-1.5434
8.75325	0.33434	1.87162	-2.61996	-3.03756	-1.76673	5.26418	2.49051	-69.9176	-4.58139	-1.50467
8.76623	0.44135	1.92698	-2.62245	-3.07935	-1.79025	5.28108	2.48772	-69.9465	-4.61028	-1.49607
8.77922	0.4367	1.93873	-2.63455	-3.1404	-1.7035	5.34178	2.46184	-69.9783	-4.62595	-1.47059
8.79221	0.42529	1.93383	-2.64311	-3.15723	-1.75182	5.34903	2.4633	-69.993	-4.6549	-1.46132
8.80519	0.39754	2.01904	-2.58747	-3.15712	-1.76254	5.30243	2.44812	-70.0173	-4.69034	-1.4821
8.81818	0.33295	2.05325	-2.62177	-3.16005	-1.72933	5.32292	2.45329	-70.0479	-4.72221	-1.47616
8.83117	0.33168	2.09078	-2.60506	-3.22013	-1.77373	5.29388	2.54205	-70.0647	-4.74706	-1.42939
8.84416	0.36744	2.13156	-2.61853	-3.2467	-1.81141	5.32267	2.48603	-70.1277	-4.79143	-1.35882
8.85714	0.39331	2.1523	-2.61172	-3.25647	-1.829	5.33514	2.45736	-70.1601	-4.82518	-1.37561
8.87013	0.35558	2.14629	-2.65466	-3.16299	-1.77623	5.29016	2.47947	-70.1586	-4.84531	-1.37179
8.88312	0.34178	2.16403	-2.65349	-3.18157	-1.801	5.32834	2.48826	-70.1906	-4.87845	-1.36747
8.8961	0.31209	2.27202	-2.60163	-3.24452	-1.80919	5.36963	2.48027	-70.2396	-4.91808	-1.37609
8.90909	0.31353	2.26533	-2.60636	-3.24753	-1.80379	5.39406	2.48592	-70.2219	-4.91373	-1.39453
8.92208	0.32889	2.22834	-2.63773	-3.28752	-1.81502	5.38213	2.57808	-70.2114	-4.91247	-1.35203
8.93506	0.31847	2.23176	-2.69535	-3.19402	-1.80945	5.38754	2.57165	-70.2213	-4.91795	-1.34271
8.94805	0.32923	2.22233	-2.6948	-3.18196	-1.82736	5.43035	2.51749	-70.2212	-4.94695	-1.35
8.96104	0.27686	2.2696	-2.70719	-3.18976	-1.83846	5.43	2.53028	-70.201	-4.92871	-1.39108
8.97403	0.29587	2.27273	-2.71953	-3.22752	-1.86285	5.43987	2.49953	-70.2174	-4.93711	-1.38187
8.98701	0.32269	2.26614	-2.72177	-3.25485	-1.88675	5.41683	2.57201	-70.2305	-4.96563	-1.37584
9	0.3233	2.25987	-2.77714	-3.16864	-1.88699	5.41927	2.50223	-70.2403	-4.97738	-1.34261
9.01299	0.3274	2.25726	-2.77815	-3.20407	-1.93792	5.41622	2.4996	-70.2496	-4.99886	-1.36342
9.02597	0.28512	2.37857	-2.76221	-3.21207	-1.96853	5.48096	2.40977	-70.2718	-5.01995	-1.35771
9.03896	0.32774	2.33726	-2.76971	-3.21629	-2.02526	5.54939	2.4442	-70.3172	-5.03073	-1.35184
9.05195	0.31718	2.41594	-2.75734	-3.22045	-2.08502	5.55728	2.42816	-70.3421	-5.0443	-1.3556
9.06494	0.35757	2.41022	-2.75183	-3.23154	-2.0744	5.59561	2.3956	-70.3636	-5.07758	-1.39567
9.07792	0.35118	2.44469	-2.71599	-3.25934	-2.11727	5.62154	2.47685	-70.3742	-5.13437	-1.40178
9.09091	0.35506	2.4723	-2.70358	-3.29393	-2.1261	5.6451	2.45344	-70.4409	-5.07102	-1.33385
9.1039	0.46278	2.48966	-2.70795	-3.30869	-2.14481	5.67188	2.44008	-70.4531	-5.09228	-1.32628
9.11688	0.45264	2.49704	-2.66168	-3.29331	-2.1567	5.68863	2.45686	-70.4916	-5.0812	-1.31888
9.12987	0.52612	2.46441	-2.67231	-3.2981	-2.1617	5.70581	2.47369	-70.4587	-5.08816	-1.30149
9.14286	0.52514	2.4021	-2.68953	-3.31952	-2.16008	5.6896	2.44027	-70.4824	-5.00499	-1.29392
9.15584	0.54142	2.40447	-2.68944	-3.31391	-2.10749	5.69337	2.43739	-70.4791	-5.02692	-1.32614
9.16883	0.52444	2.39725	-2.68555	-3.33832	-2.14146	5.72411	2.43523	-70.5536	-4.98892	-1.2772
9.18182	0.49798	2.37039	-2.73151	-3.27593	-2.20905	5.72837	2.43034	-70.5373	-4.99511	-1.25825
9.19481	0.58208	2.40774	-2.74651	-3.28802	-2.2161	5.74969	2.40887	-70.5545	-5.01803	-1.26625
9.20779	0.57462	2.41832	-2.74094	-3.29962	-2.24287	5.75471	2.43519	-70.6115	-4.97797	-1.23776
9.22078	0.57403	2.42935	-2.74535	-3.32079	-2.27951	5.78037	2.42855	-70.6376	-4.99553	-1.23262
9.23377	0.56388	2.51065	-2.75309	-3.33122	-2.31278	5.77907	2.42536	-70.66	-5.01596	-1.22386
9.24675	0.58464	2.54468	-2.79124	-3.33784	-2.342	5.80147	2.40553	-70.6885	-5.06272	-1.17563
9.25974	0.58904	2.54555	-2.79639	-3.35056	-2.37724	5.81762	2.39946	-70.6996	-5.0884	-1.14481
9.27273	0.59027	2.55	-2.795	-3.36598	-2.40903	5.76055	2.47671	-70.6805	-5.11024	-1.14387
9.28571	0.6051	2.56157	-2.77305	-3.35768	-2.45395	5.78162	2.46269	-70.7151	-5.16864	-1.09265
9.2987	0.61695	2.5668	-2.74735	-3.37266	-2.43073	5.77925	2.45232	-70.7425	-5.19266	-1.08887
9.31169	0.63242	2.58227	-2.76531	-3.40099	-2.46397	5.75389	2.44575	-70.6892	-5.22296	-1.06437
9.32468	0.67173	2.61463	-2.76616	-3.44254	-2.37974	5.72546	2.4194	-70.7234	-5.24975	-1.06952
9.33766	0.63339	2.62348	-2.73617	-3.44979	-2.38639	5.71051	2.50346	-70.7203	-5.28309	-1.07466
9.35065	0.65848	2.62891	-2.72939	-3.49062	-2.37946	5.74325	2.46637	-70.7234	-5.32604	-1.01961
9.36364	0.67042	2.62788	-2.71913	-3.49503	-2.3796	5.77277	2.45657	-70.7292	-5.35829	-0.98776
9.37662	0.62586	2.72374	-2.6819	-3.44277	-2.38014	5.79899	2.43352	-70.7348	-5.40069	-1.02558
9.38961	0.63271	2.70117	-2.64771	-3.49879	-2.36737	5.83203	2.4243	-70.73	-5.42281	-1.02916
9.4026	0.61334	2.69908	-2.62341	-3.52509	-2.38482	5.81538	2.52876	-70.7183	-5.44103	-1.02206
9.41558	0.6284	2.63967	-2.59568	-3.52455	-2.41903	5.84628	2.5315	-70.7431	-5.47584	-0.95452
9.42857	0.66118	2.63748	-2.59115	-3.54394	-2.43287	5.85391	2.59081	-70.7441	-5.44344	-1.00544
9.44156	0.6541	2.62601	-2.59298	-3.543	-2.44305	5.8995	2.59933	-70.7517	-5.35497	-0.94925
9.45455	0.6676	2.62199	-2.60821	-3.57896	-2.53022	5.93526	2.64133	-70.7354	-5.36495	-0.91674
9.46753	0.6419	2.6988	-2.60325	-3.58468	-2.56308	5.96099	2.62237	-70.736	-5.36469	-0.90424
9.48052	0.6276	2.68494	-2.64138	-3.49692	-2.54175	5.99386	2.6337	-70.7638	-5.37422	-0.8882
9.49351	0.74408	2.71837	-2.66908	-3.51721	-2.54051	6.04045	2.60171	-70.7682	-5.3428	-0.85869
9.50649	0.73557	2.73521	-2.66322	-3.5575	-2.56269	6.05385	2.57331	-70.8461	-5.26819	-0.8022
9.51948	0.74389	2.73912	-2.66051	-3.53338	-2.66201	6.13103	2.6021	-70.8326	-5.28523	-0.80953
9.53247	0.73205	2.73341	-2.67101	-3.50954	-2.68059	6.16095	2.59415	-70.8454	-5.29872	-0.77928
9.54545	0.7507	2.78546	-2.69832	-3.53345	-2.7558	6.28427	2.57322	-70.8679	-5.32205	-0.7753
9.55844	0.76296	2.74097	-2.54842	-3.46327	-2.77017	6.30263	2.5764	-70.8635	-5.38224	-0.78787
9.57143	0.7454	2.72048	-2.54052	-3.48361	-2.78753	6.39795	2.60714	-70.9028	-5.40173	-0.78678
9.58442	0.74514	2.71367	-2.52245	-3.48352	-2.85888	6.43225	2.62145	-70.8983	-5.46767	-0.68849
9.5974	0.76232	2.71116	-2.56431	-3.45017	-2.79671	6.46669	2.5955	-70.8872	-5.47954	-0.67777
9.61039	0.76659	2.69922	-2.5954	-3.45409	-2.84529	6.58801	2.60655	-70.8461	-5.44394	-0.69718
9.62338	0.75794	2.69097	-2.57592	-3.47811	-2.84966	6.54435	2.72417	-70.8186	-5.45157	-0.68954
9.63636	0.86994	2.73653	-2.56624	-3.47857	-2.84731	6.56167	2.73031	-70.8626	-5.46624	-0.68834
9.64935	0.85035	2.73511	-2.55278	-3.4518	-2.87177	6.58586	2.72715	-70.8636	-5.51776	-0.59707
9.66234	0.8243	2.73086	-2.59618	-3.48506	-2.87925	6.62378	2.73127	-70.8575	-5.50794	-0.57021
9.67532	0.95904	2.81109	-2.66017	-3.52137	-2.8935	6.6452	2.70198	-70.8883	-5.51128	-0.54326
9.68831	0.97915	2.8178	-2.64737	-3.52379	-2.89084	6.63362	2.67963	-70.892	-5.56816	-0.54643
9.7013	0.94195	2.81162	-2.66808	-3.57253	-2.79126	6.65979	2.66109	-70.8887	-5.55406	-0.54259
9.71429	0.96159	2.83995	-2.65499	-3.63098	-2.80674	6.62659	2.743	-70.8789	-5.53973	-0.52154
9.72727	0.93156	2.95562	-2.64485	-3.65261	-2.7985	6.62095	2.70697	-70.8994	-5.55564	-0.51026
9.74026	0.94613	2.98046	-2.67751	-3.60117	-2.77971	6.65251	2.685	-70.903	-5.5447	-0.49529
9.75325	0.97113	2.97883	-2.69595	-3.62108	-2.82737	6.72399	2.66704	-70.8894	-5.54356	-0.46964
9.76623	1.06002	2.99054	-2.6939	-3.64403	-2.84745	6.72736	2.64929	-70.8991	-5.5523	-0.46693
9.77922	1.09186	3.00213	-2.69134	-3.65307	-2.78702	6.75102	2.68254	-70.9081	-5.5743	-0.44695
9.79221	1.0767	2.99691	-2.67528	-3.66182	-2.79405	6.77514	2.65942	-70.8895	-5.59905	-0.44998
9.80519	1.05874	3.10871	-2.6293	-3.65372	-2.80091	6.78612	2.64657	-70.8975	-5.64684	-0.43221
9.81818	1.06519	3.12927	-2.62665	-3.65232	-2.74403	6.8108	2.63745	-70.9217	-5.67429	-0.42075
9.83117	1.06524	3.12996	-2.60697	-3.63088	-2.76478	6.84618	2.64571	-70.8914	-5.7421	-0.43236
9.84416	1.0358	3.24768	-2.56075	-3.63976	-2.75506	6.82115	2.61737	-70.9179	-5.77285	-0.42997
9.85714	1.00333	3.26065	-2.5383	-3.62507	-2.72486	6.84296	2.59603	-70.9142	-5.80989	-0.47442
9.87013	0.99134	3.36417	-2.53602	-3.62731	-2.70471	6.87519	2.58174	-70.8865	-5.79629	-0.48485
9.88312	0.98352	3.34991	-2.55697	-3.51333	-2.68491	6.90112	2.5847	-70.8551	-5.81599	-0.46405
9.8961	0.94864	3.34953	-2.54405	-3.50448	-2.67563	6.92709	2.56782	-70.8505	-5.83185	-0.47305
9.90909	0.92378	3.33946	-2.54743	-3.41872	-2.65631	6.96979	2.57476	-70.8288	-5.83083	-0.4316
9.92208	0.90632	3.34	-2.54368	-3.43801	-2.64669	6.999	2.57532	-70.8135	-5.83634	-0.41969
9.93506	0.9265	3.40806	-2.50626	-3.46078	-2.67028	7.03829	2.57934	-70.8049	-5.90936	-0.40052
9.94805	0.95077	3.41917	-2.48494	-3.53409	-2.72661	7.13757	2.56664	-70.803	-5.92563	-0.3882
9.96104	1.04194	3.42725	-2.46287	-3.53013	-2.735	7.14236	2.5777	-70.7807	-5.93486	-0.37927
9.97403	1.08242	3.36406	-2.45737	-3.54263	-2.73979	7.14744	2.55242	-70.7848	-5.94037	-0.39323
9.98701	1.12373	3.37769	-2.44168	-3.51461	-2.81167	7.13923	2.4709	-70.6983	-5.93218	-0.38949
10	1.14549	3.39187	-2.39569	-3.50676	-2.79927	7.19227	2.46744	-70.7203	-5.9873	-0.37176
10.013	1.18758	3.40986	-2.35662	-3.51257	-2.79984	7.22604	2.47468	-70.722	-5.9808	-0.42107
10.026	1.22617	3.41482	-2.33097	-3.52218	-2.8271	7.24005	2.41908	-70.6203	-5.9741	-0.39929
10.039	1.26851	3.43704	-2.31196	-3.48826	-2.81734	7.2578	2.41472	-70.6267	-6.0315	-0.44721
10.0519	1.31427	3.43957	-2.27962	-3.47784	-2.8109	7.3199	2.41067	-70.6093	-6.03807	-0.43017
10.0649	1.27926	3.4226	-2.16752	-3.49457	-2.82801	7.34567	2.42031	-70.6184	-6.05416	-0.39864
10.0779	1.27848	3.45697	-2.13679	-3.53452	-2.76843	7.44206	2.43665	-70.6274	-6.04955	-0.41045
10.0909	1.33483	3.45195	-2.12254	-3.527	-2.76328	7.48142	2.44997	-70.5996	-6.06158	-0.41176
10.1039	1.33056	3.47462	-2.10492	-3.56321	-2.74487	7.52445	2.464	-70.5986	-6.07628	-0.33955
10.1169	1.33051	3.47461	-2.09412	-3.57172	-2.77769	7.58712	2.48147	-70.584	-6.08006	-0.34211
10.1299	1.33495	3.48884	-2.08647	-3.54905	-2.79391	7.63295	2.39761	-70.5063	-6.08038	-0.34471
10.1429	1.35691	3.48031	-2.11546	-3.59646	-2.70947	7.67274	2.40457	-70.4763	-6.04016	-0.34399
10.1558	1.38913	3.49934	-2.10712	-3.58594	-2.76039	7.67207	2.40524	-70.4695	-6.03015	-0.32301
10.1688	1.40187	3.48216	-2.0286	-3.59131	-2.77107	7.69143	2.39589	-70.4488	-6.07799	-0.30545
10.1818	1.40197	3.51988	-2.07543	-3.56238	-2.84256	7.73148	2.41354	-70.4646	-6.11618	-0.31794
10.1948	1.44555	3.52472	-2.10632	-3.57676	-2.85358	7.77221	2.45212	-70.5076	-6.12054	-0.29312
10.2078	1.46204	3.51656	-2.12113	-3.64409	-2.80127	7.80641	2.45799	-70.5036	-6.13482	-0.26481
10.2208	1.50197	3.55273	-2.13318	-3.64364	-2.81369	7.81065	2.45445	-70.5533	-6.14236	-0.28292
10.2338	1.45756	3.55952	-2.06884	-3.61981	-2.83253	7.81209	2.45514	-70.5564	-6.16667	-0.28017
10.2468	1.47732	3.56391	-2.07615	-3.65585	-2.73751	7.87103	2.44974	-70.5483	-6.23824	-0.27698
10.2597	1.49097	3.59903	-2.10126	-3.66112	-2.75733	7.86013	2.42467	-70.4925	-6.24244	-0.24961
10.2727	1.5289	3.68185	-2.12088	-3.69718	-2.76699	7.89368	2.39331	-70.5274	-6.29594	-0.13828
10.2857	1.55074	3.67806	-2.0908	-3.74674	-2.69699	7.92387	2.39591	-70.5216	-6.32182	-0.1042
10.2987	1.59001	3.72184	-2.068	-3.73564	-2.70155	7.93767	2.38596	-70.483	-6.37444	-0.09611
10.3117	1.60971	3.75009	-2.06053	-3.73849	-2.69233	7.9657	2.39054	-70.4888	-6.40031	-0.09099
10.3247	1.62961	3.78612	-2.0477	-3.72461	-2.67612	8.0042	2.39601	-70.501	-6.43291	-0.10887
10.3377	1.67918	3.80873	-2.04826	-3.73747	-2.65618	8.05659	2.45309	-70.5501	-6.43508	-0.11268
10.3506	1.71516	3.85162	-2.10015	-3.74037	-2.65953	8.08925	2.42407	-70.4624	-6.39685	-0.0993
10.3636	1.73843	3.89468	-2.10613	-3.7129	-2.73735	8.13225	2.41922	-70.4655	-6.41525	-0.1054
10.3766	1.82566	3.92454	-2.11585	-3.72579	-2.71833	8.16509	2.43848	-70.5427	-6.41966	-0.08725
10.3896	1.84585	3.96468	-2.10908	-3.73226	-2.73956	8.16748	2.42508	-70.4929	-6.3601	-0.12974
10.4026	1.85333	4.02196	-2.09919	-3.70489	-2.84566	8.20336	2.44251	-70.5237	-6.38779	-0.15525
10.4156	1.87818	4.03616	-2.08244	-3.68392	-2.90517	8.32565	2.46333	-70.5005	-6.412	-0.12271
10.4286	1.89011	4.04746	-2.06224	-3.67629	-2.92739	8.33633	2.46759	-70.5508	-6.3763	-0.09622
10.4416	1.92293	4.0761	-2.05555	-3.62774	-2.99388	8.34351	2.48876	-70.5671	-6.39483	-0.1363
10.4545	1.95308	4.08187	-2.05524	-3.58865	-3.00286	8.41265	2.52304	-70.5496	-6.39969	-0.1423
10.4675	1.96019	4.05826	-2.00434	-3.52601	-2.95684	8.36511	2.51366	-70.5388	-6.40461	-0.13155
10.4805	1.98479	4.07934	-2.00401	-3.52407	-2.95734	8.40083	2.54795	-70.5446	-6.39945	-0.14709
10.4935	2.06329	4.14863	-2.10552	-3.54611	-2.95397	8.45361	2.57198	-70.5336	-6.38721	-0.11806
10.5065	2.0778	4.17196	-2.12383	-3.54831	-2.96382	8.49341	2.59282	-70.4958	-6.38446	-0.0917
10.5195	2.06234	4.20256	-2.14513	-3.58379	-2.99017	8.62061	2.60727	-70.4882	-6.37482	-0.0378
10.5325	2.05711	4.23011	-2.14924	-3.59525	-3.00578	8.63653	2.59929	-70.3535	-6.29175	-0.07519
10.5455	2.03535	4.20803	-2.07986	-3.56969	-3.03115	8.68274	2.64624	-70.347	-6.27939	-0.03593
10.5584	2.04771	4.22696	-2.12537	-3.59445	-3.07953	8.81242	2.66017	-70.2961	-6.32796	0.01335
10.5714	2.05031	4.23252	-2.13378	-3.60868	-3.09701	8.83408	2.63483	-70.1679	-6.27666	0.09315
10.5844	1.9887	4.19834	-2.04221	-3.55928	-3.11747	8.84916	2.68784	-70.151	-6.26945	0.13972
10.5974	2.0243	4.20862	-2.09965	-3.5809	-3.12765	8.88774	2.70117	-70.1438	-6.1945	0.07477
10.6104	2.03315	4.23633	-2.11022	-3.59851	-3.2392	8.87967	2.79164	-70.1496	-6.2134	0.12692
10.6234	2.09314	4.17283	-2.15445	-3.62209	-3.26042	8.87872	2.74445	-70.1016	-6.1659	0.15908
10.6364	2.14044	4.19584	-2.13096	-3.73067	-3.3155	8.8743	2.73181	-70.1508	-6.10277	0.2179
10.6494	2.14776	4.20584	-2.16056	-3.69609	-3.33723	8.90702	2.67868	-70.1654	-6.11766	0.24952
10.6623	2.19277	4.26021	-2.13908	-3.86066	-3.34924	8.96309	2.62866	-70.1898	-6.12589	0.27784
10.6753	2.22488	4.30177	-2.13714	-3.87793	-3.39525	8.97188	2.64277	-70.2039	-6.14743	0.29649
10.6883	2.21407	4.42038	-2.11852	-3.88822	-3.41409	8.97068	2.66052	-70.2076	-6.1213	0.22384
10.7013	2.24143	4.48145	-2.15353	-3.78756	-3.45302	8.94895	2.65162	-70.2309	-6.14508	0.24785
10.7143	2.29302	4.51953	-2.16121	-3.7848	-3.4749	8.95402	2.69014	-70.3153	-6.20933	0.21537
10.7273	2.36471	4.54115	-2.11148	-3.7819	-3.44884	8.88124	2.70567	-70.3295	-6.25028	0.2138
10.7403	2.30082	4.54249	-2.12861	-3.77865	-3.45889	8.87206	2.6548	-70.2502	-6.25428	0.19207
10.7532	2.33037	4.57755	-2.13211	-3.77546	-3.47506	8.89711	2.65536	-70.269	-6.3048	0.29116
10.7662	2.3536	4.59953	-2.10876	-3.76552	-3.48747	8.9566	2.60195	-70.2774	-6.35132	0.27277
10.7792	2.38021	4.6216	-2.10899	-3.77214	-3.52289	9.02989	2.66577	-70.2653	-6.32003	0.18351
10.7922	2.39011	4.62393	-2.03631	-3.75851	-3.51057	9.07984	2.70318	-70.3271	-6.3284	0.19114
10.8052	2.40712	4.70109	-2.13725	-3.83884	-3.41829	9.17048	2.72437	-70.3283	-6.34322	0.22593
10.8182	2.34291	4.69794	-2.16886	-3.85192	-3.42117	9.18393	2.72262	-70.2556	-6.33433	0.2442
10.8312	2.35562	4.70852	-2.16987	-3.95311	-3.37444	9.201	2.77852	-70.2335	-6.34534	0.26266
10.8442	2.36191	4.73635	-2.20398	-3.93063	-3.38253	9.26555	2.7332	-70.2278	-6.33623	0.26475
10.8571	2.35907	4.8611	-2.17062	-4.05405	-3.42832	9.29024	2.72421	-70.2154	-6.31727	0.28419
10.8701	2.37403	4.88788	-2.17408	-4.08142	-3.43801	9.31821	2.72555	-70.2164	-6.35845	0.4211
10.8831	2.3859	4.91487	-2.15692	-4.0717	-3.51962	9.34593	2.74733	-70.2307	-6.35923	0.42993
10.8961	2.36492	5.03544	-2.12253	-4.09539	-3.52146	9.40081	2.77602	-70.2965	-6.3506	0.45239
10.9091	2.38856	5.07177	-2.12182	-4.12572	-3.54018	9.45943	2.76791	-70.306	-6.38536	0.59858
10.9221	2.41276	5.07868	-2.1377	-4.13213	-3.53868	9.42141	2.91734	-70.3435	-6.41651	0.59605
10.9351	2.39418	5.21287	-2.09946	-4.15158	-3.55392	9.46155	2.94563	-70.3249	-6.42481	0.65768
10.9481	2.29793	5.19157	-2.14129	-4.19731	-3.50609	9.47813	2.96447	-70.3196	-6.42352	0.67265
10.961	2.33513	5.20762	-2.10803	-4.31404	-3.54655	9.44498	3.08734	-70.2875	-6.42254	0.68774
10.974	2.31242	5.34082	-2.08448	-4.33047	-3.54668	9.53431	3.01745	-70.3027	-6.41842	0.73325
10.987	2.33743	5.35588	-2.13135	-4.39667	-3.47655	9.57066	3.02471	-70.2941	-6.36022	0.69739
11	2.3424	5.37813	-2.13062	-4.38152	-3.504	9.54295	3.06305	-70.2918	-6.37555	0.71796
11.013	2.3212	5.53444	-2.2286	-4.42654	-3.5276	9.56895	3.07163	-70.2924	-6.36382	0.74863
11.026	2.36801	5.53879	-2.23381	-4.43795	-3.49335	9.48695	3.06031	-70.2756	-6.37182	0.74599
11.039	2.41153	5.5257	-2.25599	-4.47623	-3.51228	9.46876	3.15933	-70.272	-6.36261	0.78095
11.0519	2.44817	5.54915	-2.27498	-4.48769	-3.54812	9.48148	3.15398	-70.2982	-6.38319	0.87965
11.0649	2.49158	5.56926	-2.30762	-4.53562	-3.48726	9.54861	3.07779	-70.2935	-6.38303	0.91083
11.0779	2.54867	5.57932	-2.33047	-4.53269	-3.53102	9.55925	3.10196	-70.2544	-6.46376	0.9223
11.0909	2.59243	5.60615	-2.33335	-4.53993	-3.57477	9.56985	3.07659	-70.2614	-6.46007	0.93599
11.1039	2.63303	5.63635	-2.33318	-4.59716	-3.5121	9.59684	3.09234	-70.2747	-6.47204	0.97215
11.1169	2.67075	5.70036	-2.33326	-4.6171	-3.53409	9.59042	3.09529	-70.336	-6.49376	0.98533
11.1299	2.74957	5.73474	-2.39099	-4.64396	-3.48604	9.61477	3.11232	-70.3516	-6.51204	0.98224
11.1429	2.79882	5.76318	-2.38216	-4.67035	-3.40617	9.66248	3.1228	-70.3638	-6.52324	0.97613
11.1558	2.82834	5.75773	-2.40075	-4.65586	-3.44122	9.65988	3.11002	-70.3158	-6.5543	0.96985
11.1688	2.86835	5.83285	-2.4029	-4.69548	-3.46253	9.69787	3.10453	-70.3318	-6.62546	1.05991
11.1818	2.89135	5.86483	-2.40844	-4.69849	-3.45359	9.75936	3.11957	-70.344	-6.63256	1.07198
11.1948	2.88742	5.9073	-2.35379	-4.70502	-3.43809	9.83469	3.17217	-70.4273	-6.64988	1.08782
11.2078	2.88046	5.92666	-2.35678	-4.70835	-3.4597	9.88013	3.21895	-70.4373	-6.67682	1.1705
11.2208	2.81194	5.91889	-2.36328	-4.70841	-3.48485	9.94912	3.2595	-70.4401	-6.66965	1.18593
11.2338	2.80645	5.92426	-2.36323	-4.69522	-3.52688	9.98483	3.27392	-70.3153	-6.75723	1.18841
11.2468	2.78773	5.93639	-2.37362	-4.70577	-3.5419	10.0038	3.31246	-70.2979	-6.79793	1.26813
11.2597	2.81619	5.94548	-2.4212	-4.73674	-3.54669	10.0098	3.42491	-70.3219	-6.75753	1.30408
11.2727	2.79487	5.98535	-2.35474	-4.74747	-3.64649	10.0531	3.45345	-70.3202	-6.75744	1.33347
11.2857	2.81441	5.98198	-2.38263	-4.81122	-3.5802	10.0759	3.4653	-70.3115	-6.74407	1.37647
11.2987	2.841	6.0366	-2.49543	-4.83095	-3.6392	10.0881	3.50387	-70.306	-6.74106	1.37618
11.3117	2.83164	6.06508	-2.45168	-4.84735	-3.65088	10.1301	3.57275	-70.3919	-6.75153	1.3827
11.3247	2.88702	6.12167	-2.51626	-4.90773	-3.67237	10.1353	3.56797	-70.3981	-6.75198	1.40595
11.3377	2.92608	6.16617	-2.53722	-4.94148	-3.67336	10.1247	3.72062	-70.4832	-6.76977	1.43601
11.3506	2.97244	6.21142	-2.54357	-4.98274	-3.67097	10.1317	3.75195	-70.4991	-6.7882	1.45591
11.3636	3.00214	6.25422	-2.54209	-4.99785	-3.69834	10.1327	3.79935	-70.5118	-6.81012	1.47577
11.3766	3.04878	6.29769	-2.53712	-5.02931	-3.74155	10.165	3.80217	-70.5437	-6.81711	1.49164
11.3896	3.17552	6.3616	-2.49844	-4.97949	-3.85598	10.1909	3.83571	-70.5475	-6.86621	1.49341
11.4026	3.25139	6.38865	-2.5577	-4.96979	-3.85675	10.207	3.83293	-70.5979	-6.78788	1.50219
11.4156	3.29076	6.4328	-2.56388	-4.89943	-3.94859	10.1963	3.84075	-70.6107	-6.8005	1.44802
11.4286	3.4135	6.46031	-2.56717	-4.88595	-3.95011	10.2292	3.89979	-70.6981	-6.84629	1.4585
11.4416	3.39777	6.44442	-2.5812	-4.84304	-3.96836	10.2589	3.92577	-70.6951	-6.84797	1.48635
11.4545	3.41589	6.49269	-2.61929	-4.87151	-4.03319	10.4054	3.98238	-70.7083	-6.89673	1.51826
11.4675	3.54427	6.52064	-2.60709	-4.85669	-4.02336	10.3316	3.98909	-70.6978	-6.91856	1.52709
11.4805	3.57838	6.44759	-2.62207	-4.81602	-4.0468	10.3611	4.00913	-70.6906	-6.91978	1.5397
11.4935	3.62338	6.48548	-2.61032	-4.80321	-4.12111	10.3771	4.0156	-70.6997	-6.92402	1.49289
11.5065	3.78257	6.4422	-2.60184	-4.81105	-4.15575	10.3996	4.0324	-70.7055	-6.95823	1.51096
11.5195	3.80395	6.42577	-2.53388	-4.77599	-4.19407	10.4086	4.08301	-70.688	-6.91791	1.42432
11.5325	3.89348	6.36196	-2.55067	-4.75492	-4.20231	10.4375	4.09683	-70.7108	-6.92773	1.36433
11.5455	4.00302	6.38835	-2.56706	-4.75084	-4.16648	10.4799	4.11092	-70.6933	-6.92772	1.37901
11.5584	4.06189	6.43885	-2.63091	-4.77033	-4.14716	10.5192	4.11522	-70.7328	-6.86789	1.39378
11.5714	4.06077	6.45934	-2.6615	-4.78297	-4.15492	10.5684	4.14682	-70.7212	-6.86939	1.3755
11.5844	4.16306	6.48044	-2.76637	-4.79223	-4.16966	10.6074	4.19253	-70.6958	-6.85432	1.3948
11.5974	4.15696	6.49209	-2.79811	-4.82152	-4.19451	10.6497	4.17528	-70.5872	-6.81589	1.44779
11.6104	4.17779	6.52736	-2.80338	-4.86413	-4.24291	10.685	4.20255	-70.5934	-6.80715	1.47557
11.6234	4.18249	6.51909	-2.86875	-4.75632	-4.22067	10.6287	4.24359	-70.5657	-6.80433	1.49497
11.6364	4.19129	6.54116	-2.89999	-4.81685	-4.25559	10.7121	4.31857	-70.5446	-6.85562	1.53122
11.6494	4.35081	6.58325	-2.90395	-4.93149	-4.28403	10.7211	4.32678	-70.5264	-6.84008	1.56404
11.6623	4.29037	6.57785	-2.92068	-4.98317	-4.34607	10.7404	4.30869	-70.445	-6.82142	1.61371
11.6753	4.30996	6.58914	-2.98049	-5.01469	-4.35139	10.736	4.35508	-70.4042	-6.81986	1.57892
11.6883	4.35341	6.63787	-3.01634	-5.00221	-4.52528	10.8516	4.39121	-70.3998	-6.83812	1.5976
11.7013	4.43455	6.56835	-3.03569	-5.03334	-4.59493	10.8453	4.37046	-70.2888	-6.85278	1.62335
11.7143	4.47946	6.61872	-3.05213	-5.06127	-4.64767	10.8522	4.37413	-70.3128	-6.85989	1.67505
11.7273	4.5588	6.63198	-3.15944	-4.95216	-4.64668	10.8488	4.39155	-70.3197	-6.88936	1.65174
11.7403	4.60875	6.67574	-3.16931	-4.97158	-4.73594	10.9654	4.42204	-70.3333	-6.88793	1.68609
11.7532	4.70146	6.72663	-3.18924	-4.98759	-4.73712	10.9638	4.41182	-70.3536	-6.89613	1.69428
11.7662	4.72263	6.73435	-3.10868	-4.97338	-4.76165	10.9828	4.44563	-70.3468	-6.90418	1.71652
11.7792	4.67938	6.79966	-3.1058	-4.98604	-4.78943	11.0356	4.46662	-70.3733	-6.93885	1.71567
11.7922	4.71948	6.8349	-3.10332	-4.99515	-4.82345	11.0486	4.54794	-70.3524	-6.94601	1.75576
11.8052	4.72951	6.87699	-3.10144	-5.00404	-4.79601	11.0721	4.511	-70.3777	-6.90943	1.77635
11.8182	4.74653	6.87916	-3.11985	-4.94303	-4.79131	11.106	4.52792	-70.3417	-6.99504	1.72644
11.8312	4.7434	6.89518	-3.14165	-4.93657	-4.83285	11.2371	4.51443	-70.3186	-7.01742	1.73036
11.8442	4.81135	6.77613	-3.10421	-4.94686	-4.8235	11.2902	4.5544	-70.3053	-7.00577	1.76136
11.8571	4.81615	6.81095	-3.11509	-4.92316	-4.91924	11.3196	4.6011	-70.298	-7.03391	1.74902
11.8701	4.83731	6.83902	-3.14972	-4.93277	-4.92157	11.3622	4.63769	-70.2799	-7.02455	1.77433
11.8831	4.84821	6.86122	-3.21004	-4.98634	-4.92714	11.4079	4.67088	-70.2615	-7.00806	1.82006
11.8961	4.86969	6.86396	-3.23215	-4.99988	-4.89853	11.3418	4.71047	-70.2458	-7.02449	1.81224
11.9091	4.89815	6.84595	-3.29132	-5.03706	-4.9264	11.3657	4.69648	-70.1665	-6.99018	1.85866
11.9221	4.88998	6.83117	-3.25036	-5.08094	-4.97766	11.393	4.74367	-70.1616	-6.98607	1.92547
11.9351	4.9429	6.864	-3.27423	-5.1679	-4.90895	11.4602	4.7573	-70.1158	-7.05337	1.96191
11.9481	4.97271	6.90723	-3.29101	-5.20044	-5.02	11.4535	4.76441	-70.0532	-7.04118	2.01164
11.961	5.01368	6.82893	-3.27089	-5.2161	-5.06107	11.4467	4.78854	-70.0447	-7.04254	2.06147
11.974	5.07599	6.86119	-3.32196	-5.24531	-5.08878	11.4497	4.79922	-70.0429	-6.98624	1.99278
11.987	5.15599	6.82235	-3.3764	-5.29106	-5.13317	11.4362	4.80656	-70.028	-6.9767	2.02397
12	5.21667	6.88042	-3.42048	-5.27546	-5.24528	11.4296	4.78718	-70.0505	-7.00068	2.12473
12.013	5.26428	6.98832	-3.43405	-5.27932	-5.2502	11.4529	4.83235	-70.1539	-7.00086	2.11689
12.026	5.30207	7.0216	-3.44772	-5.27961	-5.26108	11.4365	4.84781	-70.2201	-6.90424	2.14894
12.039	5.44001	7.08854	-3.44478	-5.29004	-5.28156	11.4746	4.9143	-70.3132	-6.93917	2.16392
12.0519	5.46269	7.1218	-3.46876	-5.29064	-5.28537	11.5066	4.93457	-70.3495	-6.8739	2.19277
12.0649	5.49186	7.15165	-3.48577	-5.28474	-5.27916	11.5527	5.00281	-70.4159	-6.87334	2.13872
12.0779	5.51741	7.19153	-3.51931	-5.30242	-5.32621	11.6788	5.08527	-70.405	-6.8557	2.08157
12.0909	5.60601	7.25422	-3.52931	-5.30661	-5.29507	11.6047	5.11399	-70.4135	-6.85758	2.08779
12.1039	5.60306	7.28267	-3.5595	-5.31107	-5.28351	11.634	5.14939	-70.418	-6.84555	2.07139
12.1169	5.67979	7.28095	-3.59297	-5.30916	-5.30212	11.6601	5.20547	-70.3378	-6.93824	2.05946
12.1299	5.71202	7.2462	-3.52663	-5.29748	-5.34104	11.6761	5.25852	-70.2974	-6.93737	2.11882
12.1429	5.6666	7.25581	-3.56873	-5.36328	-5.39342	11.7488	5.31806	-70.2705	-6.93645	2.15889
12.1558	5.7617	7.27245	-3.61403	-5.37531	-5.40202	11.7534	5.34728	-70.2301	-6.88808	2.09452
12.1688	5.7826	7.26655	-3.55238	-5.3707	-5.48857	11.7813	5.39676	-70.2136	-6.86615	2.13058
12.1818	5.70201	7.25142	-3.59211	-5.42627	-5.51911	11.8221	5.44607	-70.1941	-6.85759	2.13654
12.1948	5.72193	7.27684	-3.64182	-5.43445	-5.58687	11.8223	5.45853	-70.088	-6.91681	2.15601
12.2078	5.77946	7.30254	-3.70478	-5.5026	-5.52738	11.8426	5.45459	-70.0863	-6.87893	2.21932
12.2208	5.83041	7.34195	-3.74371	-5.52968	-5.5559	11.8702	5.45265	-70.1122	-6.8746	2.25246
12.2338	5.93881	7.2967	-3.77891	-5.53293	-5.59434	11.8716	5.44965	-70.1321	-6.92737	2.3387
12.2468	5.9941	7.34835	-3.83048	-5.5893	-5.52895	11.8965	5.48393	-70.1551	-6.92617	2.40442
12.2597	6.03955	7.38702	-3.83758	-5.62477	-5.52061	11.763	5.55756	-70.1647	-6.93516	2.43346
12.2727	6.09485	7.45636	-3.86431	-5.63316	-5.53855	11.794	5.58726	-70.3297	-6.89517	2.48905
12.2857	6.13005	7.50559	-3.91386	-5.56733	-5.51614	11.7575	5.60433	-70.337	-6.92707	2.49036
12.2987	6.11094	7.56153	-3.94257	-5.56113	-5.55722	11.7544	5.67152	-70.3606	-6.92875	2.49473
12.3117	6.14107	7.60741	-3.95084	-5.5677	-5.57085	11.7719	5.68487	-70.39	-6.85043	2.54627
12.3247	6.15421	7.66325	-3.99211	-5.46377	-5.53342	11.6879	5.68158	-70.3813	-6.86329	2.54754
12.3377	6.20116	7.69199	-4.00934	-5.47771	-5.60252	11.7406	5.73819	-70.3478	-6.95388	2.5587
12.3506	6.1599	7.75691	-4.0301	-5.48464	-5.62733	11.7496	5.77083	-70.3266	-6.9608	2.56325
12.3636	6.19515	7.79765	-4.07474	-5.48816	-5.6251	11.7891	5.80713	-70.2944	-7.04526	2.52824
12.3766	6.22877	7.84841	-4.11292	-5.50197	-5.62984	11.8086	5.82379	-70.3051	-7.0358	2.55125
12.3896	6.24738	7.83585	-4.0446	-5.48628	-5.67223	11.8349	5.86108	-70.2581	-7.11087	2.55127
12.4026	6.26277	7.85423	-4.06805	-5.53493	-5.69835	11.9011	5.90215	-70.2342	-7.11259	2.60936
12.4156	6.34196	7.88621	-4.09835	-5.53657	-5.71467	11.9126	5.92318	-70.1864	-7.19891	2.60778
12.4286	6.36102	7.90192	-4.02791	-5.66026	-5.74841	11.9337	5.934	-70.1887	-7.19191	2.62326
12.4416	6.38744	7.96539	-4.03486	-5.66732	-5.76255	11.9848	5.95153	-70.1569	-7.32983	2.69209
12.4545	6.42408	8.00559	-4.0449	-5.6673	-5.71922	11.9104	5.96551	-70.148	-7.35393	2.69636
12.4675	6.40085	8.0924	-4.02781	-5.67684	-5.73262	11.9493	6.01993	-70.0879	-7.44308	2.71044
12.4805	6.40534	8.12505	-4.04422	-5.67943	-5.67815	11.9099	6.0107	-70.0842	-7.47886	2.8042
12.4935	6.4474	8.08683	-4.07703	-5.70875	-5.70017	11.8903	6.1384	-70.0571	-7.4839	2.82662
12.5065	6.47311	8.08523	-4.11605	-5.71096	-5.71183	11.8783	6.17157	-70.0599	-7.36562	2.89279
12.5195	6.48226	8.11086	-4.14138	-5.70614	-5.7195	11.9444	6.11011	-70.039	-7.36562	2.87871
12.5325	6.51173	8.16359	-4.19022	-5.72444	-5.73318	11.9508	6.13568	-70.035	-7.28134	2.84075
12.5455	6.51432	8.15616	-4.21213	-5.6689	-5.78326	12.0322	6.08367	-70.0276	-7.30109	2.8695
12.5584	6.56783	8.15205	-4.29836	-5.71084	-5.85266	12.1171	6.11513	-70.0131	-7.30698	2.88174
12.5714	6.66808	8.18786	-4.3347	-5.75952	-5.88113	12.1414	6.13344	-69.9947	-7.3193	2.91476
12.5844	6.67667	8.17361	-4.27436	-5.75832	-5.91941	12.1598	6.20295	-70.0644	-7.35497	2.92829
12.5974	6.71215	8.2273	-4.31268	-5.86824	-5.8474	12.2019	6.22941	-70.0435	-7.35994	2.94548
12.6104	6.75111	8.25103	-4.34123	-5.87728	-5.81289	12.0782	6.22561	-70.0218	-7.36108	2.94305
12.6234	6.88011	8.25009	-4.39343	-5.87977	-5.83155	12.0849	6.24211	-70.0064	-7.35848	2.96131
12.6364	6.90455	8.21837	-4.3052	-5.98127	-5.8805	12.0921	6.25549	-69.9736	-7.36876	2.97331
12.6494	6.91935	8.22103	-4.34192	-5.94725	-5.8995	12.1198	6.28584	-69.9573	-7.37835	3.00953
12.6623	6.9886	8.16593	-4.38576	-6.01476	-5.82525	12.1373	6.32306	-69.9642	-7.37705	3.04982
12.6753	7.02151	8.19398	-4.40651	-6.0083	-5.8597	12.1347	6.34362	-69.9439	-7.38178	3.05388
12.6883	7.16125	8.23195	-4.43093	-6.01231	-5.85746	12.1791	6.37111	-69.9712	-7.39939	3.07205
12.7013	7.19262	8.29363	-4.41154	-5.9862	-5.94341	12.19	6.3556	-69.8756	-7.39021	3.08387
12.7143	7.22054	8.32544	-4.44886	-5.97363	-5.9632	12.1907	6.36104	-69.8649	-7.43824	3.16929
12.7273	7.2619	8.33721	-4.48942	-5.97479	-5.95969	12.1911	6.41074	-69.9259	-7.47931	3.1671
12.7403	7.31032	8.36589	-4.51986	-5.99287	-5.99955	12.2614	6.45702	-69.9071	-7.46644	3.22952
12.7532	7.26435	8.40136	-4.53698	-6.00724	-6.01218	12.2704	6.47599	-69.9049	-7.49327	3.34496
12.7662	7.27875	8.45101	-4.57066	-6.09211	-5.99511	12.2824	6.52508	-69.8824	-7.51315	3.36532
12.7792	7.31397	8.47796	-4.60385	-6.13333	-6.05536	12.3006	6.60031	-69.8801	-7.50616	3.43652
12.7922	7.32934	8.48894	-4.56702	-6.14735	-6.061	12.3323	6.5264	-69.8847	-7.50926	3.4711
12.8052	7.36167	8.5246	-4.6312	-6.18128	-6.03315	12.308	6.52581	-69.883	-7.50913	3.53648
12.8182	7.4009	8.57103	-4.65109	-6.18786	-6.07569	12.3051	6.53415	-69.8916	-7.53612	3.54188
12.8312	7.43685	8.6245	-4.65712	-6.1942	-6.10069	12.2965	6.54165	-69.8997	-7.51043	3.50665
12.8442	7.47298	8.68846	-4.66291	-6.22071	-6.13551	12.3252	6.54598	-69.9038	-7.52578	3.49169
12.8571	7.50922	8.73251	-4.66515	-6.22686	-6.14667	12.3681	6.53409	-69.8725	-7.54467	3.4807
12.8701	7.53212	8.73979	-4.57045	-6.21612	-6.15773	12.3913	6.58025	-69.8792	-7.57391	3.48664
12.8831	7.57535	8.78764	-4.58401	-6.26874	-6.04843	12.4785	6.61033	-69.9531	-7.58959	3.48914
12.8961	7.60192	8.84544	-4.61762	-6.24669	-6.05404	12.4851	6.61094	-69.8763	-7.55777	3.45072
12.9091	7.59124	8.88291	-4.61404	-6.2478	-6.06286	12.5119	6.64923	-69.8701	-7.61255	3.55229
12.9221	7.61726	8.92373	-4.66059	-6.24191	-6.03109	12.5453	6.71868	-69.9179	-7.64712	3.53219
12.9351	7.60989	9.00445	-4.67987	-6.21885	-6.0191	12.5111	6.7755	-69.8925	-7.63506	3.54918
12.9481	7.5415	9.01105	-4.73517	-6.14574	-6.03028	12.5369	6.82613	-69.8505	-7.62661	3.55606
12.961	7.55665	9.03511	-4.75219	-6.22517	-6.09119	12.6426	6.90373	-69.8087	-7.6251	3.57971
12.974	7.47036	9.04608	-4.79559	-6.24816	-6.13092	12.6536	6.90425	-69.7404	-7.57342	3.60031
12.987	7.47412	9.07731	-4.82554	-6.25776	-6.1668	12.6954	6.95577	-69.6989	-7.70073	3.59782
13	7.40291	9.08178	-4.87189	-6.31759	-6.22612	12.7509	6.98079	-69.6803	-7.69102	3.6292
13.013	7.42825	9.0997	-4.91444	-6.33023	-6.26154	12.7223	6.97639	-69.541	-7.78657	3.6303
13.026	7.44372	9.12774	-4.92645	-6.32926	-6.33738	12.7279	7.00974	-69.5262	-7.80512	3.75145
13.039	7.48959	9.13908	-4.97854	-6.39138	-6.2531	12.8312	6.91813	-69.5313	-7.78927	3.77781
13.0519	7.55593	9.17409	-5.07478	-6.42626	-6.29063	12.7974	6.95029	-69.4797	-7.77656	3.82141
13.0649	7.51888	9.29909	-5.08756	-6.44781	-6.3283	12.8078	6.95594	-69.4752	-7.76719	3.85535
13.0779	7.56973	9.31883	-5.15394	-6.49604	-6.27573	12.8318	6.97601	-69.5515	-7.76448	3.87944
13.0909	7.61714	9.3518	-5.17647	-6.52721	-6.30402	12.7689	7.0704	-69.5405	-7.72084	3.81878
13.1039	7.59777	9.50164	-5.18882	-6.56164	-6.29462	12.6483	7.06331	-69.5628	-7.71373	3.85161
13.1169	7.54827	9.54656	-5.25762	-6.47265	-6.31191	12.6444	7.08307	-69.578	-7.72333	3.87464
13.1299	7.58605	9.58813	-5.26227	-6.48542	-6.34284	12.6541	7.08962	-69.5654	-7.83417	3.8679
13.1429	7.65719	9.74086	-5.36225	-6.54223	-6.37355	12.6641	7.12647	-69.5891	-7.86467	3.89528
13.1558	7.71144	9.80672	-5.37239	-6.49499	-6.47921	12.6439	7.13985	-69.6193	-7.88819	3.86959
13.1688	7.78594	9.86984	-5.37901	-6.4816	-6.4851	12.6879	7.14991	-69.5887	-7.99338	3.8279
13.1818	7.80022	9.87659	-5.2681	-6.5538	-6.50795	12.6987	7.17356	-69.5779	-8.03929	3.82358
13.1948	7.7441	9.89098	-5.2917	-6.58303	-6.4241	12.7265	7.21732	-69.5673	-8.04833	3.8228
13.2078	7.74495	9.94989	-5.29832	-6.59852	-6.43828	12.7111	7.40798	-69.6389	-8.08448	3.83895
13.2208	7.7532	9.99268	-5.31825	-6.60074	-6.48925	12.7535	7.44669	-69.6679	-8.0532	3.80013
13.2338	7.7554	10.0189	-5.3313	-6.60272	-6.50292	12.8233	7.41779	-69.6495	-8.07857	3.80709
13.2468	7.78521	9.95771	-5.33423	-6.56766	-6.5091	12.8432	7.44553	-69.641	-8.07365	3.81725
13.2597	7.80557	9.98723	-5.36729	-6.57934	-6.54081	12.8721	7.4802	-69.6356	-8.06527	3.85077
13.2727	7.78538	10.0335	-5.38669	-6.5971	-6.57142	12.8968	7.41863	-69.5365	-8.05031	3.89813
13.2857	7.86261	9.9813	-5.4466	-6.62827	-6.57138	12.9188	7.44253	-69.5487	-8.06549	3.9459
13.2987	7.86288	9.99856	-5.46989	-6.67582	-6.6179	12.9709	7.49405	-69.5169	-8.06654	3.97376
13.3117	7.88011	10.0322	-5.49689	-6.66914	-6.64695	13.0132	7.38748	-69.4658	-8.06692	3.9953
13.3247	7.89744	10.0891	-5.47356	-6.68259	-6.73009	13.0262	7.4084	-69.489	-8.1202	4.11034
13.3377	7.92485	10.1187	-5.49386	-6.69266	-6.74657	13.0324	7.43317	-69.4744	-8.11901	4.13073
13.3506	7.93939	10.2279	-5.5552	-6.70274	-6.75658	13.0519	7.46169	-69.4628	-8.11089	4.14486
13.3636	7.96815	10.2824	-5.57366	-6.71637	-6.77361	13.0549	7.46676	-69.5242	-8.01617	4.20292
13.3766	7.99048	10.3169	-5.6088	-6.74718	-6.80379	13.1481	7.53948	-69.5989	-8.02327	4.21777
13.3896	8.01982	10.3448	-5.63346	-6.69055	-6.92553	13.0757	7.55226	-69.5236	-8.03047	4.2233
13.4026	8.01218	10.3833	-5.6682	-6.7044	-6.94076	13.0775	7.58503	-69.5629	-7.93436	4.27622
13.4156	8.04842	10.443	-5.7947	-6.73557	-6.95596	13.0761	7.59046	-69.5683	-7.94332	4.24905
13.4286	8.08881	10.4768	-5.81456	-6.75377	-6.95057	13.1151	7.66299	-69.6483	-7.94552	4.25961
13.4416	8.0697	10.6353	-5.91919	-6.79913	-6.97149	13.1405	7.69861	-69.6757	-7.96811	4.2939
13.4545	8.09847	10.6699	-5.9235	-6.80755	-6.93813	13.0579	7.70368	-69.72	-7.89442	4.3148
13.4675	8.0023	10.6814	-5.93743	-6.81591	-6.96816	13.0558	7.75215	-69.7339	-7.94943	4.29899
13.4805	8.03345	10.7202	-5.90353	-6.91911	-6.99795	13.0607	7.80057	-69.7447	-7.98102	4.30698
13.4935	8.05154	10.7667	-5.93269	-6.92861	-6.98363	13.0502	7.86436	-69.7224	-7.99281	4.32519
13.5065	8.11395	10.702	-5.95815	-6.92426	-7.01925	13.0475	7.88315	-69.7507	-8.03203	4.39348
13.5195	8.13675	10.7377	-6.04341	-6.93994	-6.9709	13.072	7.89562	-69.7551	-8.01111	4.43456
13.5325	8.16638	10.774	-6.06406	-6.94849	-6.99311	13.0912	7.89689	-69.7699	-8.01723	4.45564
13.5455	8.17256	10.7911	-6.08766	-6.91338	-7.00123	13.1151	7.94075	-69.7711	-8.00299	4.41225
13.5584	8.18563	10.8554	-6.11755	-6.94235	-7.05201	13.2363	7.9715	-69.7817	-8.02198	4.44567
13.5714	8.1855	10.8898	-6.06027	-6.93437	-7.05155	13.2769	8.03312	-69.8568	-8.05095	4.44584
13.5844	8.18858	10.8943	-6.07736	-6.95992	-6.97104	13.3013	8.07884	-69.845	-8.05956	4.44641
13.5974	8.21492	10.909	-6.08115	-6.96842	-6.95489	13.2898	8.23536	-69.8774	-8.07103	4.44733
13.6104	8.20767	10.9368	-6.08516	-6.96691	-6.9653	13.3027	8.29404	-69.9131	-7.96157	4.42435
13.6234	8.22745	10.9745	-6.11295	-6.98921	-6.95867	13.3769	8.36303	-69.9785	-7.9799	4.43518
13.6364	8.23414	11.0328	-6.20884	-6.99159	-6.97885	13.4213	8.41877	-69.9701	-7.9843	4.45354
13.6494	8.23112	11.0343	-6.23846	-7.01765	-7.0122	13.4493	8.50752	-69.9344	-7.98843	4.47914
13.6623	8.23182	11.0663	-6.27508	-7.05419	-7.01139	13.4378	8.66927	-69.9839	-8.00938	4.51226
13.6753	8.22967	11.0953	-6.30852	-7.08107	-7.02042	13.4671	8.683	-69.9906	-7.91644	4.57672
13.6883	8.16713	11.0644	-6.27595	-7.08482	-7.02265	13.4933	8.7169	-69.9633	-7.89749	4.60503
13.7013	8.18179	11.058	-6.32825	-7.14586	-6.97189	13.5232	8.77762	-69.9022	-7.96991	4.64724
13.7143	8.11874	11.096	-6.35667	-7.18663	-7.03912	13.5134	8.88161	-69.9116	-7.97588	4.68331
13.7273	8.13945	11.128	-6.38162	-7.19723	-7.08584	13.5374	8.8781	-69.7738	-8.02656	4.7195
13.7403	8.16052	11.1702	-6.38294	-7.22111	-7.12574	13.5513	8.89896	-69.7742	-8.09134	4.876
13.7532	8.20905	11.2029	-6.4409	-7.25127	-7.08516	13.5521	8.89678	-69.7372	-8.17	4.90103
13.7662	8.25141	11.2432	-6.40705	-7.36615	-7.16895	13.6132	8.96509	-69.7573	-8.18576	4.92624
13.7792	8.32967	11.2433	-6.43297	-7.37091	-7.16487	13.6138	8.96935	-69.7543	-8.19843	4.92101
13.7922	8.33964	11.2738	-6.39198	-7.38563	-7.12654	13.6384	8.99071	-69.7513	-8.20796	4.98319
13.8052	8.26815	11.2946	-6.45508	-7.36365	-7.08798	13.6606	9.01246	-69.755	-8.21087	4.99562
13.8182	8.2929	11.3284	-6.48068	-7.38903	-7.08987	13.6901	9.03152	-69.7413	-8.22041	5.02595
13.8312	8.40398	11.3755	-6.51312	-7.37723	-7.05743	13.7302	8.98021	-69.7167	-8.22293	5.04041
13.8442	8.43685	11.3623	-6.46941	-7.3821	-7.04458	13.7543	8.98951	-69.6608	-8.31681	5.02814
13.8571	8.46279	11.3794	-6.50755	-7.42041	-6.9453	13.809	9.01954	-69.6443	-8.30364	5.06004
13.8701	8.45241	11.4381	-6.51265	-7.425	-6.95787	13.8467	9.05699	-69.6407	-8.32045	5.08584
13.8831	8.46312	11.4915	-6.58182	-7.45676	-6.90714	13.8841	9.09833	-69.657	-8.30328	5.13916
13.8961	8.48074	11.5249	-6.60377	-7.49867	-6.94123	13.9488	9.10468	-69.6701	-8.31596	5.18291
13.9091	8.51553	11.6252	-6.58516	-7.53068	-7.00275	13.9737	9.13272	-69.6731	-8.32507	5.21012
13.9221	8.53108	11.6447	-6.62993	-7.46614	-7.01077	14.049	9.06173	-69.6929	-8.334	5.23768
13.9351	8.54748	11.6812	-6.66435	-7.49607	-7.07875	14.1504	9.10382	-69.6757	-8.31227	5.19396
13.9481	8.65104	11.7146	-6.67836	-7.49872	-7.08923	14.1802	9.12901	-69.6617	-8.34067	5.21327
13.961	8.67731	11.7151	-6.59563	-7.49825	-7.09253	14.2031	9.18781	-69.7393	-8.35239	5.24283
13.974	8.70083	11.774	-6.61096	-7.46071	-7.19034	14.2125	9.22312	-69.7509	-8.38103	5.23592
13.987	8.76779	11.8137	-6.6257	-7.47655	-7.18806	14.2695	9.28219	-69.811	-8.39318	5.24312
14	8.77768	11.831	-6.58021	-7.489	-7.20529	14.2972	9.32143	-69.8082	-8.36821	5.17236
14.013	8.80498	11.8354	-6.58199	-7.53771	-7.12174	14.3726	9.37105	-69.853	-8.3867	5.19476
14.026	8.84276	11.9177	-6.68488	-7.55872	-7.1357	14.3616	9.49402	-69.8311	-8.39842	5.21347
14.039	8.8435	11.9668	-6.75429	-7.47291	-7.11896	14.3918	9.51242	-69.8329	-8.41672	5.24213
14.0519	8.89445	12.043	-6.85053	-7.49551	-7.16558	14.526	9.57502	-69.8377	-8.42838	5.26125
14.0649	8.92185	12.0997	-6.8699	-7.46745	-7.2695	14.5187	9.56427	-69.8157	-8.42639	5.28446
14.0779	8.9797	12.0309	-6.90646	-7.46293	-7.2767	14.5215	9.61829	-69.8103	-8.47419	5.27157
14.0909	9.02093	12.0717	-6.92359	-7.47902	-7.27025	14.5582	9.64595	-69.7704	-8.50794	5.23554
14.1039	8.96492	12.2389	-6.91478	-7.49555	-7.27697	14.5884	9.67027	-69.7736	-8.52118	5.27035
14.1169	9.04772	12.1825	-6.95376	-7.47572	-7.27695	14.6049	9.65418	-69.7829	-8.56072	5.35562
14.1299	9.09099	12.2535	-7.07807	-7.51065	-7.28044	14.5975	9.66509	-69.7686	-8.59625	5.3669
14.1429	9.0912	12.3348	-7.10949	-7.48544	-7.26695	14.6576	9.61107	-69.761	-8.60802	5.365
14.1558	9.11932	12.3013	-7.16087	-7.4339	-7.27659	14.6878	9.63635	-69.7672	-8.61979	5.38681
14.1688	9.13492	12.3585	-7.19141	-7.42652	-7.26137	14.7703	9.6847	-69.7703	-8.63501	5.41221
14.1818	9.15777	12.3924	-7.21136	-7.46568	-7.25457	14.8551	9.68988	-69.7513	-8.60358	5.46111
14.1948	9.19087	12.4033	-7.25114	-7.52096	-7.13039	14.8865	9.71952	-69.7099	-8.56561	5.41514
14.2078	9.23067	12.4449	-7.30409	-7.53178	-7.12771	14.9179	9.75964	-69.7085	-8.5275	5.45949
14.2208	9.11536	12.5424	-7.34034	-7.54881	-7.13131	14.9528	9.76325	-69.7032	-8.5062	5.48045
14.2338	9.15078	12.558	-7.43674	-7.42488	-7.20316	14.9374	9.77081	-69.6773	-8.495	5.51485
14.2468	9.17251	12.5806	-7.48568	-7.46948	-7.24223	14.9492	9.83216	-69.6677	-8.49382	5.5698
14.2597	9.20392	12.6098	-7.5044	-7.48034	-7.24738	14.9958	9.77877	-69.7351	-8.42605	5.56476
14.2727	9.27223	12.6389	-7.5094	-7.56268	-7.26252	15.0032	9.79242	-69.7381	-8.45263	5.55044
14.2857	9.34355	12.6713	-7.52125	-7.59959	-7.27403	15.0346	9.81292	-69.7203	-8.45839	5.61179
14.2987	9.27944	12.6805	-7.4839	-7.6138	-7.2787	15.0661	9.84381	-69.7259	-8.46345	5.65095
14.3117	9.28882	12.7135	-7.50472	-7.68186	-7.21377	15.118	9.90871	-69.7143	-8.53908	5.67397
14.3247	9.29841	12.75	-7.51899	-7.73301	-7.23725	15.1164	10.0468	-69.6821	-8.54791	5.77211
14.3377	9.17987	12.8461	-7.54369	-7.75428	-7.24729	15.1454	10.0564	-69.6735	-8.5362	5.79408
14.3506	9.18192	12.8607	-7.61196	-7.69622	-7.24456	15.1778	10.1065	-69.6109	-8.6428	5.80622
14.3636	9.20466	12.8525	-7.64279	-7.72315	-7.23844	15.1733	10.1348	-69.6018	-8.64279	5.84194
14.3766	9.24523	12.8075	-7.69057	-7.76359	-7.27199	15.1892	10.1617	-69.6397	-8.56614	5.89154
14.3896	9.24278	12.8562	-7.69445	-7.79383	-7.3564	15.2223	10.1785	-69.6604	-8.57078	5.9048
14.4026	9.27405	12.8956	-7.73457	-7.82039	-7.41052	15.3524	10.2085	-69.6171	-8.67395	5.92168
14.4156	9.28552	12.9631	-7.70982	-7.86731	-7.4946	15.3678	10.2016	-69.5177	-8.67112	5.95188
14.4286	9.30747	13.0045	-7.71776	-7.87728	-7.51818	15.4209	10.1403	-69.5609	-8.72575	5.97868
14.4416	9.39382	12.9887	-7.79615	-7.92669	-7.46483	15.4676	10.1456	-69.5607	-8.74006	5.99516
14.4545	9.41351	13.0337	-7.81726	-7.88409	-7.58076	15.447	10.1446	-69.5072	-8.77836	6.01477
14.4675	9.45446	13.047	-7.85536	-7.91813	-7.58288	15.4806	10.134	-69.5182	-8.78345	6.04434
14.4805	9.48285	13.1058	-7.87365	-7.94183	-7.61808	15.5246	10.1576	-69.5357	-8.81138	6.10585
14.4935	9.51792	13.1446	-7.89508	-7.96491	-7.61228	15.5725	10.2189	-69.6106	-8.8316	6.13184
14.5065	9.50608	13.2734	-7.91633	-7.94321	-7.72457	15.6173	10.1971	-69.6318	-8.84157	6.18464
14.5195	9.53132	13.3208	-7.9706	-7.8916	-7.70288	15.6794	10.2371	-69.7238	-8.8413	6.22099
14.5325	9.5728	13.3679	-8.00405	-7.87743	-7.84587	15.7778	10.2612	-69.7252	-8.8576	6.2474
14.5455	9.59317	13.4013	-8.04777	-7.90987	-7.84124	15.7878	10.2391	-69.6927	-8.80342	6.31092
14.5584	9.66039	13.4277	-8.1329	-7.90892	-7.83329	15.8115	10.2546	-69.6868	-8.82631	6.30774
14.5714	9.72089	13.4606	-8.15163	-7.84748	-7.93399	15.798	10.277	-69.6802	-8.82523	6.30539
14.5844	9.70769	13.5767	-8.13723	-7.85002	-7.94165	15.821	10.3335	-69.7279	-8.84418	6.31718
14.5974	9.75886	13.6111	-8.16357	-7.84611	-7.94972	15.8504	10.3267	-69.7425	-8.88269	6.41587
14.6104	9.81014	13.659	-8.20323	-7.85585	-7.93125	15.9133	10.3504	-69.8182	-8.89375	6.44708
14.6234	9.93787	13.717	-8.21879	-7.82498	-8.01442	15.9427	10.3777	-69.8106	-8.91513	6.47539
14.6364	9.894	13.8314	-8.21059	-7.82712	-8.01766	15.962	10.4115	-69.7899	-8.92677	6.50379
14.6494	9.91162	13.8215	-8.24611	-7.80282	-8.02742	15.9881	10.4723	-69.8678	-8.92862	6.53567
14.6623	9.96675	13.8628	-8.27784	-7.82604	-8.02667	16.0414	10.4659	-69.8895	-8.9441	6.64763
14.6753	10.0021	13.9047	-8.29198	-7.84925	-8.02544	16.105	10.5339	-69.9723	-8.95983	6.62835
14.6883	10.0606	13.9371	-8.31881	-7.85573	-8.03745	16.1355	10.5654	-69.9854	-8.91511	6.54484
14.7013	10.0551	14.07	-8.3252	-7.87556	-8.04579	16.1668	10.5739	-69.9886	-8.92407	6.56836
14.7143	10.1076	14.1084	-8.44599	-7.81538	-8.05358	16.1954	10.5959	-70.002	-8.92648	6.58202
14.7273	10.1236	14.1304	-8.47259	-7.85301	-8.09423	16.2745	10.635	-69.9919	-8.95908	6.62297
14.7403	10.1597	14.1692	-8.4822	-7.86304	-8.09706	16.2766	10.7948	-70.0494	-8.98127	6.63069
14.7532	10.1756	14.1983	-8.52508	-7.76541	-8.1846	16.3333	10.8268	-70.0569	-8.98977	6.64898
14.7662	10.1949	14.2611	-8.52733	-7.79601	-8.18222	16.4005	10.8863	-70.1584	-9.01807	6.65494
14.7792	10.2376	14.3136	-8.56019	-7.79987	-8.18621	16.4648	10.9295	-70.1724	-8.97145	6.59018
14.7922	10.2232	14.4154	-8.57985	-7.82717	-8.19704	16.5563	10.9426	-70.2201	-8.97457	6.61558
14.8052	10.2769	14.4191	-8.68436	-7.80457	-8.19141	16.6142	10.9689	-70.2139	-8.96406	6.6579
14.8182	10.311	14.4367	-8.7392	-7.82192	-8.18464	16.6478	11.0087	-70.214	-8.95018	6.68022
14.8312	10.3251	14.4509	-8.76367	-7.83827	-8.21694	16.7245	11.0009	-70.2512	-8.96987	6.7128
14.8442	10.3196	14.5384	-8.78799	-7.86787	-8.25253	16.7675	11.0427	-70.2041	-9.06778	6.73161
14.8571	10.2905	14.5548	-8.80536	-7.87718	-8.27466	16.7901	11.0944	-70.2436	-9.00658	6.79024
14.8701	10.3355	14.555	-8.88247	-7.80675	-8.24296	16.8295	11.1428	-70.3137	-8.99713	6.82858
14.8831	10.3809	14.593	-8.87062	-7.88576	-8.33897	16.9321	11.2115	-70.3246	-9.01504	6.86013
14.8961	10.5062	14.6684	-8.88443	-7.90799	-8.30687	16.9122	11.209	-70.346	-9.02338	6.91165
14.9091	10.5365	14.6705	-8.81134	-7.91996	-8.34516	16.9556	11.2772	-70.4726	-9.05928	6.96297
14.9221	10.5569	14.7136	-8.82588	-7.93092	-8.41491	17.0223	11.3161	-70.4758	-9.06904	6.99053
14.9351	10.5871	14.7403	-8.85315	-7.93393	-8.43497	17.0694	11.2376	-70.4121	-9.08592	7.03493
14.9481	10.6406	14.8079	-8.89376	-8.0045	-8.4478	17.1043	11.2366	-70.3955	-9.12264	7.14614
14.961	10.6907	14.8287	-8.90403	-8.00823	-8.41951	17.0281	11.2495	-70.3849	-9.13845	7.14945
14.974	10.7571	14.8857	-8.94115	-8.00861	-8.44755	17.0559	11.3135	-70.3671	-9.20471	7.17673
14.987	10.7896	14.8852	-8.9514	-7.96958	-8.44133	17.0162	11.3445	-70.3723	-9.22072	7.2181
15	10.7302	14.9151	-8.97503	-7.99184	-8.47526	17.04	11.3759	-70.384	-9.2298	7.19678
15.013	10.8539	14.9648	-8.99882	-8.00761	-8.48931	17.0709	11.3672	-70.3785	-9.2217	7.25405
15.026	10.8729	14.961	-8.91586	-8.00059	-8.46622	17.007	11.3819	-70.3896	-9.24355	7.26551
15.039	10.9187	15.0315	-8.94793	-8.03781	-8.47343	17.0298	11.4339	-70.4003	-9.33607	7.30818
15.0519	10.981	15.0888	-8.97673	-8.06521	-8.46768	17.0627	11.4458	-70.4106	-9.33454	7.37871
15.0649	10.963	15.2259	-8.97192	-8.08971	-8.44521	16.9902	11.4371	-70.4172	-9.34997	7.41001
15.0779	10.996	15.2681	-9.04045	-8.01149	-8.45011	17.0343	11.4755	-70.3799	-9.44701	7.44195
15.0909	11.0393	15.304	-9.01724	-8.14376	-8.48629	17.0682	11.5075	-70.3828	-9.47069	7.47413
15.1039	11.0994	15.3766	-9.03016	-8.19294	-8.45551	16.9999	11.5091	-70.389	-9.47773	7.53321
15.1169	11.18	15.4256	-9.14371	-8.16214	-8.45812	17.0176	11.5206	-70.3885	-9.46512	7.57888
15.1299	11.1941	15.4684	-9.14969	-8.21249	-8.48076	17.0551	11.5587	-70.3948	-9.48972	7.5403
15.1429	11.2953	15.5183	-9.16883	-8.25927	-8.50325	17.0991	11.5867	-70.3976	-9.46717	7.61928
15.1558	11.3055	15.5654	-9.17086	-8.24835	-8.644	17.1128	11.5914	-70.3142	-9.4888	7.65474
15.1688	11.3463	15.5565	-9.11289	-8.23032	-8.66447	17.1264	11.6098	-70.3092	-9.48079	7.68674
15.1818	11.3807	15.5889	-9.13958	-8.2927	-8.67195	17.2071	11.6382	-70.2772	-9.57461	7.72201
15.1948	11.4519	15.659	-9.14886	-8.38863	-8.6898	17.2306	11.6702	-70.2955	-9.60258	7.74717
15.2078	11.4594	15.7093	-9.10719	-8.40038	-8.68374	17.1962	11.6958	-70.3205	-9.6314	7.79228
15.2208	11.5077	15.7367	-9.14222	-8.46843	-8.61741	17.2221	11.7422	-70.4104	-9.64397	7.83726
15.2338	11.5997	15.7646	-9.20398	-8.50893	-8.64904	17.1887	11.8489	-70.4139	-9.68386	7.86858
15.2468	11.6517	15.8262	-9.22223	-8.53233	-8.64357	17.2199	11.871	-70.4509	-9.7003	7.88678
15.2597	11.7296	15.8981	-9.22674	-8.51886	-8.63426	17.2517	11.8528	-70.4708	-9.73341	7.89898
15.2727	11.641	15.8794	-9.15779	-8.49202	-8.63462	17.2736	11.8781	-70.4705	-9.77002	7.89465
15.2857	11.6759	15.8945	-9.15676	-8.47774	-8.65366	17.2818	11.9307	-70.4597	-9.81333	7.91413
15.2987	11.6772	15.9368	-9.16592	-8.49633	-8.65749	17.2767	12.0766	-70.4389	-9.83616	7.95414
15.3117	11.7295	15.8976	-9.20225	-8.50153	-8.6642	17.3226	12.1204	-70.4714	-9.84864	8.03764
15.3247	11.7421	15.9214	-9.18461	-8.51682	-8.7315	17.3784	12.1542	-70.4597	-9.87093	8.04363
15.3377	11.8514	15.9546	-9.21037	-8.53509	-8.75188	17.4746	12.113	-70.4544	-9.89285	8.10342
15.3506	11.8486	15.9269	-9.11633	-8.52951	-8.7619	17.5037	12.189	-70.4216	-9.86067	8.10193
15.3636	11.8524	15.9599	-9.16767	-8.59413	-8.81532	17.6095	12.2252	-70.4185	-9.85202	8.17053
15.3766	11.8567	16.0694	-9.11435	-8.71303	-8.89571	17.6107	12.2482	-70.412	-9.867	8.21573
15.3896	11.9087	16.0909	-9.16166	-8.74886	-8.92593	17.6017	12.2344	-70.4155	-9.89491	8.35764
15.4026	11.978	16.0243	-9.20882	-8.77781	-8.97626	17.5826	12.2645	-70.4156	-9.91218	8.40146
15.4156	11.9773	16.1512	-9.22221	-8.80341	-9.00631	17.577	12.2813	-70.4596	-9.92267	8.43897
15.4286	12.0007	16.1833	-9.26853	-8.71557	-9.04968	17.6226	12.2031	-70.4872	-9.98016	8.45666
15.4416	12.0782	16.2223	-9.22636	-8.86128	-9.13958	17.7384	12.248	-70.4884	-10.0174	8.49126
15.4545	12.1123	16.2784	-9.20386	-8.89348	-9.16846	17.7527	12.2357	-70.5334	-10.0044	8.5294
15.4675	12.1839	16.2732	-9.20157	-8.91886	-9.19722	17.7907	12.2706	-70.5914	-10.0687	8.54784
15.4805	12.2422	16.3275	-9.21275	-8.91711	-9.21241	17.8254	12.2822	-70.6186	-10.0959	8.57014
15.4935	12.2506	16.4649	-9.19402	-8.92845	-9.19719	17.9208	12.2091	-70.6422	-10.1129	8.60274
15.5065	12.2796	16.5006	-9.19148	-9.0348	-9.1927	18.0237	12.2532	-70.6455	-10.1434	8.63201
15.5195	12.3053	16.5464	-9.20153	-9.03775	-9.19886	18.0768	12.2839	-70.6486	-10.1635	8.64442
15.5325	12.362	16.5468	-9.21839	-9.05045	-9.19477	18.1195	12.3586	-70.6547	-10.1898	8.68038
15.5455	12.3689	16.5389	-9.2752	-9.00986	-9.15001	18.1212	12.3526	-70.6334	-10.1991	8.72635
15.5584	12.4066	16.4902	-9.30826	-9.04392	-9.16866	18.1661	12.3999	-70.6419	-10.2083	8.73929
15.5714	12.4875	16.5049	-9.32803	-9.07812	-9.20406	18.1906	12.4473	-70.64	-10.2171	8.81704
15.5844	12.5074	16.4859	-9.35473	-9.08199	-9.20231	18.2558	12.3698	-70.5777	-10.1857	8.85155
15.5974	12.5309	16.4701	-9.37833	-9.10929	-9.21039	18.2777	12.3929	-70.5183	-10.313	8.86233
15.6104	12.4533	16.4676	-9.39853	-9.13668	-9.25186	18.2827	12.4193	-70.5157	-10.3197	8.88638
15.6234	12.4563	16.5585	-9.42887	-9.19768	-9.27952	18.3245	12.4418	-70.4757	-10.4215	8.92369
15.6364	12.4322	16.5917	-9.45908	-9.23506	-9.30037	18.3365	12.4372	-70.5058	-10.4568	8.94738
15.6494	12.4643	16.646	-9.49861	-9.29534	-9.28832	18.3793	12.4863	-70.4985	-10.567	8.99463
15.6623	12.4866	16.6777	-9.53035	-9.37818	-9.29721	18.4486	12.4853	-70.5246	-10.5709	9.07911
15.6753	12.5425	16.7029	-9.5547	-9.40645	-9.32597	18.4039	12.5784	-70.5102	-10.6464	9.0931
15.6883	12.6321	16.7554	-9.52794	-9.5124	-9.33392	18.4308	12.5108	-70.4326	-10.6524	9.13379
15.7013	12.5697	16.7475	-9.52393	-9.52818	-9.35827	18.4382	12.5251	-70.4431	-10.7155	9.22087
15.7143	12.6106	16.7698	-9.5297	-9.53704	-9.37539	18.4797	12.5399	-70.4025	-10.8393	9.19978
15.7273	12.7045	16.7988	-9.52881	-9.53566	-9.392	18.4982	12.5651	-70.3815	-10.8627	9.23293
15.7403	12.7677	16.7565	-9.53795	-9.5374	-9.41156	18.4736	12.5337	-70.3069	-10.8892	9.24631
15.7532	12.8073	16.7838	-9.55015	-9.53921	-9.40011	18.5004	12.5634	-70.3294	-10.8318	9.24209
15.7662	12.84	16.8309	-9.58576	-9.55419	-9.44139	18.634	12.5834	-70.3342	-10.8416	9.2672
15.7792	12.8959	16.8543	-9.58441	-9.55531	-9.4484	18.7272	12.5119	-70.3656	-10.8812	9.28256
15.7922	12.8579	16.9709	-9.56315	-9.57678	-9.43146	18.7707	12.5641	-70.3598	-10.8799	9.25769
15.8052	12.8911	16.9991	-9.57588	-9.56157	-9.42757	18.7876	12.5793	-70.383	-10.7916	9.27964
15.8182	12.9074	16.9971	-9.57194	-9.5701	-9.42349	18.8659	12.625	-70.4328	-10.8414	9.28544
15.8312	12.907	16.9916	-9.5578	-9.54492	-9.49723	18.8979	12.674	-70.4021	-10.8606	9.31216
15.8442	12.8766	17.0726	-9.56046	-9.54966	-9.50767	18.994	12.6413	-70.4114	-10.8797	9.34249
15.8571	12.867	17.0621	-9.60655	-9.49121	-9.53496	19.0398	12.7053	-70.3835	-10.8681	9.32217
15.8701	12.8745	17.089	-9.63862	-9.55778	-9.61923	19.1584	12.7391	-70.3788	-10.8797	9.38891
15.8831	12.9466	17.0074	-9.6839	-9.63463	-9.63954	19.192	12.7296	-70.2807	-10.8613	9.46929
15.8961	12.989	17.0327	-9.70884	-9.68136	-9.66358	19.2156	12.7612	-70.2909	-10.8901	9.58309
15.9091	13.0286	17.0415	-9.73049	-9.75087	-9.58113	19.3334	12.6842	-70.2942	-10.8983	9.64264
15.9221	13.0687	17.0608	-9.74897	-9.79617	-9.6135	19.3106	12.7101	-70.2203	-10.9032	9.65432
15.9351	13.0491	17.197	-9.72727	-9.80422	-9.63514	19.3623	12.6678	-70.2242	-10.9489	9.68875
15.9481	13.0907	17.2184	-9.74907	-9.84238	-9.65304	19.4146	12.662	-70.1977	-11.0967	9.77589
15.961	13.1323	17.2305	-9.77368	-9.8534	-9.61661	19.4065	12.6257	-70.1981	-11.1278	9.77767
15.974	13.2448	17.2253	-9.78446	-9.8844	-9.60631	19.4357	12.6394	-70.2022	-11.1457	9.81964
15.987	13.3041	17.2631	-9.77754	-9.99344	-9.62615	19.452	12.6263	-70.2529	-11.0774	9.84129
16	13.2585	17.2505	-9.78315	-10.0156	-9.65288	19.4353	12.6539	-70.2659	-11.1076	9.82605
16.013	13.3824	17.2746	-9.79183	-10.0207	-9.65596	19.4799	12.6552	-70.2074	-11.2297	9.81424
16.026	13.3879	17.262	-9.72038	-10.0422	-9.62813	19.4438	12.6332	-70.202	-11.2621	9.8394
16.039	13.4439	17.307	-9.71664	-10.1247	-9.63001	19.4883	12.6382	-70.1996	-11.3277	9.98146
16.052	13.4995	17.3248	-9.71262	-10.1471	-9.58758	19.4309	12.6507	-70.2064	-11.356	10.0117
16.0649	13.5079	17.4764	-9.83734	-10.2134	-9.5951	19.4567	12.6669	-70.2094	-11.3605	10.019
16.0779	13.5539	17.4899	-9.8955	-10.1197	-9.55558	19.4284	12.67	-70.1986	-11.3783	10.0404
16.0909	13.5968	17.5272	-9.92285	-10.1313	-9.60308	19.5463	12.6929	-70.2009	-11.372	9.97405
16.1039	13.7299	17.5882	-9.87904	-10.1974	-9.63754	19.5892	12.7122	-70.2232	-11.4123	10.0115
16.1169	13.7447	17.5693	-9.76487	-10.1969	-9.57851	19.5368	12.7115	-70.2491	-11.4461	10.039
16.1299	13.7903	17.6014	-9.80252	-10.2402	-9.57993	19.572	12.7151	-70.252	-11.4602	10.0868
16.1429	13.6646	17.6628	-9.7929	-10.2665	-9.60831	19.6214	12.7568	-70.2589	-11.5017	10.1043
16.1558	13.6835	17.6862	-9.84322	-10.2131	-9.60294	19.6639	12.795	-70.2459	-11.4927	10.0673
16.1688	13.7201	17.6868	-9.82543	-10.2243	-9.61422	19.6862	12.8196	-70.2295	-11.5236	10.0563
16.1818	13.7216	17.6773	-9.83397	-10.2351	-9.64214	19.7153	12.8574	-70.2031	-11.568	10.0689
16.1948	13.745	17.6445	-9.74917	-10.2391	-9.66633	19.7754	12.8984	-70.1932	-11.5618	10.1083
16.2078	13.7685	17.6599	-9.75241	-10.2192	-9.76187	19.7926	12.9294	-70.1899	-11.6192	10.1276
16.2208	13.7985	17.6792	-9.76532	-10.2357	-9.82094	19.8816	12.8621	-70.207	-11.6498	10.1472
16.2338	13.8659	17.6172	-9.78445	-10.2652	-9.84241	19.8844	12.8752	-70.1504	-11.6741	10.1802
16.2467	13.9135	17.6284	-9.75214	-10.3659	-9.86035	19.9215	12.8792	-70.1611	-11.7256	10.2796
16.2597	13.9474	17.6432	-9.73909	-10.3833	-9.82737	19.8744	12.8873	-70.1581	-11.7669	10.2879
16.2727	14.0366	17.6745	-9.73903	-10.397	-9.82067	19.8877	12.8825	-70.1514	-11.7981	10.3101
16.2857	14.0602	17.6352	-9.65851	-10.3638	-9.90156	19.9115	12.9048	-70.1274	-11.8359	10.3293
16.2987	14.117	17.6734	-9.68278	-10.3981	-9.90876	19.9659	12.914	-70.1497	-11.8296	10.3589
16.3117	14.1473	17.7161	-9.67078	-10.4324	-9.89925	20.017	12.9334	-70.138	-11.8464	10.3857
16.3247	14.1819	17.7264	-9.69898	-10.427	-9.89094	20.0614	12.9564	-70.1088	-11.863	10.4059
16.3377	14.2165	17.7401	-9.71986	-10.4693	-9.91717	20.0762	13.0395	-70.0961	-11.8626	10.44
16.3507	14.2853	17.6421	-9.7645	-10.4918	-9.90637	20.1051	13.0515	-70.0965	-11.7855	10.478
16.3636	14.2777	17.6441	-9.78246	-10.5213	-9.93955	20.1477	13.094	-70.0831	-11.7963	10.4765
16.3766	14.3348	17.5849	-9.82018	-10.5813	-9.99961	20.2869	13.1297	-70.0764	-11.824	10.5333
16.3896	14.379	17.6191	-9.80664	-10.7332	-10.0463	20.3345	13.112	-69.9733	-11.7951	10.5837
16.4026	14.3933	17.5866	-9.72301	-10.7654	-10.0767	20.3685	13.1385	-69.9689	-11.8134	10.6342
16.4156	14.4418	17.5954	-9.6871	-10.9355	-10.0074	20.4288	13.1615	-69.9643	-11.8421	10.6707
16.4286	14.501	17.6246	-9.70794	-10.9884	-10.0197	20.4184	13.191	-69.9166	-11.8343	10.7339
16.4416	14.5337	17.603	-9.73855	-11.0208	-10.0351	20.452	13.1833	-69.9463	-11.857	10.8168
16.4546	14.5934	17.608	-9.73166	-11.0427	-9.98235	20.3942	13.1794	-69.9387	-11.8764	10.8184
16.4675	14.6444	17.6498	-9.73772	-11.0812	-10.0028	20.4304	13.1892	-69.9378	-11.9057	10.8569
16.4805	14.6802	17.6107	-9.72685	-11.0628	-10.0163	20.4505	13.2262	-69.9098	-11.9216	10.9094
16.4935	14.7226	17.6358	-9.73938	-11.1222	-10.0056	20.5015	13.2944	-70.0129	-11.9611	10.9192
16.5065	14.748	17.6507	-9.77863	-11.2017	-10.068	20.6261	13.3297	-70.0155	-11.9498	10.9665
16.5195	14.7499	17.6821	-9.79796	-11.2509	-10.0958	20.6562	13.3151	-69.9345	-11.9646	11.0274
16.5325	14.7447	17.6566	-9.72747	-11.2903	-10.1128	20.6934	13.389	-70.0297	-12.0465	11.0686
16.5454	14.7797	17.6519	-9.73509	-11.3803	-10.0598	20.7344	13.4131	-70.0512	-12.0574	11.1408
16.5584	14.7672	17.6775	-9.73302	-11.4432	-10.0881	20.7258	13.5272	-70.0521	-12.0946	11.1972
16.5714	14.8019	17.7834	-9.83968	-11.4728	-10.1061	20.7582	13.533	-70.0392	-12.1376	11.2273
16.5844	14.8409	17.7883	-9.87635	-11.3755	-10.1751	20.7466	13.5319	-70.043	-12.1633	11.2544
16.5974	14.8159	17.8238	-9.8757	-11.4201	-10.2343	20.8651	13.5643	-70.0468	-12.219	11.3025
16.6104	14.8546	17.8427	-9.88194	-11.4347	-10.2732	20.902	13.5335	-69.9608	-12.1968	11.2594
16.6234	14.904	17.8854	-9.87502	-11.432	-10.309	20.9045	13.5399	-69.973	-12.2713	11.3863
16.6364	14.9475	17.9081	-9.87145	-11.4795	-10.2877	20.9536	13.5965	-70.0431	-12.3116	11.4117
16.6493	15.0246	17.948	-9.84732	-11.483	-10.3646	20.9993	13.6298	-70.0536	-12.3486	11.444
16.6623	14.9973	18.0344	-9.85961	-11.5161	-10.3584	21.038	13.6529	-70.0573	-12.3594	11.4897
16.6753	15.038	18.0536	-9.87279	-11.5419	-10.3623	21.0768	13.6793	-70.044	-12.3577	11.5215
16.6883	15.0693	18.0802	-9.88358	-11.5976	-10.3694	21.1258	13.6988	-70.0739	-12.2732	11.6303
16.7013	15.0568	18.1037	-9.88752	-11.6327	-10.3727	21.1683	13.7216	-70.0896	-12.297	11.6413
16.7143	15.1044	18.1307	-9.91156	-11.6265	-10.4671	21.1905	13.7513	-70.0879	-12.2941	11.6858
16.7273	15.0779	18.2012	-9.94872	-11.6798	-10.4849	21.2466	13.7747	-70.0857	-12.3117	11.7641
16.7403	15.1289	18.1946	-9.92998	-11.7066	-10.4823	21.2667	13.7987	-70.09	-12.3161	11.8159
16.7533	15.1634	18.2325	-9.9565	-11.7195	-10.5912	21.284	13.8233	-70.0631	-12.3736	11.971
16.7662	15.2017	18.2136	-10.0132	-11.7886	-10.5467	21.3524	13.8851	-70.0966	-12.3733	12.0244
16.7792	15.2467	18.205	-10.0529	-11.8272	-10.6331	21.4877	13.9603	-70.0629	-12.3587	11.9829
16.7922	15.2818	18.2369	-10.0762	-11.825	-10.7665	21.5012	13.9452	-69.9991	-12.3635	12.0415
16.8052	15.2804	18.3452	-10.0935	-11.8763	-10.776	21.5489	13.9982	-70.0608	-12.358	12.0769
16.8182	15.323	18.4258	-10.1761	-11.9245	-10.8123	21.584	14.0351	-70.0956	-12.3858	12.0761
16.8312	15.382	18.4424	-10.1889	-11.9493	-10.8318	21.6293	14.0558	-70.0826	-12.3865	12.1267
16.8442	15.3362	18.5352	-10.2018	-11.9809	-10.8415	21.678	14.0772	-70.0857	-12.4107	12.1714
16.8571	15.3609	18.5328	-10.275	-11.9161	-10.815	21.7265	14.1362	-70.1633	-12.4551	12.2031
16.8701	15.3994	18.5335	-10.311	-11.9465	-10.8658	21.8482	14.1856	-70.1403	-12.4458	12.2556
16.8831	15.3902	18.5275	-10.3367	-11.9706	-10.8997	21.8681	14.1785	-70.0272	-12.4465	12.2953
16.8961	15.3911	18.5082	-10.3659	-12.0018	-10.9068	21.9115	14.2428	-70.0365	-12.5347	12.4252
16.9091	15.4298	18.4958	-10.3885	-12.0298	-10.9139	21.9416	14.287	-70.0025	-12.552	12.4977
16.9221	15.4288	18.5604	-10.4045	-12.0681	-10.9005	21.88	14.3173	-70.0121	-12.5623	12.5373
16.9351	15.4487	18.5512	-10.454	-12.0567	-10.9267	21.9352	14.3676	-69.971	-12.6336	12.5905
16.948	15.4826	18.5728	-10.4865	-12.1228	-10.986	22.0302	14.3608	-69.9527	-12.6348	12.701
16.961	15.5168	18.598	-10.4918	-12.1853	-10.977	21.9488	14.3238	-69.9048	-12.6362	12.768
16.974	15.5613	18.6576	-10.5575	-12.2716	-11.0079	21.9739	14.3346	-69.9245	-12.6946	12.8812
16.987	15.6327	18.6875	-10.5763	-12.3212	-11.012	21.9989	14.3189	-69.9303	-12.7259	12.9473
17	15.6096	18.7011	-10.5717	-12.3941	-11.0427	21.9739	14.4131	-69.9493	-12.7537	12.9939
17.013	15.6499	18.6985	-10.5871	-12.37	-11.0597	21.9899	14.4259	-69.9784	-12.7578	13.0208
17.026	15.7039	18.7165	-10.5951	-12.3764	-11.0796	22.0083	14.449	-69.9806	-12.8223	13.0314
17.039	15.7547	18.7346	-10.5892	-12.3725	-11.0852	22.0222	14.4799	-70.0181	-12.9174	13.0357
17.052	15.7959	18.7969	-10.6116	-12.4228	-11.0704	22.023	14.4849	-70.0268	-12.9425	13.0469
17.0649	15.8545	18.8062	-10.618	-12.4461	-10.9487	21.9591	14.5238	-70.0352	-12.9744	13.0515
17.0779	15.8963	18.8291	-10.6173	-12.4624	-10.9416	21.9521	14.6703	-70.1318	-13.0406	13.0493
17.0909	15.9285	18.9763	-10.7218	-12.5395	-10.9178	21.9892	14.6855	-70.1484	-13.0739	13.064
17.1039	15.9444	19.0024	-10.7528	-12.4834	-10.8943	22.016	14.7278	-70.1514	-13.1109	13.1058
17.1169	15.9739	19.0357	-10.7566	-12.4716	-10.8844	22.0932	14.6988	-70.1573	-13.1514	13.0842
17.1299	16.0636	19.0491	-10.7535	-12.4895	-10.8742	22.1503	14.7874	-70.1969	-13.2295	13.1133
17.1429	16.0691	19.0225	-10.6736	-12.5341	-10.8674	22.2005	14.8498	-70.1521	-13.3258	13.1351
17.1558	16.1018	19.0539	-10.6616	-12.6059	-10.8641	22.2339	14.9122	-70.1234	-13.3888	13.213
17.1688	16.125	19.0522	-10.666	-12.5834	-10.9078	22.2366	14.9948	-70.1078	-13.418	13.2298
17.1818	16.0953	19.1642	-10.6637	-12.6275	-10.911	22.2825	15.0373	-70.0987	-13.4269	13.2939
17.1948	16.161	19.0898	-10.7785	-12.5546	-10.8871	22.3185	15.0696	-70.0725	-13.436	13.3412
17.2078	16.2141	19.0921	-10.768	-12.6844	-10.9432	22.4445	15.1422	-70.066	-13.4352	13.3914
17.2208	16.3404	19.1312	-10.7805	-12.7308	-10.9379	22.4757	15.1775	-70.0557	-13.4444	13.4891
17.2338	16.3242	19.1034	-10.7532	-12.7271	-10.9556	22.514	15.2196	-70.045	-13.4601	13.5469
17.2467	16.3514	19.1166	-10.7534	-12.8172	-10.9658	22.6196	15.3061	-70.1455	-13.4991	13.6015
17.2597	16.4254	19.1366	-10.7668	-12.8599	-10.9654	22.6246	15.3565	-70.1353	-13.4672	13.5652
17.2727	16.4223	19.2533	-10.7671	-12.8928	-10.9845	22.6471	15.3839	-70.1248	-13.4816	13.64
17.2857	16.4597	19.2649	-10.7813	-12.9256	-10.9626	22.6225	15.3544	-70.1375	-13.5323	13.7683
17.2987	16.527	19.3105	-10.8839	-12.9752	-10.9638	22.6316	15.3692	-70.116	-13.5524	13.7788
17.3117	16.6774	19.3494	-10.9036	-12.954	-11.0834	22.6005	15.4045	-70.1042	-13.5855	13.8034
17.3247	16.7192	19.3248	-10.83	-12.943	-11.0997	22.6266	15.4571	-70.1565	-13.6151	13.8249
17.3377	16.7613	19.3748	-10.7977	-12.9826	-11.1771	22.6963	15.4728	-70.1689	-13.6544	13.8503
17.3507	16.7937	19.4114	-10.7889	-13.0288	-11.2082	22.6754	15.5286	-70.1343	-13.7036	13.8997
17.3636	16.874	19.3528	-10.807	-13.0587	-11.2259	22.7221	15.5642	-70.1904	-13.743	13.9862
17.3766	16.9113	19.3707	-10.8221	-13.0887	-11.2441	22.7582	15.6069	-70.1788	-13.7417	13.9106
17.3896	17.0455	19.4086	-10.8237	-13.1188	-11.2494	22.787	15.6363	-70.1805	-13.7872	13.9622
17.4026	17.1291	19.2981	-10.7759	-13.1222	-11.2518	22.8191	15.6725	-70.1989	-13.8132	13.9871
17.4156	17.163	19.3285	-10.7965	-13.1392	-11.2645	22.8407	15.7221	-70.2037	-13.8054	13.8871
17.4286	17.2208	19.3694	-10.7968	-13.1825	-11.2839	22.95	15.6733	-70.2523	-13.8309	13.9276
17.4416	17.2695	19.2819	-10.8008	-13.2185	-11.2965	22.9757	15.711	-70.2542	-13.8534	13.9747
17.4546	17.3126	19.308	-10.8211	-13.2368	-11.3171	23.0013	15.7556	-70.2494	-13.8699	14.0181
17.4675	17.3422	19.3346	-10.8403	-13.2809	-11.3455	23.0616	15.752	-70.2853	-13.8837	14.0615
17.4805	17.4462	19.2396	-10.8896	-13.3008	-11.3569	23.0827	15.7609	-70.3075	-13.8416	14.0845
17.4935	17.5	19.265	-10.8647	-13.2897	-11.4362	23.0874	15.8108	-70.3157	-13.888	14.074
17.5065	17.5937	19.2839	-10.873	-13.3117	-11.4285	23.1028	15.8342	-70.3134	-13.9008	14.0741
17.5195	17.6544	19.2277	-10.8717	-13.3133	-11.4472	23.1223	15.8614	-70.2974	-13.9339	14.0813
17.5325	17.6891	19.2275	-10.9078	-13.3251	-11.4222	23.1626	15.9025	-70.298	-13.96	14.126
17.5454	17.7236	19.2306	-10.9002	-13.3368	-11.4645	23.2342	15.9022	-70.2983	-14.0125	14.1544
17.5584	17.7377	19.2503	-10.8929	-13.3618	-11.4727	23.2629	15.9516	-70.3147	-13.9642	14.1152
17.5714	17.7688	19.2531	-10.9258	-13.366	-11.5256	23.352	15.9847	-70.3032	-13.9733	14.1261
17.5844	17.7931	19.256	-10.9582	-13.3932	-11.5187	23.3773	15.9946	-70.2215	-13.9757	14.1744
17.5974	17.8206	19.2424	-10.987	-13.4138	-11.525	23.4196	16.0693	-70.1907	-13.9908	14.2013
17.6104	17.8548	19.2258	-11.0226	-13.3937	-11.6196	23.4316	16.1176	-70.1563	-14.0017	14.2071
17.6234	17.9825	19.2225	-11.0548	-13.4201	-11.6209	23.4911	16.1697	-70.1693	-14.0157	14.2536
17.6364	17.9988	19.2029	-10.9869	-13.4397	-11.7235	23.5277	16.2153	-70.1626	-14.0294	14.3305
17.6493	18.0288	19.2076	-11.0673	-13.4252	-11.8112	23.5307	16.2475	-70.1523	-14.0361	14.3905
17.6623	18.069	19.2123	-11.1039	-13.5007	-11.8591	23.6577	16.3069	-70.2093	-14.0525	14.4369
17.6753	18.1129	19.2301	-11.1303	-13.5488	-11.9027	23.6568	16.4301	-70.2024	-14.0246	14.3849
17.6883	18.1463	19.2575	-11.1434	-13.5764	-11.9594	23.6662	16.4188	-70.1282	-14.0467	14.4328
17.7013	18.1768	19.3711	-11.1641	-13.6041	-12.0062	23.6823	16.4586	-70.1182	-14.0787	14.4441
17.7143	18.2185	19.3863	-11.2125	-13.542	-12.0197	23.7118	16.4884	-70.1147	-14.0896	14.4081
17.7273	18.2404	19.408	-11.2273	-13.5883	-12.0534	23.7775	16.5217	-70.1206	-14.1234	14.4491
17.7403	18.2963	19.4362	-11.2525	-13.6412	-12.0567	23.7892	16.6852	-70.1775	-14.1369	14.4872
17.7533	18.3563	19.4476	-11.2779	-13.6739	-12.0567	23.828	16.6901	-70.2112	-14.0529	14.4711
17.7662	18.3965	19.4727	-11.2764	-13.7031	-12.0539	23.9174	16.6711	-70.2685	-14.1369	14.5981
17.7792	18.4744	19.4713	-11.3691	-13.7318	-12.0285	23.9462	16.7253	-70.2657	-14.1602	14.6163
17.7922	18.5028	19.4972	-11.3879	-13.6958	-12.1858	24.0845	16.7992	-70.2594	-14.197	14.6343
17.8052	18.5519	19.5135	-11.4065	-13.7297	-12.2122	24.1073	16.7752	-70.1867	-14.224	14.6993
17.8182	18.6489	19.53	-11.4991	-13.7399	-12.2213	24.13	16.785	-70.2218	-14.2076	14.7771
17.8312	18.6859	19.5739	-11.5146	-13.7732	-12.2506	24.1863	16.8285	-70.2462	-14.2218	14.7772
17.8442	18.7666	19.5879	-11.543	-13.7723	-12.2696	24.267	16.7402	-70.2842	-14.2366	14.7875
17.8571	18.7836	19.692	-11.4934	-13.8287	-12.3192	24.3082	16.7589	-70.2786	-14.2485	14.8045
17.8701	18.8245	19.7149	-11.5107	-13.8546	-12.318	24.3872	16.7033	-70.3131	-14.2903	14.9079
17.8831	18.8755	19.7146	-11.5782	-13.8097	-12.2861	24.4167	16.7382	-70.2489	-14.4032	14.8992
17.8961	18.8382	19.6976	-11.6285	-13.8456	-12.3679	24.4933	16.8065	-70.2378	-14.4092	14.9337
17.9091	18.8839	19.7075	-11.6353	-13.905	-12.4018	24.543	16.8148	-70.0861	-14.4761	14.9817
17.9221	18.9527	19.7108	-11.666	-13.991	-12.3222	24.5799	16.8442	-70.0793	-14.4832	15.084
17.9351	18.9228	19.7476	-11.6969	-14.0297	-12.3477	24.6169	16.8773	-70.0989	-14.4964	15.1196
17.948	18.9897	19.861	-11.7317	-14.1128	-12.37	24.6709	16.8838	-70.1009	-14.5124	15.1588
17.961	19.0435	19.8398	-11.7697	-14.0692	-12.3283	24.6127	16.9039	-70.0955	-14.5248	15.188
17.974	18.999	19.8521	-11.8174	-14.1305	-12.3502	24.7309	16.941	-70.1032	-14.5234	15.2274
17.987	19.0581	19.9085	-11.8717	-14.2193	-12.362	24.7443	16.9381	-70.0376	-14.5253	15.2604
18	19.1008	19.8949	-11.9057	-14.2553	-12.374	24.7882	16.9656	-70.0227	-14.5572	15.4114
18.013	19.0687	19.8953	-11.953	-14.2917	-12.3895	24.8285	16.9969	-70.0145	-14.555	15.425
18.026	19.2097	19.9269	-12.0651	-14.3691	-12.4084	24.8488	17.0114	-70.0035	-14.5695	15.466
18.039	19.2326	19.8892	-11.9938	-14.4068	-12.4542	24.8661	17.066	-69.9759	-14.5942	15.5648
18.052	19.191	19.9295	-12.0237	-14.4649	-12.4899	24.8969	17.0838	-70.0088	-14.6224	15.6138
18.0649	19.246	20.0029	-12.0567	-14.4893	-12.5394	24.9245	17.119	-69.984	-14.7017	15.6426
18.0779	19.3112	19.9819	-12.0624	-14.4701	-12.5724	24.935	17.1411	-69.9752	-14.7314	15.7221
18.0909	19.2846	20.0357	-12.0745	-14.5383	-12.5923	24.9955	17.1638	-69.9932	-14.7648	15.7384
18.1039	19.3378	20.0595	-12.1064	-14.5356	-12.6025	24.962	17.2907	-70.0528	-14.8155	15.7413
18.1169	19.3844	20.08	-12.1284	-14.5194	-12.6159	24.9759	17.3204	-70.0762	-14.819	15.696
18.1299	19.4649	20.1043	-12.083	-14.6356	-12.6431	25.01	17.3335	-70.0857	-14.8623	15.677
18.1429	19.569	20.1122	-12.0843	-14.5978	-12.6638	24.983	17.3698	-70.0853	-14.8951	15.6819
18.1558	19.4736	20.0735	-12.009	-14.6168	-12.678	25.0463	17.4294	-70.0883	-14.9278	15.7002
18.1688	19.512	20.0756	-12.0149	-14.6187	-12.6686	25.0727	17.4963	-70.1559	-15.0243	15.7912
18.1818	19.5405	20.095	-11.9799	-14.6306	-12.7167	25.1127	17.5366	-70.1439	-15.06	15.8075
18.1948	19.5494	20.1513	-11.9848	-14.6558	-12.6669	25.0512	17.5628	-70.1287	-15.0517	15.8341
18.2078	19.5486	20.1339	-12.0466	-14.6178	-12.6799	25.093	17.653	-70.2325	-15.0669	15.8608
18.2208	19.5652	20.1301	-12.0812	-14.6707	-12.7221	25.1948	17.7169	-70.2026	-15.0413	15.8261
18.2338	19.6488	20.1332	-12.068	-14.8081	-12.7572	25.2255	17.7507	-70.1961	-15.0185	15.8614
18.2467	19.6383	20.1567	-12.0546	-14.8421	-12.6946	25.1481	17.7609	-70.183	-15.019	15.8971
18.2597	19.5803	20.1568	-12.1049	-14.8792	-12.6791	25.1912	17.818	-70.1798	-15.0326	15.953
18.2727	19.6322	20.1977	-12.189	-14.9496	-12.7341	25.1881	17.9351	-70.1797	-15.0628	15.9956
18.2857	19.6674	20.2018	-12.2067	-14.9962	-12.7584	25.1856	17.9679	-70.2293	-14.9923	16.0449
18.2987	19.6956	20.2393	-12.2517	-15.0257	-12.7518	25.2306	17.9466	-70.2474	-15.0056	16.0576
18.3117	19.7673	20.2729	-12.2805	-15.0516	-12.7618	25.2691	17.9991	-70.2512	-15.066	16.0809
18.3247	19.7821	20.4233	-12.2794	-15.1623	-12.7819	25.3177	18.0252	-70.2541	-15.0797	16.1316
18.3377	19.8175	20.452	-12.3452	-15.1133	-12.7313	25.2679	18.0551	-70.267	-15.0797	16.1492
18.3507	19.8699	20.5115	-12.4683	-15.1393	-12.7847	25.3674	18.0882	-70.273	-15.0963	16.1672
18.3636	19.9223	20.5208	-12.4914	-15.1621	-12.8012	25.3849	18.0576	-70.1586	-15.0589	16.2057
18.3766	19.9442	20.5236	-12.5179	-15.1885	-12.8113	25.3987	18.0712	-70.1424	-15.1185	16.3281
18.3896	19.9729	20.5709	-12.6257	-15.2082	-12.8283	25.4088	18.1148	-70.1198	-15.1405	16.3286
18.4026	20.0889	20.6087	-12.6537	-15.2414	-12.8387	25.4387	18.1475	-70.0974	-15.135	16.3864
18.4156	20.0737	20.5964	-12.6013	-15.2645	-12.8557	25.4686	18.2339	-70.1598	-15.1765	16.4041
18.4286	20.1499	20.6387	-12.7178	-15.2772	-12.8588	25.4851	18.2534	-70.1824	-15.1611	16.4612
18.4416	20.1761	20.6383	-12.7575	-15.2454	-12.9702	25.4641	18.303	-70.1744	-15.1932	16.4238
18.4546	20.2157	20.6453	-12.7667	-15.2598	-12.9916	25.5037	18.3627	-70.2242	-15.2222	16.4301
18.4675	20.2828	20.6828	-12.8598	-15.3174	-13.0124	25.4835	18.4555	-70.2142	-15.2213	16.4463
18.4805	20.3267	20.6909	-12.8792	-15.3511	-13.0297	25.4975	18.4574	-70.2044	-15.1876	16.4822
18.4935	20.3571	20.6728	-12.8215	-15.3738	-13.0299	25.5626	18.4967	-70.2488	-15.2084	16.5142
18.5065	20.3875	20.6919	-12.8811	-15.3925	-12.9966	25.5842	18.5433	-70.2426	-15.1924	16.4608
18.5195	20.4413	20.633	-12.9263	-15.4275	-13.0504	25.729	18.5971	-70.219	-15.2032	16.4904
18.5325	20.5013	20.6607	-12.9548	-15.4623	-13.0631	25.7891	18.5744	-70.0575	-15.279	16.4927
18.5454	20.4558	20.6579	-12.9936	-15.5004	-13.0722	25.7929	18.5864	-70.0608	-15.3148	16.5981
18.5584	20.5031	20.6817	-13.0158	-15.5919	-13.0218	25.844	18.6293	-70.0397	-15.4145	16.6354
18.5714	20.5531	20.7187	-13.0311	-15.6492	-13.0532	25.8283	18.7391	-70.0246	-15.441	16.7305
18.5844	20.5958	20.7452	-13.0463	-15.6761	-13.0238	25.7316	18.7408	-70.0657	-15.3708	16.7858
18.5974	20.5803	20.7237	-13.0883	-15.6895	-13.0248	25.7618	18.7659	-70.0586	-15.3818	16.7608
18.6104	20.6644	20.7554	-13.1066	-15.7203	-13.0429	25.7919	18.7943	-70.0408	-15.4028	16.8145
18.6234	20.6396	20.7971	-13.1315	-15.7547	-13.0612	25.8118	18.7864	-69.9901	-15.4068	16.8626
18.6364	20.6644	20.8764	-13.2512	-15.7997	-13.0496	25.8551	18.7858	-70.0275	-15.4542	16.9574
18.6493	20.7161	20.9028	-13.2742	-15.7942	-13.0281	25.837	18.7918	-70.0413	-15.4744	16.951
18.6623	20.7399	20.9163	-13.3	-15.8188	-13.0469	25.8551	18.8278	-70.0389	-15.5014	16.9722
18.6753	20.7428	21.0512	-13.4102	-15.857	-13.0625	25.8631	18.8604	-70.034	-15.5186	16.9936
18.6883	20.7798	21.0957	-13.4367	-15.8545	-13.0985	25.8638	18.8358	-69.9567	-15.5095	17.0284
18.7013	20.8272	21.1505	-13.4661	-15.8917	-13.0673	25.8977	18.8856	-70.0692	-15.4345	17.0598
18.7143	20.8445	21.1684	-13.4812	-15.8643	-13.161	25.9081	18.926	-70.0545	-15.4982	17.1705
18.7273	20.8614	21.1834	-13.4955	-15.883	-13.1714	25.9492	18.8923	-70.0771	-15.5348	17.1624
18.7403	20.911	21.1752	-13.516	-15.9047	-13.1849	25.9705	18.9626	-70.0531	-15.5174	17.1067
18.7533	20.8929	21.2941	-13.4924	-15.8854	-13.2828	25.9753	18.9895	-70.0489	-15.5401	17.1075
18.7662	20.8954	21.2881	-13.5154	-15.8288	-13.3137	26.0447	18.9484	-70.0579	-15.5828	17.115
18.7792	20.8974	21.2893	-13.5147	-15.9064	-13.2443	26.0942	19.0112	-70.0026	-15.7067	17.0985
18.7922	20.9427	21.2971	-13.5	-15.9567	-13.2903	26.1001	19.0409	-69.9903	-15.727	17.1019
18.8052	21.0439	21.3248	-13.515	-15.9531	-13.2957	26.1368	19.0302	-69.9741	-15.7738	17.1121
18.8182	21.0195	21.3119	-13.4566	-15.9594	-13.3175	26.1706	19.0865	-69.9236	-15.8915	17.1123
18.8312	21.0557	21.3226	-13.4789	-15.9541	-13.3059	26.1944	19.1196	-69.9093	-15.9253	17.1261
18.8442	21.0516	21.363	-13.5004	-15.9706	-13.3207	26.2743	19.1255	-69.9077	-15.9551	17.1399
18.8571	21.0542	21.3453	-13.5287	-15.9969	-13.3344	26.2829	19.1743	-69.8555	-15.9677	17.174
18.8701	21.0535	21.3539	-13.547	-16.0196	-13.3615	26.3285	19.2328	-69.8704	-15.8901	17.2723
18.8831	20.9746	21.3656	-13.565	-16.0626	-13.3891	26.3701	19.2847	-69.8809	-15.9139	17.2738
18.8961	20.9825	21.4215	-13.6881	-16.126	-13.4571	26.4879	19.3598	-69.8644	-15.9476	17.3162
18.9091	20.9808	21.4413	-13.7211	-16.1322	-13.5044	26.4595	19.3677	-69.7883	-15.9612	17.3522
18.9221	20.9354	21.438	-13.6939	-16.1619	-13.5314	26.4673	19.4127	-69.7638	-15.9814	17.3951
18.9351	20.9809	21.4593	-13.7985	-16.2112	-13.5089	26.4581	19.4641	-69.7496	-16.0052	17.428
18.948	21.0097	21.4744	-13.846	-16.25	-13.5343	26.4655	19.5053	-69.7322	-15.9717	17.4032
18.961	21.0149	21.4828	-13.8664	-16.2948	-13.6033	26.4657	19.603	-69.7146	-15.9949	17.4381
18.974	21.081	21.4472	-13.907	-16.332	-13.6417	26.4758	19.6127	-69.7171	-15.9817	17.4725
18.987	21.101	21.4185	-13.8412	-16.3388	-13.6832	26.4587	19.6697	-69.7027	-15.962	17.415
19	21.1381	21.451	-13.8465	-16.3688	-13.7143	26.4593	19.6979	-69.7086	-15.9956	17.4239
19.013	21.1618	21.494	-13.8513	-16.3848	-13.7482	26.4749	19.7313	-69.7208	-16.078	17.4091
19.026	21.2056	21.5073	-13.896	-16.3509	-13.7515	26.4911	19.7448	-69.7425	-16.098	17.4649
19.039	21.2391	21.5342	-13.9199	-16.3842	-13.7845	26.5676	19.7824	-69.7439	-16.1756	17.4605
19.052	21.2824	21.6048	-13.9468	-16.4378	-13.7864	26.5634	19.7935	-69.6986	-16.1995	17.473
19.0649	21.3222	21.6287	-13.95	-16.4111	-13.7569	26.5186	19.8152	-69.7136	-16.2431	17.529
19.0779	21.267	21.649	-13.95	-16.4113	-13.7671	26.5639	19.8505	-69.7146	-16.2927	17.518
19.0909	21.3348	21.7102	-14.0383	-16.4453	-13.76	26.5961	19.906	-69.7154	-16.3147	17.5314
19.1039	21.315	21.7383	-14.0175	-16.4216	-13.8613	26.6178	19.9445	-69.6991	-16.3362	17.5684
19.1169	21.3056	21.7532	-14.0741	-16.4444	-13.8362	26.676	19.9997	-69.6825	-16.364	17.6157
19.1299	21.2315	21.7409	-14.0966	-16.4972	-13.8885	26.8074	20.0748	-69.6723	-16.3849	17.6631
19.1429	21.3374	21.8197	-14.2072	-16.54	-13.8998	26.844	20.1427	-69.6588	-16.3987	17.7037
19.1558	21.3287	21.8292	-14.1546	-16.6307	-13.9377	26.8437	20.1935	-69.652	-16.402	17.7445
19.1688	21.3539	21.8496	-14.2202	-16.624	-14.0403	26.8602	20.2038	-69.6115	-16.4016	17.7783
19.1818	21.4487	21.9068	-14.2686	-16.6773	-14.0732	26.8701	20.2345	-69.6013	-16.4077	17.8392
19.1948	21.3768	21.8732	-14.2139	-16.6874	-14.1028	26.8667	20.2487	-69.6113	-16.4068	17.8733
19.2078	21.3809	21.914	-14.2709	-16.7481	-14.1358	26.8835	20.3108	-69.7228	-16.4797	17.9209
19.2208	21.4014	21.9678	-14.2939	-16.7987	-14.169	26.9037	20.3471	-69.734	-16.4682	17.8705
19.2338	21.4013	22.088	-14.3167	-16.8428	-14.2057	26.917	20.3572	-69.7785	-16.4762	17.9139
19.2467	21.4112	22.1001	-14.3693	-16.7999	-14.2019	26.8527	20.3473	-69.7759	-16.4908	17.9173
19.2597	21.4676	22.1459	-14.3915	-16.7979	-14.2247	26.8619	20.3875	-69.793	-16.4882	17.8158
19.2727	21.4538	22.295	-14.3504	-16.7954	-14.2916	26.8809	20.3973	-69.813	-16.5154	17.8344
19.2857	21.4642	22.3391	-14.4131	-16.6926	-14.2112	26.8924	20.3761	-69.8193	-16.5423	17.8394
19.2987	21.4747	22.4107	-14.5194	-16.7114	-14.2582	27.0337	20.4417	-69.8255	-16.5759	17.861
19.3117	21.4852	22.4594	-14.5248	-16.7164	-14.3119	27.0971	20.4406	-69.7484	-16.5761	17.8756
19.3247	21.4922	22.4716	-14.5562	-16.7244	-14.2786	27.1645	20.406	-69.7428	-16.6233	17.9836
19.3377	21.5022	22.4908	-14.594	-16.7524	-14.2719	27.2023	20.462	-69.6698	-16.7077	18.0036
19.3507	21.5154	22.5135	-14.6384	-16.7868	-14.2952	27.2135	20.5578	-69.6706	-16.6986	18.0776
19.3636	21.5148	22.5328	-14.6659	-16.8238	-14.3115	27.2316	20.6169	-69.7627	-16.6467	18.125
19.3766	21.521	22.5394	-14.7053	-16.854	-14.3412	27.2566	20.6597	-69.7343	-16.6527	18.1757
19.3896	21.5071	22.5635	-14.7865	-16.7834	-14.4326	27.234	20.7127	-69.7155	-16.6686	18.2225
19.4026	21.5201	22.5872	-14.8265	-16.8502	-14.5047	27.3414	20.7762	-69.7774	-16.6811	18.2655
19.4156	21.5296	22.634	-14.8697	-16.8927	-14.5392	27.2905	20.9397	-69.7522	-16.6662	18.2099
19.4286	21.5656	22.6703	-14.889	-16.9312	-14.5739	27.2838	20.9477	-69.8071	-16.6113	18.251
19.4416	21.5915	22.609	-14.8048	-16.9561	-14.6087	27.2906	20.9796	-69.8046	-16.6579	18.2688
19.4546	21.6176	22.6756	-14.8049	-17.0655	-14.5767	27.3009	21.0081	-69.8462	-16.7079	18.2931
19.4675	21.647	22.7524	-14.8138	-17.0913	-14.5947	27.3193	21.0094	-69.8911	-16.7445	18.3138
19.4805	21.6864	22.8124	-14.8358	-17.1035	-14.5977	27.3328	21.0344	-69.8967	-16.8082	18.3412
19.4935	21.7124	22.8555	-14.8542	-17.1289	-14.5869	27.3632	21.0602	-69.9363	-16.7116	18.4088
19.5065	21.7213	22.9055	-14.8554	-17.107	-14.5559	27.3427	21.1029	-69.9651	-16.7602	18.379
19.5195	21.7733	22.9389	-14.8827	-17.1151	-14.5316	27.4026	21.1798	-70.0517	-16.772	18.3734
19.5325	21.7746	22.9792	-14.9063	-17.1266	-14.5407	27.4227	21.2136	-69.995	-16.7634	18.2898
19.5454	21.7658	23.0164	-14.9127	-17.097	-14.6415	27.422	21.2712	-70.0225	-16.8113	18.3659
19.5584	21.7635	23.0506	-14.9388	-17.1238	-14.6458	27.5083	21.3056	-70.0636	-16.8256	18.3542
19.5714	21.902	22.9765	-14.9848	-17.1367	-14.6568	27.521	21.3638	-70.0413	-16.8371	18.3595
19.5844	21.8788	22.9659	-14.9198	-17.1355	-14.7288	27.537	21.4328	-70.0055	-16.839	18.3815
19.5974	21.8854	22.9594	-14.9725	-17.1837	-14.6543	27.5873	21.4078	-69.9931	-16.848	18.3965
19.6104	21.9291	22.8784	-14.9912	-17.2072	-14.7143	27.5752	21.5194	-69.9773	-16.8707	18.408
19.6234	21.9666	22.8941	-14.9689	-17.3287	-14.7536	27.5509	21.5467	-69.9876	-16.8236	18.4096
19.6364	21.9838	22.9198	-15.0135	-17.3333	-14.7726	27.5676	21.5947	-69.9767	-16.8504	18.4118
19.6493	21.9365	22.8946	-15.0314	-17.3512	-14.7912	27.5846	21.6292	-69.9818	-16.8728	18.4248
19.6623	22.0424	22.9393	-15.0331	-17.3792	-14.8232	27.6087	21.6738	-69.9626	-16.9079	18.4687
19.6753	21.9524	23.0734	-15.0219	-17.4246	-14.852	27.6297	21.7353	-69.9666	-16.9525	18.5104
19.6883	21.9804	23.0996	-15.0262	-17.4506	-14.8775	27.6707	21.7833	-69.9805	-16.9699	18.5561
19.7013	22.0089	23.1438	-15.0423	-17.4264	-14.9847	27.6913	21.7875	-70.0076	-17.017	18.6317
19.7143	22.0209	23.1685	-15.0685	-17.4357	-15.0053	27.7459	21.7098	-70.0384	-17.0435	18.6065
19.7273	22.0538	23.2102	-15.1047	-17.4752	-15.0123	27.7337	21.7283	-69.952	-17.0499	18.598
19.7403	22.0703	23.2487	-15.1473	-17.4943	-15.0223	27.7384	21.7604	-69.9998	-16.9364	18.6526
19.7533	22.0974	23.3211	-15.2096	-17.5569	-15.0287	27.76	21.7858	-70.0068	-16.9619	18.6398
19.7662	22.1279	23.3405	-15.2346	-17.5522	-15.0008	27.7005	21.8215	-69.9934	-16.9842	18.6438
19.7792	22.1581	23.4099	-15.2659	-17.5638	-14.9992	27.7178	21.939	-70.0781	-17.0302	18.6678
19.7922	22.1577	23.4383	-15.3068	-17.5917	-15.0209	27.7423	21.9373	-70.0525	-16.976	18.6813
19.8052	22.1607	23.4366	-15.2675	-17.575	-15.0353	27.7127	21.9769	-70.0638	-17.0058	18.7246
19.8182	22.2007	23.4586	-15.3028	-17.6048	-15.0354	27.7536	22.0274	-70.1363	-17.0282	18.7175
19.8312	22.2801	23.4735	-15.3451	-17.621	-15.0454	27.7547	22.0655	-70.1148	-17.0026	18.616
19.8442	22.2515	23.5846	-15.3575	-17.6204	-15.0554	27.7629	22.1109	-70.1062	-17.0201	18.6215
19.8571	22.2807	23.5225	-15.417	-17.5467	-15.0826	27.7812	22.1565	-70.1075	-17.0509	18.6276
19.8701	22.3068	23.5435	-15.4564	-17.5715	-15.0833	27.8196	22.2024	-70.0573	-17.1733	18.5703
19.8831	22.3694	23.5709	-15.4587	-17.5827	-15.054	27.7733	22.2451	-70.0531	-17.2057	18.6043
19.8961	22.3478	23.6152	-15.4508	-17.611	-15.0519	27.834	22.2914	-70.12	-17.218	18.6287
19.9091	22.3569	23.6195	-15.5234	-17.6262	-15.0137	27.8716	22.3208	-70.0696	-17.3355	18.6329
19.9221	22.3763	23.6514	-15.5648	-17.6583	-15.0698	27.9226	22.4068	-70.046	-17.3532	18.6945
19.9351	22.3925	23.6641	-15.5925	-17.6835	-15.0718	27.9162	22.4118	-70.0126	-17.3345	18.7297
19.948	22.4498	23.6161	-15.6268	-17.7615	-14.9939	27.9464	22.4502	-70.0232	-17.3533	18.7514
19.961	22.464	23.6753	-15.6608	-17.8013	-15.031	27.9468	22.5717	-69.9929	-17.4673	18.7793
19.974	22.5119	23.7113	-15.691	-17.8305	-15.0345	27.9585	22.5782	-70.0289	-17.3845	18.8274
19.987	22.5597	23.7575	-15.7177	-17.8359	-15.0411	27.9808	22.5948	-70.0475	-17.4232	18.8123
20	22.6271	23.8141	-15.7273	-17.8375	-15.0576	28.0613	22.5266	-70.0828	-17.4618	18.808
20.013	22.6138	23.924	-15.7102	-17.8391	-15.0639	28.0789	22.5688	-70.0543	-17.507	18.7632
20.026	22.6245	23.9495	-15.7124	-17.7276	-15.0876	28.1069	22.6147	-70.0422	-17.5623	18.7519
20.039	22.6353	23.989	-15.7303	-17.7146	-15.1317	28.2858	22.6131	-70.0303	-17.6209	18.7609
20.052	22.6463	24.0459	-15.7278	-17.7625	-15.1514	28.2933	22.6279	-69.935	-17.6524	18.7699
20.0649	22.6444	24.0292	-15.6785	-17.7436	-15.0999	28.2464	22.663	-69.9206	-17.6702	18.7789
20.0779	22.6566	24.0732	-15.7613	-17.7819	-15.122	28.3096	22.7184	-69.9095	-17.7045	18.7983
20.0909	22.759	24.151	-15.7942	-17.793	-15.2222	28.3523	22.7736	-69.905	-17.7283	18.8616
20.1039	22.763	24.1386	-15.784	-17.8004	-15.2393	28.4357	22.7203	-69.9274	-17.7284	18.9146
20.1169	22.7874	24.1502	-15.8348	-17.8913	-15.1633	28.496	22.7433	-69.8752	-17.8234	18.947
20.1299	22.8054	24.1854	-15.8888	-17.9276	-15.1957	28.4692	22.8392	-69.8358	-17.8217	19.0097
20.1429	22.8537	24.224	-15.9222	-17.9537	-15.2247	28.4663	22.8333	-69.8798	-17.7469	19.0622
20.1558	22.9055	24.2763	-15.9589	-17.9595	-15.223	28.4908	22.7767	-69.8928	-17.7772	19.0579
20.1688	23.014	24.3221	-15.982	-17.972	-15.2445	28.5296	22.7089	-69.933	-17.8073	19.0678
20.1818	23.035	24.3614	-15.9552	-17.9712	-15.2659	28.5456	22.7414	-69.9061	-17.9153	19.085
20.1948	23.0904	24.4485	-16.0907	-17.9476	-15.2607	28.5652	22.7572	-69.9261	-17.9698	19.0891
20.2078	23.1158	24.52	-16.0887	-17.9178	-15.3906	28.6983	22.7925	-69.9329	-18.0341	19.1036
20.2208	23.2249	24.5787	-16.1065	-17.9112	-15.3425	28.7569	22.7562	-69.9364	-18.078	19.1251
20.2338	23.2328	24.6009	-16.0644	-17.8981	-15.3412	28.7887	22.8271	-70.0283	-18.1455	19.1096
20.2467	23.238	24.6371	-16.0935	-17.8985	-15.3395	28.8338	22.8816	-70.0169	-18.1522	19.0227
20.2597	23.3403	24.7071	-16.0854	-17.9049	-15.4121	28.8924	22.9429	-70.0189	-18.2018	19.0658
20.2727	23.3411	24.7241	-16.0172	-17.9242	-15.3802	28.8902	22.9367	-70.021	-18.2247	19.1084
20.2857	23.2639	24.7554	-16.0671	-17.9964	-15.3285	28.9382	22.9839	-70.0298	-18.2479	19.1471
20.2987	23.2936	24.8175	-16.1673	-18.034	-15.3747	28.9432	23.0677	-70.0419	-18.2716	19.1786
20.3117	23.3131	24.8532	-16.1596	-18.0948	-15.4312	28.9829	23.0743	-70.057	-18.249	19.2201
20.3247	23.3123	24.839	-16.0883	-18.1084	-15.4643	29.0096	23.1285	-70.0545	-18.2841	19.2986
20.3377	23.2332	24.8756	-16.1288	-18.1851	-15.394	29.0632	23.1999	-70.0582	-18.3123	19.3269
20.3507	23.2438	24.9695	-16.2405	-18.224	-15.4354	29.0671	23.3279	-70.0582	-18.3472	19.3621
20.3636	23.2406	25.0299	-16.2691	-18.2118	-15.5586	29.0616	23.3381	-70.1011	-18.2987	19.4109
20.3766	23.3418	24.9581	-16.3282	-18.2331	-15.5687	29.0861	23.3825	-70.0927	-18.3317	19.4263
20.3896	23.326	25.0992	-16.2934	-18.2308	-15.6237	29.1101	23.3968	-70.084	-18.3679	19.4486
20.4026	23.3277	25.1386	-16.3824	-18.1251	-15.6127	29.1575	23.3568	-70.0717	-18.3906	19.4508
20.4156	23.3498	25.1104	-16.4438	-18.1345	-15.6756	29.2645	23.3729	-70.0393	-18.42	19.4699
20.4286	23.3925	25.1527	-16.4677	-18.2118	-15.7178	29.273	23.3519	-69.9273	-18.4426	19.5026
20.4416	23.4323	25.1721	-16.4976	-18.2088	-15.6954	29.18	23.3514	-69.9104	-18.4821	19.4949
20.4546	23.4639	25.212	-16.5272	-18.2255	-15.7131	29.1838	23.3709	-69.9038	-18.5179	19.5241
20.4675	23.4843	25.2631	-16.5819	-18.2625	-15.724	29.1847	23.3802	-69.9008	-18.5536	19.54
20.4805	23.5051	25.3054	-16.6277	-18.2995	-15.7148	29.2029	23.3859	-69.918	-18.5991	19.5897
20.4935	23.4751	25.3616	-16.6329	-18.3292	-15.7764	29.2148	23.4615	-69.9455	-18.6578	19.6134
20.5065	23.5188	25.4555	-16.7062	-18.3418	-15.7801	29.2442	23.4494	-69.9727	-18.663	19.6307
20.5195	23.5393	25.4698	-16.6366	-18.26	-15.8951	29.2471	23.4678	-69.9727	-18.7452	19.638
20.5325	23.5565	25.4985	-16.6486	-18.2886	-15.7997	29.3379	23.3911	-69.9964	-18.7831	19.6286
20.5454	23.5602	25.5307	-16.6166	-18.3881	-15.853	29.3255	23.5314	-69.9665	-18.8406	19.6395
20.5584	23.5472	25.5697	-16.6213	-18.3777	-15.832	29.2593	23.5429	-70.01	-18.801	19.6876
20.5714	23.5444	25.6089	-16.6761	-18.4342	-15.8309	29.3637	23.6116	-70.0262	-18.816	19.716
20.5844	23.5482	25.6448	-16.7341	-18.4671	-15.8569	29.3641	23.7035	-69.9623	-18.7938	19.7853
20.5974	23.5386	25.6606	-16.7989	-18.4833	-15.8796	29.3854	23.7442	-69.9657	-18.7015	19.8617
20.6104	23.5868	25.5847	-16.9343	-18.4266	-15.8891	29.4202	23.7545	-69.9552	-18.711	19.9044
20.6234	23.5956	25.6321	-16.9987	-18.4985	-15.9591	29.5247	23.8052	-69.9243	-18.6766	19.8927
20.6364	23.6012	25.673	-17.0626	-18.527	-16.0052	29.5445	23.7926	-69.8472	-18.6723	19.9377
20.6493	23.5976	25.7334	-17.0562	-18.5657	-16.0412	29.5813	23.797	-69.8517	-18.698	19.9929
20.6623	23.619	25.7932	-17.1033	-18.5888	-16.0703	29.6047	23.8012	-69.8629	-18.7171	20.0411
20.6753	23.6479	25.7998	-17.1158	-18.5864	-16.0617	29.523	23.8048	-69.8673	-18.7863	20.1556
20.6883	23.6673	25.8438	-17.1449	-18.5938	-16.0958	29.5311	23.8723	-69.9464	-18.8688	20.1281
20.7013	23.6835	25.9152	-17.1503	-18.5899	-16.238	29.5391	23.8999	-69.9791	-18.9346	20.1678
20.7143	23.7727	25.9734	-17.1722	-18.6052	-16.2667	29.5707	23.9241	-69.9746	-18.9971	20.1904
20.7273	23.8015	26.0028	-17.1672	-18.6099	-16.2851	29.5956	23.9454	-69.9831	-19.0498	20.2063
20.7403	23.8208	26.0608	-17.1718	-18.6395	-16.3475	29.6308	23.9609	-69.9945	-19.0959	20.2188
20.7533	23.8432	26.109	-17.1988	-18.6869	-16.2826	29.7033	23.933	-70.0023	-19.1386	20.2281
20.7662	23.8517	26.1372	-17.2257	-18.7	-16.3189	29.7228	24.0524	-69.9556	-19.2524	20.2546
20.7792	23.84	26.1789	-17.2425	-18.7166	-16.3317	29.7702	24.0373	-69.8786	-19.219	20.3025
20.7922	23.8076	26.2275	-17.3066	-18.7505	-16.3445	29.8045	24.0665	-69.8525	-19.2394	20.3515
20.8052	23.8322	26.2897	-17.4185	-18.7979	-16.4174	29.9453	24.1357	-69.8535	-19.256	20.4009
20.8182	23.8506	26.3355	-17.4739	-18.7776	-16.5411	29.954	24.1139	-69.7608	-19.2657	20.4537
20.8312	23.8795	26.3746	-17.5259	-18.8003	-16.5714	30.0034	24.0307	-69.813	-19.2222	20.5364
20.8442	23.936	26.3392	-17.5945	-18.8394	-16.6116	30.023	24.0509	-69.8446	-19.2466	20.5518
20.8571	23.9829	26.3805	-17.5953	-18.9532	-16.6857	30.0262	24.0477	-69.8493	-19.2777	20.5778
20.8701	24.0201	26.4732	-17.609	-18.9701	-16.6994	30.0502	23.9864	-69.9242	-19.2489	20.6106
20.8831	24.0645	26.5362	-17.6163	-18.98	-16.726	30.0884	24.0083	-69.9138	-19.396	20.5969
20.8961	24.1193	26.5959	-17.6238	-18.9729	-16.7422	30.1169	24.0199	-69.926	-19.4427	20.6344
20.9091	24.0905	26.7556	-17.6077	-18.9756	-16.7242	30.0874	24.0179	-69.9477	-19.4958	20.6456
20.9221	24.1131	26.8106	-17.6685	-18.9018	-16.6956	30.1409	24.0631	-70.0579	-19.5661	20.6704
20.9351	24.133	26.8592	-17.7083	-18.9228	-16.7373	30.2777	24.0782	-70.048	-19.5791	20.6986
20.948	24.1829	26.9182	-17.7008	-18.8859	-16.8261	30.2959	24.1268	-70.0413	-19.6321	20.71
20.961	24.1692	26.9642	-17.6567	-18.9022	-16.8381	30.3645	24.1721	-70.0925	-19.6782	20.7384
20.974	24.2504	26.9191	-17.7039	-18.9015	-16.8632	30.3964	24.1978	-70.0836	-19.7676	20.8267
20.987	24.2514	26.9474	-17.7411	-18.9205	-16.901	30.495	24.2707	-70.0711	-19.742	20.7752
21	24.3327	26.9858	-17.7646	-18.9086	-16.9346	30.5358	24.3029	-70.0383	-19.7696	20.7895
21.013	24.3834	26.9295	-17.8113	-18.9097	-16.9576	30.5597	24.3323	-69.9086	-19.7704	20.8137
21.026	24.4075	26.9397	-17.8235	-19.0487	-16.9406	30.5804	24.3762	-69.8838	-19.8084	20.8611
21.039	24.3778	26.9434	-17.8415	-19.0534	-16.9234	30.503	24.4238	-69.8521	-19.8461	20.8814
21.052	24.4746	26.9841	-17.8795	-19.0646	-16.9661	30.5161	24.4854	-69.8709	-19.9244	20.8948
21.0649	24.4897	26.9645	-17.8243	-19.0826	-17.0288	30.5299	24.4973	-69.8528	-19.9521	20.9521
21.0779	24.4875	26.9894	-17.8575	-19.1812	-16.9981	30.5509	24.5229	-69.8677	-20.0027	21.0234
21.0909	24.5528	26.9329	-17.9115	-19.2025	-17.0153	30.5554	24.5321	-69.9157	-19.983	21.055
21.1039	24.5513	26.963	-17.9258	-19.2176	-17.0531	30.5634	24.5952	-69.916	-20.0099	20.9756
21.1169	24.5567	26.9931	-17.95	-19.2563	-17.0815	30.5382	24.7146	-69.8893	-20.0294	21.0137
21.1299	24.4305	27.0863	-17.9571	-19.2681	-17.1137	30.577	24.7557	-69.9031	-20.0725	21.032
21.1429	24.5032	27.0068	-18.0313	-19.2399	-17.1459	30.6189	24.7729	-69.9239	-20.1123	21.0804
21.1558	24.5568	27.0722	-18.0582	-19.31	-17.1714	30.6408	24.7763	-69.9215	-20.1488	21.0884
21.1688	24.5769	27.1083	-18.0778	-19.3464	-17.2034	30.6196	24.9167	-69.8859	-20.1689	21.0553
21.1818	24.5938	27.1547	-18.1101	-19.3756	-17.2319	30.629	24.9017	-69.9304	-20.1127	21.1493
21.1948	24.557	27.1748	-18.1349	-19.3412	-17.2835	30.6724	24.934	-69.9308	-20.1753	21.1964
21.2078	24.6111	27.1175	-18.1628	-19.401	-17.2812	30.7394	24.9666	-69.9479	-20.2279	21.2403
21.2208	24.6457	27.1804	-18.1501	-19.5044	-17.3057	30.7365	25.0458	-69.9314	-20.2736	21.2775
21.2338	24.6738	27.2432	-18.1536	-19.4871	-17.2994	30.7106	25.0608	-69.9951	-20.2057	21.3381
21.2467	24.7319	27.2789	-18.1773	-19.4862	-17.3125	30.8058	24.9942	-69.9976	-20.2323	21.3518
21.2597	24.7129	27.3781	-18.1274	-19.5731	-17.3426	30.8439	25.0309	-69.9899	-20.2787	21.3997
21.2727	24.7249	27.3895	-18.2151	-19.5104	-17.3263	30.8918	25.0575	-69.948	-20.2944	21.4719
21.2857	24.7338	27.4072	-18.272	-19.5425	-17.3839	31.0024	25.0872	-69.9256	-20.3131	21.5143
21.2987	24.7967	27.3401	-18.315	-19.5542	-17.4245	31.0142	25.0602	-69.8131	-20.322	21.5533
21.3117	24.8301	27.3971	-18.3543	-19.62	-17.4586	31.0189	25.0505	-69.7924	-20.3879	21.6653
21.3247	24.8569	27.4145	-18.3729	-19.5917	-17.5984	30.9864	25.0612	-69.7651	-20.447	21.6958
21.3377	24.9873	27.4659	-18.3945	-19.5998	-17.655	30.9773	25.0551	-69.7513	-20.4689	21.7263
21.3507	25.0469	27.386	-18.326	-19.5845	-17.684	30.9583	25.0587	-69.7511	-20.5142	21.7298
21.3636	25.1002	27.4373	-18.3589	-19.6194	-17.716	30.9301	25.0319	-69.7234	-20.6811	21.803
21.3766	25.1636	27.5226	-18.3205	-19.7357	-17.7684	30.9396	25.0256	-69.7356	-20.7544	21.8213
21.3896	25.1899	27.5714	-18.298	-19.7752	-17.7766	30.8514	25.0857	-69.7613	-20.8143	21.8395
21.4026	25.1378	27.6297	-18.3089	-19.7774	-17.8312	30.8504	25.0976	-69.7566	-20.8841	21.8407
21.4156	25.1655	27.6682	-18.3546	-19.7597	-17.862	30.8697	25.1061	-69.745	-20.9503	21.8316
21.4286	25.21	27.7076	-18.3545	-19.7319	-17.9065	30.8318	25.1251	-69.7399	-21.0331	21.8293
21.4416	25.2275	27.7571	-18.3607	-19.7371	-17.9309	30.8819	25.1784	-69.8058	-21.0854	21.8373
21.4546	25.2414	27.8467	-18.3669	-19.7325	-17.9482	30.9125	25.2257	-69.7848	-21.0934	21.7643
21.4675	25.255	27.8887	-18.3864	-19.7548	-17.9455	30.9605	25.2367	-69.8271	-21.0511	21.8054
21.4805	25.2412	27.8599	-18.4059	-19.7906	-17.9362	31.019	25.2682	-69.825	-21.0696	21.83
21.4935	25.2008	28.0085	-18.4419	-19.8843	-17.9437	31.0673	25.2996	-69.8194	-21.078	21.8651
21.5065	25.1916	28.0021	-18.5075	-19.8313	-17.9614	31.1191	25.3311	-69.7902	-21.0867	21.958
21.5195	25.1312	28.0361	-18.559	-19.8764	-18.0094	31.1276	25.3263	-69.7279	-21.1057	22.0078
21.5325	25.1078	28.2037	-18.6383	-19.9453	-18.0672	31.1535	25.3455	-69.7164	-21.1481	22.0815
21.5454	25.1317	28.2094	-18.6615	-19.9639	-18.1182	31.183	25.3449	-69.7013	-21.1562	22.0787
21.5584	25.1282	28.2551	-18.7012	-20.0058	-18.2194	31.2892	25.3383	-69.6992	-21.1942	22.1301
21.5714	25.2089	28.2052	-18.7341	-20.0377	-18.2799	31.3005	25.3257	-69.6335	-21.2456	22.1752
21.5844	25.2627	28.2516	-18.7027	-20.1715	-18.3441	31.3386	25.3107	-69.6689	-21.3166	22.2871
21.5974	25.2895	28.2846	-18.7379	-20.172	-18.3419	31.3463	25.3364	-69.6739	-21.3632	22.3143
21.6104	25.2691	28.2836	-18.7325	-20.1858	-18.4308	31.4503	25.4088	-69.6785	-21.4195	22.3247
21.6234	25.3822	28.3292	-18.6998	-20.254	-18.4589	31.4594	25.4238	-69.6864	-21.4962	22.3251
21.6364	25.4074	28.3048	-18.6208	-20.2389	-18.4737	31.4617	25.4387	-69.6642	-21.5457	22.363
21.6493	25.3518	28.3115	-18.6467	-20.2738	-18.4286	31.4806	25.4569	-69.6589	-21.6049	22.3642
21.6623	25.3935	28.3524	-18.6656	-20.2648	-18.4143	31.5063	25.4956	-69.7554	-21.6744	22.3589
21.6753	25.3853	28.3711	-18.7127	-20.3167	-18.437	31.5288	25.5179	-69.749	-21.7039	22.3842
21.6883	25.3977	28.4149	-18.7272	-20.3179	-18.5002	31.5308	25.5502	-69.7995	-21.6506	22.456
21.7013	25.3765	28.4356	-18.7314	-20.3383	-18.5266	31.5593	25.5658	-69.7959	-21.7327	22.5901
21.7143	25.466	28.4631	-18.7726	-20.3646	-18.5595	31.5777	25.6051	-69.8087	-21.7844	22.6021
21.7273	25.4847	28.5213	-18.7634	-20.363	-18.6803	31.5634	25.7145	-69.8045	-21.8297	22.6139
21.7403	25.4829	28.5532	-18.7806	-20.3638	-18.7305	31.6314	25.6145	-69.7041	-21.8583	22.6124
21.7533	25.4808	28.5518	-18.7411	-20.3845	-18.7737	31.6568	25.6289	-69.6785	-21.8902	22.6717
21.7662	25.4277	28.5874	-18.7758	-20.4389	-18.8101	31.6861	25.6606	-69.7226	-21.9252	22.7714
21.7792	25.4682	28.67	-18.875	-20.4867	-18.853	31.7122	25.6824	-69.749	-21.9667	22.7807
21.7922	25.4818	28.7127	-18.8912	-20.5273	-18.8878	31.745	25.7044	-69.7514	-21.9975	22.8077
21.8052	25.6321	28.7857	-18.9212	-20.5538	-18.901	31.8052	25.5975	-69.7742	-22.0244	22.8351
21.8182	25.6607	28.8247	-18.9281	-20.5769	-18.941	31.8189	25.5706	-69.663	-22.0511	22.812
21.8312	25.6896	28.8637	-18.9453	-20.5969	-18.9708	31.8488	25.5775	-69.6964	-22.111	22.9125
21.8442	25.6104	28.8788	-18.9692	-20.5899	-18.9803	31.868	25.5844	-69.7058	-22.1465	22.8752
21.8571	25.618	28.9414	-19.1087	-20.6532	-19.0068	31.9301	25.611	-69.6948	-22.2053	22.8817
21.8701	25.6162	28.9509	-19.1044	-20.6417	-19.023	31.8536	25.7373	-69.674	-22.2575	22.8881
21.8831	25.7188	28.9362	-19.1706	-20.6466	-19.0253	31.8915	25.7551	-69.6637	-22.2898	22.9012
21.8961	25.714	28.9214	-19.0932	-20.6215	-19.0545	31.9297	25.8032	-69.6369	-22.2815	22.8328
21.9091	25.7193	28.9579	-19.1071	-20.6434	-19.0733	31.9718	25.8281	-69.634	-22.3132	22.8808
21.9221	25.7455	28.8999	-19.1341	-20.6784	-19.1184	31.9713	25.9529	-69.6042	-22.3482	22.9153
21.9351	25.759	28.9187	-19.1537	-20.7349	-19.1363	32.0122	25.9926	-69.6182	-22.356	22.9533
21.948	25.776	28.968	-19.2059	-20.7687	-19.1363	32.0116	25.9614	-69.6521	-22.3734	22.978
21.961	25.8095	28.997	-19.2614	-20.7784	-19.1655	32.0201	25.9644	-69.5786	-22.438	23.006
21.974	25.8426	29.0155	-19.3036	-20.7947	-19.1711	32.0393	25.9449	-69.5684	-22.4584	23.1244
21.987	25.8285	29.0402	-19.3725	-20.7179	-19.177	32.0484	25.9695	-69.5637	-22.4981	23.1552
22	25.8854	28.9862	-19.4413	-20.7361	-19.2668	32.1573	25.9946	-69.5683	-22.534	23.1795
22.013	25.8989	29.0252	-19.4326	-20.7511	-19.3399	32.1842	25.9698	-69.4893	-22.5597	23.1973
22.026	25.9194	29.0439	-19.4673	-20.7498	-19.3499	32.2005	25.9656	-69.4915	-22.6047	23.2919
22.039	26.0302	29.0115	-19.4887	-20.7855	-19.3871	32.2164	25.9848	-69.4664	-22.6154	23.3121
22.052	26.0435	29.0391	-19.4794	-20.8687	-19.458	32.2253	25.9738	-69.3551	-22.6196	23.3222
22.0649	26.0741	29.0575	-19.5533	-20.9253	-19.4184	32.2341	25.9664	-69.3254	-22.6241	23.3931
22.0779	26.0438	29.0732	-19.5894	-20.9645	-19.4733	32.2196	26.0189	-69.3194	-22.6354	23.4107
22.0909	26.0868	29.1129	-19.6255	-21	-19.5009	32.2257	26.0177	-69.3773	-22.6442	23.4383
22.1039	26.1299	29.1732	-19.6446	-21.022	-19.522	32.2357	26.0376	-69.3951	-22.6468	23.4494
22.1169	26.1666	29.2668	-19.6671	-21.0239	-19.5196	32.2595	26.0341	-69.4061	-22.6825	23.4742
22.1299	26.2145	29.2315	-19.6829	-21.0226	-19.5338	32.2968	26.0638	-69.4167	-22.7448	23.4391
22.1429	26.2058	29.243	-19.6917	-21.0577	-19.455	32.3707	26.0898	-69.397	-22.7629	23.4616
22.1558	26.1841	29.2754	-19.6797	-21.0315	-19.5391	32.3477	26.2089	-69.337	-22.7941	23.4643
22.1688	26.1969	29.2783	-19.7068	-20.9476	-19.5768	32.3415	26.2497	-69.3343	-22.8291	23.4937
22.1818	26.1732	29.2987	-19.7229	-20.9409	-19.6008	32.433	26.2396	-69.3347	-22.8778	23.4796
22.1948	26.1663	29.3295	-19.7586	-20.9773	-19.6377	32.4319	26.3938	-69.3932	-22.9265	23.5129
22.2078	26.1464	29.4404	-19.7738	-20.9999	-19.6708	32.482	26.4311	-69.3788	-22.9147	23.4783
22.2208	26.1405	29.4568	-19.819	-20.9724	-19.6933	32.5192	26.462	-69.3976	-22.929	23.5441
22.2338	26.1471	29.4903	-19.8606	-20.9993	-19.7122	32.5401	26.4764	-69.406	-22.9394	23.5503
22.2467	26.1625	29.5337	-19.8819	-21.0261	-19.7408	32.5958	26.5053	-69.4255	-22.9664	23.594
22.2597	26.1842	29.5699	-19.8928	-21.0599	-19.7624	32.6491	26.5051	-69.4249	-23.0574	23.644
22.2727	26.2123	29.5822	-19.9003	-21.0634	-19.7332	32.5907	26.519	-69.4196	-23.0913	23.6264
22.2857	26.2596	29.6077	-19.9278	-21.0771	-19.7376	32.6288	26.5434	-69.4106	-23.1045	23.6636
22.2987	26.3335	29.5384	-20.039	-21.0945	-19.7125	32.6635	26.5544	-69.3912	-23.1041	23.7147
22.3117	26.3244	29.5457	-20.0626	-21.1392	-19.7552	32.725	26.6021	-69.3276	-23.2288	23.7159
22.3247	26.316	29.5568	-20.0297	-21.1807	-19.8044	32.7599	26.6193	-69.3106	-23.2296	23.7987
22.3377	26.3519	29.5822	-20.0848	-21.239	-19.8035	32.7818	26.6196	-69.3105	-23.2668	23.8548
22.3507	26.4154	29.5365	-20.1095	-21.2835	-19.8897	32.8567	26.6594	-69.3169	-23.3036	23.8976
22.3636	26.4696	29.598	-20.0803	-21.3923	-19.9381	32.8668	26.6184	-69.2332	-23.3234	23.9371
22.3766	26.501	29.5994	-20.0077	-21.374	-19.9353	32.7888	26.6213	-69.2275	-23.3765	23.9398
22.3896	26.5327	29.6482	-20.0061	-21.3822	-19.9655	32.8143	26.6652	-69.3302	-23.4664	23.9457
22.4026	26.5645	29.6834	-19.9809	-21.3867	-20.0259	32.8132	26.7495	-69.3225	-23.4988	23.9008
22.4156	26.5832	29.7391	-19.9864	-21.3568	-20.1474	32.7988	26.7426	-69.338	-23.494	23.9058
22.4286	26.6058	29.788	-19.9921	-21.3597	-20.1554	32.8786	26.746	-69.394	-23.5765	23.9637
22.4416	26.6929	29.6916	-20.0351	-21.4024	-20.073	32.9218	26.7626	-69.3899	-23.6182	23.9805
22.4546	26.7001	29.7126	-20.0244	-21.4212	-20.1122	32.905	26.8994	-69.3829	-23.6293	23.9193
22.4675	26.7442	29.8144	-20.0368	-21.4162	-20.1246	32.9593	26.9314	-69.3995	-23.6436	23.9282
22.4805	26.7376	29.7515	-19.9556	-21.3916	-20.1506	33.0106	26.95	-69.3895	-23.6715	23.944
22.4935	26.7679	29.7465	-19.9689	-21.444	-20.0869	33.0823	27.009	-69.3122	-23.778	23.9566
22.5065	26.7647	29.7556	-19.9849	-21.4721	-20.1216	33.1145	27.1345	-69.275	-23.8048	24.0166
22.5195	26.7135	29.7718	-20.0173	-21.4865	-20.1528	33.1345	27.1754	-69.2846	-23.8382	24.0171
22.5325	26.7789	29.8321	-20.1173	-21.5007	-20.1905	33.1689	27.2068	-69.2907	-23.8549	24.0318
22.5454	26.7505	29.9289	-20.1339	-21.5014	-20.2481	33.1837	27.242	-69.2663	-23.8575	23.9385
22.5584	26.7422	29.954	-20.1606	-21.5022	-20.3151	33.2886	27.2845	-69.2448	-23.8864	23.9455
22.5714	26.8444	29.9074	-20.1837	-21.5197	-20.3417	33.3358	27.2973	-69.2431	-23.9151	23.9835
22.5844	26.8591	29.9372	-20.2025	-21.5458	-20.3522	33.3897	27.3374	-69.2344	-23.9437	24.0356
22.5974	26.8742	29.9605	-20.2401	-21.5941	-20.3862	33.428	27.3636	-69.2254	-23.9554	24.0946
22.6104	26.8044	29.9701	-20.2803	-21.609	-20.4533	33.444	27.3564	-69.1196	-23.9604	24.1169
22.6234	26.845	30.0273	-20.4219	-21.661	-20.5108	33.4701	27.3601	-69.1054	-24.0055	24.2226
22.6364	26.8592	30.0549	-20.4726	-21.5728	-20.5353	33.5502	27.2824	-69.1215	-24.0439	24.2634
22.6493	27.0049	29.9912	-20.5091	-21.6029	-20.55	33.5535	27.2874	-69.1178	-24.0759	24.294
22.6623	27.0603	30.0343	-20.5112	-21.7211	-20.6082	33.5568	27.239	-69.0612	-24.0911	24.3111
22.6753	27.1126	30.0879	-20.5324	-21.7425	-20.6492	33.5839	27.2314	-69.1091	-24.0797	24.412
22.6883	27.0634	30.0982	-20.5333	-21.8171	-20.58	33.6279	27.2339	-69.1265	-24.112	24.4288
22.7013	27.1076	30.1831	-20.6492	-21.8643	-20.592	33.6488	27.2295	-69.1304	-24.1473	24.399
22.7143	27.145	30.2818	-20.6584	-21.8748	-20.6175	33.7072	27.2453	-69.1374	-24.1587	24.4372
22.7273	27.152	30.3166	-20.6639	-21.8955	-20.6058	33.7692	27.2744	-69.1442	-24.2333	24.5455
22.7403	27.1395	30.3348	-20.6557	-21.9025	-20.637	33.855	27.3338	-69.1816	-24.2772	24.5191
22.7533	27.0944	30.4633	-20.6539	-21.9129	-20.6779	33.9007	27.3869	-69.1654	-24.2774	24.4756
22.7662	27.1101	30.4637	-20.6722	-21.9369	-20.7018	33.9202	27.4238	-69.1823	-24.2076	24.5257
22.7792	27.0137	30.4576	-20.6901	-21.9608	-20.7592	33.9442	27.4479	-69.1722	-24.2725	24.6627
22.7922	27.0239	30.5159	-20.7691	-22.0321	-20.789	33.9859	27.4724	-69.1552	-24.2862	24.6748
22.8052	27.0203	30.5177	-20.8148	-22.07	-20.8618	34.1076	27.5005	-69.1245	-24.3131	24.7144
22.8182	27.0906	30.4309	-20.8773	-22.1008	-20.914	34.0809	27.5888	-69.0871	-24.3332	24.7508
22.8312	27.1008	30.5204	-20.8688	-22.1822	-21.014	34.1085	27.6027	-69.1001	-24.3431	24.794
22.8442	27.1246	30.5556	-20.8832	-22.1967	-21.0403	34.1603	27.5524	-69.1061	-24.4166	24.9173
22.8571	27.1518	30.6009	-20.884	-22.2383	-21.1201	34.2194	27.629	-69.0982	-24.5275	24.9426
22.8701	27.213	30.6429	-20.8948	-22.2666	-21.1492	34.2552	27.5915	-69.0303	-24.5451	25.0089
22.8831	27.2345	30.6582	-20.8683	-22.2879	-21.1478	34.2124	27.6078	-69.027	-24.5862	25.0124
22.8961	27.2397	30.6569	-20.8882	-22.3124	-21.2228	34.3323	27.6948	-69.1224	-24.6513	25.0331
22.9091	27.2555	30.7136	-20.9994	-22.3268	-21.2702	34.3538	27.6746	-69.0383	-24.6698	25.0403
22.9221	27.2721	30.7444	-21.0242	-22.3136	-21.4155	34.3547	27.6884	-69.059	-24.7352	25.1238
22.9351	27.2925	30.7655	-21.0221	-22.3364	-21.4573	34.4129	27.6886	-69.1136	-24.7938	25.1224
22.948	27.2832	30.7533	-20.9365	-22.3553	-21.4818	34.4313	27.726	-69.0643	-24.8424	25.0803
22.961	27.3143	30.7887	-20.9488	-22.3706	-21.5163	34.4505	27.7439	-69.0887	-24.9006	25.1586
22.974	27.2432	30.8003	-20.9541	-22.3891	-21.5805	34.6005	27.8057	-69.1193	-24.9281	25.1728
22.987	27.2617	30.8756	-20.9696	-22.4482	-21.6103	34.6692	27.7805	-69.0428	-24.9521	25.2107
23	27.2334	30.8708	-20.9086	-22.4407	-21.6197	34.7012	27.8066	-69.0205	-24.9995	25.2595
23.013	27.246	30.8865	-20.9051	-22.4195	-21.6317	34.7552	27.8793	-69.0079	-25.0229	25.2617
23.026	27.3388	30.8954	-20.9384	-22.4284	-21.6157	34.7942	27.9384	-69.0865	-25.0294	25.2709
23.039	27.3673	30.9451	-21.0694	-22.4976	-21.5564	34.8302	27.9678	-69.0818	-25.0222	25.3139
23.052	27.366	30.9823	-21.0932	-22.4986	-21.6596	34.8898	28.004	-69.0463	-25.0447	25.3469
23.0649	27.465	30.9964	-21.1307	-22.5155	-21.6826	34.9732	27.945	-69.0508	-25.0432	25.4035
23.0779	27.513	30.9495	-21.1415	-22.5491	-21.6985	34.9969	27.9494	-69.0485	-25.0676	25.5198
23.0909	27.5479	30.9796	-21.1784	-22.6976	-21.668	35.0312	27.9644	-69.0561	-25.0678	25.5718
23.1039	27.5763	31.0301	-21.1877	-22.7357	-21.6645	34.9742	27.9463	-69.0769	-25.0277	25.6039
23.1169	27.5983	31.0069	-21.1143	-22.747	-21.6874	34.9772	28.0233	-69.1623	-25.0583	25.623
23.1299	27.644	31.0347	-21.1396	-22.7719	-21.7035	34.9669	28.017	-69.171	-25.0677	25.6308
23.1429	27.6665	31.0691	-21.1419	-22.79	-21.7565	34.9638	28.1041	-69.1995	-25.0759	25.654
23.1558	27.7282	31.1167	-21.1478	-22.7814	-21.7928	34.9712	28.1197	-69.2043	-25.1073	25.6577
23.1688	27.7826	31.0761	-21.1537	-22.7862	-21.8127	35.0019	28.1421	-69.209	-25.1855	25.6916
23.1818	27.7977	31.106	-21.2173	-22.8242	-21.7498	35.0393	28.1776	-69.2103	-25.2439	25.6882
23.1948	27.8135	31.1298	-21.2177	-22.8378	-21.7853	35.04	28.2826	-69.1676	-25.3537	25.651
23.2078	27.8333	31.0872	-21.1985	-22.8044	-21.797	35.0645	28.3128	-69.148	-25.3504	25.6975
23.2208	27.8197	31.1127	-21.2099	-22.8111	-21.8255	35.1025	28.3462	-69.1349	-25.4278	25.7236
23.2338	27.8704	31.0576	-21.2107	-22.8272	-21.8471	35.074	28.4795	-69.1115	-25.4482	25.736
23.2467	27.9047	31.1804	-21.3263	-22.8834	-21.8753	35.1342	28.5181	-69.1116	-25.459	25.7683
23.2597	27.9223	31.1692	-21.2621	-22.8487	-21.8967	35.1715	28.5268	-69.0945	-25.4194	25.685
23.2727	27.9569	31.2159	-21.2588	-22.8271	-21.9923	35.2026	28.5324	-69.1041	-25.4632	25.6947
23.2857	27.9881	31.2598	-21.2686	-22.8521	-21.9631	35.0859	28.5806	-69.0968	-25.4664	25.7045
23.2987	28.0224	31.2905	-21.2951	-22.86	-21.9464	35.0936	28.6186	-69.1974	-25.4164	25.6908
23.3117	28.0873	31.2229	-21.3455	-22.8544	-21.9665	35.1293	28.6407	-69.2072	-25.5044	25.6811
23.3247	28.1221	31.2247	-21.3727	-22.9157	-21.8933	35.1957	28.6496	-69.1794	-25.5211	25.7331
23.3377	28.0995	31.2895	-21.3866	-22.9127	-21.9116	35.2217	28.6928	-69.1644	-25.5577	25.7556
23.3507	28.1477	31.2319	-21.4109	-22.9101	-21.9338	35.2377	28.7096	-69.1857	-25.5107	25.7654
23.3636	28.1763	31.2643	-21.4044	-23.0296	-21.9839	35.2737	28.747	-69.1895	-25.5082	25.789
23.3766	28.1786	31.2832	-21.414	-23.046	-21.9937	35.2014	28.764	-69.2197	-25.4397	25.8266
23.3896	28.1813	31.3193	-21.4269	-23.0961	-22.0332	35.2328	28.8451	-69.3343	-25.4898	25.8311
23.4026	28.2583	31.3625	-21.4596	-23.1325	-22.0692	35.1812	28.9326	-69.3327	-25.469	25.7678
23.4156	28.2657	31.4561	-21.482	-23.1688	-22.1086	35.208	28.9353	-69.365	-25.4582	25.8079
23.4286	28.3344	31.4448	-21.5044	-23.1916	-22.121	35.2149	28.9343	-69.3869	-25.4944	25.7847
23.4416	28.4036	31.5039	-21.503	-23.3019	-22.0501	35.2558	28.9368	-69.4084	-25.517	25.789
23.4546	28.4761	31.5298	-21.508	-23.3008	-22.0665	35.2086	28.9963	-69.4228	-25.5431	25.7896
23.4675	28.5148	31.5659	-21.5228	-23.2958	-22.0753	35.2286	29.0031	-69.4149	-25.5796	25.8065
23.4805	28.497	31.6984	-21.484	-23.2873	-22.0973	35.2523	29.0583	-69.4146	-25.5823	25.735
23.4935	28.5032	31.7258	-21.4891	-23.2522	-22.1127	35.2864	29.0906	-69.4269	-25.6045	25.7108
23.5065	28.5362	31.7434	-21.5181	-23.2174	-22.1047	35.3614	29.0384	-69.4053	-25.6264	25.7044
23.5195	28.5661	31.7921	-21.517	-23.2939	-22.1302	35.4138	29.1297	-69.4036	-25.6514	25.7523
23.5325	28.5528	31.7778	-21.4591	-23.3038	-22.1184	35.3986	29.1933	-69.3852	-25.6393	25.7873
23.5454	28.5735	31.7776	-21.5024	-23.3342	-22.1232	35.447	29.254	-69.4715	-25.6337	25.8728
23.5584	28.6015	31.8148	-21.5932	-23.3949	-22.1984	35.5558	29.3019	-69.464	-25.6549	25.9247
23.5714	28.6099	31.8521	-21.6037	-23.4114	-22.3313	35.5671	29.3531	-69.4165	-25.6694	25.9833
23.5844	28.632	31.8762	-21.6408	-23.451	-22.3708	35.6399	29.3061	-69.4729	-25.5842	26.072
23.5974	28.7313	31.8458	-21.6746	-23.4836	-22.4306	35.6694	29.3092	-69.478	-25.6044	26.0969
23.6104	28.7768	31.8751	-21.6709	-23.5709	-22.5209	35.649	29.303	-69.4227	-25.6379	26.112
23.6234	28.8193	31.9045	-21.6906	-23.5654	-22.5406	35.6692	29.3072	-69.4182	-25.6577	26.1151
23.6364	28.8144	31.9474	-21.7271	-23.5906	-22.604	35.7657	29.3216	-69.4266	-25.6841	26.1364
23.6493	28.8697	32.0208	-21.8315	-23.5888	-22.6273	35.7839	29.2928	-69.3483	-25.707	26.1375
23.6623	28.9154	32.0612	-21.8762	-23.6139	-22.6511	35.8322	29.2877	-69.3548	-25.6859	26.1078
23.6753	28.9384	32.102	-21.9105	-23.6423	-22.7147	35.94	29.3058	-69.3548	-25.7048	26.1451
23.6883	29.0167	32.0381	-21.9415	-23.677	-22.7407	35.9295	29.4267	-69.3382	-25.7271	26.1723
23.7013	29.1524	32.0512	-21.8979	-23.7828	-22.7868	35.9432	29.4489	-69.3254	-25.7564	26.1791
23.7143	29.1569	32.1248	-21.917	-23.775	-22.7787	35.8756	29.4473	-69.3129	-25.7827	26.1858
23.7273	29.0638	32.1075	-21.8727	-23.7872	-22.8066	35.9016	29.4621	-69.3071	-25.8025	26.2057
23.7403	29.1149	32.1683	-21.9604	-23.8335	-22.8141	35.9048	29.4635	-69.3413	-25.7158	26.2387
23.7533	29.1561	32.1963	-21.9747	-23.8489	-22.7546	35.9243	29.482	-69.3376	-25.7342	26.268
23.7662	29.1734	32.2844	-21.9925	-23.8668	-22.7595	35.9672	29.4941	-69.3401	-25.7659	26.3043
23.7792	29.2612	32.2264	-22.0442	-23.8914	-22.7742	36.0142	29.4701	-69.2659	-25.7441	26.3209
23.7922	29.2689	32.2482	-22.1059	-23.8196	-22.752	36.055	29.5278	-69.2528	-25.7422	26.2463
23.8052	29.2999	32.2903	-22.1303	-23.8259	-22.7572	36.123	29.5629	-69.2763	-25.7601	26.2596
23.8182	29.1822	32.3681	-22.1582	-23.8594	-22.7427	36.1881	29.5984	-69.2792	-25.7675	26.2939
23.8312	29.2018	32.3955	-22.2544	-23.8905	-22.7552	36.2566	29.6272	-69.2786	-25.7614	26.3387
23.8442	29.2385	32.3971	-22.3281	-23.9352	-22.6881	36.2609	29.6627	-69.2645	-25.732	26.3872
23.8571	29.3655	32.4153	-22.3684	-23.9427	-22.7191	36.3392	29.6711	-69.291	-25.7427	26.4426
23.8701	29.4146	32.41	-22.4187	-23.9708	-22.7599	36.3375	29.6529	-69.1603	-25.7501	26.4303
23.8831	29.4704	32.4385	-22.4523	-24.0025	-22.8072	36.3392	29.6558	-69.1711	-25.7574	26.4487
23.8961	29.4144	32.4633	-22.5026	-24.0441	-22.898	36.441	29.6893	-69.185	-25.7746	26.481
23.9091	29.4618	32.5551	-22.6241	-24.0926	-22.9548	36.4446	29.6694	-69.1352	-25.8221	26.5268
23.9221	29.5026	32.58	-22.6424	-24.1079	-22.9814	36.4853	29.6803	-69.1392	-25.8359	26.5465
23.9351	29.5235	32.6149	-22.6676	-24.0965	-23.0411	36.5886	29.7078	-69.1328	-25.8828	26.5605
23.948	29.5986	32.6265	-22.7403	-24.095	-23.0667	36.617	29.7384	-69.1298	-25.9328	26.6244
23.961	29.6139	32.6386	-22.7253	-24.0832	-23.1501	36.6489	29.7857	-69.1269	-25.9796	26.604
23.974	29.6864	32.6581	-22.7432	-24.0778	-23.1766	36.7115	29.775	-69.1141	-26.0167	26.6176
23.987	29.698	32.698	-22.7843	-24.0956	-23.216	36.7579	29.7814	-69.1141	-26.1319	26.7147
24	29.6963	32.7247	-22.8583	-24.0268	-23.2452	36.8115	29.8188	-69.0999	-26.1501	26.7812
24.013	29.7575	32.7517	-22.8881	-24.0496	-23.2711	36.8691	29.8297	-69.0989	-26.1783	26.8316
24.026	29.8247	32.7582	-22.9288	-24.0693	-23.2832	36.9241	29.8547	-69.1244	-26.2364	26.9227
24.039	29.8487	32.7914	-22.9829	-23.9931	-23.3293	36.9594	29.8802	-69.1227	-26.2634	26.95
24.052	29.9227	32.8247	-23.02	-24.0225	-23.3151	37.0254	29.8616	-69.1274	-26.2662	26.978
24.0649	29.9695	32.8311	-23.0545	-24.032	-23.3511	37.068	29.86	-68.9978	-26.3463	27.0099
24.0779	29.9866	32.8479	-23.0622	-24.0248	-23.4041	37.0568	29.8826	-68.9629	-26.3798	27.0359
24.0909	30.094	32.8753	-23.0762	-24.0613	-23.4271	37.1059	29.9492	-69.0198	-26.4066	27.0593
24.1039	30.0838	32.8933	-23.0434	-24.0913	-23.4736	37.1219	29.9924	-69.0139	-26.3896	27.0251
24.1169	30.1179	32.9524	-23.0816	-24.1314	-23.5132	37.1718	29.9853	-69.0352	-26.4026	27.0816
24.1299	30.0707	32.9714	-23.1059	-24.1612	-23.5993	37.315	30.0488	-69.0533	-26.4321	27.1149
24.1429	30.1238	33.0282	-23.1451	-24.1877	-23.6173	37.3468	30.0584	-69.0646	-26.4582	27.1312
24.1558	30.1637	33.0891	-23.115	-24.2209	-23.6725	37.3923	30.0717	-69.0858	-26.5306	27.2238
24.1688	30.2172	33.1064	-23.1549	-24.2133	-23.5968	37.3535	30.092	-69.0729	-26.5284	27.2315
24.1818	30.2439	33.1237	-23.1712	-24.1984	-23.5915	37.4089	30.0113	-68.9996	-26.5199	27.2261
24.1948	30.2471	33.104	-23.1245	-24.2172	-23.5758	37.4712	30.0889	-69.0652	-26.5453	27.2613
24.2078	30.3248	33.0232	-23.2035	-24.2361	-23.5903	37.5204	30.1332	-69.0407	-26.5602	27.3002
24.2208	30.466	33.0691	-23.2123	-24.3469	-23.615	37.5628	30.2006	-69.0199	-26.5509	27.3397
24.2338	30.4792	33.0312	-23.1613	-24.3444	-23.6463	37.5443	30.2374	-68.9923	-26.5581	27.3795
24.2467	30.5134	33.0274	-23.2222	-24.3753	-23.6106	37.6131	30.1788	-68.9984	-26.5684	27.4294
24.2597	30.5413	33.0374	-23.2628	-24.3959	-23.6532	37.6285	30.2368	-68.9474	-26.6531	27.4559
24.2727	30.5795	33.0647	-23.2934	-24.443	-23.7161	37.6406	30.2279	-68.9331	-26.5905	27.3974
24.2857	30.6149	33.119	-23.3071	-24.4626	-23.8066	37.6661	30.206	-68.9489	-26.6415	27.5251
24.2987	30.681	33.1699	-23.3338	-24.4988	-23.7896	37.5829	30.1705	-68.9678	-26.6652	27.5378
24.3117	30.7105	33.1809	-23.2606	-24.4981	-23.792	37.6397	30.2294	-69.0577	-26.6886	27.5507
24.3247	30.7538	33.209	-23.2657	-24.5078	-23.8178	37.6661	30.2385	-69.0234	-26.799	27.6023
24.3377	30.7906	33.2439	-23.2873	-24.5275	-23.8435	37.6994	30.3279	-69.012	-26.825	27.6563
24.3507	30.8703	33.2823	-23.292	-24.5503	-23.869	37.7427	30.3932	-69.0003	-26.8714	27.6838
24.3636	30.8995	33.2092	-23.2707	-24.5732	-23.891	37.7996	30.4552	-69.0053	-26.9046	27.7116
24.3766	30.9328	33.2298	-23.3342	-24.579	-23.8961	37.8397	30.4872	-68.9497	-26.8736	27.6315
24.3896	31.0395	33.2609	-23.3396	-24.6557	-23.955	37.8769	30.5162	-68.9444	-26.8862	27.6517
24.4026	31.0649	33.2958	-23.3546	-24.6954	-23.9293	37.8738	30.5048	-68.9824	-26.9287	27.7485
24.4156	31.0936	33.3277	-23.4432	-24.6313	-23.9063	37.8976	30.5642	-69.095	-26.964	27.7472
24.4286	31.1119	33.3699	-23.4944	-24.6009	-24.082	38.0152	30.6142	-69.0875	-26.9927	27.7493
24.4416	31.1332	33.3749	-23.5153	-24.604	-24.1101	38.0483	30.6343	-69.0796	-27.034	27.8282
24.4546	31.1746	33.3387	-23.5833	-24.6375	-24.0683	38.0746	30.6749	-69.0642	-27.0509	27.8495
24.4675	31.206	33.3794	-23.5869	-24.7386	-24.1014	38.1107	30.6792	-68.9553	-27.0311	27.891
24.4805	31.2307	33.4036	-23.6169	-24.756	-24.118	38.0751	30.7011	-68.9613	-27.0685	27.9887
24.4935	31.2592	33.4311	-23.6362	-24.7834	-24.1382	38.1329	30.7568	-69.0115	-27.089	27.9985
24.5065	31.2747	33.4592	-23.6018	-24.8309	-24.1721	38.1505	30.7862	-69.022	-27.0626	27.9779
24.5195	31.2939	33.5048	-23.6182	-24.8683	-24.2194	38.1847	30.8127	-69.0492	-27.1232	28.1206
24.5325	31.3316	33.5777	-23.6245	-24.8856	-24.2531	38.2225	30.8462	-69.0733	-27.1596	28.1251
24.5454	31.3912	33.6648	-23.736	-24.9166	-24.2696	38.2407	30.8095	-69.001	-27.1557	28.1165
24.5584	31.4306	33.6985	-23.7473	-24.9107	-24.2826	38.2796	30.8443	-69.0033	-27.2053	28.1948
24.5714	31.4432	33.6809	-23.7685	-24.9383	-24.3422	38.3352	30.9329	-69.0017	-27.2276	28.2118
24.5844	31.549	33.7538	-23.7797	-24.9933	-24.3611	38.3705	30.9811	-68.9899	-27.2598	28.219
24.5974	31.563	33.75	-23.831	-25.0113	-24.3238	38.3687	31.0396	-68.9647	-27.2617	28.25
24.6104	31.577	33.7869	-23.855	-25.0623	-24.3479	38.4646	31.0237	-69.0005	-27.2705	28.2948
24.6234	31.6877	33.8336	-23.9092	-25.1236	-24.3723	38.5039	31.0748	-68.959	-27.2558	28.299
24.6364	31.7068	33.8702	-23.9535	-25.1618	-24.4068	38.5167	31.1027	-68.9742	-27.281	28.4507
24.6493	31.6918	33.9072	-24.0412	-25.1937	-24.3948	38.5	31.1106	-68.9827	-27.2752	28.4813
24.6623	31.827	33.9853	-24.1397	-25.2326	-24.4371	38.5142	31.1152	-68.9843	-27.2993	28.502
24.6753	31.8675	34.0403	-24.1752	-25.2582	-24.4861	38.522	31.1037	-68.9162	-27.2522	28.4246
24.6883	31.9114	34.0856	-24.2243	-25.2708	-24.5383	38.5472	31.0997	-68.9664	-27.3148	28.4944
24.7013	31.9525	34.0938	-24.2434	-25.2672	-24.5634	38.5727	31.1158	-69.003	-27.3396	28.4537
24.7143	32.0346	34.1591	-24.2556	-25.4021	-24.4684	38.6118	31.1319	-69.0293	-27.351	28.4645
24.7273	32.0901	34.1881	-24.2907	-25.3893	-24.4778	38.6596	31.1615	-69.0388	-27.3556	28.4652
24.7403	32.0815	34.2476	-24.3153	-25.3997	-24.5234	38.7259	31.2444	-69.0617	-27.3672	28.483
24.7533	32.1636	34.2871	-24.3803	-25.417	-24.5622	38.7953	31.2897	-69.0812	-27.3758	28.4879
24.7662	32.1658	34.3036	-24.3715	-25.401	-24.6354	38.8479	31.3281	-69.0806	-27.3809	28.5096
24.7792	32.1785	34.3209	-24.4093	-25.4051	-24.6243	38.9113	31.295	-69.0733	-27.4057	28.6175
24.7922	32.198	34.3554	-24.4505	-25.4356	-24.6829	38.9787	31.3851	-69.0317	-27.4709	28.6436
24.8052	32.2743	34.3698	-24.4884	-25.4788	-24.7205	39.016	31.4212	-69.0058	-27.4526	28.6699
24.8182	32.2295	34.4703	-24.5198	-25.5051	-24.7779	39.0436	31.4539	-68.9793	-27.4675	28.6935
24.8312	32.2895	34.3942	-24.5618	-25.5513	-24.7347	39.0976	31.5004	-68.9758	-27.4857	28.7007
24.8442	32.3363	34.438	-24.5465	-25.6688	-24.7767	39.1178	31.5204	-68.9788	-27.507	28.7255
24.8571	32.333	34.4482	-24.4909	-25.7034	-24.7686	39.0699	31.5506	-68.9679	-27.5212	28.7542
24.8701	32.3334	34.4822	-24.5201	-25.7315	-24.7975	39.1082	31.6483	-69.1087	-27.4526	28.82
24.8831	32.331	34.5366	-24.5393	-25.7668	-24.8365	39.1464	31.7093	-69.1357	-27.4415	28.734
24.8961	32.3862	34.5746	-24.5752	-25.8191	-24.8923	39.1578	31.7763	-69.1529	-27.4231	28.7652
24.9091	32.4036	34.5993	-24.6109	-25.8644	-24.9278	39.1895	31.772	-69.1604	-27.4149	28.8064
24.9221	32.4841	34.658	-24.7043	-25.8962	-24.9529	39.2144	31.771	-69.1882	-27.4432	28.8872
24.9351	32.488	34.7205	-24.7771	-25.8349	-24.9545	39.2463	31.8006	-69.1819	-27.4716	28.8661
24.948	32.5391	34.7934	-24.8253	-25.8821	-25.0265	39.3649	31.8101	-69.1987	-27.4734	28.9256
24.961	32.5835	34.8632	-24.8395	-25.909	-25.0439	39.4156	31.8096	-69.2454	-27.5119	29.0087
24.974	32.6046	34.9062	-24.8736	-25.8157	-25.0409	39.4903	31.7752	-69.2649	-27.5502	29.0074
24.987	32.5992	34.963	-24.8871	-25.8174	-25.0782	39.5256	31.8313	-69.218	-27.6226	29.0063
25	32.6346	35.0241	-24.9886	-25.8191	-25.0985	39.5546	31.8778	-69.232	-27.6384	29.045
25.013	32.6404	35.0556	-24.9591	-25.8374	-25.1761	39.5903	31.9443	-69.2254	-27.6579	29.0129
25.026	32.6497	35.1006	-25.0025	-25.8624	-25.1694	39.4939	31.9272	-69.1489	-27.6574	29.0314
25.039	32.6022	35.2353	-25.0054	-25.9006	-25.1921	39.5344	32.0253	-69.2455	-27.6944	29.0566
25.052	32.6355	35.275	-25.0456	-25.9318	-25.2213	39.5822	32.0707	-69.2587	-27.6607	28.9501
25.0649	32.6948	35.3112	-25.0757	-25.9087	-25.3287	39.5867	32.1035	-69.2546	-27.6634	28.9276
25.0779	32.6663	35.4202	-25.0924	-25.8986	-25.3495	39.6489	32.062	-69.2635	-27.7061	28.9224
25.0909	32.6682	35.4606	-25.1061	-25.9188	-25.3938	39.7252	32.1142	-69.238	-27.8129	28.8773
25.1039	32.68	35.4738	-25.1133	-25.9828	-25.3652	39.7912	32.1498	-69.2249	-27.8328	28.9307
25.1169	32.6211	35.5603	-25.1373	-26.0267	-25.3848	39.8265	32.1988	-69.235	-27.8425	28.9884
25.1299	32.6294	35.5555	-25.1746	-26.0142	-25.3981	39.8716	32.2786	-69.3061	-27.8356	28.9994
25.1429	32.6279	35.5846	-25.205	-26.0526	-25.4555	39.903	32.359	-69.2936	-27.8518	28.9595
25.1558	32.6503	35.6173	-25.2417	-26.1078	-25.5132	39.8907	32.4655	-69.2909	-27.8441	29.0134
25.1688	32.725	35.6973	-25.2578	-26.1627	-25.5508	39.9255	32.5077	-69.3186	-27.8401	29.0744
25.1818	32.7852	35.6593	-25.2769	-26.254	-25.5085	39.9739	32.5329	-69.3735	-27.8698	29.1017
25.1948	32.8255	35.6982	-25.2958	-26.2774	-25.5476	39.962	32.5989	-69.4763	-27.9267	29.0923
25.2078	32.8691	35.7034	-25.3209	-26.3139	-25.63	39.9973	32.6686	-69.4587	-28.0252	29.1066
25.2208	32.9125	35.7656	-25.3187	-26.3367	-25.6619	40.0461	32.7016	-69.4877	-28.0468	29.0857
25.2338	32.9356	35.801	-25.3463	-26.3494	-25.6438	40.0915	32.7452	-69.5167	-28.0775	29.1172
25.2467	32.8979	35.8539	-25.3534	-26.3623	-25.6798	40.1305	32.7555	-69.4459	-28.088	29.1324
25.2597	32.9513	35.7753	-25.3877	-26.382	-25.6987	40.1966	32.803	-69.4599	-28.1318	29.2247
25.2727	32.9753	35.8309	-25.4584	-26.3697	-25.6805	40.2358	32.8472	-69.447	-28.1114	29.2394
25.2857	33.033	35.8737	-25.4983	-26.3649	-25.8111	40.2614	32.8948	-69.4678	-28.1044	29.2609
25.2987	33.0432	35.8866	-25.5313	-26.3897	-25.8482	40.2574	32.9725	-69.4152	-28.1005	29.2928
25.3117	32.9652	35.9063	-25.5639	-26.4245	-25.8417	40.2813	33.0165	-69.4635	-27.9931	29.3316
25.3247	33.0043	35.9265	-25.6543	-26.4297	-25.8754	40.3191	33.044	-69.4744	-27.9638	29.3738
25.3377	33.0504	35.9474	-25.6578	-26.6209	-25.8465	40.3238	33.0718	-69.4885	-27.9344	29.3961
25.3507	33.0998	35.9447	-25.6809	-26.6579	-25.852	40.2311	33.1531	-69.4753	-27.9216	29.4186
25.3636	33.2358	36.0152	-25.7074	-26.7013	-25.8903	40.2796	33.1298	-69.5461	-27.9354	29.4479
25.3766	33.2704	36.0416	-25.6439	-26.7346	-25.9285	40.2913	33.1437	-69.5425	-28.044	29.4467
25.3896	33.3054	36.0714	-25.6553	-26.7678	-25.9868	40.2993	33.161	-69.5614	-28.099	29.5725
25.4026	33.3509	36.1248	-25.6467	-26.7942	-25.9842	40.239	33.1513	-69.5798	-28.1362	29.5572
25.4156	33.4069	36.1784	-25.6618	-26.814	-25.9809	40.2751	33.1657	-69.5898	-28.1363	29.5726
25.4286	33.4236	36.269	-25.6812	-26.8474	-26.0112	40.321	33.1875	-69.6353	-28.1566	29.5881
25.4416	33.4279	36.333	-25.721	-26.7538	-26.0793	40.3968	33.2225	-69.6575	-28.1736	29.6036
25.4546	33.436	36.3572	-25.7263	-26.7617	-26.1179	40.4254	33.2772	-69.6698	-28.1975	29.5658
25.4675	33.4613	36.4119	-25.7681	-26.7692	-26.1159	40.5307	33.237	-69.6891	-28.1947	29.5521
25.4805	33.4971	36.46	-25.8129	-26.7895	-26.1334	40.558	33.2972	-69.7448	-28.1331	29.5918
25.4935	33.5168	36.5257	-25.9522	-26.7699	-26.1606	40.5989	33.3272	-69.7598	-28.1373	29.6173
25.5065	33.537	36.5588	-25.9878	-26.8278	-26.1739	40.7311	33.2821	-69.7784	-28.1382	29.6562
25.5195	33.5509	36.6752	-26.0132	-26.8648	-26.19	40.7765	33.3036	-69.7528	-28.2003	29.6785
25.5325	33.5684	36.7374	-26.028	-26.9595	-26.2193	40.8092	33.3724	-69.8136	-28.126	29.7176
25.5454	33.5891	36.7594	-26.0456	-26.9902	-26.208	40.828	33.4145	-69.8165	-28.1434	29.7266
25.5584	33.6197	36.8045	-26.0629	-27.0408	-26.2234	40.8968	33.4539	-69.8934	-28.1537	29.7563
25.5714	33.6366	36.8493	-26.0804	-27.1083	-26.2652	40.8857	33.5737	-69.8793	-28.1602	29.7388
25.5844	33.6403	36.8873	-26.1053	-27.1559	-26.2898	40.912	33.6255	-69.8949	-28.1956	29.8955
25.5974	33.6337	36.9121	-26.1573	-27.2103	-26.2212	40.9517	33.6436	-69.9068	-28.1832	29.9111
25.6104	33.7742	36.9905	-26.2403	-27.2377	-26.2511	40.9809	33.6782	-69.9118	-28.1941	29.9236
25.6234	33.8271	37.0219	-26.226	-27.2617	-26.3285	40.9928	33.6791	-69.8802	-28.158	29.9394
25.6364	33.8469	37.0237	-26.1818	-27.2722	-26.2953	40.9397	33.6864	-69.8827	-28.1527	29.9351
25.6493	33.7858	37.0529	-26.2121	-27.3061	-26.3422	40.9695	33.703	-69.8921	-28.1675	29.9176
25.6623	33.8422	37.13	-26.3502	-27.36	-26.3818	41.0827	33.7157	-69.8951	-28.1655	29.9273
25.6753	33.8255	37.2472	-26.3507	-27.3933	-26.4307	41.1114	33.7685	-69.9219	-28.1838	29.9469
25.6883	33.765	37.246	-26.3608	-27.4195	-26.4358	41.137	33.7815	-69.9321	-28.149	29.9561
25.7013	33.7876	37.3292	-26.4926	-27.4761	-26.4778	41.1599	33.8187	-69.9657	-28.1852	30.012
25.7143	33.8369	37.369	-26.5007	-27.5356	-26.3995	41.2199	33.8666	-69.9784	-28.1739	30.0204
25.7273	33.8556	37.3848	-26.5086	-27.5541	-26.4363	41.2428	33.9182	-69.9934	-28.1991	30.0024
25.7403	33.901	37.3491	-26.53	-27.5958	-26.456	41.2426	34.0336	-69.9875	-28.214	30.032
25.7533	33.9896	37.4168	-26.5144	-27.685	-26.4824	41.3035	34.085	-70.008	-28.2422	30.052
25.7662	33.983	37.4438	-26.556	-27.7046	-26.5054	41.2945	34.1661	-69.9511	-28.2534	30.0659
25.7792	34.034	37.3456	-26.6051	-27.6913	-26.5317	41.3327	34.2164	-69.9446	-28.2576	30.0906
25.7922	34.0491	37.3644	-26.5774	-27.8209	-26.609	41.3469	34.2598	-69.9377	-28.3116	30.1919
25.8052	34.0782	37.3933	-26.5929	-27.8707	-26.6457	41.379	34.3092	-69.934	-28.3012	30.2217
25.8182	34.1208	37.4223	-26.6046	-27.897	-26.7016	41.3988	34.3987	-70.0119	-28.3281	30.2214
25.8312	34.1433	37.4585	-26.6393	-27.9435	-26.7441	41.3719	34.5449	-69.9868	-28.298	30.16
25.8442	34.1859	37.5018	-26.66	-27.9899	-26.7834	41.3726	34.5627	-70.0329	-28.3246	30.1755
25.8571	34.2149	37.5284	-26.7004	-28.0523	-26.7459	41.4074	34.5362	-70.0522	-28.3578	30.1908
25.8701	34.3306	37.5654	-26.727	-28.0667	-26.7826	41.4224	34.58	-70.0444	-28.4558	30.1759
25.8831	34.3716	37.6732	-26.8418	-28.1013	-26.8124	41.4045	34.6172	-70.0366	-28.4706	30.1676
25.8961	34.3831	37.7805	-26.8059	-28.1767	-26.879	41.4173	34.6507	-70.0458	-28.492	30.1457
25.9091	34.412	37.7929	-26.7998	-28.1949	-26.7879	41.4056	34.6774	-70.0347	-28.5267	30.127
25.9221	34.441	37.815	-26.8137	-28.1889	-26.7846	41.4908	34.5886	-70.0571	-28.5343	30.1251
25.9351	34.4363	37.8101	-26.8543	-28.1562	-26.8016	41.5495	34.6468	-70.0151	-28.6033	30.1401
25.948	34.4521	37.8733	-26.9862	-28.1877	-26.8286	41.6048	34.6949	-70.0366	-28.6392	30.1552
25.961	34.4682	37.8999	-26.9979	-28.2156	-26.9163	41.6433	34.7394	-70.0245	-28.6476	30.1802
[truncated: 2,849 more rows]
