# Supplementary material for: Touchless interactive teaching of soft robots through flexible bimodal sensory interfaces
Source: Nat Commun. 2022 Aug 26;13:5030. doi: 10.1038/s41467-022-32702-5 (PMC9412806; doi:10.1038/s41467-022-32702-5)
Supplement: Supplementary file 26 — Source Data [file 41467_2022_32702_MOESM26_ESM.zip › Supplementary Source Data/Source Data Figure S9.xlsx]

## Sheet: Figure S9B
Time(s)	Resistance(Ω)	Voltage (V)
0	0.02003	-0.00552
0.01	0.02177	-0.00655
0.02	0.0199	-0.00641
0.03	0.01622	-0.00363
0.04	0.01073	-0.00594
0.05	0.00163	-0.00282
0.06	0.00789	-0.00488
0.07	0.00783	-0.00512
0.08	0.01499	-0.00465
0.09	0.01583	-0.00185
0.1	0.01034	-0.00145
0.11	0.00305	0.00132
0.12	0.00299	9.66692e-05
0.13	0.01286	0.00146
0.14	0.02183	0.00179
0.15	0.01454	0.000650536
0.16	0.00725	0.000859946
0.17	0.00719	0.00181
0.18	0.00713	-0.00484
0.19	0.01249	-0.00263
0.2	0.01062	-0.00492
0.21	0.00694	-0.0064
0.22	0.00688	-0.00699
0.23	0.01044	-0.00844
0.24	0.02122	-0.01187
0.25	0.0067	-0.00852
0.26	-0.000583043	-0.01275
0.27	0.00478	-0.01148
0.28	0.00653	-0.01136
0.29	0.01098	-0.01067
0.3	0.01093	-0.01177
0.31	0.00635	-0.00639
0.32	0.0081	-0.01083
0.33	0.01437	-0.00555
0.34	0.01431	-0.00869
0.35	0.01425	-0.0075
0.36	0.0142	-0.00631
0.37	0.0033	-0.00501
0.38	0.00234	-0.00479
0.39	0.0059	-0.000202989
0.4	0.00856	-0.00234
0.41	0.01031	-0.00353
0.42	-0.00239	-0.0052
0.43	-0.00245	-0.00884
0.44	0.01918	-0.00866
0.45	0.00919	-0.00628
0.46	0.00553	-0.00894
0.47	0.00095758	-0.00214
0.48	0.00452	-0.00551
0.49	0.01621	-0.00371
0.5	0.01977	-0.00169
0.51	0.0125	-0.00259
0.52	0.00522	-0.00125
0.53	-0.00206	0.000592747
0.54	0.01596	-0.00137
0.55	0.01591	0.000821565
0.56	0.01315	0.00215
0.57	0.00949	0.000569293
0.58	0.00764	0.0029
0.59	0.01481	0.00413
0.6	0.02109	0.000556199
0.61	0.02104	0.00334
0.62	0.01377	0.00304
0.63	0.0065	0.00722
0.64	0.01548	0.00674
0.65	0.01634	0.00696
0.66	0.0163	0.00554
0.67	0.01535	0.00584
0.68	0.00266	0.00234
0.69	-0.0019	0.00372
0.7	0.01251	0.00181
0.71	0.01246	0.00457
0.72	0.0061	0.00203
0.73	-0.00117	0.00218
0.74	0.00963	0.00121
0.75	0.02042	0.00592
0.76	0.01767	0.00385
0.77	0.0104	0.00648
0.78	0.00404	0.00448
0.79	0.004	0.00381
0.8	0.00396	0.00502
0.81	0.01123	0.0025
0.82	0.00552	0.00337
0.83	0.00384	0.00762
0.84	0.00865	0.00838
0.85	0.01592	0.0087
0.86	0.01678	0.00655
0.87	0.00944	0.00837
0.88	0.00521	0.00695
0.89	0.01026	0.0099
0.9	-0.00439	0.0091
0.91	0.00264	0.0127
0.92	0.00991	0.00949
0.93	0.00601	0.01053
0.94	0.00343	0.00852
0.95	0.0034	0.00859
0.96	0.00336	0.00866
0.97	0.00793	0.0086
0.98	0.01807	0.00796
0.99	0.01139	0.01123
1	0.01136	0.01155
1.01	0.02561	0.01474
1.02	0.02123	0.01493
1.03	0.02489	0.01586
1.04	0.0228	0.01342
1.05	0.01932	0.01955
1.06	0.01625	0.01972
1.07	0.01113	0.02651
1.08	0.0097	0.03169
1.09	0.00351	0.03984
1.1	0.01079	0.04436
1.11	0.02513	0.04878
1.12	0.01476	0.05484
1.13	0.01095	0.06372
1.14	0.00632	0.06984
1.15	0.00276	0.07843
1.16	0.00569	0.08678
1.17	0.01084	0.09578
1.18	0.00818	0.1058
1.19	-0.00499	0.11829
1.2	0.00229	0.12843
1.21	0.0026	0.14398
1.22	0.00257	0.15843
1.23	0.00254	0.17655
1.24	-0.03362	0.19593
1.25	-0.02559	0.21538
1.26	0.01298	0.24047
1.27	0.00244	0.26891
1.28	0.00119	0.29488
1.29	-0.00533	0.33122
1.3	0.00196	0.36478
1.31	0.00226	0.40195
1.32	0.00771	0.44116
1.33	0.00774	0.48878
1.34	0.00776	0.53374
1.35	0.000563529	0.58824
1.36	-0.000313038	0.6363
1.37	-0.00571	0.69061
1.38	0.000643857	0.74829
1.39	0.0079	0.80176
1.4	0.01063	0.85897
1.41	0.01247	0.91798
1.42	-0.000152372	0.97229
1.43	-0.000125592	1.03137
1.44	-9.88128e-05	1.08679
1.45	-7.20336e-05	1.14492
1.46	-0.00547	1.2014
1.47	-0.00815	1.25708
1.48	-0.000895041	1.30568
1.49	0.00275	1.35922
1.5	-0.00626	1.40237
1.51	0.000991972	1.45364
1.52	0.00825	1.49986
1.53	0.00105	1.54264
1.54	0.00649	1.58654
1.55	0.00291	1.62515
1.56	0.00474	1.65846
1.57	0.00115	1.69794
1.58	0.000276009	1.72981
1.59	0.01295	1.76312
1.6	0.000329527	1.79255
1.61	0.000356282	1.82012
1.62	0.00761	1.84387
1.63	0.00222	1.86943
1.64	0.00586	1.88585
1.65	0.00408	1.9081
1.66	0.00772	1.92193
1.67	0.00594	1.93388
1.68	-0.0121	1.94886
1.69	-0.000333139	1.96309
1.7	-0.00753	1.97251
1.71	0.00695	1.98896
1.72	-0.00387	1.9954
1.73	0.00339	2.00778
1.74	0.01787	2.01225
1.75	0.02151	2.01637
1.76	0.01973	2.02132
1.77	0.02517	2.0291
1.78	0.0243	2.033
1.79	0.0171	2.03985
1.8	0.000863892	2.0416
1.81	0.00828	2.04328
1.82	-0.00426	2.04747
1.83	-0.00127	2.04957
1.84	0.00097052	2.05388
1.85	0.00543	2.05886
1.86	0.00915	2.05944
1.87	0.00327	2.06723
1.88	-0.00484	2.06672
1.89	0.00258	2.07148
1.9	0.00926	2.07786
1.91	0.00929	2.082
1.92	-0.01286	2.08037
1.93	-0.00175	2.08847
1.94	-0.00468	2.09245
1.95	-0.00169	2.09787
1.96	0.00129	2.10531
1.97	-0.00238	2.11176
1.98	-0.00383	2.11765
1.99	0.00359	2.12296
2	0.00953	2.1258
2.01	0.00734	2.1322
2.02	-0.01481	2.1334
2.03	-0.00739	2.13445
2.04	2.36769e-05	2.13448
2.05	0.00744	2.13365
2.06	-0.00584	2.12883
2.07	-0.00138	2.13268
2.08	0.01343	2.12886
2.09	0.01789	2.12866
2.1	0.01349	2.12247
2.11	0.00169	2.118
2.12	0.00171	2.11249
2.13	0.00174	2.10778
2.14	0.00177	2.097
2.15	0.0151	2.09667
2.16	0.000340686	2.08726
2.17	-0.01146	2.0791
2.18	-0.00108	2.07078
2.19	0.01003	2.06597
2.2	0.01301	2.05717
2.21	0.01156	2.05406
2.22	-0.00468	2.04717
2.23	-0.00539	2.04661
2.24	-0.07927	2.04284
2.25	0.00206	2.03874
2.26	0.00356	2.03595
2.27	0.00211	2.03508
2.28	-0.01339	2.03084
2.29	-0.00893	2.0342
2.3	0.00588	2.03272
2.31	0.00739	2.03471
2.32	0.00224	2.03761
2.33	0.00227	2.04283
2.34	0.00303	2.04475
2.35	0.01045	2.05051
2.36	0.00308	2.05282
2.37	0.00237	2.06278
2.38	-0.01534	2.06408
2.39	-0.00127	2.06707
2.4	0.00171	2.07295
2.41	-0.00196	2.07332
2.42	0.0025	2.07398
2.43	0.00253	2.07692
2.44	0.00255	2.07708
2.45	0.00184	2.08071
2.46	-0.00553	2.07984
2.47	0.00189	2.08219
2.48	-0.004	2.08461
2.49	0.00638	2.08613
2.5	0.00566	2.08286
2.51	0.00273	2.08528
2.52	0.00276	2.0823
2.53	0.00278	2.08367
2.54	0.00281	2.08216
2.55	0.00431	2.08147
2.56	0.01099	2.08002
2.57	0.01102	2.0827
2.58	-0.00374	2.08346
2.59	0.00146	2.0876
2.6	0.00888	2.08619
2.61	0.01112	2.08942
2.62	0.00228	2.0919
2.63	-0.00139	2.09286
2.64	0.00602	2.09357
2.65	0.00901	2.09691
2.66	0.00312	2.09587
2.67	0.00314	2.10005
2.68	0.00317	2.0992
2.69	0.00319	2.0992
2.7	-0.01008	2.10009
2.71	-0.00119	2.09921
2.72	-0.0019	2.09484
2.73	-0.00483	2.0979
2.74	-0.00111	2.09223
2.75	0.0063	2.09533
2.76	0.01594	2.09139
2.77	0.02483	2.09041
2.78	0.01303	2.08652
2.79	0.02784	2.08278
2.8	0.00347	2.07648
2.81	0.01081	2.076
2.82	-0.00132	2.07081
2.83	0.00109	2.06777
2.84	-0.00127	2.06273
2.85	0.00352	2.05759
2.86	0.01176	2.05172
2.87	0.0094	2.04895
2.88	0.00524	2.03844
2.89	0.01035	2.0345
2.9	-0.00424	2.02741
2.91	0.0173	2.02363
2.92	0.000819408	2.01684
2.93	0.00684	2.01142
2.94	0.00243	2.00228
2.95	-0.000337556	1.9986
2.96	0.00388	1.99082
2.97	0.0062	1.98541
2.98	0.01058	1.97707
2.99	0.00395	1.9676
3	0.00397	1.95993
3.01	0.01829	1.95319
3.02	0.00764	1.94424
3.03	-0.00145	1.94118
3.04	-0.00406	1.93016
3.05	-0.00403	1.92139
3.06	-0.00401	1.9131
3.07	-0.00398	1.90404
3.08	-0.00117	1.89446
3.09	0.01175	1.8888
3.1	0.00447	1.87631
3.11	0.01837	1.86697
3.12	0.00805	1.85419
3.13	0.0043	1.84572
3.14	-0.000279305	1.83653
3.15	-0.00379	1.82932
3.16	-0.000805364	1.81525
3.17	0.00226	1.808
3.18	-0.0024	1.79435
3.19	0.00444	1.78328
3.2	0.00447	1.77384
3.21	0.01845	1.76277
3.22	0.01462	1.74599
3.23	0.01267	1.73212
3.24	0.00818	1.71258
3.25	0.00459	1.70476
3.26	0.00461	1.69248
3.27	0.00258	1.68123
3.28	-0.00347	1.67311
3.29	-0.00304	1.66256
3.3	0.0043	1.65156
3.31	0.01853	1.64771
3.32	0.01494	1.63677
3.33	0.01291	1.633
3.34	0.00406	1.6254
3.35	0.00392	1.61969
3.36	0.01019	1.61343
3.37	0.00684	1.60982
3.38	0.01073	1.60191
3.39	-0.00321	1.60383
3.4	-0.00319	1.59757
3.41	-0.00316	1.59739
3.42	0.00885	1.5968
3.43	0.00797	1.59785
3.44	0.00504	1.59783
3.45	0.00506	1.6019
3.46	0.00238	1.6002
3.47	0.000757118	1.60455
3.48	0.01006	1.6039
3.49	-0.01061	1.60521
3.5	0.00403	1.60722
3.51	0.0052	1.61293
3.52	0.00523	1.61556
3.53	0.00015799	1.62497
3.54	0.00141	1.62628
3.55	0.0053	1.63406
3.56	0.00532	1.63878
3.57	0.00715	1.6462
3.58	0.01251	1.65059
3.59	0.00539	1.65621
3.6	0.00541	1.65626
3.61	0.01874	1.66194
3.62	0.01589	1.65864
3.63	0.0086	1.66449
3.64	0.00969	1.66965
3.65	0.01366	1.675
3.66	0.01113	1.67493
3.67	0.0073	1.677
3.68	0.01372	1.67859
3.69	0.01358	1.68108
3.7	-0.00101	1.6817
3.71	-0.00247	1.6835
3.72	-0.00245	1.68422
3.73	-0.00735	1.68118
3.74	-0.00642	1.67708
3.75	0.000906897	1.67791
3.76	0.0107	1.67291
3.77	0.0237	1.67463
3.78	0.02939	1.67114
3.79	0.0221	1.67156
3.8	0.02212	1.67037
3.81	0.00687	1.67276
3.82	0.01305	1.66988
3.83	0.00741	1.67087
3.84	-0.000206588	1.66767
3.85	-0.00216	1.66635
3.86	0.00304	1.66564
3.87	0.0107	1.66409
3.88	0.01417	1.6613
3.89	0.0105	1.66397
3.9	0.00288	1.66118
3.91	0.0034	1.66233
3.92	0.01204	1.65757
3.93	0.00615	1.65834
3.94	0.00494	1.65589
3.95	-0.00194	1.65388
3.96	-0.00167	1.64933
3.97	0.00599	1.64967
3.98	0.01365	1.64125
3.99	0.01441	1.6393
4	0.00803	1.63318
4.01	0.01224	1.62916
4.02	0.01447	1.62512
4.03	0.0145	1.6237
4.04	0.00565	1.61832
4.05	-0.00172	1.61791
4.06	-0.0017	1.61195
4.07	0.00423	1.61073
4.08	0.00967	1.60696
4.09	0.000333399	1.60143
4.1	0.00799	1.59785
4.11	0.01466	1.59776
4.12	0.01518	1.59059
4.13	0.02284	1.58917
4.14	-0.03824	1.5887
4.15	0.000705471	1.58749
4.16	-0.00666	1.58633
4.17	0.00888	1.58459
4.18	-0.00219	1.57894
4.19	-0.00439	1.5813
4.2	0.00327	1.57323
4.21	0.01093	1.57334
4.22	0.01489	1.5694
4.23	0.01171	1.56675
4.24	0.00409	1.5632
4.25	-0.00131	1.56092
4.26	0.00389	1.55399
4.27	0.02066	1.55462
4.28	0.00689	1.55036
4.29	0.00666	1.5473
4.3	-0.000958172	1.54518
4.31	0.0136	1.54239
4.32	0.02199	1.54107
4.33	0.01684	1.54144
4.34	0.01514	1.53615
4.35	0.00974	1.5395
4.36	0.00705	1.53777
4.37	0.00707	1.53752
4.38	0.00314	1.54005
4.39	-0.00103	1.54415
4.4	-0.00101	1.54467
4.41	0.00887	1.55094
4.42	0.02564	1.5512
4.43	0.00866	1.55415
4.44	0.01238	1.55627
4.45	-0.00805	1.55631
4.46	0.00724	1.55718
4.47	-0.000376156	1.5571
4.48	0.0063	1.55132
4.49	0.000647881	1.55422
4.5	-0.000811103	1.5541
4.51	-0.00079194	1.55535
4.52	0.0044	1.5578
4.53	0.0027	1.55787
4.54	-0.000734749	1.55699
4.55	0.01037	1.55626
4.56	0.01729	1.54989
4.57	0.00474	1.55044
4.58	0.00156	1.54919
4.59	0.00921	1.54957
4.6	0.01441	1.54737
4.61	0.00827	1.5451
4.62	0.01617	1.53784
4.63	0.03146	1.54087
4.64	0.0098	1.53363
4.65	0.000702889	1.53307
4.66	0.00589	1.52759
4.67	0.00764	1.52477
4.68	0.00224	1.51933
4.69	0.00447	1.51403
4.7	0.00326	1.50715
4.71	0.00352	1.50543
4.72	0.000830603	1.49607
4.73	0.000355905	1.4854
4.74	0.01589	1.48009
4.75	0.01591	1.47714
4.76	0.01741	1.46954
4.77	0.02309	1.46978
4.78	0.01646	1.4613
4.79	0.02411	1.45805
4.8	0.00787	1.45039
4.81	0.00789	1.44424
4.82	0.00791	1.43798
4.83	0.0025	1.4355
4.84	0.00885	1.42659
4.85	0.01248	1.42383
4.86	0.0134	1.41486
4.87	0.01883	1.40945
4.88	0.000784188	1.40876
4.89	0.00803	1.40867
4.9	-0.00641	1.40708
4.91	0.01077	1.40625
4.92	0.00537	1.4025
4.93	-3.38941e-05	1.40446
4.94	-0.00363	1.40106
4.95	-0.00813	1.39941
4.96	-0.0045	1.40235
4.97	0.00816	1.40275
4.98	0.00818	1.39876
4.99	0.0082	1.39874
5	0.01454	1.39732
5.01	0.00552	1.39805
5.02	0.000116008	1.39951
5.03	0.00375	1.40007
5.04	0.00557	1.4001
5.05	0.00197	1.40336
5.06	0.00741	1.39916
5.07	0.00019727	1.40185
5.08	0.00744	1.39886
5.09	0.00836	1.39891
5.1	0.0138	1.3975
5.11	0.01652	1.39728
5.12	0.01654	1.39457
5.13	0.00842	1.39948
5.14	-0.00601	1.39912
5.15	0.00032423	1.40005
5.16	0.000339832	1.39728
5.17	0.000355374	1.39696
5.18	0.00669	1.39696
5.19	0.0031	1.39461
5.2	0.000401638	1.38763
5.21	0.00764	1.38745
5.22	0.01398	1.38073
5.23	0.00677	1.37787
5.24	0.000462471	1.37086
5.25	0.000477526	1.36794
5.26	0.00772	1.36279
5.27	0.00231	1.35861
5.28	0.000522322	1.35228
5.29	-0.00398	1.3524
5.3	-0.00758	1.34553
5.31	0.00056656	1.33852
5.32	0.01503	1.33279
5.33	0.00963	1.32793
5.34	0.01687	1.31975
5.35	-0.0048	1.31752
5.36	0.01148	1.31012
5.37	0.01149	1.30581
5.38	0.0088	1.302
5.39	0.0052	1.30048
5.4	0.000695878	1.29858
5.41	0.000709929	1.29582
5.42	0.00253	1.29211
5.43	0.017	1.29477
5.44	0.00979	1.28971
5.45	-0.00375	1.28978
5.46	0.00349	1.28751
5.47	0.00892	1.28517
5.48	0.00532	1.28259
5.49	-0.00189	1.28223
5.5	-0.00549	1.27779
5.51	0.000846886	1.28139
5.52	0.000860223	1.27781
5.53	0.000873494	1.27827
5.54	0.000886698	1.27744
5.55	0.000899837	1.27505
5.56	0.000912909	1.27537
5.57	0.00815	1.27605
5.58	0.01178	1.27346
5.59	-0.00266	1.27515
5.6	-0.01349	1.27292
5.61	0.000977268	1.27438
5.62	0.01544	1.27708
5.63	0.01726	1.27963
5.64	0.00102	1.27998
5.65	0.00645	1.2846
5.66	0.01007	1.28146
5.67	0.00376	1.28341
5.68	0.00919	1.28351
5.69	0.00921	1.28192
5.7	0.00922	1.28053
5.71	0.002	1.28232
5.72	0.00111	1.2812
5.73	0.00654	1.28263
5.74	0.00475	1.27903
5.75	0.00115	1.27703
5.76	0.012	1.27544
5.77	0.03008	1.27268
5.78	0.01925	1.26999
5.79	0.03372	1.2688
5.8	0.0256	1.2606
5.81	0.02561	1.25962
5.82	0.01297	1.25458
5.83	0.01479	1.25219
5.84	0.00848	1.24959
5.85	0.00126	1.24606
5.86	-0.00144	1.23814
5.87	-0.00323	1.23726
5.88	0.01033	1.23076
5.89	0.01757	1.23064
5.9	0.01035	1.22937
5.91	0.00313	1.22655
5.92	0.00134	1.22476
5.93	0.00587	1.22188
5.94	0.00588	1.21524
5.95	0.00137	1.2165
5.96	0.00138	1.21283
5.97	0.00139	1.21147
5.98	0.0014	1.2106
5.99	0.00864	1.21053
6	0.01587	1.20613
6.01	0.00685	1.20891
6.02	0.00144	1.20542
6.03	0.00506	1.20138
6.04	-0.0148	1.1966
6.05	-0.04912	1.19029
6.06	0.000574965	1.18848
6.07	-0.00664	1.18876
6.08	0.00782	1.18444
6.09	0.00331	1.18899
6.1	0.00694	1.1853
6.11	0.00966	1.18518
6.12	0.00966	1.18465
6.13	0.01509	1.18377
6.14	0.02414	1.18298
6.15	0.01601	1.18456
6.16	0.00157	1.18114
6.17	0.00158	1.18083
6.18	-0.00474	1.18063
6.19	0.00431	1.17911
6.2	0.00973	1.1795
6.21	0.00613	1.17767
6.22	0.00162	1.17463
6.23	0.00344	1.17668
6.24	0.00886	1.17371
6.25	0.00165	1.17314
6.26	0.01611	1.17226
6.27	-0.00105	1.17124
6.28	-0.00104	1.16689
6.29	0.00168	1.16447
6.3	0.0053	1.15699
6.31	0.0044	1.15434
6.32	-0.00462	1.15017
6.33	0.000804009	1.14617
6.34	-0.00642	1.14525
6.35	0.01527	1.1412
6.36	0.01799	1.13748
6.37	0.00716	1.13962
6.38	0.00626	1.13498
6.39	0.00627	1.13561
6.4	0.00447	1.1318
6.41	0.00809	1.12875
6.42	0.00267	1.12719
6.43	0.00991	1.12183
6.44	-0.00454	1.11963
6.45	0.01263	1.12277
6.46	0.01806	1.12085
6.47	0.01355	1.11992
6.48	0.00994	1.11758
6.49	0.00724	1.11868
6.5	0.00363	1.11974
6.51	0.00906	1.12069
6.52	0.00183	1.11793
6.53	0.00907	1.12021
6.54	0.00365	1.11341
6.55	0.00727	1.11335
6.56	0.00999	1.10999
6.57	0.00999	1.1091
6.58	0.00729	1.1091
6.59	0.00187	1.10818
6.6	0.00278	1.10433
6.61	0.01001	1.10658
6.62	0.00279	1.10761
6.63	0.00189	1.10643
6.64	0.00732	1.10564
6.65	0.00552	1.10546
6.66	0.00552	1.10225
6.67	0.01004	1.10555
6.68	0.01005	1.10139
6.69	0.00915	1.10314
6.7	0.00193	1.10493
6.71	0.00916	1.1056
6.72	-0.00258	1.10596
6.73	0.00465	1.1066
6.74	0.00104	1.10387
6.75	-0.00257	1.10602
6.76	-0.00347	1.10432
6.77	-0.01069	1.10395
6.78	0.00196	1.10514
6.79	0.00196	1.10253
6.8	0.00197	1.10007
6.81	0.03153	1.09863
6.82	0.02119	1.09441
6.83	0.02415	1.09401
6.84	0.0212	1.09033
6.85	0.02268	1.0898
6.86	0.01529	1.08834
6.87	0.0079	1.08811
6.88	0.0116	1.08602
6.89	-0.00318	1.08606
6.9	0.01013	1.08032
6.91	0.01013	1.07807
6.92	0.01752	1.07565
6.93	0.01161	1.07228
6.94	0.00423	1.06787
6.95	0.00201	1.07072
6.96	0.00201	1.06549
6.97	0.00201	1.06657
6.98	0.00202	1.0596
6.99	-0.000198819	1.05825
7	-0.00611	1.05827
7.01	-0.00537	1.05477
7.02	0.00202	1.05139
7.03	0.00942	1.05081
7.04	-0.00315	1.04774
7.05	0.00572	1.04647
7.06	0.01016	1.0427
7.07	0.00129	1.04049
7.08	-0.0024	1.03842
7.09	-0.000923681	1.03715
7.1	-0.0061	1.03121
7.11	-0.0061	1.03222
7.12	-0.00462	1.02642
7.13	0.01017	1.02854
7.14	0.01017	1.02717
7.15	0.01682	1.02824
7.16	0.0183	1.02849
7.17	0.0183	1.03081
7.18	0.00943	1.0279
7.19	0.00573	1.03079
7.2	0.00721	1.03308
7.21	0.00426	1.03533
7.22	0.00869	1.03799
7.23	0.00204	1.03992
7.24	0.00204	1.03915
7.25	0.00204	1.04427
7.26	0.00869	1.03986
7.27	0.01608	1.04216
7.28	0.00795	1.0395
7.29	0.00647	1.03534
7.3	0.00277	1.03448
7.31	0.00277	1.03656
7.32	0.01164	1.03275
7.33	-0.00462	1.0371
7.34	0.00203	1.03249
7.35	0.00203	1.03177
7.36	0.00203	1.02973
7.37	0.01533	1.02639
7.38	0.00646	1.02641
7.39	0.00202	1.03115
7.4	0.00202	1.02902
7.41	0.00941	1.03165
7.42	0.01236	1.02895
7.43	0.00423	1.02745
7.44	0.00718	1.03044
7.45	-0.00538	1.0288
7.46	0.002	1.03032
7.47	0.02418	1.03502
7.48	0.01309	1.03305
7.49	0.00421	1.03516
7.5	0.00199	1.03237
7.51	0.01529	1.03271
7.52	0.01529	1.03287
7.53	0.00494	1.03407
7.54	0.00789	1.02695
7.55	0.00346	1.03019
7.56	0.00937	1.02905
7.57	0.00197	1.02902
7.58	0.01675	1.03123
7.59	0.01157	1.03134
7.6	0.01009	1.03178
7.61	0.01009	1.03198
7.62	0.01008	1.02771
7.63	0.01008	1.02974
7.64	0.00416	1.02875
7.65	-0.00397	1.02666
7.66	0.00341	1.02692
7.67	0.00932	1.02621
7.68	0.00193	1.02172
7.69	0.0167	1.02562
7.7	0.00487	1.02462
7.71	0.01374	1.02824
7.72	0.00265	1.02558
7.73	0.00264	1.02629
7.74	-0.00476	1.02571
7.75	-0.01067	1.02683
7.76	0.00558	1.02487
7.77	-0.00477	1.0303
7.78	0.00113	1.02727
7.79	-0.00626	1.02308
7.8	0.00186	1.02116
7.81	0.01664	1.02191
7.82	0.01811	1.01893
7.83	0.02402	1.02081
7.84	0.02105	1.01842
7.85	0.02253	1.01921
7.86	0.01882	1.01969
7.87	0.0129	1.01674
7.88	0.01364	1.01313
7.89	0.00328	1.01234
7.9	0.00919	1.00934
7.91	0.00179	1.00946
7.92	0.02396	1.00694
7.93	0.01951	1.00501
7.94	0.01212	1.00655
7.95	0.00989	1.00982
7.96	-0.03003	1.00724
7.97	-0.03003	1.00726
7.98	0.00987	1.00647
7.99	0.00764	1.01006
8	0.000244917	1.00758
8.01	-0.00494	1.00575
8.02	0.00984	1.00568
8.03	0.00983	1.00451
8.04	0.00982	1.00125
8.05	0.0039	1.00223
8.06	0.00685	1.00168
8.07	0.01423	1.00012
8.08	0.00683	0.99972
8.09	-0.00353	1.00007
8.1	-0.0028	1.00228
8.11	-0.01315	1.00352
8.12	-0.00503	1.00045
8.13	0.00974	1.00263
8.14	0.00234	0.99878
8.15	0.00824	0.99894
8.16	0.00971	0.99853
8.17	0.02005	0.9985
8.18	0.01265	0.99668
8.19	0.00155	1.00097
8.2	0.0045	1.00229
8.21	0.00744	1.0057
8.22	0.00152	1.00434
8.23	0.00225	1.00466
8.24	0.00963	1.00973
8.25	0.00223	1.00974
8.26	0.00813	1.01019
8.27	0.01551	1.0124
8.28	0.00737	1.00991
8.29	0.00145	1.01278
8.3	-0.00226	1.01151
8.31	0.00216	1.00847
8.32	0.01324	1.00966
8.33	0.00288	1.0082
8.34	0.00804	1.00652
8.35	-0.00675	1.00865
8.36	0.00802	1.00326
8.37	0.00948	1.00539
8.38	0.01538	1.00228
8.39	0.00724	0.99989
8.4	-0.00312	0.99777
8.41	-0.00313	0.99651
8.42	0.00129	0.99413
8.43	0.00128	0.99788
8.44	-0.000211728	0.99678
8.45	-0.00762	0.9992
8.46	-0.01502	0.9999
8.47	-0.00764	0.99854
8.48	0.01304	0.99947
8.49	0.01155	0.99967
8.5	-0.00103	0.99587
8.51	-0.00252	0.99762
8.52	0.00855	0.99705
8.53	0.01149	0.99605
8.54	0.00113	0.99575
8.55	0.00112	0.99637
8.56	0.00184	0.99297
8.57	0.00922	0.99562
8.58	0.00182	0.9919
8.59	0.01437	0.99196
8.6	-0.000431283	0.99098
8.61	0.00842	0.98787
8.62	0.01284	0.98624
8.63	0.00913	0.9865
8.64	0.00616	0.9857
8.65	0.00319	0.98643
8.66	0.00909	0.98248
8.67	0.00907	0.98009
8.68	0.00906	0.98074
8.69	0.01643	0.98004
8.7	0.0105	0.9779
8.71	0.01492	0.98003
8.72	0.00678	0.97876
8.73	0.00528	0.98097
8.74	0.00527	0.9786
8.75	-0.00805	0.97902
8.76	-0.01916	0.97889
8.77	-0.00735	0.97798
8.78	-0.00663	0.9764
8.79	0.00074772	0.97941
8.8	0.000730796	0.97809
8.81	0.000713754	0.97688
8.82	0.01499	0.97829
8.83	0.02359	0.97691
8.84	0.01889	0.97555
8.85	0.0169	0.97471
8.86	0.01689	0.96693
8.87	0.01219	0.96511
8.88	0.000344754	0.96312
8.89	-0.00386	0.96007
8.9	-0.00265	0.96125
8.91	-0.00217	0.95845
8.92	0.01087	0.95346
8.93	0.01504	0.95546
8.94	0.00984	0.95309
8.95	0.01524	0.95468
8.96	0.000936491	0.95459
8.97	0.01619	0.95346
8.98	0.00188	0.95113
8.99	0.00728	0.95493
9	-0.00431	0.94993
9.01	-0.00187	0.9536
9.02	0.00575	0.94982
9.03	0.00844	0.94971
9.04	0.00842	0.94813
9.05	0.000515058	0.94747
9.06	0.00247	0.94524
9.07	0.01058	0.94756
9.08	0.000208131	0.9454
9.09	0.00216	0.94309
9.1	0.00534	0.93896
9.11	-0.007	0.93555
9.12	0.000125657	0.93507
9.13	0.000104729	0.9341
9.14	0.00772	0.93052
9.15	-0.0061	0.93574
9.16	0.01187	0.92958
9.17	0.01012	0.92984
9.18	0.00246	0.93316
9.19	-2.34492e-05	0.93098
9.2	-4.52484e-05	0.93197
9.21	-0.00426	0.93282
9.22	-0.00452	0.931
9.23	-0.000111389	0.93518
9.24	-0.00284	0.93335
9.25	-0.00385	0.92927
9.26	0.00795	0.93086
9.27	0.00793	0.93034
9.28	0.00717	0.92909
9.29	0.000245756	0.93011
9.3	0.0155	0.9297
9.31	0.00119	0.9338
9.32	0.01348	0.93542
9.33	-0.0033	0.93694
9.34	-0.00258	0.9403
9.35	-0.000386897	0.93897
9.36	0.00944	0.93433
9.37	0.01583	0.93559
9.38	0.00792	0.93405
9.39	-0.000482542	0.93715
9.4	-0.000506745	0.93615
9.41	0.00193	0.93799
9.42	0.00757	0.93818
9.43	0.00607	0.94243
9.44	-0.00356	0.94101
9.45	-0.02305	0.9443
9.46	0.00748	0.94244
9.47	0.00745	0.94199
9.48	0.000280956	0.945
9.49	-0.00738	0.94263
9.5	-0.01504	0.94331
9.51	-0.00571	0.94894
9.52	-0.00598	0.94776
9.53	-0.00428	0.94865
9.54	-0.00923	0.94911
9.55	-0.00606	0.94997
9.56	0.01042	0.94933
9.57	0.0099	0.95098
9.58	-0.000961825	0.95058
9.59	-0.00098816	0.95512
9.6	0.00145	0.95262
9.61	0.013	0.95417
9.62	-0.00895	0.95377
9.63	-0.00134	0.95308
9.64	-0.00112	0.95047
9.65	0.01265	0.9493
9.66	0.00868	0.94967
9.67	0.01284	0.95115
9.68	0.01503	0.95192
9.69	0.01008	0.95543
9.7	0.00685	0.95559
9.71	-0.00107	0.95501
9.72	-0.01292	0.95301
9.73	-0.01172	0.95663
9.74	-0.0014	0.95479
9.75	-0.00142	0.95383
9.76	2.61226e-05	0.95571
9.77	0.00566	0.95835
9.78	-0.00102	0.95953
9.79	0.00659	0.95978
9.8	0.02282	0.96026
9.81	0.01549	0.96443
9.82	0.01464	0.96297
9.83	0.01461	0.9641
9.84	0.01458	0.96502
9.85	0.0065	0.96463
9.86	-0.00174	0.96342
9.87	-0.00653	0.96416
9.88	-0.01494	0.96182
9.89	-0.00183	0.96275
9.9	-0.00186	0.96141
9.91	0.01979	0.95864
9.92	0.00966	0.95993
9.93	-0.00498	0.95998
9.94	-0.00534	0.96133
9.95	-0.00595	0.9621
9.96	-0.00392	0.96148
9.97	0.00606	0.96271
9.98	0.0016	0.96425
9.99	-0.01773	0.96401
10	-0.01045	0.96367
10.01	0.01112	0.96731
10.02	0.00772	0.96636
10.03	-0.00512	0.96946
10.04	0.00363	0.96723
10.05	0.01009	0.96688
10.06	0.00579	0.96978
10.07	0.00354	0.96554
10.08	-0.0024	0.96582
10.09	-0.00243	0.96515
10.1	-0.00247	0.95842
10.11	0.00457	0.9591
10.12	0.0056	0.95906
10.13	-0.00527	0.95649
10.14	-0.00152	0.95758
10.15	0.00928	0.95405
10.16	0.0136	0.95086
10.17	0.00717	0.9517
10.18	-0.01216	0.94629
10.19	-0.01852	0.94794
10.2	-0.01124	0.94959
10.21	-0.00397	0.94825
10.22	-0.00285	0.94897
10.23	-0.00822	0.94615
10.24	-0.00201	0.94157
10.25	0.00518	0.94414
10.26	0.00803	0.94043
10.27	0.00914	0.94202
10.28	-0.00428	0.94293
10.29	-0.01039	0.94192
10.3	0.0042	0.94046
10.31	-0.00191	0.93851
10.32	-0.00925	0.93614
10.33	-0.01134	0.93478
10.34	-0.0025	0.93096
10.35	0.00847	0.92446
10.36	0.01295	0.92512
10.37	0.007	0.9239
10.38	-0.00806	0.92336
10.39	0.01186	0.92704
10.4	-0.0101	0.92357
10.41	0.00202	0.92455
10.42	0.00462	0.92368
10.43	0.00458	0.92135
10.44	-0.00415	0.92017
10.45	-0.00821	0.92176
10.46	0.00177	0.92102
10.47	0.01069	0.92371
10.48	0.00441	0.92265
10.49	0.00438	0.92064
10.5	0.00434	0.92291
10.51	0.01104	0.92375
10.52	0.00649	0.92649
10.53	-0.00594	0.92488
10.54	-0.00351	0.92492
10.55	-0.00273	0.92534
10.56	-0.00687	0.9252
10.57	0.00229	0.92472
10.58	-0.00209	0.92573
10.59	0.0115	0.92536
10.6	-0.01777	0.91979
10.61	-0.000474668	0.91863
10.62	-0.00191	0.91628
10.63	-0.00925	0.91245
10.64	-0.01241	0.91245
10.65	-0.00907	0.90903
10.66	-0.0018	0.90724
10.67	0.00375	0.90469
10.68	0.00552	0.89961
10.69	0.01969	0.89813
10.7	-0.00227	0.89537
10.71	0.00861	0.89342
10.72	-0.00555	0.89231
10.73	-0.00287	0.88869
10.74	-0.00472	0.88631
10.75	-0.00623	0.88939
10.76	-0.0015	0.8933
10.77	-0.01123	0.8927
10.78	-0.00478	0.89259
10.79	-0.00482	0.89158
10.8	0.01141	0.89399
10.81	0.00414	0.89381
10.82	0.01585	0.89086
10.83	0.01943	0.89198
10.84	0.01487	0.88696
10.85	0.01484	0.88557
10.86	0.0139	0.8846
10.87	0.00483	0.88569
10.88	0.00931	0.88282
10.89	-0.00518	0.88432
10.9	0.00923	0.88203
10.91	0.00468	0.88519
10.92	0.00826	0.88583
10.93	0.01093	0.88296
10.94	0.00728	0.88368
10.95	0.00543	0.88173
10.96	0.0072	0.87923
10.97	-0.00548	0.87897
10.98	-0.00552	0.87686
10.99	-0.00556	0.87691
11	-0.00559	0.87777
11.01	-0.01105	0.87781
11.02	-0.00477	0.87755
11.03	0.00604	0.87744
11.04	0.0051	0.87602
11.05	-0.00578	0.88167
11.06	-0.00492	0.88194
11.07	0.00227	0.88227
11.08	-0.00499	0.88752
11.09	0.000390097	0.88717
11.1	-0.00326	0.88716
11.11	-0.00601	0.88679
11.12	-0.00605	0.88288
11.13	-0.000665669	0.88518
11.14	0.00652	0.88475
11.15	-0.00616	0.88576
11.16	-0.0062	0.88945
11.17	0.000987869	0.88525
11.18	0.0145	0.88515
11.19	0.01265	0.88512
11.2	0.00539	0.88342
11.21	-0.00188	0.88201
11.22	-0.00914	0.88079
11.23	-0.01279	0.87957
11.24	-0.00561	0.88172
11.25	0.00158	0.88454
11.26	0.00154	0.88668
11.27	0.00151	0.89161
11.28	0.00689	0.88956
11.29	0.00504	0.89235
11.3	0.00139	0.89312
11.31	-0.00407	0.89325
11.32	-0.01314	0.8964
11.33	-0.00595	0.89992
11.34	0.00123	0.90048
11.35	0.00119	0.90461
11.36	-0.00517	0.90659
11.37	-0.00701	0.90869
11.38	-0.00254	0.91633
11.39	0.00104	0.91975
11.4	0.00371	0.92512
11.41	0.00548	0.93351
11.42	-0.00721	0.93988
11.43	-0.00725	0.95029
11.44	-0.00729	0.96
11.45	0.00532	0.97231
11.46	-0.00195	0.98404
11.47	-0.00741	0.99578
11.48	-0.00383	1.00843
11.49	0.00335	1.02588
11.5	0.00873	1.04201
11.51	0.00779	1.06042
11.52	0.000524322	1.08163
11.53	-0.00674	1.10124
11.54	-0.00769	1.12483
11.55	-0.0023	1.14803
11.56	-0.00415	1.17109
11.57	-0.0078	1.19778
11.58	-0.01326	1.22203
11.59	-0.01692	1.25088
11.6	0.00834	1.28168
11.61	0.0083	1.31435
11.62	0.00103	1.34352
11.63	8.64948e-05	1.37988
11.64	4.65356e-05	1.41201
11.65	6.55192e-06	1.44689
11.66	-0.00365	1.48108
11.67	-0.00549	1.51192
11.68	-0.000113541	1.54553
11.69	0.000749724	1.58405
11.7	0.00794	1.61922
11.71	0.0079	1.66188
11.72	0.00786	1.7002
11.73	0.0024	1.7373
11.74	-0.00035433	1.7789
11.75	-0.00762	1.81933
11.76	-0.01127	1.86154
11.77	-0.000475004	1.90468
11.78	-0.00232	1.945
11.79	-0.01682	1.98427
11.8	-0.01686	2.02786
11.81	-0.00926	2.06436
11.82	-0.00881	2.10589
11.83	0.00446	2.14161
11.84	0.00121	2.17707
11.85	0.02187	2.21416
11.86	0.01616	2.24748
11.87	0.01193	2.282
11.88	0.00696	2.31635
11.89	0.00274	2.34551
11.9	0.00393	2.37132
11.91	-0.00104	2.39491
11.92	-0.0033	2.41535
11.93	-0.0058	2.43914
11.94	0.00697	2.46039
11.95	0.00619	2.47669
11.96	-0.00124	2.4992
11.97	-0.00128	2.51094
11.98	-0.00871	2.52288
11.99	-0.00949	2.54041
12	0.00328	2.54851
12.01	0.00668	2.55897
12.02	-0.01504	2.565
12.03	-0.01114	2.56948
12.04	0.00287	2.57485
12.05	0.00652	2.575
12.06	0.00303	2.57117
12.07	-0.00465	2.57323
12.08	-0.00493	2.57034
12.09	0.00439	2.56621
12.1	-0.00181	2.56266
12.11	-0.00382	2.55849
12.12	-0.01766	2.5566
12.13	-0.01006	2.55298
12.14	-0.0101	2.54777
12.15	-0.003	2.54631
12.16	-0.00206	2.53709
12.17	-0.00826	2.5287
12.18	0.00107	2.52364
12.19	0.00595	2.51703
12.2	0.00123	2.51436
12.21	-0.00226	2.50992
12.22	-0.006	2.5037
12.23	-0.01367	2.50152
12.24	-0.01051	2.50156
12.25	0.00571	2.49874
12.26	0.00394	2.49896
12.27	-0.0025	2.49769
12.28	-0.00107	2.49478
12.29	0.01343	2.49602
12.3	0.00575	2.49119
12.31	-0.00932	2.49039
12.32	-0.00394	2.49294
12.33	-0.00275	2.49124
12.34	0.00312	2.48866
12.35	-0.000118457	2.48655
12.36	-0.01272	2.48478
12.37	-0.0103	2.48089
12.38	0.000991382	2.47967
12.39	0.00514	2.47543
12.4	-0.00081448	2.47362
12.41	-0.00628	2.46583
12.42	0.00108	2.46073
12.43	-0.00685	2.45331
12.44	0.01011	2.4447
12.45	-0.01136	2.43446
12.46	-0.01141	2.4238
12.47	-0.01145	2.41401
12.48	0.0028	2.40559
12.49	0.01138	2.39525
12.5	-0.00566	2.38519
12.51	-0.00594	2.37492
12.52	-0.01904	2.36274
12.53	-0.00923	2.34815
12.54	-0.00385	2.33915
12.55	-0.00808	2.32523
12.56	-0.00688	2.31134
12.57	-0.00643	2.30298
12.58	0.00659	2.29043
12.59	0.00901	2.27963
12.6	-0.00261	2.26625
12.61	0.00351	2.25391
12.62	-0.00343	2.24331
12.63	0.0118	2.23226
12.64	-0.00253	2.22099
12.65	-0.00404	2.21229
12.66	-0.00409	2.20221
12.67	0.0077	2.19115
12.68	0.00667	2.18189
12.69	0.00392	2.16965
12.7	0.00388	2.16069
12.71	-9.82497e-05	2.15146
12.72	0.00257	2.14041
12.73	0.00302	2.13492
12.74	-0.00761	2.12526
12.75	0.00368	2.1194
12.76	0.00216	2.11203
12.77	-0.00453	2.10292
12.78	-0.00457	2.09825
12.79	-0.00461	2.09134
12.8	0.01161	2.08285
12.81	0.00426	2.07607
12.82	0.01638	2.07328
12.83	0.00829	2.06437
12.84	0.01301	2.06099
12.85	0.01149	2.05237
12.86	0.00645	2.04336
12.87	0.00895	2.03946
12.88	0.0016	2.02825
12.89	-0.00649	2.01946
12.9	-0.02114	2.01098
12.91	-0.00689	2.00096
12.92	0.00768	1.99126
12.93	-7.47675e-05	1.98008
12.94	0.00432	1.96824
12.95	0.00707	1.95946
12.96	-0.000275904	1.94555
12.97	-0.00303	1.93098
12.98	0.00277	1.91953
12.99	0.00273	1.90334
13	0.00269	1.89138
13.01	-0.0045	1.88044
13.02	0.00712	1.86601
13.03	0.0107	1.85296
13.04	0.00598	1.83895
13.05	-0.00137	1.82283
13.06	-0.00264	1.8119
13.07	0.00463	1.7967
13.08	0.00911	1.78378
13.09	0.00176	1.77031
13.1	-0.00559	1.75516
13.11	-0.00588	1.73971
13.12	-0.01216	1.72457
13.13	0.00218	1.70884
13.14	0.00567	1.69386
13.15	0.0021	1.67848
13.16	0.00502	1.65781
13.17	0.01228	1.64732
13.18	0.01693	1.63507
13.19	0.00958	1.62221
13.2	0.00223	1.61422
13.21	-0.00512	1.60093
13.22	-0.01246	1.59233
13.23	-0.00914	1.5822
13.24	-0.00187	1.57259
13.25	-0.00199	1.56456
13.26	-0.00358	1.55969
13.27	-0.000420544	1.55304
13.28	-0.0053	1.55056
13.29	0.00114	1.54579
13.3	-0.0062	1.53948
13.31	-0.00665	1.54062
13.32	-0.00669	1.53729
13.33	-0.00673	1.5387
13.34	-0.00233	1.54044
13.35	-0.00229	1.54196
13.36	-0.00405	1.54407
13.37	0.00125	1.54661
13.38	0.00466	1.54866
13.39	0.02458	1.55231
13.4	0.00261	1.55474
13.41	0.01473	1.55303
13.42	-0.000664795	1.55647
13.43	-0.00193	1.55876
13.44	0.00969	1.56171
13.45	0.01368	1.568
13.46	0.00362	1.56786
13.47	-0.00348	1.56934
13.48	0.00896	1.56741
13.49	0.00893	1.56377
13.5	0.00889	1.56351
13.51	0.01559	1.56113
13.52	0.00512	1.55662
13.53	-0.00444	1.55514
13.54	-0.00325	1.54679
13.55	0.00747	1.53836
13.56	0.00891	1.53442
13.57	-0.00583	1.53101
13.58	0.00243	1.52086
13.59	0.01668	1.50973
13.6	0.01665	1.49737
13.61	0.00996	1.48828
13.62	0.00261	1.4777
13.63	0.000276526	1.46209
13.64	0.000239825	1.44987
13.65	0.00357	1.43204
13.66	0.00321	1.41526
13.67	-0.008	1.39957
13.68	-0.00623	1.38635
13.69	0.00835	1.37012
13.7	0.02293	1.35807
13.71	0.01781	1.34454
13.72	0.01621	1.33467
13.73	0.01124	1.32387
13.74	0.0039	1.31016
13.75	0.00312	1.30101
13.76	0.0104	1.28842
13.77	0.01274	1.27643
13.78	-0.000267776	1.26842
13.79	-0.000303574	1.25918
13.8	-0.000339307	1.2523
13.81	0.00685	1.24762
13.82	0.0014	1.2433
13.83	0.01039	1.23987
13.84	0.0203	1.23747
13.85	0.02026	1.23572
13.86	0.00487	1.23796
13.87	-0.01143	1.23654
13.88	0.00841	1.2356
13.89	0.0156	1.24131
13.9	0.01557	1.2416
13.91	0.00921	1.24413
13.92	0.00195	1.24743
13.93	0.00824	1.24874
13.94	0.01181	1.2532
13.95	0.01268	1.25749
13.96	0.01987	1.26161
13.97	0.00719	1.26942
13.98	0.00716	1.27153
13.99	-0.00733	1.27556
14	0.00348	1.28256
14.01	0.00706	1.28612
14.02	0.0025	1.28908
14.03	-0.00837	1.29067
14.04	-0.01202	1.29055
14.05	0.0024	1.29374
14.06	0.01321	1.29805
14.07	-0.00128	1.29974
14.08	0.01314	1.30503
14.09	0.00227	1.30279
14.1	0.01488	1.30456
14.11	0.01394	1.30636
14.12	0.0103	1.30234
14.13	0.00665	1.29884
14.14	-0.00603	1.29567
14.15	0.00839	1.28889
14.16	0.02281	1.28348
14.17	0.01555	1.27735
14.18	0.01461	1.26927
14.19	0.01458	1.26578
14.2	0.02358	1.25681
14.21	0.01994	1.24988
14.22	0.00635	1.24909
14.23	0.00451	1.23983
14.24	-0.00184	1.23652
14.25	-0.00187	1.23127
14.26	-0.00191	1.2275
14.27	0.01071	1.22136
14.28	0.00887	1.21907
14.29	0.00613	1.21652
14.3	0.00609	1.21763
14.31	0.00877	1.21794
14.32	0.01235	1.21936
14.33	0.006	1.22196
14.34	0.00597	1.223
14.35	-0.00129	1.22556
14.36	0.0041	1.22772
14.37	0.01129	1.22692
14.38	0.00494	1.23221
14.39	0.00129	1.23546
14.4	0.00307	1.23869
14.41	0.00123	1.24186
14.42	0.01294	1.2436
14.43	0.00569	1.24234
14.44	-0.00157	1.24743
14.45	-0.00251	1.24674
14.46	0.0083	1.24949
14.47	0.01369	1.25017
14.48	0.00644	1.24794
14.49	8.17683e-05	1.24694
14.5	0.00728	1.24889
14.51	0.01357	1.24562
14.52	0.01354	1.24828
14.53	0.02074	1.24605
14.54	0.00264	1.24348
14.55	0.00803	1.24563
14.56	0.00439	1.24677
14.57	0.00436	1.24697
14.58	0.01065	1.24891
14.59	0.0052	1.24682
14.6	0.00608	1.24298
14.61	0.01327	1.24379
14.62	0.01325	1.23669
14.63	0.01322	1.23251
14.64	0.00777	1.22812
14.65	0.00955	1.22055
14.66	0.0059	1.21839
14.67	-0.000448677	1.21113
14.68	0.00314	1.20925
14.69	-0.00231	1.2076
14.7	0.00489	1.20299
14.71	-0.00237	1.1958
14.72	0.01567	1.19221
14.73	0.01564	1.18216
14.74	0.0129	1.18218
14.75	0.00926	1.18027
14.76	0.00472	1.1767
14.77	0.00469	1.18071
14.78	0.00376	1.17912
14.79	-0.00349	1.1754
14.8	0.00461	1.17756
14.81	-0.01069	1.17494
14.82	0.00258	1.17609
14.83	-0.01543	1.17633
14.84	0.00475	1.17528
14.85	0.0126	1.17601
14.86	0.01775	1.17679
14.87	0.02068	1.17221
14.88	0.02065	1.17583
14.89	0.02063	1.17213
14.9	0.0206	1.16961
14.91	0.02057	1.17005
14.92	0.01611	1.17021
14.93	0.00599	1.16833
14.94	0.01114	1.17015
14.95	0.00421	1.16817
14.96	0.00443	1.1666
14.97	0.01204	1.16054
14.98	0.01226	1.15517
14.99	0.01224	1.15228
15	-0.00059666	1.14904
15.01	0.00184	1.14757
15.02	0.00945	1.14435
15.03	0.01214	1.13724
15.04	-0.00119	1.13228
15.05	-0.00442	1.13222
15.06	0.00738	1.12966
15.07	0.00908	1.12838
15.08	0.00881	1.12964
15.09	0.01618	1.12666
15.1	0.00384	1.13098
15.11	0.00381	1.12637
15.12	0.00428	1.12959
15.13	0.0119	1.13385
15.14	-0.0034	1.13756
15.15	-0.00441	1.13689
15.16	0.00222	1.14035
15.17	0.00367	1.1425
15.18	0.00931	1.14456
15.19	0.00658	1.15045
15.2	0.01296	1.1531
15.21	0.01565	1.15711
15.22	0.01538	1.15639
15.23	0.01338	1.15694
15.24	0.00621	1.16025
15.25	0.00718	1.16189
15.26	-0.00122	1.16272
15.27	0.01156	1.16297
15.28	0.0108	1.16534
15.29	0.00388	1.16767
15.3	0.01913	1.17285
15.31	0.01221	1.17471
15.32	0.01145	1.17853
15.33	-0.00139	1.17855
15.34	0.00696	1.18052
15.35	0.00596	1.18648
15.36	0.01308	1.18922
15.37	0.00172	1.1932
15.38	-0.00126	1.20074
15.39	0.00783	1.20259
15.4	0.00608	1.20483
15.41	0.01123	1.20347
15.42	0.00924	1.20463
15.43	0.00306	1.20352
15.44	0.00205	1.2048
15.45	-0.00414	1.20556
15.46	0.01111	1.20918
15.47	0.00345	1.20877
15.48	0.00294	1.21058
15.49	-0.00374	1.2081
15.5	0.000916205	1.20616
15.51	0.0142	1.2001
15.52	0.0191	1.20005
15.53	0.01439	1.19477
15.54	0.00673	1.19488
15.55	0.00276	1.19216
15.56	0.00594	1.19362
15.57	0.00814	1.19155
15.58	0.000473139	1.18968
15.59	-0.00202	1.19042
15.6	0.012	1.18941
15.61	0.0174	1.18644
15.62	0.00284	1.18595
15.63	0.01045	1.1894
15.64	0.00328	1.18946
15.65	0.01631	1.19029
15.66	0.01234	1.188
15.67	0.00468	1.1848
15.68	0.00244	1.18685
15.69	0.00241	1.18191
15.7	0.02899	1.18105
15.71	0.02354	1.18076
15.72	0.00455	1.1806
15.73	0.00969	1.17893
15.74	-0.00339	1.18058
15.75	-0.00761	1.17815
15.76	-0.02956	1.17996
15.77	0.00934	1.17817
15.78	0.00167	1.1759
15.79	-0.00599	1.17618
15.8	-0.00602	1.17519
15.81	-0.00605	1.17577
15.82	0.0069	1.17935
15.83	0.00449	1.17567
15.84	0.01169	1.17966
15.85	0.01823	1.18004
15.86	0.0214	1.17939
15.87	0.02392	1.18126
15.88	0.01814	1.18362
15.89	0.01737	1.18236
15.9	0.01003	1.18609
15.91	0.00992	1.1849
15.92	-0.00292	1.18697
15.93	0.00477	1.18674
15.94	0.00983	1.18747
15.95	0.01374	1.1899
15.96	0.0179	1.19342
15.97	0.01327	1.19057
15.98	0.00157	1.19774
15.99	0.00154	1.19909
16	0.00151	1.20182
16.01	0.01577	1.20953
16.02	-0.00126	1.2115
16.03	-0.00122	1.21554
16.04	0.00606	1.22102
16.05	0.00948	1.22235
16.06	0.01248	1.22887
16.07	0.0131	1.23509
16.08	0.00124	1.24078
16.09	0.00121	1.2479
16.1	0.00117	1.25419
16.11	0.0082	1.25478
16.12	-0.00325	1.2661
16.13	-0.00706	1.26909
16.14	-0.0117	1.27746
16.15	-0.00393	1.28168
16.16	0.00909	1.28745
16.17	0.00905	1.29053
16.18	0.0077	1.29393
16.19	0.00134	1.29535
16.2	0.00861	1.30082
16.21	0.0089	1.29941
16.22	0.02118	1.29744
16.23	0.00907	1.29837
16.24	-0.00386	1.30041
16.25	-0.00382	1.29773
16.26	0.00633	1.30141
16.27	0.01474	1.29689
16.28	0.00863	1.29576
16.29	0.00817	1.29013
16.3	0.000824912	1.28615
16.31	0.01417	1.28228
16.32	0.01051	1.27999
16.33	0.00842	1.276
16.34	0.00394	1.2782
16.35	0.00382	1.2735
16.36	0.00829	1.27154
16.37	0.00628	1.27373
16.38	0.00237	1.27414
16.39	0.01563	1.27242
16.4	0.000968075	1.27456
16.41	0.01357	1.27413
16.42	0.00416	1.27635
16.43	0.00502	1.2796
16.44	-0.000775654	1.27929
16.45	-0.00485	1.2823
16.46	0.00513	1.28066
16.47	0.01403	1.27488
16.48	0.00667	1.27226
16.49	-0.000192827	1.27141
16.5	0.00707	1.27043
16.51	0.01433	1.27121
16.52	0.00385	1.27207
16.53	0.00955	1.2697
16.54	-0.00151	1.27119
16.55	-0.017	1.26482
16.56	-0.00654	1.26605
16.57	0.01361	1.26175
16.58	0.00526	1.25858
16.59	-0.00891	1.25594
16.6	-0.00166	1.25409
16.61	0.01225	1.24741
16.62	0.01515	1.2496
16.63	0.01009	1.24464
16.64	0.00272	1.24295
16.65	-0.00128	1.23873
16.66	-0.00133	1.23688
16.67	0.00206	1.23525
16.68	0.01301	1.23327
16.69	-0.00142	1.22818
16.7	0.00583	1.23089
16.71	0.00651	1.22419
16.72	0.03519	1.22175
16.73	0.02733	1.21918
16.74	0.01446	1.21662
16.75	0.00783	1.21336
16.76	0.000543495	1.21408
16.77	0.00451	1.21001
16.78	-0.00287	1.21224
16.79	-0.01024	1.21079
16.8	-0.00217	1.20944
16.81	-0.00223	1.20959
16.82	-0.0023	1.20884
16.83	0.00306	1.20543
16.84	0.0057	1.20574
16.85	0.00925	1.20277
16.86	0.0137	1.20186
16.87	0.01544	1.20244
16.88	0.02079	1.20538
16.89	0.0135	1.20929
16.9	0.01343	1.20894
16.91	0.01336	1.21075
16.92	0.01329	1.21688
16.93	0.00418	1.2151
16.94	0.00050044	1.21674
16.95	0.00495	1.21717
16.96	0.00487	1.21708
16.97	0.00661	1.21551
16.98	0.02099	1.21544
16.99	0.00646	1.21253
17	0.0109	1.21625
17.01	-0.00363	1.21274
17.02	-0.00732	1.21417
17.03	-0.000165319	1.21541
17.04	0.00427	1.21553
17.05	0.0042	1.21431
17.06	0.00412	1.21465
17.07	0.00404	1.21148
17.08	0.01119	1.20974
17.09	-0.000636607	1.20817
17.1	0.00651	1.20772
17.11	-0.03784	1.20719
17.12	-0.03792	1.2092
17.13	0.00897	1.20862
17.14	0.00347	1.21055
17.15	0.00158	1.20753
17.16	-0.01296	1.20899
17.17	0.00141	1.20782
17.18	0.00945	1.20527
17.19	0.000333442	1.2047
17.2	0.00838	1.20657
17.21	0.01552	1.20491
17.22	0.01362	1.20709
17.23	0.01534	1.20576
17.24	0.0035	1.20613
17.25	0.01064	1.20694
17.26	-0.00391	1.20607
17.27	0.000519395	1.2066
17.28	-0.00319	1.20878
17.29	0.00304	1.20363
17.3	0.01018	1.2069
17.31	0.01008	1.20637
17.32	0.01179	1.20569
17.33	0.01712	1.20305
17.34	0.00979	1.20327
17.35	0.01692	1.19979
17.36	0.00508	1.20266
17.37	0.00679	1.20041
17.38	0.00488	1.20276
17.39	0.00839	1.20488
17.4	0.01461	1.20909
17.41	0.00909	1.20621
17.42	0.00989	1.20989
17.43	0.01702	1.20512
17.44	0.02414	1.20676
17.45	0.01861	1.20345
17.46	0.00586	1.20154
17.47	0.00937	1.20046
17.48	0.01287	1.19858
17.49	0.01367	1.19728
17.5	0.01898	1.20015
17.51	0.00171	1.19565
17.52	0.01605	1.19127
17.53	0.01594	1.18755
17.54	0.0095	1.18164
17.55	0.013	1.17963
17.56	0.01108	1.1785
17.57	0.00374	1.17194
17.58	-0.000892439	1.17511
17.59	0.0026	1.17058
17.6	0.01333	1.16673
17.61	-0.00124	1.16521
17.62	-0.00136	1.16294
17.63	0.00484	1.1606
17.64	0.01737	1.1597
17.65	0.01815	1.15414
17.66	0.0108	1.15019
17.67	0.00616	1.14738
17.68	0.00604	1.14091
17.69	0.00682	1.13874
17.7	0.01392	1.13401
17.71	0.00657	1.12442
17.72	0.00554	1.12445
17.73	0.00541	1.11936
17.74	0.01431	1.12002
17.75	0.02141	1.11808
17.76	0.01857	1.11548
17.77	0.01663	1.1115
17.78	0.02734	1.11035
17.79	0.01275	1.10479
17.8	0.01262	1.10564
17.81	0.00485	1.09965
17.82	0.01136	1.10048
17.83	0.00556	1.09936
17.84	-0.00222	1.09701
17.85	0.00134	1.09327
17.86	0.00367	1.0978
17.87	0.00821	1.09523
17.88	0.01152	1.10008
17.89	0.01877	1.10087
17.9	0.02429	1.10089
17.91	0.02193	1.10247
17.92	0.02499	1.1
17.93	0.01893	1.10066
17.94	0.01632	1.10668
17.95	0.00238	1.10503
17.96	0.00223	1.10398
17.97	0.00208	1.10422
17.98	0.00193	1.1076
17.99	0.01558	1.10552
18	0.01149	1.11129
18.01	0.01553	1.11153
18.02	0.00133	1.11664
18.03	0.00291	1.1131
18.04	0.00916	1.11328
18.05	0.01295	1.11359
18.06	0.00663	1.11429
18.07	-0.00165	1.11498
18.08	0.011	1.11726
18.09	0.01651	1.11643
18.1	0.01636	1.11945
18.11	0.01521	1.12175
18.12	0.00791	1.12502
18.13	0.00775	1.1251
18.14	0.01523	1.12621
18.15	0.00842	1.123
18.16	-0.00603	1.12757
18.17	-0.00299	1.12528
18.18	0.00449	1.12653
18.19	0.01714	1.12853
18.2	0.0182	1.12907
18.21	0.0104	1.1269
18.22	0.0063	1.12589
18.23	0.00934	1.12424
18.24	0.00868	1.12485
18.25	-0.00233	1.12319
18.26	-0.00249	1.12295
18.27	-0.00389	1.12232
18.28	-0.00948	1.12016
18.29	0.00513	1.11592
18.3	0.00497	1.11498
18.31	0.0048	1.11013
18.32	0.00463	1.10631
18.33	0.00446	1.10503
18.34	0.0102	1.1043
18.35	0.00683	1.10272
18.36	0.00395	1.10466
18.37	0.00377	1.10477
18.38	0.00754	1.10553
18.39	0.01156	1.10264
18.4	0.01139	1.10563
18.41	0.01121	1.10503
18.42	0.00907	1.10282
18.43	0.00569	1.09927
18.44	0.01488	1.10274
18.45	-0.01289	1.09877
18.46	0.00221	1.09955
18.47	0.00204	1.09452
18.48	0.009	1.093
18.49	0.00981	1.0912
18.5	0.00964	1.08573
18.51	0.01513	1.08024
18.52	0.00706	1.07977
18.53	0.01502	1.07396
18.54	0.01681	1.07156
18.55	0.00875	1.06576
18.56	0.00216	1.06289
18.57	-0.00245	1.05841
18.58	0.00821	1.05617
18.59	0.00458	1.05005
18.6	-0.00718	1.05045
18.61	0.000280936	1.04588
18.62	0.00774	1.04723
18.63	0.01519	1.04563
18.64	0.00787	1.04432
18.65	0.00695	1.04389
18.66	-0.00604	1.04535
18.67	0.00807	1.04177
18.68	0.01454	1.04462
18.69	0.00943	1.04687
18.7	-0.00283	1.04699
18.71	0.00142	1.04778
18.72	0.01726	1.0484
18.73	0.0188	1.04907
18.74	0.01344	1.05308
18.75	0.01129	1.04934
18.76	0.00495	1.05144
18.77	0.00279	1.04939
18.78	-0.0107	1.04591
18.79	0.0044	1.04658
18.8	-0.00392	1.04499
18.81	0.01052	1.0412
18.82	-0.00749	1.0455
18.83	0.0214	1.04098
18.84	0.02631	1.04134
18.85	0.01553	1.03981
18.86	0.01444	1.03682
18.87	0.02157	1.03477
18.88	0.02713	1.03837
18.89	0.02695	1.03611
18.9	0.02676	1.03901
18.91	0.01935	1.03816
18.92	0.01186	1.03658
18.93	0.01553	1.0387
18.94	0.01313	1.03865
18.95	0.00958	1.03937
18.96	0.0094	1.04321
18.97	0.01151	1.03996
18.98	0.01716	1.04285
18.99	0.01632	1.04204
19	0.00882	1.04273
19.01	-0.00581	1.04359
19.02	-0.00165	1.04297
19.03	0.01098	1.03621
19.04	0.00669	1.04
19.05	0.00347	1.03828
19.06	0.00452	1.03782
19.07	0.00146	1.04042
19.08	0.00858	1.03937
19.09	0.01456	1.03749
19.1	0.00707	1.03726
19.11	0.00664	1.03541
19.12	0.000211913	1.03724
19.13	0.00898	1.03636
19.14	0.00502	1.03505
19.15	-0.00223	1.03539
19.16	0.000547891	1.03409
19.17	0.00554	1.02888
19.18	0.00667	1.03327
19.19	0.01281	1.03009
19.2	0.00532	1.03272
19.21	0.01179	1.03292
19.22	0.0066	1.03597
19.23	0.01512	1.03366
19.24	0.01601	1.03735
19.25	0.01222	1.03374
19.26	0.00629	1.03851
19.27	-0.00235	1.03502
19.28	0.00601	1.03281
19.29	0.0188	1.02693
19.3	0.00401	1.02875
19.31	0.0099	1.02474
19.32	-0.0012	1.0284
19.33	0.00503	1.02587
19.34	0.00616	1.02769
19.35	0.00229	1.02859
19.36	-0.00347	1.02704
19.37	-0.01038	1.02755
19.38	0.00176	1.02947
19.39	0.00191	1.02586
19.4	0.00904	1.02929
19.41	0.00936	1.02807
19.42	0.00319	1.02667
19.43	0.00605	1.02881
19.44	0.00883	1.03011
19.45	0.00866	1.02791
19.46	0.000352434	1.03002
19.47	-0.01042	1.02864
19.48	0.00707	1.03165
19.49	7.7992e-05	1.02981
19.5	0.00721	1.02801
19.51	0.00762	1.02692
19.52	0.00744	1.02208
19.53	0.00727	1.01657
19.54	0.01137	1.01592
19.55	0.01506	1.0126
19.56	0.00701	1.01096
19.57	-0.00786	1.00895
19.58	-0.00269	1.00745
19.59	-0.00951	1.0062
19.6	0.01224	1.008
19.61	-0.00591	1.0012
19.62	0.00698	1.00227
19.63	0.01371	0.99627
19.64	0.01355	0.99601
19.65	0.01338	0.99394
19.66	0.00813	0.99221
19.67	-0.00321	0.98721
19.68	-0.00337	0.98974
19.69	-0.00337	0.98714
19.7	0.01108	0.99295
19.71	-0.000739015	0.99113
19.72	0.00173	0.99424
19.73	0.00887	0.99766
19.74	0.01602	0.99869
19.75	0.01989	0.99793
19.76	0.01234	1.00144
19.77	-0.00318	0.99738
19.78	0.00315	0.99852
19.79	0.00299	0.9972
19.8	-0.00529	0.99683
19.81	0.00178	0.99649
19.82	-0.0038	0.99581
19.83	-0.01118	0.99314
19.84	-0.00953	0.99756
19.85	-0.00245	0.99487
19.86	0.00191	0.99757
19.87	0.00176	0.99598
19.88	0.00251	0.99635
19.89	0.00959	0.99429
19.9	0.01666	0.99554
19.91	0.01742	0.99258
19.92	0.01727	0.99736
19.93	0.01712	0.99931
19.94	0.01336	1.00269
19.95	0.01683	1.00344
19.96	0.02752	1.00459
19.97	0.00841	1.00419
19.98	0.00827	1.00801
[truncated: 552 more rows]

## Sheet: Figure S9D
Time(s)	Air pressure(kPa)
0.04167	0.188	3.92235	1.45435	-0.22883	1.24772	-2.08837	0.65575	-58.047	-2.32336	-3.36554
0.08333	0.20186	3.90168	1.40194	-0.21321	1.24424	-2.1338	0.63036	-58.002	-2.23984	-3.41697
0.125	0.21702	3.89865	1.34913	-0.2153	1.23984	-2.1939	0.63096	-57.974	-2.16611	-3.44973
0.16667	0.2253	3.87117	1.28778	-0.25098	1.21821	-2.27562	0.56643	-57.994	-2.16544	-3.44541
0.20833	0.16215	3.76368	1.33356	-0.01459	1.41966	-2.21956	0.5553	-58.0989	-2.18064	-3.47185
0.25	0.22045	3.79568	1.28623	-0.22348	1.30548	-2.23749	0.53746	-58.0986	-2.10633	-3.50538
0.29167	0.15365	3.7137	1.23987	-0.26119	1.31391	-2.28731	0.51164	-58.0738	-2.07574	-3.53702
0.33333	0.13788	3.65177	1.10297	-0.40555	1.36201	-2.10505	0.69362	-58.0169	-2.03041	-3.55858
0.375	0.14167	3.60168	1.01814	-0.48775	1.2508	-2.25754	0.8447	-57.7826	-1.85592	-3.57951
0.41667	0.13964	3.62102	0.96656	-0.49396	1.24923	-2.30368	0.82519	-57.8053	-1.82853	-3.64148
0.45833	0.14812	3.63333	0.92247	-0.51779	1.23793	-2.35555	0.81504	-57.7943	-1.78589	-3.66766
0.5	0.09269	3.55646	0.77967	-0.46851	1.4629	-2.24893	0.84734	-57.7494	-1.7108	-3.64863
0.54167	0.11597	3.4926	0.74825	-0.45479	1.4636	-2.25885	0.84816	-57.6867	-1.82485	-3.75447
0.58333	0.15049	3.52466	0.71783	-0.42298	1.2086	-2.52422	0.74396	-57.8138	-1.77699	-3.5639
0.625	0.14068	3.60704	0.78925	-0.3175	1.20798	-2.56857	0.73455	-57.7967	-1.7392	-3.57754
0.66667	0.1613	3.55541	0.79458	-0.35048	1.19734	-2.60981	0.69319	-57.7797	-1.72047	-3.58926
0.70833	0.1759	3.53958	0.73278	-0.37673	1.17715	-2.64755	0.66239	-57.7793	-1.69544	-3.64935
0.75	0.21019	3.50026	0.66273	-0.43668	1.10616	-2.83666	0.54364	-57.672	-1.44305	-3.56004
0.79167	0.50889	3.67605	0.73195	-0.431	1.08493	-2.85923	0.53802	-57.6597	-1.40833	-3.59761
0.83333	0.54353	3.64761	0.67154	-0.4443	1.04519	-2.85311	0.55146	-57.6222	-1.34996	-3.58131
0.875	0.58034	3.66275	0.6275	-0.44952	1.05569	-2.81665	0.4989	-57.7795	-1.3848	-3.6693
0.91667	0.61363	3.64917	0.51734	-0.70013	0.86673	-2.65515	0.70067	-57.641	-1.33098	-3.69527
0.95833	0.65887	3.63219	0.48286	-0.72776	0.83672	-2.68005	0.68025	-57.6401	-1.29721	-3.72752
1	0.70539	3.62523	0.43865	-0.74819	0.78741	-2.6926	0.64458	-57.6394	-1.27361	-3.68477
1.04167	0.73805	3.62868	0.38514	-0.76954	0.77894	-2.76764	0.60306	-57.6963	-1.301	-3.79098
1.08333	0.69923	3.55264	0.25699	-0.88211	1.01481	-2.61713	0.66274	-57.6851	-1.27883	-3.81722
1.125	0.73926	3.52172	0.22996	-0.91873	0.97477	-2.66043	0.60492	-57.6981	-1.30762	-3.88082
1.16667	0.78168	3.50887	0.20186	-0.92314	0.95904	-2.66614	0.59109	-57.6597	-1.21894	-3.84692
1.20833	1.05607	3.66974	0.21275	-0.928	0.96808	-2.62442	0.59629	-57.8091	-1.24986	-3.85984
1.25	1.12719	3.73873	0.21324	-0.99339	0.78889	-2.67063	0.58701	-57.8288	-1.23362	-3.87015
1.29167	0.97092	3.65908	0.16294	-1.01957	0.7644	-2.68875	0.57957	-57.8053	-1.26908	-3.91014
1.33333	0.9722	3.89209	0.25801	-0.98201	0.70461	-2.75195	0.60665	-57.822	-1.25608	-3.94674
1.375	0.95247	3.74753	0.12414	-0.75322	0.84694	-2.62814	0.57587	-57.8054	-1.2539	-3.95629
1.41667	0.97871	3.72577	0.0586	-0.80025	0.78971	-2.67829	0.52239	-57.8715	-1.32662	-4.01279
1.45833	0.99075	3.70697	0.00864	-0.8233	0.72271	-2.72333	0.52221	-57.8694	-1.29031	-4.03163
1.5	1.03025	3.6825	-0.04249	-0.76638	0.68767	-2.7384	0.51562	-57.8672	-1.26435	-3.98835
1.54167	1.06407	3.62741	-0.11925	-0.84603	0.57715	-2.80527	0.42173	-57.5684	-1.00061	-3.88668
1.58333	1.24827	3.68306	-0.16318	-0.86638	0.5772	-2.73841	0.32177	-57.6888	-1.01976	-3.89421
1.625	1.33231	3.71663	-0.16565	-1.08462	0.45724	-2.74962	0.32106	-57.7121	-0.99142	-3.8993
1.66667	1.21646	3.69416	-0.19406	-1.16684	0.4253	-2.76416	0.28927	-57.7682	-1.04794	-3.95918
1.70833	1.17001	3.58378	-0.12829	-0.98837	0.48795	-2.69097	0.29424	-57.7899	-1.03849	-3.97335
1.75	1.21258	3.58818	-0.17754	-1.05184	0.44375	-2.67315	0.30117	-57.8036	-1.04892	-3.96843
1.79167	1.24963	3.5871	-0.23704	-1.10859	0.37171	-2.67514	0.30964	-57.8338	-1.06159	-3.98573
1.83333	1.22186	3.55641	-0.32226	-1.2407	0.20774	-2.67899	0.5566	-57.6499	-0.96042	-3.94924
1.875	1.34539	3.57126	-0.37388	-1.28014	0.15421	-2.60998	0.59089	-57.6279	-1.13621	-4.05442
1.91667	1.38726	3.58995	-0.37512	-1.27715	-0.0735	-2.68977	0.57736	-57.6545	-1.15158	-4.02544
1.95833	1.23576	3.50203	-0.4608	-1.36574	-0.16517	-2.74312	0.44326	-57.7464	-1.27575	-3.95303
2	1.20188	3.76922	-0.31832	-1.29948	-0.21631	-2.69198	0.44892	-57.7615	-1.28266	-3.94593
2.04167	1.23166	3.76496	-0.37428	-1.38079	-0.27065	-2.65332	0.48143	-57.7765	-1.29295	-3.95305
2.08333	1.29804	3.7473	-0.43151	-1.43828	-0.37025	-2.60141	0.46596	-57.8243	-1.33024	-4.0157
2.125	1.28491	3.64349	-0.57211	-1.34199	-0.23474	-2.4395	0.5194	-57.8131	-1.34381	-4.00679
2.16667	1.30953	3.67172	-0.67099	-1.40248	-0.32465	-2.41082	0.55795	-57.8187	-1.3177	-3.95946
2.20833	1.35381	3.67045	-0.67218	-1.46429	-0.37411	-2.34324	0.60819	-57.7634	-1.54176	-4.0524
2.25	1.38503	3.67359	-0.7493	-1.53344	-0.48029	-2.4109	0.41622	-57.5793	-1.40052	-3.96202
2.29167	1.5915	3.80531	-0.99027	-1.71378	-0.58552	-2.33802	0.43276	-57.6281	-1.41741	-3.95398
2.33333	1.53455	3.813	-1.08695	-1.78912	-0.68453	-2.34252	0.42609	-57.7255	-1.5436	-3.99144
2.375	1.6205	3.81516	-1.16064	-1.89098	-0.79319	-2.29816	0.39782	-57.8034	-1.66052	-4.04704
2.41667	1.66747	3.84612	-1.23663	-1.9613	-0.86159	-2.21528	0.41454	-57.8302	-1.70405	-4.03831
2.45833	1.71792	3.89681	-1.31446	-2.03313	-0.95757	-2.11928	0.46638	-57.8482	-1.72566	-4.00991
2.5	2.01697	4.17068	-1.27843	-2.13176	-1.03079	-2.04414	0.4863	-57.849	-1.76701	-3.95327
2.54167	2.06145	4.1826	-1.36308	-2.19872	-1.11429	-1.94781	0.50945	-57.8734	-1.80919	-3.94973
2.58333	2.04403	4.10762	-1.50491	-2.01372	-0.97756	-1.69753	0.62779	-58.0677	-1.95565	-3.94906
2.625	2.14122	4.17338	-1.51096	-2.10432	-1.21936	-1.66365	0.6729	-58.0994	-1.99017	-3.90312
2.66667	2.02829	4.10834	-1.60277	-2.19606	-1.28372	-1.63364	0.67053	-58.1736	-2.08472	-3.91859
2.70833	1.95945	4.154	-1.45995	-2.14305	-1.31931	-1.55606	0.72078	-58.2138	-2.15673	-3.91867
2.75	2.01437	4.14519	-1.53443	-2.25585	-1.40859	-1.52587	0.74676	-58.2287	-2.21641	-3.85523
2.79167	2.06417	4.17426	-1.62779	-2.36181	-1.52449	-1.45036	0.74968	-58.2763	-2.32009	-3.87831
2.83333	2.03608	4.31303	-1.494	-2.31338	-1.60975	-1.32793	0.78063	-58.2809	-2.34141	-3.81056
2.875	2.08084	4.36896	-1.57682	-2.42845	-1.68922	-1.20893	0.89885	-58.3534	-2.52812	-3.78084
2.91667	2.17997	4.44758	-1.65206	-2.72457	-1.93944	-1.12692	0.91224	-58.4516	-2.62759	-3.78838
2.95833	2.10819	4.76826	-1.55706	-2.72807	-2.05998	-1.00719	0.9536	-58.4657	-2.69615	-3.75638
3	2.19117	4.80125	-1.66163	-2.85367	-2.18321	-0.89192	1.00487	-58.4888	-2.76077	-3.687
3.04167	2.3201	4.82134	-1.77594	-3.01377	-2.34992	-0.77992	0.9835	-58.5855	-2.93495	-3.36091
3.08333	2.58236	4.94372	-1.89951	-3.12452	-2.47627	-0.65491	1.04067	-58.6044	-2.98364	-3.31392
3.125	2.65869	4.99259	-1.98285	-3.24475	-2.60474	-0.52639	1.10806	-58.5986	-3.02661	-3.22875
3.16667	2.68037	4.99535	-2.10885	-3.38989	-2.76669	-0.48347	1.08026	-58.3046	-2.95021	-3.16196
3.20833	2.82266	5.06149	-2.16749	-3.45033	-2.95559	-0.47116	1.09862	-58.3254	-3.03149	-3.11361
3.25	2.74616	5.00369	-2.31118	-3.56216	-3.0811	-0.34123	1.1761	-58.3796	-3.09987	-3.05215
3.29167	2.80396	5.01439	-2.45651	-3.70897	-3.28207	-0.30497	1.29549	-58.1881	-3.03313	-2.92944
3.33333	2.89057	5.06248	-2.55273	-3.87353	-3.39947	-0.16956	1.34031	-58.245	-3.18185	-2.89552
3.375	2.99653	5.11398	-2.71667	-3.96509	-3.53546	-0.00502	1.405	-58.3515	-3.30678	-2.88049
3.41667	3.04782	5.18518	-2.83058	-4.09189	-3.66546	0.16324	1.49729	-58.3986	-3.40011	-2.7847
3.45833	3.11916	5.2511	-2.93734	-4.20275	-3.77225	0.29303	1.60856	-58.4024	-3.41969	-2.87405
3.5	3.2746	5.55893	-2.85543	-4.21381	-3.85448	0.28815	1.58755	-58.422	-3.51667	-2.8212
3.54167	3.36451	5.45951	-3.02948	-4.34325	-3.99588	0.3925	1.62589	-58.5153	-3.65748	-2.81251
3.58333	3.39218	5.72243	-2.9342	-4.38423	-4.1306	0.55171	1.69042	-58.5397	-3.72475	-2.74017
3.625	3.50793	5.74812	-3.08042	-4.49564	-4.25899	0.72276	1.78154	-58.581	-3.82023	-2.64802
3.66667	3.61765	5.80277	-3.26236	-4.64957	-4.43001	0.86389	1.80032	-58.721	-4.02557	-2.29914
3.70833	3.89331	5.93453	-3.39577	-4.73849	-4.54306	1.02573	1.91389	-58.7062	-4.14822	-2.17049
3.75	3.9993	5.99296	-3.5137	-4.87146	-4.65694	1.23311	2.0462	-58.6719	-4.24868	-2.22566
3.79167	4.10043	6.04838	-3.6144	-5.19193	-4.96619	1.3119	1.97286	-58.4164	-4.15569	-2.02376
3.83333	4.1455	6.1085	-3.7399	-5.33162	-5.10251	1.49618	2.06981	-58.452	-4.27176	-1.94694
3.875	4.2591	6.17201	-3.84195	-5.47232	-5.24896	1.68367	2.15959	-58.4796	-4.40703	-1.87501
3.91667	4.31776	6.17306	-4.06881	-5.70386	-5.41364	2.10268	2.4142	-58.45	-4.51935	-1.75734
3.95833	4.42194	6.25383	-4.20256	-5.8337	-5.58016	2.28397	2.50665	-58.4886	-4.63442	-1.6696
4	4.53723	6.32962	-4.33722	-5.97258	-5.70636	2.46061	2.60136	-58.517	-4.75867	-1.5509
4.04167	4.54791	6.32035	-4.33297	-5.84869	-5.66791	2.73267	2.51836	-58.6295	-4.8757	-1.46791
4.08333	4.78132	6.45236	-4.65495	-6.10206	-5.82605	2.92394	2.58206	-58.6681	-5.00428	-1.34797
4.125	4.8658	6.51302	-4.79705	-6.27431	-5.9771	3.06094	2.61349	-58.7794	-5.233	-0.99669
4.16667	5.14866	6.65916	-4.96516	-6.41234	-6.12956	3.26864	2.68905	-58.8307	-5.36029	-0.89145
4.20833	5.26201	6.75627	-5.12654	-6.55085	-6.25803	3.45293	2.79071	-58.8579	-5.48142	-0.78201
4.25	5.35304	6.82398	-5.32934	-6.77273	-6.50176	3.74613	3.09738	-58.7629	-5.56486	-0.66022
4.29167	5.47238	6.92966	-5.49012	-6.92712	-6.65186	3.94753	3.18196	-58.7878	-5.68576	-0.52699
4.33333	5.823	7.1774	-5.59458	-7.07364	-6.79457	4.1687	3.27675	-58.7774	-5.76506	-0.59623
4.375	6.1808	7.45434	-5.63444	-7.17789	-6.8701	4.31676	3.21896	-58.8589	-5.8955	-0.47443
4.41667	6.31056	7.35175	-5.96156	-7.44699	-7.0292	4.73734	3.50671	-58.8423	-6.02797	-0.36677
4.45833	6.41957	7.41772	-6.17122	-7.58825	-7.21335	4.89581	3.50777	-58.9756	-6.21102	-0.01916
4.5	6.51428	7.52019	-6.32099	-7.71326	-7.31252	5.07426	3.57047	-59.0384	-6.3608	0.04199
4.54167	6.63589	7.60924	-6.4881	-7.84729	-7.45336	5.27992	3.64324	-59.0669	-6.49527	0.16581
4.58333	6.75082	7.71833	-6.63038	-7.99027	-7.60353	5.4874	3.72563	-59.103	-6.64789	0.23533
4.625	6.81081	7.74034	-6.88711	-8.05959	-7.51657	5.9099	3.87524	-59.0954	-6.69961	0.24799
4.66667	6.93391	7.85954	-6.97334	-8.17979	-7.59327	5.91459	3.84593	-59.1289	-6.85227	0.3782
4.70833	7.10288	7.78468	-7.21243	-8.33238	-7.79419	6.06882	3.85883	-59.2371	-7.09639	0.65693
4.75	7.31475	7.88394	-7.36195	-8.49403	-7.94474	6.25974	3.93356	-59.2602	-7.25661	0.77434
4.79167	7.43376	8.01098	-7.51215	-8.63157	-8.07063	6.43494	4.01774	-59.3082	-7.32069	0.88706
4.83333	7.52162	8.05054	-7.76186	-8.8671	-7.87884	6.81578	4.18446	-59.3398	-7.46348	1.0032
4.875	7.60485	8.1942	-7.90092	-8.99988	-8.03953	6.99271	4.27431	-59.3546	-7.59085	1.13089
4.91667	7.74096	8.31476	-8.03108	-9.14884	-8.21601	7.17344	4.35889	-59.3991	-7.95454	1.16699
4.95833	8.07698	8.54625	-8.12609	-9.47751	-8.47775	7.35748	4.45453	-59.4234	-8.12784	1.30354
5	8.09047	8.66136	-8.26148	-9.60986	-8.64121	7.54307	4.55095	-59.4807	-8.26929	1.40072
5.04167	8.17912	8.74508	-8.47028	-9.85716	-8.93678	7.97572	4.8279	-59.4059	-8.42051	1.53368
5.08333	8.31183	8.88196	-8.60204	-9.99293	-9.10446	8.15181	4.90815	-59.4342	-8.56509	1.66025
5.125	8.42024	9.02943	-8.73398	-10.1283	-9.27952	8.29584	4.94834	-59.5031	-8.77692	1.70767
5.16667	8.76659	9.29199	-8.79166	-10.2723	-9.43695	8.48374	5.00646	-59.52	-8.90512	1.86062
5.20833	8.89023	9.40967	-8.90904	-10.3831	-9.59385	8.69052	5.06613	-59.5102	-8.98273	1.8197
5.25	8.99973	9.49655	-9.10764	-10.566	-9.77993	9.10972	5.2032	-59.4697	-9.08609	1.96941
5.29167	9.18005	9.58566	-9.37443	-10.738	-9.91216	9.27168	5.26558	-59.5083	-9.23354	2.10375
5.33333	9.32076	9.70102	-9.48584	-10.8857	-10.0612	9.45199	5.32862	-59.5219	-9.39925	2.24842
5.375	9.4704	9.82664	-9.63957	-11.0167	-10.2185	9.61538	5.38453	-59.5524	-9.54964	2.37801
5.41667	9.82463	10.1095	-9.73585	-11.1477	-10.3676	9.77895	5.47456	-59.5742	-9.6928	2.51741
5.45833	9.86475	10.1418	-9.94783	-11.3526	-10.2709	10.0901	5.5966	-59.5791	-9.8536	2.6588
5.5	9.97298	10.246	-10.1144	-11.505	-10.4639	10.2068	5.56104	-59.6899	-9.72753	2.99089
5.54167	10.1071	10.3602	-10.2209	-11.623	-10.5963	10.4019	5.63805	-59.6705	-9.83311	2.95648
5.58333	10.2426	10.5183	-10.3341	-11.6966	-10.7177	10.3607	5.59821	-59.7833	-10.0454	2.98068
5.625	10.6184	10.5623	-10.5584	-11.8266	-10.8453	10.5514	5.66708	-59.795	-10.2148	3.10966
5.66667	10.6742	10.7178	-10.7016	-11.9485	-10.972	10.709	5.76942	-59.8232	-10.385	3.24112
5.70833	10.7506	10.7923	-10.9091	-12.1847	-10.9933	11.0971	5.96891	-59.8101	-10.5559	3.35782
5.75	10.8709	10.928	-11.0299	-12.3261	-11.1356	11.2628	6.03997	-59.8139	-10.7275	3.50956
5.79167	10.9666	11.0651	-11.1582	-12.4583	-11.326	11.3712	6.0546	-59.907	-10.9119	3.90875
5.83333	11.0969	11.1869	-11.252	-12.5796	-11.4553	11.5663	6.17303	-59.8968	-11.2211	4.00071
5.875	11.2456	11.3615	-11.3281	-12.8623	-11.6849	11.7378	6.20061	-59.9286	-11.4074	4.0937
5.91667	11.2129	11.4725	-11.2079	-12.8003	-11.7658	11.8846	6.27015	-59.9353	-11.5684	4.22285
5.95833	11.3331	11.6108	-11.3359	-12.935	-11.9056	12.0318	6.3485	-59.9585	-11.7307	4.35414
6	11.4208	11.7098	-11.5207	-13.1183	-12.1585	12.172	6.54963	-59.8096	-11.8202	4.4871
6.04167	11.5515	11.8614	-11.5523	-13.216	-12.3065	12.3469	6.61399	-59.8231	-11.9627	4.62125
6.08333	11.608	11.9572	-11.7403	-13.4444	-12.4772	12.7169	6.83466	-59.7534	-12.1058	4.79088
6.125	11.7404	12.0891	-11.849	-13.5674	-12.6357	12.8569	6.87039	-59.8497	-12.5012	5.12253
6.16667	11.9149	12.2648	-11.9123	-13.8607	-12.8773	13.0069	6.8925	-59.8839	-12.6874	5.20581
6.20833	11.8765	12.3313	-12.023	-13.9565	-13.0192	13.1566	6.94013	-59.9002	-12.823	5.33308
6.25	11.9854	12.4802	-12.1409	-14.0923	-13.0896	13.2572	6.94786	-59.9576	-13.0906	5.45398
6.29167	12.111	12.6379	-12.2659	-14.2266	-13.2136	13.4173	7.00803	-59.9721	-13.2636	5.58521
6.33333	12.2285	12.7958	-12.4148	-14.3604	-13.344	13.5692	7.08541	-59.9854	-13.4287	5.69235
6.375	12.3543	12.9459	-12.5208	-14.4679	-13.4811	13.7211	7.16323	-59.9977	-13.5769	5.84238
6.41667	12.5286	13.0802	-12.6084	-14.5491	-13.5908	13.8898	7.2337	-59.9581	-13.6651	5.91707
6.45833	12.5691	13.4764	-12.5052	-14.5051	-13.6551	14.025	7.18347	-60.0184	-13.8106	6.05002
6.5	12.7057	13.3859	-12.7978	-14.7348	-13.5305	14.3734	7.32757	-60.0117	-13.9638	6.17493
6.54167	12.8439	13.5111	-12.93	-14.8264	-13.6706	14.5323	7.37708	-60.0468	-14.1164	6.3347
6.58333	12.9319	13.6047	-13.1097	-15.0236	-13.9149	14.6825	7.6475	-59.9096	-14.2284	6.47082
6.625	13.0781	13.7335	-13.2024	-15.1341	-14.0288	14.8406	7.69496	-59.9176	-14.4007	6.59874
6.66667	13.2233	13.8465	-13.3261	-15.2592	-14.1899	14.9571	7.65244	-60.031	-14.5963	6.91325
6.70833	13.3011	13.9856	-13.4387	-15.3484	-14.3059	15.0739	7.71239	-60.0573	-14.7477	7.03834
6.75	13.4207	14.125	-13.5237	-15.4524	-14.4279	15.2075	7.7648	-60.0813	-14.9215	7.15028
6.79167	13.7948	14.4221	-13.5305	-15.4427	-14.4788	15.1257	7.7663	-60.1547	-15.0587	7.28171
6.83333	13.8953	14.5583	-13.6178	-15.529	-14.6094	15.2552	7.80837	-60.1702	-15.2194	7.37201
6.875	13.9219	14.5796	-13.6288	-15.3585	-14.5655	15.4246	7.84195	-60.1768	-15.3782	7.50448
6.91667	14.1278	14.6095	-13.9381	-15.6051	-14.7586	15.5584	7.8756	-60.1749	-15.5268	7.5781
6.95833	14.1937	14.6802	-14.1065	-15.7922	-14.9477	15.9362	8.11482	-60.073	-15.6059	7.77146
7	14.2589	14.7852	-14.1864	-15.8827	-15.0651	16.0559	8.13209	-60.0803	-15.7334	7.8744
7.04167	14.3727	14.9424	-14.219	-15.8673	-15.5039	15.8777	7.93929	-60.2024	-15.6402	8.1655
7.08333	14.4689	15.0679	-14.3224	-15.9216	-15.627	15.9875	7.95527	-60.2963	-15.7781	8.2679
7.125	14.555	15.1927	-14.4329	-15.9757	-15.7641	16.0379	7.95519	-60.3457	-16.0136	8.2965
7.16667	14.7055	15.2827	-14.4992	-16.0458	-15.8486	16.1633	7.99787	-60.2918	-16.1108	8.50426
7.20833	14.8292	15.456	-14.502	-16.0014	-15.8872	15.9969	7.82687	-60.4053	-16.2883	8.58047
7.25	14.942	15.6238	-14.5349	-16.0607	-15.9804	16.0739	7.85249	-60.4273	-16.4218	8.71632
7.29167	15.0341	15.7096	-14.6166	-16.1423	-16.0874	16.1404	7.82828	-60.4732	-16.6441	8.73721
7.33333	15.0992	15.7948	-14.7032	-16.2542	-16.2153	16.1568	7.73176	-60.4432	-16.567	9.00885
7.375	15.1796	15.9046	-14.7694	-16.3119	-16.3138	16.2583	7.77379	-60.4612	-16.7239	9.21279
7.41667	15.2667	16.0736	-14.7296	-16.271	-16.4176	16.0935	7.63782	-60.544	-16.8905	9.30247
7.45833	15.1633	16.0988	-14.7848	-16.3003	-16.5018	16.1467	7.63109	-60.5436	-17.0208	9.41797
7.5	15.2294	16.1961	-14.8364	-16.3352	-16.5744	16.2223	7.63956	-60.5512	-17.0981	9.53304
7.54167	15.252	16.2765	-14.9258	-16.4409	-16.7085	16.1725	7.92551	-60.3457	-17.0994	9.70606
7.58333	15.3153	16.3729	-14.935	-16.4327	-16.7438	16.3	7.97974	-60.2683	-17.1329	9.6041
7.625	15.4461	16.5708	-15.2733	-16.7186	-16.9452	16.276	7.9369	-60.3778	-17.1086	9.92592
7.66667	15.5018	16.6695	-15.3216	-16.7458	-17.0045	16.3257	7.96327	-60.3921	-17.2373	10.0401
7.70833	15.5383	16.7668	-15.3747	-16.8034	-17.0777	16.3484	7.93167	-60.4388	-17.4452	10.0383
7.75	15.5975	16.8628	-15.424	-16.8245	-17.139	16.3861	7.95077	-60.4419	-17.5652	10.1558
7.79167	15.7489	17.0355	-15.7446	-16.9707	-17.3343	16.413	7.90239	-60.4603	-17.7402	10.1898
7.83333	15.8323	17.1512	-15.8172	-16.9819	-17.3946	16.5127	7.94671	-60.4261	-17.8095	10.3684
7.875	15.8954	17.2571	-15.8695	-17.0235	-17.4678	16.585	7.94189	-60.4566	-17.9664	10.407
7.91667	16.1322	17.0948	-16.1163	-17.1827	-17.547	16.6552	7.93649	-60.4354	-18.0785	10.5299
7.95833	16.1827	17.2171	-16.1807	-17.2163	-17.6323	16.7323	7.9554	-60.4634	-18.2294	10.6176
8	16.3043	17.3285	-16.2333	-17.2466	-17.6899	16.783	7.999	-60.4569	-18.3181	10.7461
8.04167	16.3212	17.4213	-16.2651	-17.2561	-17.6932	16.8662	8.06894	-60.2943	-18.3933	10.5674
8.08333	16.669	17.5594	-16.5419	-17.3988	-17.8537	16.9483	8.08182	-60.2868	-18.4715	10.6588
8.125	16.6856	17.6587	-16.5953	-17.4411	-17.9217	16.9948	8.0944	-60.2794	-18.5882	10.7077
8.16667	16.9456	17.8698	-16.5968	-17.4713	-17.9704	17.0556	8.13198	-60.2464	-18.6765	10.8232
8.20833	16.9974	17.9587	-16.6296	-17.4477	-17.9812	17.1738	8.19579	-60.1354	-18.7015	10.5738
8.25	17.3294	18.2624	-16.9179	-17.6603	-18.1414	17.2245	8.22695	-60.1136	-18.7807	10.6628
8.29167	17.3465	18.32	-17.0088	-17.7227	-18.2248	17.2242	8.17515	-60.1647	-18.6122	10.9376
8.33333	17.321	18.3272	-17.1685	-17.862	-18.0005	17.4859	8.30598	-60.1219	-18.6991	11.0468
8.375	17.3202	18.3522	-17.2874	-17.9421	-18.1366	17.8435	8.58052	-59.9133	-18.6728	11.0945
8.41667	17.4382	18.5058	-17.4712	-18.2381	-18.3859	17.7761	8.47655	-59.6203	-18.5631	11.2872
8.45833	17.4652	18.5942	-17.5284	-18.276	-18.4657	17.7843	8.45192	-59.6675	-18.7806	11.3827
8.5	17.5069	18.6556	-17.5825	-18.3035	-18.5163	17.8416	8.45338	-59.6705	-18.9092	11.411
8.54167	17.6936	18.7975	-17.6167	-18.2942	-18.5299	17.9233	8.52258	-59.5618	-18.8981	11.5147
8.58333	17.8018	18.9725	-17.7666	-18.5217	-18.7283	17.9113	8.55978	-59.5593	-18.9981	11.5257
8.625	17.9325	19.0975	-17.789	-18.5425	-18.7517	17.9125	8.58865	-59.522	-19.0863	11.6115
8.66667	17.9747	19.2298	-17.833	-18.5601	-18.8138	17.9452	8.6169	-59.5251	-19.2124	11.6302
8.70833	18.0492	19.3796	-17.7881	-18.43	-18.9161	17.7697	8.49033	-59.5281	-19.2595	11.6991
8.75	18.0811	19.4557	-17.7879	-18.3773	-18.8552	17.8997	8.2893	-59.7627	-19.4994	11.6917
8.79167	18.1128	19.5325	-17.8177	-18.3958	-18.8983	17.9063	8.36773	-59.6998	-19.5626	11.7928
8.83333	18.1357	19.5991	-17.8364	-18.403	-18.9466	17.9207	8.31895	-59.7028	-19.6723	11.7943
8.875	18.21	19.7501	-17.7497	-18.4674	-19.1987	17.8048	8.30276	-59.6966	-19.7367	11.8799
8.91667	18.2594	19.8787	-17.7499	-18.489	-19.2528	17.8102	8.27783	-59.7227	-19.8641	11.8654
8.95833	18.2909	19.9828	-17.7385	-18.466	-19.2197	17.9598	8.36436	-59.5772	-19.9291	11.7451
9	18.383	19.7862	-17.9637	-18.5857	-19.2761	17.9605	8.3273	-59.6034	-20.0652	11.7115
9.04167	18.4019	19.8935	-17.9904	-18.597	-19.2893	17.9942	8.35829	-59.561	-20.1216	11.7699
9.08333	18.438	19.9589	-18.0309	-18.5893	-19.3503	18.0104	8.34083	-59.5751	-20.2405	11.8105
9.125	18.4744	20.0406	-18.0084	-18.5451	-19.3155	18.1899	8.47767	-59.631	-20.5115	11.7468
9.16667	18.2276	19.9	-18.1532	-18.5905	-19.3611	18.1894	8.45037	-59.6871	-20.6837	12.0569
9.20833	18.2334	19.9717	-18.1478	-18.5842	-19.3787	18.2383	8.48287	-59.6408	-20.7344	12.0994
9.25	18.1893	19.992	-18.1811	-18.5999	-19.434	18.2038	8.40062	-59.3152	-20.5448	12.2982
9.29167	18.2396	20.1217	-18.1097	-18.502	-19.307	18.0314	8.18176	-59.4256	-20.6605	12.3185
9.33333	18.2231	20.1931	-18.1273	-18.4842	-19.3423	18.038	8.15152	-59.4867	-20.782	12.5831
9.375	18.1815	20.2384	-18.1181	-18.4723	-19.3493	18.0532	8.14849	-59.5107	-20.907	12.4301
9.41667	18.2079	20.2997	-18.0907	-18.4333	-19.3202	18.1032	8.18121	-59.4642	-20.9343	12.4885
9.45833	18.3105	20.4292	-17.993	-18.2988	-19.5723	17.9727	8.12126	-59.4403	-20.9748	12.4827
9.5	18.2725	20.4928	-17.9763	-18.2449	-19.5531	18.0124	8.17702	-59.3818	-20.9376	12.5705
9.54167	18.2697	20.5396	-17.9995	-18.2556	-19.6146	17.9039	8.15069	-59.0947	-20.8191	12.6569
9.58333	18.0688	20.4311	-18.0554	-18.1885	-19.6064	17.9401	8.19223	-59.074	-20.8302	12.6818
9.625	17.9894	20.4613	-18.085	-18.2191	-19.6866	18.1304	8.44537	-58.9303	-20.8164	12.7139
9.66667	18.0122	20.5082	-18.0539	-18.1547	-19.6627	18.1402	8.46626	-58.8892	-20.802	12.771
9.70833	17.9701	20.2484	-18.2585	-17.9051	-19.4502	18.3245	8.47693	-58.8555	-20.8199	12.8034
9.75	17.9751	20.4143	-18.1351	-18.0979	-19.6404	18.2192	8.49452	-58.8467	-20.8128	12.7937
9.79167	17.9836	20.711	-17.9289	-17.9888	-19.6255	18.2706	8.54686	-58.761	-20.7278	12.8768
9.83333	18.0344	20.7426	-17.9018	-17.9649	-19.6014	18.3312	8.55056	-58.757	-20.766	12.8777
9.875	18.2148	20.8896	-17.8411	-18.0273	-19.5859	18.3426	8.57955	-58.7268	-20.7541	12.8957
9.91667	18.2405	20.9595	-17.7717	-17.9323	-19.5103	18.4325	8.69517	-58.9951	-20.9815	12.7516
9.95833	18.1774	20.9284	-17.7269	-17.8789	-19.475	18.458	8.71351	-58.9843	-20.9875	12.765
10	18.1764	20.9722	-17.6909	-17.8511	-19.4817	18.419	8.69089	-59.0227	-21.0683	12.6635
10.0417	18.2015	20.9662	-17.6639	-17.8066	-19.4557	18.4756	8.74585	-58.9582	-21.0215	12.7501
10.0833	18.3132	21.1223	-17.8082	-18.0191	-19.6258	18.3914	8.72019	-59.049	-20.9509	12.967
10.125	18.2614	21.1644	-17.7801	-17.9947	-19.6152	18.4174	8.76303	-59.0197	-20.959	12.9613
10.1667	18.2544	21.1826	-17.7854	-18.0202	-19.6797	18.3725	8.73168	-58.7528	-20.7793	13.0552
10.2083	18.2914	21.2783	-17.7059	-17.9181	-19.5481	18.4667	8.52785	-58.9231	-20.8829	13.0557
10.25	18.1621	21.243	-17.7578	-17.9725	-19.2536	18.6667	8.65047	-58.9051	-20.8983	13.0487
10.2917	18.1853	21.2867	-17.7239	-17.9825	-19.3094	18.6221	8.54746	-58.8133	-20.7194	13.1811
10.3333	18.1778	21.2679	-17.7555	-17.6467	-19.0765	18.7889	8.71921	-58.7465	-20.6281	13.1243
10.375	18.185	20.9801	-17.9977	-17.7652	-18.8468	18.9599	8.80964	-58.7446	-20.6533	13.0843
10.4167	18.1986	20.9915	-17.9829	-17.8188	-18.9748	19.215	9.01111	-58.6443	-20.6808	13.0875
10.4583	18.2144	21.023	-17.9682	-17.8204	-19.0416	19.1335	9.31093	-58.408	-20.5614	13.1426
10.5	18.2838	21.1935	-17.8353	-17.9528	-19.2641	19.0196	9.28621	-58.4525	-20.588	13.1012
10.5417	18.4874	21.3161	-17.753	-17.9165	-19.2593	19.0387	9.28653	-58.4465	-20.6089	13.1213
10.5833	18.5298	21.3806	-17.7412	-17.867	-19.2816	19.044	9.25509	-58.4977	-20.6735	13.0774
10.625	18.5506	21.4647	-17.6397	-17.7862	-19.2117	19.1553	9.33576	-58.7544	-20.8691	12.9686
10.6667	18.4037	21.4402	-17.6065	-17.7904	-19.2415	19.122	9.2608	-58.8627	-20.8968	13.2148
10.7083	18.4479	21.491	-17.5418	-17.7628	-19.2466	19.2035	9.26519	-58.8639	-20.9396	13.2901
10.75	18.4435	21.5689	-17.4798	-17.7372	-19.2438	19.2246	9.32356	-58.8512	-20.9684	13.2722
10.7917	18.4829	21.6321	-17.4296	-17.7224	-19.2592	19.2336	9.31816	-58.8854	-21.054	13.2294
10.8333	18.541	21.6307	-17.3819	-17.6858	-19.2604	19.2874	9.31432	-58.8763	-21.0827	13.2567
10.875	18.2859	21.425	-17.4639	-17.7097	-19.3544	19.1958	9.60618	-58.6957	-21.0002	13.2601
10.9167	18.3207	21.5006	-17.4078	-17.6853	-19.3485	19.2444	9.65018	-58.6696	-20.9811	13.3583
10.9583	18.3527	21.4999	-17.097	-17.7102	-19.4127	19.2168	9.61934	-58.659	-21.0148	13.4097
11	18.3575	21.5907	-17.0934	-17.7087	-19.438	19.2556	9.67136	-58.6982	-21.0599	13.4054
11.0417	18.4798	21.684	-17.0437	-17.7106	-19.493	19.3661	9.70777	-58.6527	-21.0398	13.5229
11.0833	18.8845	21.8686	-17.214	-17.8717	-19.5796	19.439	9.71261	-58.6479	-21.0725	13.6367
11.125	19.1738	22.182	-17.1041	-17.8825	-19.6132	19.5067	9.7263	-58.6509	-21.1176	13.678
11.1667	19.1266	22.5286	-16.9132	-17.8157	-19.6336	19.5866	9.78357	-58.6031	-21.1062	13.8238
11.2083	19.2712	22.4581	-17.1387	-18.0014	-19.7169	19.6452	9.78511	-58.6213	-21.205	13.801
11.25	19.3129	22.5133	-17.1482	-18.0187	-19.7546	19.6665	9.80527	-58.6056	-21.2397	13.8675
11.2917	19.424	22.621	-17.1621	-18.0647	-19.7621	19.7598	9.87711	-58.5468	-21.2435	14.0302
11.3333	19.5726	22.3894	-17.4025	-18.1941	-19.8151	19.8398	9.90907	-58.5537	-21.2922	14.1471
11.375	19.6095	22.4471	-17.4427	-18.2566	-19.823	19.9227	9.93382	-58.5604	-21.3457	14.2497
11.4167	19.6749	22.5076	-17.4703	-18.2892	-19.8434	20.0345	10.0364	-58.4726	-21.2833	14.0793
11.4583	19.5539	22.4767	-17.4936	-18.3591	-19.892	20.1163	10.0663	-58.4577	-21.3312	14.165
11.5	19.8198	22.669	-17.5063	-18.4086	-19.9121	20.2013	10.1058	-58.468	-21.3755	14.2617
11.5417	19.9173	22.7356	-17.5328	-18.4533	-19.9104	20.3764	10.2091	-58.7521	-21.6359	14.1419
11.5833	19.9342	22.7973	-17.5885	-18.5268	-19.9783	20.4818	10.2595	-58.7567	-21.6852	14.2255
11.625	19.9548	22.8289	-17.6815	-18.6962	-20.1072	20.4838	10.5559	-58.5725	-21.6833	14.3213
11.6667	20.0557	22.9149	-17.7022	-18.7426	-20.0942	20.7209	10.5355	-58.8087	-21.9019	14.3432
11.7083	20.0204	22.8729	-17.5895	-18.5806	-20.0202	20.8963	10.5912	-58.8155	-21.919	14.452
11.75	20.0662	22.9453	-17.6112	-18.6815	-20.0796	21.0155	10.6495	-58.804	-21.9646	14.5674
11.7917	20.2326	23.003	-17.6782	-18.7551	-20.1604	21.146	10.676	-58.8075	-22.0475	14.671
11.8333	20.2935	23.0634	-17.7746	-18.859	-20.2864	21.2471	10.6465	-58.9254	-22.2339	14.989
11.875	20.2979	22.9201	-18.013	-19.0029	-20.3738	21.3864	10.738	-58.9483	-22.3229	15.1202
11.9167	20.3556	22.9261	-18.1573	-19.2095	-20.4401	21.8007	10.9374	-58.8454	-22.3575	15.282
11.9583	20.5117	22.7958	-18.4689	-19.3881	-20.5355	21.9374	10.9842	-58.8594	-22.4637	15.3658
12	20.8342	23.067	-18.4424	-19.4917	-20.5941	22.0609	11.0241	-58.8733	-22.5672	15.4862
12.0417	20.927	23.1101	-18.5495	-19.6006	-20.6565	22.222	11.1094	-58.8168	-22.6301	15.2773
12.0833	20.8342	23.087	-18.645	-19.774	-20.7559	22.3871	11.1391	-58.7904	-22.7193	15.3512
12.125	20.8668	23.132	-18.8207	-19.9607	-20.9248	22.4154	11.4396	-58.6099	-22.7727	15.4777
12.1667	20.9794	23.2062	-18.9168	-20.0493	-21.0669	22.6614	11.5953	-58.8934	-23.0887	15.4532
12.2083	21.0219	23.5041	-18.8963	-20.1105	-21.1507	22.8126	11.6297	-58.9321	-23.2056	15.5466
12.25	21.1112	23.5557	-19.0535	-20.2461	-21.2475	22.9679	11.6499	-58.9953	-23.3519	15.603
12.2917	21.2636	23.6781	-19.1134	-20.2926	-21.323	22.8862	11.5179	-59.1091	-23.5343	15.6484
12.3333	21.3621	23.7124	-19.2844	-20.4756	-21.452	22.9877	11.4695	-59.2462	-23.4254	15.9283
12.375	21.4809	23.7749	-19.4424	-20.6535	-21.5836	23.1289	11.4607	-59.3518	-23.4465	16.2947
12.4167	21.6806	23.9606	-19.7416	-21.0668	-21.8553	23.2157	11.4574	-59.4602	-23.69	16.6294
12.4583	21.7511	24.0175	-19.9138	-21.2637	-21.9829	23.3566	11.4579	-59.5474	-23.9511	16.964
12.5	21.8822	24.1192	-20.0651	-21.4059	-22.0811	23.6031	11.6444	-59.4712	-24.002	16.7863
12.5417	22.0488	24.2776	-20.2052	-21.5775	-22.209	23.7778	11.7227	-59.4935	-24.1384	16.857
12.5833	22.1426	24.3412	-20.3679	-21.7956	-22.3494	23.9222	11.7441	-59.5488	-24.3783	16.8417
12.625	22.2989	24.4504	-20.4758	-21.9161	-22.3738	24.026	11.5779	-59.6823	-24.5973	16.9162
12.6667	22.4008	24.489	-20.7364	-22.1887	-22.5738	24.4507	11.8135	-59.6118	-24.7558	16.9933
12.7083	22.2667	24.4189	-20.9509	-22.3716	-22.676	24.6209	11.8618	-59.6355	-24.919	17.0733
12.75	22.3531	24.4821	-21.1497	-22.568	-22.8005	24.8113	11.9115	-59.6427	-25.1035	17.1643
12.7917	22.4651	24.5512	-21.2794	-22.641	-22.9214	24.74	11.7325	-59.7677	-25.3249	17.1677
12.8333	22.5563	24.6344	-21.4187	-22.8332	-23.0119	24.9359	11.8455	-59.6899	-25.5047	17.0442
12.875	22.6269	24.6548	-21.6848	-23.1451	-23.1639	25.3563	12.0583	-59.6187	-25.6691	17.1781
12.9167	22.7183	24.73	-21.878	-23.3341	-23.2949	25.5141	12.1097	-59.6487	-25.8458	17.2491
12.9583	22.9434	24.8983	-22.0675	-23.5367	-23.4221	25.6909	12.1458	-59.6367	-26.0099	17.4079
13	23.1196	25.0689	-22.1745	-23.8044	-23.8182	25.6469	12.0827	-59.7152	-26.3011	17.5853
13.0417	23.2338	25.1602	-22.4004	-24.011	-23.9646	25.8101	12.1291	-59.742	-26.4855	17.6959
13.0833	23.27	25.1562	-22.426	-23.9927	-23.951	26.0679	12.2455	-59.692	-26.5541	17.6113
13.125	23.2928	25.2822	-22.6529	-24.2275	-24.1201	26.236	12.2982	-59.7321	-26.7828	17.6598
13.1667	23.4003	25.3601	-22.8676	-24.4508	-24.294	26.39	12.3766	-59.7295	-27.0337	17.7713
13.2083	23.5294	25.5023	-23.042	-24.6413	-24.9068	26.2596	12.5974	-59.5476	-27.1176	17.91
13.25	23.6896	25.59	-23.2512	-24.8748	-25.1033	26.4477	12.626	-59.6129	-27.3094	18.0008
13.2917	23.8205	25.68	-23.4732	-25.0791	-25.262	26.6725	12.7069	-59.5739	-27.4437	18.0864
13.3333	23.7911	25.713	-23.6909	-25.3207	-25.4827	26.85	12.6738	-59.6237	-27.719	18.0765
13.375	23.8461	25.8217	-23.9292	-25.575	-25.7066	27.0055	12.6937	-59.6784	-28.0105	18.2632
13.4167	24.0157	25.9337	-24.0613	-25.7139	-25.8304	26.8992	12.4691	-59.857	-28.3013	18.6043
13.4583	24.1307	26.0329	-24.3298	-25.9714	-26.0546	27.0252	12.4449	-59.975	-28.4693	18.9275
13.5	24.2739	26.1509	-24.5518	-26.2159	-26.2313	27.222	12.5245	-59.9218	-28.6238	19.0912
13.5417	24.3102	26.132	-24.8553	-26.4567	-26.4286	27.3968	12.5724	-59.9098	-28.8314	19.2015
13.5833	24.4401	26.2284	-25.1305	-26.7438	-26.6709	27.5494	12.5819	-59.996	-29.0678	19.5351
13.625	24.5984	26.3947	-25.3066	-26.9071	-26.7797	27.4633	12.4389	-60.1079	-29.317	19.6144
13.6667	24.6367	26.44	-25.3067	-26.9764	-26.91	27.6572	12.4269	-60.089	-29.5131	19.7123
13.7083	24.7633	26.5649	-25.5942	-27.2302	-27.1225	27.8195	12.4511	-60.1371	-29.7711	19.7553
13.75	24.875	26.7083	-25.8442	-27.5049	-27.339	27.9747	12.5188	-60.1348	-30.0064	19.8605
13.7917	24.7576	26.6246	-26.2071	-27.8571	-27.666	28.4345	12.741	-60.0103	-30.2122	19.9597
13.8333	24.8993	26.8527	-26.4034	-28.0671	-28.159	28.392	12.6894	-60.1057	-30.5206	20.0291
13.875	25.0287	27.0018	-26.6093	-28.3449	-28.3837	28.5767	12.7513	-60.0537	-31.1186	20.2167
13.9167	25.1686	27.1284	-26.9022	-28.6251	-28.6602	28.6994	12.7447	-60.1463	-31.4128	20.5326
13.9583	25.3022	27.2817	-27.1811	-28.8915	-28.8805	28.9176	12.842	-60.0924	-31.5988	20.6812
14	25.2401	27.308	-27.4721	-29.1695	-29.1381	29.0788	12.899	-60.0793	-31.8367	20.7856
14.0417	25.4194	27.3923	-27.7827	-29.5005	-29.4403	29.1679	12.8161	-59.8132	-31.8898	20.9911
14.0833	25.6121	27.5886	-27.9763	-29.6637	-29.8495	29.1298	12.7409	-59.8393	-32.1434	21.0885
14.125	26.0029	27.8836	-28.1651	-29.9364	-30.0992	29.2966	12.8049	-59.8498	-32.3998	21.1884
14.1667	26.1466	28.0083	-28.4349	-30.1951	-30.3429	29.491	12.8797	-59.7578	-32.5967	20.927
14.2083	26.2763	28.1431	-28.7418	-30.4393	-30.5973	29.6716	12.9323	-59.7732	-32.8426	21.016
14.25	26.6537	28.4267	-28.9871	-30.7112	-30.7893	29.8694	12.9944	-59.7638	-33.0652	21.1498
14.2917	26.9123	28.5752	-29.5367	-31.1504	-31.1385	30.0508	13.082	-59.7713	-33.2908	21.2534
14.3333	27.0497	28.783	-29.8362	-31.4555	-31.3926	30.2337	13.1276	-59.7541	-33.5542	21.3762
14.375	27.2401	28.9582	-30.1127	-31.6953	-31.5639	30.4682	13.0366	-59.9257	-33.8731	21.4762
14.4167	27.3827	29.1019	-30.4837	-32.029	-31.8112	30.6367	13.1021	-59.9337	-34.1723	21.5866
14.4583	27.587	29.2983	-30.7311	-32.1876	-32.061	30.5906	12.9966	-60.0106	-34.425	21.6825
14.5	27.7108	29.4553	-31.0463	-32.4635	-32.2951	30.8168	13.1316	-59.9367	-34.6034	21.5398
14.5417	27.8284	29.5726	-31.4043	-32.8157	-32.6379	30.8712	13.4467	-59.731	-34.7173	21.703
14.5833	27.9654	29.7253	-31.7301	-33.1277	-32.898	31.0382	13.5049	-59.7475	-35.0292	21.7853
14.625	28.1957	29.8539	-32.0663	-33.4001	-33.1437	31.2907	13.5986	-59.738	-35.1906	21.9123
14.6667	28.3344	29.951	-32.3956	-33.7484	-33.4655	31.3788	13.5382	-59.4994	-35.2727	22.1311
14.7083	28.4924	30.0833	-32.7012	-34.0394	-33.73	31.5702	13.5815	-59.51	-35.5548	22.1505
14.75	28.7668	30.2498	-33.0341	-34.3329	-33.9808	31.7621	13.6332	-59.5368	-35.8309	22.2742
14.7917	28.8541	30.3759	-33.3936	-34.6954	-34.2923	31.8888	13.5875	-59.6618	-35.8979	22.5708
14.8333	29.0946	30.2462	-33.9016	-35.1044	-34.58	32.1009	13.6032	-59.6751	-36.1994	22.6555
14.875	29.4775	30.5455	-34.1214	-35.1997	-35.12	32.1071	13.5576	-59.7049	-36.5026	22.7753
14.9167	29.6315	30.6608	-34.4504	-35.5313	-35.442	32.2838	13.5533	-59.7833	-36.9054	22.9043
14.9583	29.8127	30.854	-34.7292	-35.7538	-35.6202	32.4602	13.3857	-59.9559	-37.2586	23.0094
15	30.0029	31.203	-34.9033	-36.0111	-35.907	32.6198	13.4466	-59.973	-37.5563	23.1077
15.0417	30.1425	31.3556	-35.2414	-36.2957	-36.1781	32.8058	13.5271	-59.9526	-37.8859	22.8945
15.0833	30.3179	31.501	-35.5712	-36.6148	-36.45	33.0019	13.5766	-59.9612	-38.18	23.0068
15.125	30.3977	31.859	-35.7226	-36.812	-36.7243	33.2067	13.6427	-59.9266	-38.4159	23.1725
15.1667	30.3168	31.8572	-36.1071	-37.1301	-37.0254	33.3454	13.6426	-59.9902	-38.7759	23.1593
15.2083	30.4591	31.9543	-36.4514	-37.4164	-37.3023	33.5266	13.7019	-59.9934	-39.0266	23.3019
15.25	30.8367	32.1397	-36.8738	-37.97	-37.7358	33.6647	13.7526	-60.0049	-39.3032	23.4125
15.2917	30.9882	32.2711	-37.2325	-38.2878	-38.0154	33.8348	13.8038	-60.017	-39.5637	23.5499
15.3333	31.1926	32.4551	-37.4987	-38.4961	-38.2186	33.7552	13.6746	-60.0983	-39.8429	23.6733
15.375	31.3499	32.5339	-37.8478	-38.8213	-38.5133	33.9202	13.7087	-60.1144	-40.1492	23.7821
15.4167	31.5175	32.7081	-38.1719	-39.1139	-38.7492	34.1369	13.8791	-60.0521	-40.6971	23.713
15.4583	31.6786	32.8173	-38.513	-39.4495	-39.0185	34.2227	13.9179	-59.994	-41.0251	23.8178
15.5	31.8499	32.9368	-38.8548	-39.8297	-39.3053	34.4361	13.9917	-59.9498	-41.2347	24.0185
15.5417	31.9141	33.0337	-39.2546	-40.2594	-39.6914	34.8361	14.2291	-59.873	-41.5272	24.1381
15.5833	32.097	33.1495	-39.5703	-40.5866	-39.9846	35.0117	14.2779	-59.8314	-41.8024	24.2851
15.625	32.0248	33.1293	-39.947	-40.9063	-40.279	35.1614	14.3188	-59.8061	-42.1022	24.4179
15.6667	32.1335	33.2174	-40.3162	-41.308	-40.6469	35.5725	14.5741	-59.6816	-42.3083	24.6544
15.7083	32.2944	33.3753	-40.6421	-41.5896	-40.8864	35.7696	14.7201	-59.7425	-42.8528	24.6239
15.75	32.4403	33.501	-40.9758	-41.8788	-41.1507	35.9269	14.795	-59.6845	-43.0397	24.7681
15.7917	32.5303	33.5546	-41.416	-41.915	-41.2193	36.1085	14.8625	-59.6573	-43.2907	24.9557
15.8333	32.6407	33.6867	-41.7447	-42.2516	-41.5029	36.2469	14.8804	-59.6873	-43.6154	25.1193
15.875	32.7951	33.8281	-42.0648	-42.5802	-41.7951	36.36	14.9244	-59.6742	-43.8977	25.2583
15.9167	32.9114	33.931	-42.0971	-42.6522	-41.9037	36.6177	14.7101	-59.8676	-44.2837	25.3804
15.9583	33.0898	34.0787	-42.4446	-42.9954	-42.205	36.727	14.7243	-59.9225	-44.63	25.4202
16	33.2777	34.2431	-42.7657	-43.2789	-42.4637	36.9134	14.8579	-59.8133	-45.0966	25.3561
16.0417	33.5888	34.4239	-43.1024	-43.6031	-42.8218	37.0677	14.876	-59.81	-45.3908	25.4542
16.0833	33.7632	34.5793	-43.4132	-43.9099	-43.0865	37.2311	14.9543	-59.7469	-45.5904	25.6973
16.125	33.9301	34.6696	-43.7315	-44.2411	-43.3674	37.3789	14.9835	-59.7327	-45.88	25.8339
16.1667	34.1139	34.8378	-44.0653	-44.5299	-43.6395	37.5438	15.0557	-59.7004	-46.0926	26.0141
16.2083	34.1404	35.0146	-44.1599	-44.713	-43.8368	37.6415	15.1037	-59.6917	-46.3704	26.1543
16.25	34.2784	35.1085	-44.55	-45.1228	-44.2081	38.0503	15.3573	-59.5497	-46.5962	26.3715
16.2917	34.3565	35.2865	-44.895	-45.437	-44.4838	38.1668	15.4052	-59.551	-46.879	26.4978
16.3333	34.5169	35.3965	-45.2131	-45.7336	-44.742	38.2915	15.4445	-59.5091	-47.0932	26.6327
16.375	34.6085	35.5144	-45.5377	-46.0459	-45.0158	38.4167	15.4421	-59.4993	-47.3727	26.776
16.4167	34.7989	35.6655	-45.86	-46.348	-45.2804	38.5585	15.4904	-59.4714	-47.6078	26.9375
16.4583	34.7749	35.7217	-46.1802	-46.6732	-45.5436	38.6662	15.5308	-59.4922	-47.9065	27.0509
16.5	34.9302	35.8501	-46.4906	-46.9631	-45.8053	38.7985	15.5634	-59.4535	-48.1438	27.2329
16.5417	34.7719	35.7505	-46.5976	-47.0547	-45.9515	38.9378	15.5881	-59.4563	-48.3954	27.3655
16.5833	34.8867	35.8676	-46.9364	-47.4007	-46.2242	39.0341	15.5808	-59.4907	-48.7184	27.5279
16.625	34.82	35.8385	-47.2987	-47.7112	-46.4863	39.1883	15.6084	-59.4726	-48.9704	27.6616
16.6667	35.0792	35.9976	-47.5914	-47.9683	-46.6956	39.384	15.7213	-59.3762	-49.4698	27.6223
16.7083	35.2356	36.1412	-47.8351	-48.2013	-47.3008	39.1995	15.7958	-59.1655	-49.6167	27.7693
16.75	35.393	36.305	-48.0956	-48.3914	-47.4618	38.9887	15.6238	-59.2976	-49.9073	27.8651
16.7917	35.5333	36.4618	-48.3672	-48.6166	-47.6418	39.1751	15.751	-59.5559	-50.3849	27.8821
16.8333	35.5911	36.4951	-48.5785	-48.6587	-47.7207	39.3534	15.824	-59.5092	-50.5441	27.9951
16.875	35.6918	36.6222	-48.8799	-48.938	-47.9671	39.3968	15.8239	-59.5423	-50.8546	28.1016
16.9167	35.6619	36.6803	-49.1692	-49.2138	-48.2194	39.5066	15.8419	-59.5483	-51.109	28.2101
16.9583	35.8432	36.8278	-49.4458	-49.4864	-48.461	39.6067	15.8934	-59.5365	-51.318	28.394
17	35.8016	36.8488	-49.7589	-49.8374	-48.8148	39.7384	16.1234	-59.3849	-51.5161	28.5191
17.0417	35.907	36.9698	-50.0337	-50.0901	-49.0539	39.8431	16.1302	-59.3777	-51.7105	28.6706
17.0833	35.9766	37.0887	-50.3042	-50.3649	-49.2643	39.9211	16.1537	-59.3939	-51.9512	28.8065
17.125	36.0045	37.4941	-50.3828	-50.53	-49.497	40.0226	16.2034	-59.3501	-52.1383	28.993
17.1667	36.117	37.6165	-50.6711	-50.7934	-49.751	40.1075	16.0949	-59.4626	-52.4446	29.3579
17.2083	36.2364	37.7291	-50.9382	-51.0351	-49.9502	40.2178	16.1547	-59.4297	-52.6267	29.542
17.25	36.3625	37.8407	-51.2017	-51.2888	-50.1793	40.3182	16.165	-59.4206	-52.8541	29.6519
17.2917	36.4445	37.9439	-51.5022	-51.5535	-50.4207	40.3687	16.1281	-59.417	-52.7633	30.0106
17.3333	36.5249	38.0138	-51.8293	-51.8858	-50.7473	40.698	16.3331	-59.3452	-52.9746	30.1147
17.375	36.5484	38.1253	-51.8457	-51.9556	-50.8938	40.8103	16.3755	-59.2736	-53.1043	30.328
17.4167	36.8048	38.2692	-52.106	-52.1753	-51.1057	40.8962	16.4027	-59.2756	-53.3029	30.4418
17.4583	36.9304	38.3777	-52.327	-52.4071	-51.2721	41.0054	16.4567	-59.1918	-53.4195	30.6055
17.5	37.0048	38.4528	-52.6327	-52.7239	-51.591	41.3503	16.6417	-59.1894	-53.6052	30.7102
17.5417	37.1118	38.587	-52.8644	-52.8995	-51.7606	41.4295	16.6981	-59.1244	-53.7162	30.5154
17.5833	37.2172	38.6783	-53.0993	-53.1121	-51.9259	41.4746	16.7061	-59.1064	-53.8861	30.6244
17.625	37.5848	38.9497	-53.2624	-53.2768	-52.0525	41.5548	16.851	-59.3462	-54.2743	30.6122
17.6667	37.6874	39.0244	-53.5043	-53.5349	-52.29	41.5387	16.7841	-59.0708	-54.2647	30.8205
17.7083	37.7805	39.1149	-53.7077	-53.7195	-52.4296	41.6331	16.8646	-58.9922	-54.3782	30.6434
17.75	37.9237	39.2211	-53.9311	-53.9391	-52.5806	41.7189	16.9393	-58.9348	-54.4829	30.8304
17.7917	37.9591	39.5713	-53.9865	-54.0534	-52.7441	41.821	16.999	-58.8916	-54.6128	30.9607
17.8333	38.1008	39.6627	-54.2256	-54.2243	-52.9203	41.8627	17.0515	-58.8884	-54.7455	31.0835
17.875	38.24	39.753	-54.4511	-54.4245	-53.068	41.9192	17.071	-58.8757	-54.9241	31.1891
17.9167	38.3711	39.8592	-54.6531	-54.543	-53.1683	42.1283	17.168	-59.1373	-55.2445	31.2077
17.9583	38.5976	40.0049	-54.8478	-54.7309	-53.3133	42.1718	17.2074	-59.1453	-55.4141	31.307
18	38.7458	40.0827	-55.0427	-54.8769	-53.4576	42.0022	17.2516	-59.1097	-55.5406	31.3792
18.0417	38.8363	40.1937	-55.2467	-55.0396	-53.593	42.0722	17.2592	-59.1556	-55.7317	31.4179
18.0833	39.0022	40.3629	-55.3104	-55.4722	-53.9223	42.0212	17.2742	-59.1836	-55.901	31.5067
18.125	39.3987	40.6042	-55.4447	-55.6726	-54.068	42.0914	17.2884	-59.1863	-56.0831	31.6197
18.1667	39.4806	40.4243	-55.8379	-55.9533	-54.2671	42.0448	17.2379	-58.977	-56.0727	31.7472
18.2083	39.5613	40.5225	-56.0193	-56.1209	-54.4107	42.099	17.2822	-59.0068	-56.2539	31.84
18.25	39.4683	40.5077	-56.2378	-56.2758	-54.5591	42.1763	17.3097	-59.0513	-56.4461	31.8838
18.2917	39.5129	40.5232	-56.4757	-56.542	-54.7773	42.5143	17.5499	-58.9293	-56.5667	32.0285
18.3333	39.4233	40.5568	-56.4369	-56.5387	-54.8488	42.5594	17.568	-58.9683	-56.725	32.1395
18.375	39.6558	40.6978	-56.6253	-56.7029	-54.9522	42.6885	17.6375	-58.9467	-56.8192	32.3444
18.4167	39.7484	40.7859	-56.7843	-56.8624	-55.0943	42.7508	17.6665	-58.9571	-56.9663	32.442
18.4583	39.797	40.8645	-56.9382	-56.9839	-55.1817	42.8882	17.7563	-58.8725	-57.1705	32.3324
18.5	39.8476	41.1455	-56.8991	-57.0121	-55.274	42.9581	17.7639	-58.9017	-57.3231	32.4434
18.5417	39.9512	41.2279	-57.0766	-57.146	-55.3612	43.081	17.7915	-59.2602	-57.3905	32.6477
18.5833	40.029	41.2762	-57.2313	-57.2985	-55.4757	43.1306	17.8055	-59.2782	-57.5731	32.7112
18.625	40.1826	41.417	-57.2957	-57.336	-55.8618	43.015	17.7334	-59.3047	-57.7352	32.8085
18.6667	40.3109	41.7294	-57.3142	-57.3673	-55.9319	43.1798	17.8802	-59.4085	-58.1086	32.7428
18.7083	40.4137	41.8462	-57.4202	-57.8274	-56.3031	43.0676	17.7988	-59.185	-58.0864	32.9214
18.75	40.6023	41.9921	-57.4741	-57.9534	-56.6726	42.9749	17.7698	-59.235	-58.2915	33.0142
18.7917	40.7175	42.0985	-57.5869	-58.0061	-56.6916	42.7792	17.5932	-59.3784	-58.4679	33.0825
18.8333	41.0284	42.3124	-57.6771	-58.1019	-56.7298	42.9064	17.3558	-59.6294	-58.7529	33.1825
18.875	41.1001	42.3485	-57.8702	-58.3005	-56.9213	42.8453	17.6171	-59.4791	-58.8305	33.349
18.9167	41.0262	42.3498	-58.0326	-58.4445	-57.0341	42.9031	17.6214	-59.5754	-59.0662	33.3907
18.9583	41.0985	42.4331	-58.1742	-58.5946	-57.1535	42.977	17.6775	-59.5857	-59.2133	33.543
19	41.2457	42.5321	-58.3198	-58.734	-57.2784	43.0502	17.7008	-59.6771	-59.3982	33.6558
19.0417	41.2856	42.5234	-58.5337	-58.673	-57.1542	43.2719	17.8171	-59.6217	-59.6468	33.5287
19.0833	41.3522	42.5844	-58.6732	-58.7964	-57.2993	43.3167	17.82	-59.6686	-59.7869	33.5788
19.125	41.4524	42.6539	-58.8087	-58.9163	-57.3906	43.4135	17.8429	-59.6854	-59.8845	33.7654
19.1667	41.5521	42.7397	-58.932	-59.0412	-57.5048	43.503	17.9911	-59.6828	-59.9845	33.9148
19.2083	41.8135	43.0641	-58.9121	-59.1311	-57.6337	43.5584	18.0133	-59.7123	-60.1227	33.9819
19.25	41.9363	43.175	-58.983	-59.2015	-57.6581	43.7585	17.778	-59.9388	-60.4038	34.0741
19.2917	42.0091	43.2273	-59.0916	-59.335	-57.7712	43.8359	17.7711	-59.985	-60.5841	34.133
19.3333	42.1835	43.4427	-59.4019	-59.6894	-58.0453	43.8293	17.7738	-60.0879	-60.7942	34.1188
19.375	42.2684	43.495	-59.544	-59.886	-58.2437	43.8167	17.9718	-59.9414	-60.8598	34.2501
19.4167	42.1704	43.5402	-59.4449	-59.8565	-58.3229	43.9068	17.9879	-60.0078	-61.0008	34.332
19.4583	41.9674	43.4751	-59.6501	-60.0709	-58.5183	43.9548	18.2169	-59.9098	-61.1083	34.4378
19.5	41.8028	43.3359	-59.8796	-60.199	-58.6605	44.028	18.1734	-59.998	-61.2983	34.4523
19.5417	41.9682	43.0606	-60.2052	-60.4117	-58.7845	44.1177	18.1567	-60.0848	-61.4434	34.5357
19.5833	42.0425	43.1323	-60.3482	-60.5572	-58.8907	44.199	18.1671	-60.1203	-61.5518	34.7553
19.625	42.0353	43.2613	-60.203	-60.5452	-58.9802	44.332	18.1625	-60.1964	-61.6912	34.8516
19.6667	42.046	43.2626	-60.3804	-60.7347	-59.1607	44.3425	18.0437	-60.1899	-61.6248	35.0783
19.7083	42.122	43.3231	-60.4956	-60.9133	-59.2886	44.4216	18.0292	-60.251	-61.8291	35.1258
19.75	42.1656	43.4003	-60.658	-61.0492	-59.4502	44.5007	18.049	-60.3024	-61.9809	35.1906
19.7917	42.2437	43.4437	-60.7759	-61.1832	-59.562	44.5882	18.052	-60.3447	-62.1395	35.2797
19.8333	42.2391	43.4309	-60.6801	-61.1274	-59.5838	44.6918	18.0722	-60.4113	-62.2883	35.3768
19.875	42.113	43.3412	-60.9071	-61.3172	-59.7917	44.713	18.0024	-60.5091	-62.2242	35.6204
19.9167	42.1985	43.3586	-61.0483	-61.4456	-59.9233	44.8451	18.054	-60.5367	-62.3553	35.7452
19.9583	42.2009	43.4192	-61.2037	-61.5809	-60.0457	44.9264	18.0826	-60.5793	-62.5252	35.8567
20	42.3474	43.4563	-61.2809	-61.6542	-60.0908	45.1439	17.8122	-60.8016	-62.7801	35.9602
20.0417	42.3527	43.4062	-61.2675	-61.5621	-60.0868	45.2951	17.8129	-60.8686	-62.9441	36.0638
20.0833	42.5291	43.5717	-61.6453	-61.9982	-60.374	45.2941	17.7164	-61.0001	-62.9044	36.3484
20.125	42.6487	43.64	-61.7987	-62.1779	-60.5216	45.4021	17.7075	-61.0447	-63.1206	36.4226
20.1667	42.634	43.7005	-61.9584	-62.3488	-60.6609	45.4763	17.7248	-61.0967	-63.2932	36.5161
20.2083	42.7203	43.7707	-62.0905	-62.5104	-60.7405	45.6184	17.7949	-61.0284	-63.3875	36.3858
20.25	42.8318	43.8503	-62.2449	-62.6711	-60.8858	45.7193	17.8005	-61.0658	-63.5544	36.4591
20.2917	42.9441	44.0146	-62.328	-62.7445	-61.0141	45.5549	17.669	-61.2114	-63.7952	36.4844
20.3333	43.024	44.0296	-62.4987	-62.9725	-61.2242	45.5549	17.6527	-61.0186	-63.8448	36.6374
20.375	42.8551	43.8485	-62.5256	-62.9528	-61.3011	45.6495	17.6792	-61.0739	-64.0066	36.7062
20.4167	42.9387	44.006	-62.6778	-63.1216	-61.4229	45.7441	17.7068	-61.0693	-64.1413	36.8682
20.4583	43.1846	44.1357	-62.9109	-63.2643	-61.5698	45.8461	17.7191	-61.1475	-64.3157	36.9815
20.5	43.26	44.1655	-63.1294	-63.4777	-61.3775	46.2219	17.5557	-61.3896	-64.5577	37.0695
20.5417	43.3367	44.2401	-63.3003	-63.6599	-61.4625	46.2784	17.4945	-61.5172	-64.8557	37.4028
20.5833	43.4645	44.0831	-63.6323	-63.8681	-61.6191	46.3779	17.5024	-61.5752	-65.0497	37.4724
20.625	43.5514	44.1626	-63.7987	-64.0443	-61.767	46.4944	17.5289	-61.5572	-65.2002	37.6286
20.6667	43.6293	44.2249	-63.971	-64.2193	-61.9229	46.594	17.5489	-61.5967	-65.3226	37.7798
20.7083	43.6171	44.2799	-63.8696	-64.187	-61.9706	46.7535	17.6639	-61.5396	-65.7676	37.7191
20.75	43.6829	44.3204	-64.055	-64.3643	-62.216	46.8169	17.6519	-61.206	-65.8646	37.68
20.7917	43.7735	44.4036	-64.2112	-64.4958	-62.3386	46.9593	17.739	-61.1992	-66.0318	37.4784
20.8333	43.8637	44.503	-64.3556	-64.6416	-62.4597	47.1117	17.7801	-61.1364	-66.1337	37.2833
20.875	43.9446	44.5849	-64.5224	-64.7856	-62.6222	47.222	17.7464	-61.188	-66.3071	37.334
20.9167	44.0466	44.6753	-64.6392	-64.9453	-62.7675	47.3229	17.7776	-61.2212	-66.5131	37.4019
20.9583	44.0875	44.692	-64.8804	-65.1757	-62.9441	47.7114	17.9903	-61.1613	-66.6241	37.5569
21	44.137	44.7602	-65.0592	-65.3422	-63.1093	47.7764	17.9757	-61.2587	-66.9055	37.5742
21.0417	44.195	44.8387	-65.1741	-65.4529	-63.228	47.5115	18.0283	-61.1682	-66.9853	37.6761
21.0833	44.1892	45.1311	-65.1217	-65.4694	-63.3687	47.6281	18.0302	-61.2013	-67.1678	37.7363
21.125	44.0205	45.0203	-65.3504	-65.6131	-63.5269	47.7271	18.0496	-61.2502	-67.4064	37.7889
21.1667	44.1783	45.1332	-65.5108	-65.7636	-63.668	47.8593	18.0874	-61.2386	-67.5404	37.904
21.2083	44.1596	45.0826	-65.5212	-65.6917	-63.6945	47.9993	18.0934	-61.2833	-67.6621	37.9474
21.25	44.2689	45.1952	-65.6062	-65.738	-63.8153	47.8231	17.9537	-61.3701	-67.8396	38.033
21.2917	44.3198	45.268	-65.7705	-65.8974	-63.9773	47.9177	17.945	-61.4148	-68.0483	38.0787
21.3333	44.2582	45.2222	-65.9322	-66.0875	-64.1798	47.9454	17.8888	-61.5481	-68.1316	38.3475
21.375	44.2442	45.1936	-66.1722	-65.9632	-64.1086	48.1546	17.9621	-61.501	-68.1969	38.3171
21.4167	44.4209	45.2589	-66.3142	-66.12	-64.2765	48.2429	17.9616	-61.5267	-68.3674	38.3856
21.4583	44.5055	45.664	-66.4871	-66.433	-64.5819	48.2789	17.987	-61.5347	-68.5532	38.429
21.5	44.5515	45.6554	-66.6896	-66.6742	-64.854	48.3222	18.2337	-61.3777	-68.629	38.4683
21.5417	44.6226	45.715	-66.863	-66.8697	-65.0554	48.3835	18.174	-61.4479	-68.8783	38.4389
21.5833	44.7025	45.8263	-66.9908	-66.9777	-65.1529	48.5734	17.8993	-61.6885	-69.1774	38.4547
21.625	44.7748	45.8875	-67.1404	-67.1493	-65.3144	48.6725	17.8953	-61.6638	-69.3688	38.5388
21.6667	44.8545	45.9743	-67.3044	-67.311	-65.4921	48.753	17.8917	-61.6784	-69.5162	38.6332
21.7083	44.8018	46.0208	-67.2285	-67.3154	-65.5616	48.8325	17.9487	-61.6651	-69.6169	38.8155
21.75	44.9459	46.0438	-67.4226	-67.5377	-65.8043	48.8557	18.2117	-61.4347	-69.5964	38.8494
21.7917	44.9833	46.1681	-67.6213	-67.7141	-65.9664	48.9502	18.2459	-61.4457	-69.7459	38.586
21.8333	45.0636	46.3165	-67.7497	-67.8788	-66.0918	49.0804	18.3097	-61.3571	-69.9653	38.4153
21.875	45.1438	46.3877	-67.9251	-68.0239	-66.2656	49.2023	18.3252	-61.3899	-70.116	38.4599
21.9167	45.0692	46.449	-68.0892	-68.2418	-66.4137	49.2985	18.3486	-61.4132	-70.2898	38.5318
21.9583	45.1657	46.739	-68.0692	-68.3318	-66.5352	49.4448	18.4241	-61.3241	-70.4273	38.3724
22	45.1945	46.748	-68.2823	-68.5609	-66.8028	49.6548	18.6387	-61.2095	-70.5547	38.4182
22.0417	45.3518	46.8854	-68.7063	-68.9325	-67.0853	49.7023	18.6333	-61.2965	-70.8219	38.3999
22.0833	45.4189	46.9496	-68.8737	-69.1049	-67.2511	49.8004	18.6572	-61.2874	-70.9336	38.4953
22.125	45.4943	46.997	-69.0549	-69.2668	-67.4077	49.8897	18.6654	-61.3009	-71.0835	38.5681
22.1667	45.5952	47.1124	-69.1652	-69.349	-67.4522	49.703	18.4596	-61.4254	-71.2646	38.6416
22.2083	45.7709	47.179	-69.3128	-69.5021	-67.5849	49.8196	18.4931	-61.3738	-71.3162	38.7508
22.25	45.8535	47.205	-69.4997	-69.6269	-67.7071	49.9455	18.5798	-61.326	-71.3603	38.5131
22.2917	45.9189	47.2826	-69.6666	-69.8061	-67.8593	50.015	18.5638	-61.3044	-71.2109	38.4958
22.3333	45.919	47.2369	-69.6487	-69.7439	-67.8774	50.1106	18.5689	-61.2766	-71.3399	38.5878
22.375	45.9878	47.2861	-69.8075	-69.8938	-68.0234	50.1877	18.5746	-61.2644	-71.4745	38.6474
22.4167	46.0896	47.3871	-69.9207	-70.0149	-68.1164	50.399	18.701	-61.5255	-71.8041	38.5959
22.4583	46.166	47.4472	-70.08	-70.1491	-68.2819	50.4851	18.7136	-61.5318	-71.9349	38.6516
22.5	46.0904	47.3685	-70.3222	-70.3062	-68.4376	50.5698	18.71	-61.5204	-72.0634	38.691
22.5417	46.066	47.3627	-70.2269	-70.2725	-68.4845	50.6787	18.7666	-61.5166	-72.1547	38.8593
22.5833	46.1031	47.4016	-70.4354	-70.4989	-68.7384	50.7129	19.0203	-61.3565	-72.2268	38.905
22.625	45.9169	47.3038	-70.6497	-70.687	-68.9725	50.7309	18.986	-61.4402	-72.4707	39.1967
22.6667	45.9501	47.3707	-70.8121	-70.8556	-69.1217	50.8151	18.9621	-61.4616	-72.6675	39.1993
22.7083	45.9909	47.3687	-70.9884	-71.0135	-69.2697	50.8985	18.9972	-61.4728	-72.8112	39.2371
22.75	46.0307	47.4151	-71.1199	-71.1599	-69.4252	50.9714	19.0169	-61.45	-72.9526	39.2837
22.7917	46.0614	47.4694	-71.2646	-71.2865	-69.5874	51.0345	19.0376	-61.4428	-73.0748	39.3311
22.8333	46.1001	47.7518	-71.2591	-71.4035	-69.7234	51.1051	19.0426	-61.402	-73.228	39.3877
22.875	46.1389	47.7439	-71.4621	-71.6346	-69.9806	51.4438	19.2278	-61.3046	-73.37	39.3959
22.9167	46.1955	47.8458	-71.5586	-71.7087	-70.0468	51.6181	18.9833	-62.0537	-73.6292	39.3892
22.9583	46.2367	47.8476	-71.7496	-71.9192	-70.2917	51.9474	19.123	-62.4388	-73.746	39.4266
23	46.2101	47.9087	-71.8766	-72.0494	-70.4156	51.9762	19.1253	-62.9002	-73.885	39.4829
23.0417	46.2738	48.0041	-71.991	-72.1088	-70.503	52.1311	19.2238	-63.6585	-74.1697	39.3951
23.0833	46.3045	48.0337	-72.1675	-72.2888	-70.7031	52.0887	19.4545	-63.9305	-74.3152	39.5513
23.125	46.2479	48.08	-72.2973	-72.4145	-70.8502	52.1564	19.4372	-64.3644	-74.4663	39.5842
23.1667	46.2962	48.1597	-72.3889	-72.5026	-70.9284	52.2665	19.5325	-64.6438	-74.6184	39.4537
23.2083	46.3272	48.215	-72.5343	-72.6445	-71.0867	52.2775	19.4582	-65.0939	-74.7715	39.6514
23.25	46.2504	48.159	-72.6842	-72.8689	-71.2091	52.3299	19.4708	-65.4644	-74.9136	39.6786
23.2917	46.2337	48.2019	-72.8465	-73.0319	-71.4021	52.5359	19.7157	-65.6408	-74.9994	39.6972
23.3333	46.267	48.2458	-72.9287	-73.1644	-71.5145	52.5863	19.6743	-65.9421	-75.1379	39.7083
23.375	46.2231	48.0827	-73.2124	-73.3117	-71.6336	52.6445	19.6512	-66.2502	-75.2824	39.7464
23.4167	46.2201	48.0334	-73.385	-73.1867	-71.5866	52.7766	19.6889	-66.4299	-75.3793	39.9049
23.4583	46.2591	48.0939	-73.5006	-73.2987	-71.7253	52.7662	19.6868	-66.7148	-75.5042	39.892
23.5	46.2851	47.8794	-73.5971	-73.3965	-71.8379	52.8064	19.6771	-66.914	-75.6271	39.9566
23.5417	46.332	47.9186	-73.7082	-73.497	-71.9405	52.8886	19.7282	-67.0446	-75.7283	40.1333
23.5833	46.3873	47.9496	-73.824	-73.6372	-72.0741	52.9295	19.69	-67.2718	-75.8585	40.123
23.625	46.1899	47.9989	-73.7319	-73.6276	-72.1731	52.9865	19.704	-67.413	-75.9784	40.1823
23.6667	46.2253	48.0326	-73.8594	-73.7525	-72.2882	53.0426	19.7194	-67.5208	-76.17	40.2673
23.7083	46.2599	48.0658	-73.9834	-73.9246	-72.4099	53.0648	19.7031	-67.6448	-76.3	40.2877
23.75	46.2126	48.1012	-73.8833	-73.9127	-72.4806	53.1122	19.7225	-67.6931	-76.4196	40.3289
23.7917	46.2589	48.1308	-73.9865	-74.0604	-72.5924	53.1842	19.7097	-67.708	-76.5605	40.4316
23.8333	46.3045	48.194	-74.0381	-74.188	-72.7361	53.2996	19.7155	-67.7642	-76.6633	40.4704
23.875	46.2838	48.1679	-74.1964	-74.1	-72.7131	53.3738	19.7405	-67.7451	-76.7882	40.5621
23.9167	46.3743	48.2788	-74.2567	-74.1201	-72.7479	53.1806	19.5694	-67.7883	-76.9514	40.6456
23.9583	46.415	48.3484	-74.3883	-74.251	-72.8624	53.182	19.5629	-67.7685	-77.035	40.7226
24	46.4147	48.3368	-74.5579	-74.1577	-72.8521	53.2495	19.5669	-67.7171	-77.141	40.8017
24.0417	46.5084	48.4543	-74.6303	-74.1898	-72.874	53.0408	19.4003	-67.7124	-77.2769	40.8978
24.0833	46.5684	48.5222	-74.7398	-74.3083	-73.0001	53.06	19.415	-67.6185	-77.3499	40.9713
24.125	46.5547	48.5002	-74.6817	-74.252	-73.0176	53.1042	19.4311	-67.4915	-77.4367	41.0807
24.1667	46.6702	48.667	-74.6884	-74.6644	-73.3426	53.0878	19.431	-67.3418	-77.571	41.1644
24.2083	46.7797	48.7355	-74.7891	-74.8035	-73.4207	53.1036	19.4414	-67.1682	-77.6091	41.1657
24.25	46.7666	48.7311	-74.6492	-74.7592	-73.4747	53.1447	19.4544	-67.0284	-77.8092	41.261
24.2917	46.9327	48.9059	-75.0457	-75.0975	-73.7314	53.1439	19.4352	-66.8895	-77.9122	41.6096
24.3333	46.9912	48.9892	-75.1593	-75.2358	-73.8447	53.1936	19.4849	-66.5925	-77.9528	41.7861
24.375	47.1475	49.0633	-75.2687	-75.3794	-73.9893	53.2517	19.4852	-66.3228	-77.9494	41.8805
24.4167	47.0468	49.1027	-75.4069	-75.577	-74.1209	53.1775	19.7488	-65.8606	-78.0367	41.9912
24.4583	47.1018	49.1829	-75.5159	-75.7196	-74.2557	53.2392	19.7651	-65.5833	-78.1211	42.0606
24.5	47.1321	49.2493	-75.7279	-75.6052	-74.2001	53.3737	19.7747	-65.2688	-78.203	42.1471
24.5417	47.2278	49.352	-75.8243	-75.7624	-74.3312	53.4211	19.8024	-64.9337	-78.3399	42.2587
24.5833	47.4155	49.4117	-76.1563	-76.0789	-74.537	53.4845	19.7899	-64.6189	-78.4226	42.3048
24.625	47.4395	49.4656	-75.9499	-75.9531	-74.4737	53.2555	19.615	-64.3438	-78.5026	42.3936
24.6667	47.5318	49.4973	-76.0374	-76.1107	-74.6412	53.3274	19.5955	-63.9425	-78.6207	42.4906
24.7083	47.623	49.6044	-76.146	-76.2815	-74.7802	53.3559	19.5776	-63.5796	-78.7018	42.5146
24.75	47.6063	49.9242	-76.0788	-76.3257	-74.8999	53.4006	19.5957	-63.1463	-78.78	42.6159
24.7917	47.6743	50.0036	-76.187	-76.4691	-75.0257	53.419	19.6153	-62.6775	-78.5926	42.7506
24.8333	47.7406	50.0743	-76.3153	-76.6247	-75.1734	53.4204	19.5622	-62.2799	-78.6418	43.0494
24.875	47.9123	50.1529	-76.406	-76.7756	-75.2845	53.4551	19.5875	-61.7867	-79.2677	43.1601
24.9167	48.0742	50.3342	-76.7764	-77.1205	-75.5221	53.4707	19.6144	-61.317	-79.8706	43.1641
24.9583	48.1298	50.3853	-76.9544	-77.1752	-75.4544	53.5919	19.7265	-60.7433	-80.3484	43.39
25	48.1863	50.4885	-77.0505	-77.3277	-75.5727	53.5844	19.7237	-60.1925	-80.8776	43.5413
25.0417	48.1218	50.5493	-77.1507	-77.4844	-75.6976	53.5749	19.7559	-59.6328	-81.3766	43.6658
25.0833	48.1965	50.6857	-77.2039	-77.5687	-75.7431	53.6918	19.6261	-59.2791	-81.9746	43.7468
25.125	48.254	50.7898	-77.2519	-77.698	-75.8428	53.7607	19.6357	-58.6707	-82.4114	43.9109
25.1667	48.3105	50.8858	-77.3377	-77.8231	-75.9738	53.7875	19.6712	-58.096	-82.818	43.9995
25.2083	48.4601	51.068	-77.4969	-78.1845	-76.1827	53.7862	19.6995	-57.4802	-83.2036	44.1127
25.25	48.5357	51.1693	-77.5533	-78.3297	-76.2934	53.8585	19.7632	-56.797	-83.4825	44.3105
25.2917	48.6108	51.2795	-77.6307	-78.454	-76.4184	53.8883	19.8118	-56.1639	-83.83	44.4178
25.3333	48.608	51.3644	-77.6786	-78.583	-76.5493	53.9166	19.8275	-55.4901	-84.0496	44.5168
25.375	48.6881	51.5423	-77.7211	-78.6222	-76.5575	53.8929	19.6372	-55.0054	-84.3453	44.5913
25.4167	48.7272	51.6461	-77.7914	-78.7552	-76.6849	53.8769	19.6278	-54.3728	-84.5807	44.9143
25.4583	48.7832	51.7086	-77.8812	-78.9246	-76.8902	54.066	19.817	-53.5996	-84.8055	45.0237
25.5	48.8682	51.4908	-78.0645	-78.9369	-76.8923	54.074	19.8599	-52.9061	-85.0035	45.1653
25.5417	48.8741	51.7907	-77.9846	-78.9701	-76.9604	54.1236	19.9465	-52.0959	-85.072	45.0067
25.5833	49.1684	52.0223	-77.997	-79.0842	-77.0503	54.1393	19.9764	-51.37	-85.2117	45.1351
25.625	49.3846	52.1894	-78.0737	-79.1773	-77.1461	54.1533	20.0148	-50.622	-85.3238	45.246
25.6667	49.502	52.2797	-78.1029	-79.2485	-77.196	54.2425	20.1483	-49.7929	-85.6492	45.2012
25.7083	49.5843	52.3882	-78.0831	-79.2536	-77.1728	53.9824	19.9951	-49.0859	-85.7199	45.2937
25.75	49.7115	52.5055	-78.3728	-79.4992	-77.3133	53.9669	20.0475	-48.3014	-85.7645	45.3845
25.7917	49.6122	52.5546	-78.4205	-79.6022	-77.3777	53.9423	20.0754	-47.4884	-85.7832	45.4658
25.8333	49.6268	52.6447	-78.4637	-79.7008	-77.4407	53.9166	20.129	-46.6807	-85.7682	45.5789
25.875	49.6923	52.7773	-78.4504	-79.6837	-77.4066	53.6489	19.9777	-45.8364	-85.7368	45.6735
25.9167	49.7255	52.852	-78.481	-79.7781	-77.4755	53.6427	19.9745	-44.9633	-85.6385	45.8023
25.9583	49.7589	52.9517	-78.5155	-79.8355	-77.5502	53.6279	20.0151	-44.1124	-85.5489	45.8896
26	49.5773	52.8886	-78.58	-79.8977	-77.622	53.6725	20.0305	-43.2516	-85.4271	45.9519
26.0417	49.6002	52.9653	-78.5989	-79.8963	-77.6389	53.7453	20.1665	-42.6562	-85.4789	45.9284
26.0833	49.6236	53.0594	-78.6546	-79.9649	-77.6933	53.736	20.2136	-41.7898	-85.3517	46.0371
26.125	49.6637	53.1367	-78.7456	-79.9939	-77.761	53.7263	20.2362	-40.9143	-85.1916	46.1118
26.1667	49.731	53.1441	-78.9433	-80.1356	-77.8171	53.7076	20.2762	-40.0221	-85.0646	46.194
26.2083	49.665	53.1499	-79.1359	-80.2411	-77.6572	53.7947	20.3329	-39.097	-84.888	46.3003
26.25	49.6743	53.2152	-79.2981	-80.2995	-77.7586	53.746	20.3567	-38.2465	-84.647	46.5675
26.2917	49.7088	53.2798	-79.4874	-80.3448	-77.806	53.7395	20.407	-37.3534	-84.3839	46.6277
26.3333	49.6128	53.2673	-79.6526	-80.3859	-77.8669	53.7574	20.4241	-36.4356	-84.0999	46.6872
26.375	49.6882	53.3631	-79.8097	-80.3623	-77.8132	53.8432	20.2177	-35.6986	-83.8887	46.7622
26.4167	49.721	53.4165	-79.991	-80.3997	-77.8708	53.8542	20.2733	-34.7566	-83.5238	46.8796
26.4583	49.9326	53.5414	-80.191	-80.4324	-77.925	53.8561	20.2698	-33.7909	-83.2126	46.9389
26.5	49.6648	53.3683	-80.4601	-80.2561	-77.82	53.8732	20.2918	-32.8619	-82.8711	47.0141
26.5417	49.6939	53.444	-80.553	-80.2547	-77.8222	53.9421	20.3839	-32.2414	-82.6804	47.1835
26.5833	49.7056	53.4771	-80.704	-80.2807	-77.8525	53.938	20.3952	-31.2918	-82.2716	47.2639
26.625	49.7408	53.4925	-80.7642	-80.3188	-77.8877	53.9575	20.3172	-30.319	-81.8334	47.3622
26.6667	49.792	53.5838	-80.8736	-80.2988	-77.817	53.6679	20.1443	-29.4947	-81.4751	47.4346
26.7083	49.8631	53.6444	-81.3926	-80.5499	-77.7138	53.754	20.2006	-28.543	-81.0299	47.4966
26.75	49.7153	53.6129	-81.6408	-80.5643	-77.7814	53.7116	20.1899	-27.6194	-80.5494	47.5
26.7917	49.7048	53.6546	-81.8333	-80.5574	-77.8119	53.6772	20.2216	-26.683	-80.0266	47.5542
26.8333	49.71	53.6953	-81.9883	-80.5556	-77.8389	53.6415	20.2532	-25.7264	-79.3989	47.6077
26.875	49.7435	53.5933	-82.2635	-80.6142	-77.9214	53.6125	20.2766	-24.7658	-78.9165	47.6523
26.9167	49.7546	53.6175	-82.3896	-80.5971	-77.9407	53.6095	20.2955	-23.7066	-78.6571	47.5726
26.9583	49.765	53.6413	-82.5111	-80.6079	-77.9631	53.5826	20.3267	-22.7507	-78.1263	47.6206
27	49.7664	53.6725	-82.6048	-80.6311	-77.9905	53.5633	20.3667	-21.7757	-77.6031	47.6523
27.0417	49.7494	53.4705	-82.8161	-80.6851	-78.0145	53.5172	20.3989	-20.7825	--	47.6593
27.0833	49.7484	53.473	-82.8998	-80.6918	-77.7876	53.6536	20.5275	-20.0217	-77.1119	47.5967
27.125	49.7392	53.493	-82.9611	-80.7161	-77.8123	53.5969	20.5524	-19.0648	-76.7499	47.6073
27.1667	49.7381	53.5365	-83.0101	-80.6938	-77.851	53.5822	20.629	-18.0972	-76.1581	47.6357
27.2083	49.5382	53.466	-83.0722	-80.6761	-77.8956	53.5922	20.6893	-17.1451	-75.5668	47.654
27.25	49.5265	53.6967	-82.9229	-80.5778	-77.8434	53.6716	20.5082	-16.373	-74.9196	47.6693
27.2917	49.5245	53.6881	-82.9382	-80.5829	-77.9282	53.5874	20.6697	-15.2481	-74.3953	47.7338
27.3333	49.5219	53.6788	-82.9158	-80.5503	-77.9582	53.555	20.6699	-14.3346	-73.7408	47.6989
27.375	49.5011	53.6427	-82.8645	-80.5225	-77.9756	53.5387	20.6708	-13.336	-73.0874	47.7241
27.4167	49.5557	53.7164	-82.6908	-80.6709	-78.1963	53.4016	20.6711	-12.3707	-72.4362	47.7483
27.4583	49.5778	53.7334	-82.5952	-80.6517	-78.176	53.4212	20.748	-11.3545	-71.7279	47.7875
27.5	49.5826	53.7497	-82.5046	-80.6369	-78.2027	53.4075	20.7852	-10.3796	-70.969	47.8343
27.5417	49.545	53.6824	-82.4758	-80.4218	-78.1127	53.4176	20.7694	-9.4066	-70.3439	47.88
27.5833	49.335	53.4679	-82.4953	-80.4601	-78.1069	53.3518	20.7767	-8.50216	-69.6202	48.0228
27.625	49.3126	53.456	-82.3729	-80.4291	-78.1081	53.3201	20.8013	-7.55701	-68.9181	48.0615
27.6667	49.3062	53.451	-82.2399	-80.3951	-78.1329	53.3049	20.8346	-6.59766	-68.162	48.124
27.7083	49.478	53.5435	-82.0376	-80.3579	-78.1384	53.3237	20.8858	-5.58964	-67.3447	48.2632
27.75	49.4687	53.5415	-81.8403	-80.2902	-78.1212	53.3391	20.7456	-4.68343	-66.5324	48.2866
27.7917	49.5625	53.5571	-81.9458	-80.4059	-78.1999	53.3163	20.7493	-3.77104	-65.8272	48.2933
27.8333	49.6088	53.5652	-81.6927	-80.3038	-78.1579	53.3435	20.5216	-2.9913	-65.0639	48.2912
27.875	49.5796	53.557	-81.4623	-80.2902	-78.1447	53.3455	20.5656	-2.03433	-64.3507	48.3988
27.9167	49.5248	53.5757	-81.2877	-80.3147	-77.9658	53.4204	20.5855	-1.10597	-63.5925	48.4325
27.9583	49.5033	53.571	-81.01	-80.2759	-77.9984	53.401	20.5816	-0.20695	-62.8133	48.416
28	49.5922	53.4886	-81.0576	-80.4049	-78.0463	53.3903	20.5875	0.71268	-62.0155	48.4497
28.0417	49.5911	53.5212	-80.7756	-80.3317	-77.9995	53.449	20.7218	1.54181	-61.4211	48.3534
28.0833	49.573	53.5528	-89.1219	-81.2683	-78.4977	53.8351	20.9468	2.28424	-60.8101	48.5924
28.125	49.5734	53.5319	-88.3535	-81.7118	-78.977	53.8343	20.9085	3.1759	-59.9681	48.6098
28.1667	49.5589	53.5186	-87.6565	-82.1997	-79.4625	53.8249	20.8965	4.0692	-59.1664	48.6022
28.2083	49.6132	53.5665	-87.2363	-82.7714	-80.0235	53.7816	20.8691	4.9148	-58.3145	48.7502
28.25	49.586	53.5415	-86.5297	-83.1422	-80.4241	53.7997	21.084	5.86447	-57.4806	48.5885
28.2917	49.5585	53.5442	-85.8163	-83.4178	-80.8128	53.8108	21.0976	6.73271	-56.8638	48.6326
28.3333	49.6162	53.532	-85.1055	-83.7513	-81.1835	53.8443	21.0953	7.58584	-55.986	48.6353
28.375	49.5911	53.5792	-84.406	-84.0649	-81.5448	53.826	21.1107	8.43128	-55.1353	48.6369
28.4167	49.6339	53.722	-83.8564	-84.574	-82.0174	53.7553	21.1438	9.2773	-54.2625	48.6374
28.4583	49.645	53.7415	-83.0703	-84.7758	-82.3326	53.8097	21.2719	10.1764	-53.4263	48.4573
28.5	49.6219	53.7532	-82.3046	-85.0488	-82.6295	53.7894	21.2952	11.0354	-52.8494	48.5004
28.5417	49.6831	53.7573	-81.535	-85.2769	-82.9251	53.7859	21.2872	11.8274	-51.9453	48.6085
28.5833	49.6954	53.7633	-80.7777	-85.4857	-83.2358	53.905	21.3308	12.636	-51.1033	48.5706
28.625	49.7887	53.7867	-79.9909	-85.6756	-83.4529	53.87	21.326	13.435	-50.2402	48.574
28.6667	49.8118	53.7755	-79.1835	-85.805	-83.6865	53.8859	21.3401	14.2842	-49.3903	48.6372
28.7083	49.8347	53.7988	-78.347	-85.8731	-83.7842	53.9797	21.3818	14.8337	-48.5097	48.5834
28.75	49.8164	53.8669	-77.7983	-86.1704	-84.0173	53.9588	21.3835	15.5686	-47.7615	48.6276
28.7917	49.782	53.8011	-77.0019	-86.262	-84.2031	54.0615	21.4364	16.3016	-46.8815	48.5945
28.8333	49.6989	53.7574	-76.1262	-86.3201	-84.314	54.0271	21.4734	17.0568	-46.0085	48.5691
28.875	49.7187	53.831	-75.1777	-86.2343	-84.684	53.8208	21.4169	17.7837	-45.1419	48.5346
28.9167	49.7056	53.8648	-74.3167	-86.2042	-84.7424	53.8459	21.5113	18.5754	-44.2899	48.2675
28.9583	49.6758	53.8896	-73.4534	-86.2167	-84.8013	53.8218	21.5657	19.2736	-43.2903	48.2225
29	49.6709	53.8719	-72.5715	-86.1796	-84.8862	53.9286	21.6206	19.9176	-42.4124	48.187
29.0417	49.7712	53.8961	-71.6631	-86.0929	-84.8887	53.9306	21.6432	20.6153	-41.5167	48.2247
29.0833	49.8621	53.9292	-71.0357	-86.163	-84.9547	53.8986	21.6586	21.3002	--	48.1843
29.125	49.8551	53.9731	-70.1026	-86.0035	-84.7881	53.9609	21.7951	21.6886	-40.6456	48.0645
29.1667	49.8396	53.9761	-69.1852	-85.854	-84.7304	53.9414	21.8271	22.3507	-39.7572	48.0604
29.2083	49.8239	53.9783	-68.2924	-85.7154	-84.7006	53.8728	22.0504	22.9898	-39.0743	48.0239
29.25	49.7585	53.9715	-67.2925	-85.5377	-84.5901	53.8385	22.0711	23.6131	-38.1362	48.0036
29.2917	49.5029	53.826	-66.4477	-85.3386	-84.4755	53.829	22.1091	24.2052	-37.2565	47.982
29.3333	49.5179	53.8863	-65.4611	-85.0065	-84.2804	53.5782	22.0175	24.7141	-36.3862	47.9921
29.375	49.5238	53.9052	-64.5234	-84.7505	-84.0967	53.6219	22.116	25.3252	-35.509	48.0351
29.4167	49.5453	53.9739	-63.5519	-84.4211	-83.8653	53.7422	21.9586	25.6407	-34.6417	47.9926
29.4583	49.6595	53.7844	-62.8371	-84.2245	-83.688	53.7538	22.0218	26.1365	-33.6651	47.9977
29.5	49.681	53.8137	-61.8861	-83.9194	-83.4416	53.7789	22.0679	26.6409	-32.9339	47.9927
29.5417	49.6379	53.8329	-60.9451	-83.6106	-83.2015	53.8165	22.073	27.0708	-32.0492	48.1433
29.5833	49.7416	53.9946	-60.1682	-83.529	-83.0957	53.9301	22.2032	27.5353	-31.1415	48.1805
29.625	49.8662	54.096	-59.221	-83.1727	-82.8232	54.0115	22.2802	27.9662	-30.2855	48.197
29.6667	49.925	54.1597	-58.2597	-82.7973	-82.5245	54.0631	22.3724	28.4054	-29.441	48.2691
29.7083	49.9542	54.2452	-57.3096	-82.3603	-82.1569	54.1363	22.548	28.9048	-28.5833	48.0899
29.75	50.0555	54.3884	-56.2344	-82.2291	-82.0274	54.0441	22.6223	29.2794	-27.712	48.1116
29.7917	49.9911	54.4461	-55.2689	-81.8184	-81.7018	54.0535	22.6707	29.7507	-26.9148	48.1204
29.8333	50.0708	54.2429	-54.4864	-81.336	-81.3022	54.0833	22.7764	30.0916	-26.109	48.174
29.875	50.155	54.3326	-53.4669	-80.8308	-80.8013	54.1506	22.6385	30.2666	-25.2913	48.3158
29.9167	50.1912	54.4108	-52.4754	-80.3481	-80.3576	54.2226	22.7773	30.6203	-24.4701	48.4886
29.9583	50.2549	54.4755	-51.4883	-79.881	-79.9313	54.2726	22.8884	30.9133	-23.7224	48.5741
30	50.3121	54.5421	-50.5225	-79.3801	-79.514	54.2745	22.9956	31.1613	-22.8627	48.6045
30.0417	50.3531	54.6195	-49.5279	-78.8632	-79.0889	54.32	23.0658	31.3733	-21.9587	48.6955
30.0833	50.523	54.7165	-48.8035	-78.5265	-78.6842	54.4569	23.1661	31.6156	-21.1634	48.7376
30.125	50.7018	54.8745	-47.779	-77.8999	-78.1218	54.6119	23.0214	31.6306	-20.3664	48.7738
30.1667	50.8034	54.9163	-46.7675	-77.3158	-77.6329	54.7119	23.1264	31.8722	-19.5679	48.915
30.2083	50.8641	54.924	-45.7706	-76.7083	-77.1364	54.7713	23.2028	32.0674	-18.888	48.9855
30.25	50.9083	54.9809	-44.7637	-76.1366	-76.6086	54.8057	23.2741	32.2147	-18.065	49.0925
30.2917	50.961	55.046	-43.7716	-75.491	-76.1003	54.857	23.3393	32.3068	-17.3133	49.1019
30.3333	50.9707	54.8796	-42.9487	-74.9479	-75.6025	54.9075	23.5053	32.3933	-16.5682	49.1553
30.375	51.0307	54.9771	-41.9245	-74.28	-74.9364	54.9182	23.3484	32.336	-15.8145	49.2514
30.4167	51.0912	55.0007	-40.8894	-73.6198	-74.2147	55.0317	23.4506	32.4297	-15.061	49.3753
30.4583	51.1095	55.0257	-39.8633	-72.8637	-73.6408	55.077	23.5239	32.4682	-14.3758	49.4444
30.5	51.1199	55.1988	-38.8215	-72.1969	-73.0452	55.121	23.5582	32.4989	-13.5807	49.49
30.5417	51.2447	55.2263	-37.8309	-71.4922	-72.4541	55.1464	23.5961	32.4703	-12.8598	49.5443
30.5833	51.2048	55.2455	-36.8321	-70.792	-71.8338	55.1784	23.6207	32.4334	-12.1483	49.6075
30.625	51.2122	55.316	-35.8584	-70.0876	-71.1935	55.1918	23.6486	32.3546	-11.4626	49.7136
30.6667	51.2345	55.3368	-34.8504	-69.3199	-70.5075	55.2632	23.7493	32.3281	-10.7866	49.5907
30.7083	51.3321	55.4519	-34.0387	-68.8046	-69.9962	55.2664	23.7562	32.1615	-10.1282	49.7294
30.75	51.3457	55.4944	-33.0969	-68.1062	-69.3593	55.3732	23.7759	32.0029	-9.71154	49.7391
30.7917	51.3236	55.6264	-32.1222	-67.3374	-68.6861	55.3727	23.7831	31.8265	-9.06895	49.7651
30.8333	51.3326	55.6381	-31.1407	-66.5917	-67.9854	55.3842	23.7866	31.6319	-8.44629	49.7657
30.875	51.2022	55.6154	-30.1775	-65.8272	-67.291	55.3588	23.8031	31.4014	-7.83525	49.7991
30.9167	51.278	55.6941	-29.4742	-65.2328	-66.6642	55.3223	23.8073	31.1427	-7.2447	49.8142
30.9583	51.2872	55.7163	-28.4687	-64.3968	-65.835	55.335	23.5507	30.6928	-6.68311	49.7953
31	51.245	55.7306	-27.5402	-63.5817	-65.0858	55.2901	23.6614	30.5127	-6.11684	49.5769
31.0417	51.1847	55.6951	-26.5401	-62.7078	-64.3186	55.2531	23.6508	30.1878	-5.60672	49.6276
31.0833	51.1398	55.6924	-25.611	-61.8854	-63.5607	55.2053	23.6196	29.8099	-4.94942	49.627
31.125	51.0763	55.7046	-24.7016	-61.0622	-62.7872	55.1297	23.6012	29.3858	-4.36916	49.6243
31.1667	51.044	55.6816	-23.7052	-60.2228	-62.0223	55.1017	23.5622	28.9487	-3.81884	49.6108
31.2083	50.976	55.4083	-22.9527	-59.4439	-61.2582	55.0457	23.5285	28.4473	-3.31591	49.5623
31.25	50.9397	55.4138	-21.9887	-58.5298	-60.3745	54.6868	23.2618	27.8293	-2.69598	49.6048
31.2917	50.8762	55.3263	-21.111	-57.722	-59.4499	54.6356	23.2054	27.8802	-2.21066	49.6206
31.3333	50.8523	55.3704	-20.136	-56.7867	-58.5444	54.2727	22.9743	27.7822	-1.73918	49.6436
31.375	50.9148	55.3605	-19.2318	-55.8927	-57.7554	54.152	22.912	27.7773	-1.28181	49.5897
31.4167	50.91	55.2968	-18.3412	-55.0018	-56.9427	54.0196	22.8546	27.8192	-0.82332	49.5517
31.4583	50.809	55.2564	-17.4129	-54.0622	-56.0382	53.9786	22.5368	27.6441	-0.39752	49.496
31.5	50.6478	55.1805	-16.5307	-53.1653	-55.2183	53.8364	22.4527	27.6453	-0.03044	49.4299
31.5417	50.5177	55.102	-15.6538	-52.2539	-54.409	53.7076	22.3654	27.6006	0.36141	49.3541
31.5833	50.3772	55.0214	-14.7573	-51.3191	-53.5177	53.6017	22.3528	27.6794	0.73731	49.1144
31.625	50.141	54.9221	-13.8831	-50.3865	-52.671	53.4516	22.2549	27.6985	0.83974	49.0373
31.6667	50.0189	54.8386	-12.9723	-49.4051	-51.7082	53.1182	21.9565	27.5956	1.13798	48.9169
31.7083	49.8451	54.729	-12.1346	-48.4664	-50.8386	52.913	21.8206	27.7516	1.48508	48.8792
31.75	49.6538	54.5844	-11.3119	-47.564	-49.875	52.7223	21.7259	27.7668	1.81414	48.7977
31.7917	49.5697	54.5578	-10.3847	-46.8638	-49.1482	52.4607	21.6283	27.7454	2.08403	48.6966
31.8333	49.3494	54.4132	-9.52981	-45.9389	-48.2621	52.3056	21.5274	27.7974	2.33534	48.6613
31.875	49.2229	54.2913	-8.93043	-45.1144	-47.4313	52.0338	21.4315	27.7724	2.62747	48.5245
31.9167	49.0061	54.151	-8.11807	-44.1901	-46.5799	51.8199	21.3156	27.7695	2.84243	48.386
31.9583	48.7639	54.0255	-7.32265	-43.2555	-45.7075	51.5878	21.2314	27.8249	3.01262	48.2908
32	48.6247	53.8823	-6.75061	-42.4478	-44.9067	51.3129	21.063	27.9523	3.28042	48.1385
32.0417	48.3706	53.6889	-6.01601	-41.377	-43.987	51.0619	20.9435	27.9482	3.43544	47.9768
32.0833	48.2723	53.5607	-5.25642	-40.4084	-43.1243	50.8266	20.8472	27.9757	3.59433	47.8821
32.125	48.1139	53.4398	-4.73021	-39.6011	-42.3017	50.5656	20.7326	27.9677	3.77521	47.7804
32.1667	47.8404	53.2607	-4.01102	-38.6541	-41.4364	50.2783	20.5915	27.9651	3.8773	47.6199
32.2083	47.5591	53.072	-3.37214	-37.7067	-40.552	49.9988	20.4914	27.9945	3.98242	47.518
32.25	47.4941	52.9681	-2.6283	-36.9992	-39.8114	49.6766	20.3732	27.9805	4.09115	47.341
32.2917	47.1772	52.7231	-1.74918	-35.9727	-38.9144	49.37	20.2442	27.9556	4.16154	47.1543
32.3333	46.9033	52.5271	-1.09592	-35.0575	-38.0587	49.0725	20.1143	27.9294	4.12712	46.9276
32.375	46.6893	52.4151	-0.37809	-34.3904	-37.3059	48.7252	20.0007	27.9274	4.15726	46.7447
32.4167	46.3929	52.2112	0.26955	-33.4944	-36.4143	48.3937	19.8852	27.9146	4.13272	46.5523
32.4583	46.0961	51.9968	0.92152	-32.6076	-35.5237	48.0793	19.7509	27.9509	4.08505	46.4184
32.5	45.8852	51.8588	1.38898	-31.9105	-34.7781	47.7074	19.5825	27.9118	3.97522	46.0944
32.5417	45.5682	51.589	1.97368	-31.0999	-34.0491	47.2963	19.6917	28.0692	3.96842	45.8644
32.5833	45.2365	51.3367	2.50536	-30.3198	-33.3664	47.225	19.7803	28.1202	3.82686	45.7281
32.625	44.9842	51.1299	2.77717	-29.7496	-32.3144	47.0841	19.7512	28.3016	3.72077	45.4934
32.6667	44.6513	50.8584	3.35726	-28.8973	-31.5621	46.9666	19.6503	28.4693	3.53255	44.9762
32.7083	44.5975	50.6679	3.91473	-28.0138	-30.7155	46.5685	19.497	28.5154	3.53784	44.7942
32.75	44.1674	50.3749	4.38349	-27.1503	-29.7727	46.1468	19.3581	28.6469	3.32644	44.5014
32.7917	43.8456	50.1158	4.93985	-26.2218	-28.8748	45.8057	18.8946	28.8665	3.08244	44.2169
32.8333	43.574	49.8316	5.43917	-25.3376	-28.0359	45.3695	18.6697	29.2919	2.78546	43.9663
32.875	43.2439	49.6246	6.05044	-24.7239	-27.4045	44.8089	18.3649	29.5613	2.5104	43.6746
32.9167	42.8715	49.3761	6.61275	-23.821	-26.5546	44.3094	18.3843	29.9266	2.25824	43.4403
32.9583	42.4889	49.0923	7.11476	-22.941	-25.7495	43.7982	18.541	30.1152	1.92777	43.2058
33	42.1756	48.8941	7.33289	-22.2637	-25.0248	43.3007	18.2561	30.5435	1.79336	42.9135
33.0417	41.7809	48.6395	7.76096	-21.4211	-24.1467	42.8302	18.0981	30.5347	1.67242	42.7357
33.0833	41.3783	48.3434	8.14621	-20.6742	-23.4777	42.6559	18.0051	30.6673	1.24929	42.5235
33.125	41.0954	47.7826	8.29372	-20.0241	-22.3807	42.2169	17.8924	30.8037	0.84963	42.2208
33.1667	40.7223	47.4846	8.72099	-19.1483	-21.5399	41.7788	17.7345	30.8258	0.19288	42.1787
33.2083	40.5857	47.1774	9.13634	-18.2896	-20.6803	41.3761	17.6673	31.013	-0.3436	41.5583
33.25	40.342	46.8694	9.49699	-17.4308	-19.8773	40.9331	17.5399	31.0544	-1.1797	41.0332
33.2917	39.9053	46.5195	9.79492	-16.7049	-18.877	40.5063	17.4088	31.1831	-1.71454	40.7997
33.3333	39.5286	46.2464	10.2249	-15.9464	-18.2704	39.9117	17.1007	31.4608	-1.68724	40.4423
33.375	39.2423	45.9319	10.5585	-15.0917	-17.4757	39.4686	17.0101	31.4852	-1.76826	40.418
33.4167	38.8358	45.6244	10.8855	-14.2484	-16.6746	39.0346	16.8658	31.5215	-1.4378	40.1376
33.4583	38.4945	45.315	11.1965	-13.4253	-15.9167	38.4863	16.5795	31.8875	-1.40336	39.7863
33.5	38.0673	44.9873	11.4489	-12.6472	-15.2251	38.4252	16.5754	31.961	-1.37289	39.4
33.5417	37.9669	44.8298	11.7093	-11.8474	-14.4421	37.9361	16.4713	32.0338	-1.41172	38.9151
33.5833	37.4897	44.4828	11.936	-11.0686	-13.7628	37.3163	16.6234	32.0729	-1.38535	38.5334
33.625	36.997	44.0618	12.0223	-10.0813	-13.0037	36.8255	16.4955	32.1036	-1.37061	38.1258
33.6667	36.5059	43.6027	12.2108	-9.33023	-12.2405	36.3107	16.2968	32.0443	-1.13049	37.9557
33.7083	36.0324	43.2377	12.3562	-8.64202	-11.5879	35.7483	16.472	32.0704	-1.11735	37.571
33.75	35.4869	42.6918	12.7699	-7.85882	-10.837	35.2727	16.349	32.1213	-1.07351	37.1874
33.7917	35.0373	42.3336	12.9069	-7.0994	-10.0983	34.7345	16.5406	32.2724	-1.13588	36.6158
33.8333	34.5561	41.927	13.3278	-6.23074	-9.2449	34.0869	16.2212	32.2435	-1.13037	36.1981
33.875	34.1699	41.6496	13.2936	-5.72728	-8.63315	33.5459	15.8867	32.5872	-1.00746	35.7616
33.9167	33.7131	40.9351	13.544	-4.91619	-7.90525	33.0651	15.7337	32.6095	-1.00987	35.3405
33.9583	33.0108	40.4145	13.4749	-4.22965	-7.21877	32.5185	15.4594	32.8732	-0.98461	34.8939
34	32.2838	39.8065	13.6375	-3.5864	-6.51548	31.9987	15.2818	32.8505	-1.00682	34.3887
34.0417	31.7044	39.4253	13.5478	-2.9609	-5.84587	31.3896	14.9345	33.0926	-0.91052	33.9341
34.0833	31.0032	39.3289	13.5266	-2.34479	-5.20158	30.8765	14.7696	33.0134	-0.93759	33.4129
34.125	30.5257	38.88	13.3724	-1.79632	-4.6723	30.6193	14.5978	32.9223	-0.96813	32.9344
34.1667	30.254	38.447	13.1882	-1.207	-4.06618	30.0904	14.4193	32.7698	-1.10917	32.816
34.2083	29.7034	37.8989	12.8181	-0.37485	-3.47919	29.5644	14.2261	32.6724	-1.10971	32.2863
34.25	29.1897	37.4453	12.6052	0.14698	-2.91846	28.9346	14.3128	32.5861	-1.12387	31.8059
34.2917	28.9562	37.0163	12.3684	0.67394	-2.33354	28.4349	14.1528	32.4357	-1.23329	31.2272
34.3333	28.5883	36.578	12.1068	1.18782	-1.75165	27.92	13.9456	32.2647	-1.36841	31.0617
34.375	28.0674	36.155	11.8197	1.68757	-1.16523	27.3904	13.7076	32.0073	-1.17701	30.5869
34.4167	27.4665	35.5598	11.7598	2.20525	-0.60801	26.8878	13.5391	31.8879	-1.16589	30.08
34.4583	26.9453	35.1029	11.4003	2.62505	-0.20275	26.7053	13.5259	31.7522	-1.18812	29.5823
34.5	26.3193	34.662	11.068	3.09923	0.31887	26.14	13.2842	31.453	-0.87422	29.2476
34.5417	25.8807	33.9902	10.6202	3.51806	0.80289	25.5703	13.0295	31.144	-1.11416	28.9613
34.5833	25.3275	33.4523	10.1485	4.19394	1.06751	24.9097	12.769	30.9058	-1.14456	28.3681
34.625	24.7885	32.9607	9.81563	4.55738	1.4828	24.2708	12.8227	30.7289	-1.12853	27.587
34.6667	24.2937	32.4858	9.55863	4.88219	1.91132	23.6897	12.53	30.4233	-1.36264	27.2822
34.7083	23.6914	31.9294	9.05535	5.47867	2.35812	23.1284	12.2991	30.1886	-1.38827	26.7205
34.75	23.1412	31.4593	8.78348	5.76835	2.69836	22.6178	12.2007	29.9717	-1.40497	26.1586
34.7917	22.6001	30.9797	8.49597	6.07529	3.09168	22.0246	11.8586	29.5342	-1.19367	25.5967
34.8333	21.6751	30.7073	8.26507	6.31595	3.4365	21.4355	11.6038	29.2112	-1.25569	24.9208
34.875	21.123	30.2191	7.90157	6.19579	3.84079	20.8081	11.3354	28.8566	-1.3333	24.3077
34.9167	20.559	29.6595	7.50929	6.40977	4.12045	20.1952	10.9482	28.9341	-1.22087	23.5172
34.9583	20.2343	29.1922	7.13595	6.59067	4.38503	19.6055	10.7183	28.5479	-1.36739	23.196
35	19.6043	28.6175	6.89214	6.90173	4.64126	19.0194	10.5929	28.198	-1.4261	22.5603
35.0417	19.0108	28.1043	6.5024	7.01872	4.72427	18.7071	10.3619	27.8323	-1.47543	21.9096
35.0833	18.463	27.6017	6.2547	7.19786	4.71304	17.9562	9.9588	27.6637	-1.57414	21.2524
35.125	17.7145	27.2812	5.95948	7.28567	4.88151	17.3606	9.72014	27.2336	-1.68528	20.5273
35.1667	17.1002	26.6826	5.51621	7.12627	5.29448	16.7793	9.44291	26.7748	-1.79158	19.8859
35.2083	16.5321	26.1372	5.19051	7.1784	5.38979	16.1041	9.46233	26.3847	-1.88035	19.2809
35.25	16.0358	25.5238	4.76771	7.16539	5.51731	15.4622	9.02827	26.2068	-1.95482	18.6783
35.2917	15.5093	24.9774	4.40807	7.18844	5.62661	14.8947	8.82901	25.6252	-2.27652	18.1073
35.3333	14.8943	24.4004	3.98046	7.15832	5.6509	14.2269	8.44451	25.3617	-2.29971	17.4604
35.375	14.2935	23.8264	3.51024	7.02709	5.46909	13.912	8.24806	24.778	-2.42397	16.8103
35.4167	13.706	23.2629	3.10531	7.00215	5.49866	13.3109	7.9361	24.0429	-2.20376	16.3629
35.4583	13.0505	23.0225	2.77264	6.98931	5.31738	12.638	7.71203	23.4229	-2.36721	15.617
35.5	12.4621	22.378	2.23114	7.18415	5.35866	12.0536	7.45833	22.7993	-2.44353	15.0128
35.5417	11.872	21.7137	1.68525	7.2934	5.35758	11.4353	7.15802	22.1578	-2.60058	14.3646
35.5833	11.2873	21.0865	1.20077	6.99876	5.10238	11.0688	6.87666	21.5312	-2.73935	13.721
35.625	10.7833	20.3227	0.63781	6.78373	4.90643	10.7705	6.63689	20.8849	-2.84503	13.0973
35.6667	10.218	19.733	0.18807	6.5541	4.75111	10.0834	6.54541	20.1711	-3.00378	12.4604
35.7083	9.63344	19.1143	-0.32081	6.25211	4.57699	9.46029	6.17177	19.4025	-3.05037	11.8555
35.75	9.04665	18.5169	-0.84709	5.93562	4.38999	8.83772	5.84667	18.5713	-3.37242	11.4624
35.7917	8.83384	18.128	-1.35887	5.63717	4.21199	8.26462	5.56655	17.8336	-3.58023	10.7113
35.8333	8.52692	17.586	-1.87368	5.30551	3.99091	7.66529	5.28013	17.0623	-3.85112	10.06
35.875	7.7211	17.2239	-2.37469	4.90781	3.6866	7.05724	4.94675	16.2667	-4.06727	9.33265
35.9167	7.12928	16.5206	-2.59738	4.2971	3.24696	6.43996	4.59072	15.4627	-4.25599	8.63902
35.9583	6.5379	15.8209	-3.26663	4.1111	2.83121	5.92252	4.32055	14.7508	-4.31743	7.90741
36	5.9628	15.1621	-3.9318	3.89396	2.48947	5.36346	4.00281	13.9638	-4.49544	7.27053
36.0417	5.3536	14.5098	-4.61003	3.13736	2.35593	4.85302	3.6635	13.1107	-4.7065	6.58896
36.0833	4.54663	13.7861	-5.25309	2.50347	1.75746	4.50307	3.36086	12.2513	-4.90837	5.93047
36.125	3.99377	13.2075	-5.8299	1.92907	1.24058	3.94994	3.22003	11.2725	-5.121	5.3199
36.1667	3.41421	12.6003	-6.39755	1.22926	0.7597	3.51451	2.90655	10.4261	-5.31973	4.73268
36.2083	2.80012	11.9906	-7.05607	0.47175	0.0809	3.23625	2.71833	9.52372	-5.57713	4.09437
36.25	2.21109	11.3787	-7.70691	-0.23533	-0.52705	2.51036	2.66452	8.63195	-5.80927	3.47195
36.2917	1.69733	10.8316	-8.26576	-0.90113	-1.40615	2.20533	2.47609	7.74176	-5.98372	2.88126
36.3333	1.14104	10.2155	-9.01614	-1.75788	-1.66981	1.82728	2.12818	6.82087	-6.14075	2.28998
36.375	0.55118	9.58975	-9.6825	-2.53846	-2.37953	1.18805	1.63714	5.65806	-6.07672	1.67397
36.4167	0.00327	8.97054	-10.3412	-3.31335	-3.07502	0.61961	1.22877	4.63259	-6.48373	1.29382
36.4583	-0.49583	8.36431	-1.93292	-3.10401	-3.25949	-0.35046	0.66074	3.79508	-6.68364	0.73651
36.5	-1.01969	7.7297	-2.23605	-3.34707	-3.50607	-0.98453	0.24512	2.71148	-6.58863	0.28125
36.5417	-1.59121	7.11985	-2.55047	-3.67089	-3.38596	-1.40275	-0.12159	1.72865	-6.83541	-0.3615
36.5833	-2.11076	6.53551	-2.78937	-4.08062	-3.40706	-1.97421	-0.4498	0.8273	-7.03042	-1.10758
36.625	-2.645	5.86181	-2.61923	-4.09154	-3.636	-2.50875	-0.94497	-0.15241	-7.2757	-1.75639
36.6667	-3.28304	5.59519	-2.82219	-4.46173	-3.91634	-3.14907	-1.33014	-1.15121	-7.59474	-2.50204
36.7083	-3.85615	5.2328	-3.07003	-4.75891	-4.1981	-3.78774	-1.71865	-2.15029	-7.91054	-3.2493
36.75	-4.351	4.65461	-3.31108	-4.99025	-4.44842	-4.39826	-2.16743	-2.79054	-7.97046	-3.84262
36.7917	-4.80322	4.05813	-3.54557	-5.25738	-4.70109	-4.98758	-2.55979	-3.90729	-7.90195	-4.27278
36.8333	-5.33709	3.43636	-3.84813	-5.57644	-4.98821	-5.61381	-3.04632	-4.66744	-8.18655	-4.90636
36.875	-5.77733	2.84939	-4.13565	-5.84464	-5.25891	-6.17646	-3.41626	-5.8255	-8.68399	-5.23412
36.9167	-6.25069	2.23952	-4.35161	-6.11248	-5.49711	-6.75895	-3.87783	-6.49492	-8.77614	-5.94727
36.9583	-6.73879	1.64232	-4.6127	-6.38877	-5.71854	-7.44805	-4.30488	-7.64719	-8.86028	-6.54419
37	-7.35167	1.02336	-4.93301	-6.72192	-6.09668	-7.99248	-4.53502	-8.73687	-9.19237	-7.18834
37.0417	-7.86295	0.41569	-5.35157	-7.12646	-6.13486	-8.53161	-4.879	-9.81594	-9.51455	-7.7878
37.0833	-8.45249	0.12367	-5.70066	-7.39502	-6.41412	-9.02546	-5.18488	-10.9098	-9.86875	-8.51503
37.125	-8.90941	-0.4482	-6.00798	-7.71427	-6.75308	-9.56434	-5.61788	-12.0404	-10.039	-9.18578
37.1667	-9.37726	-1.00839	-6.33224	-8.04799	-7.13064	-10.4037	-5.76418	-13.1481	-10.4195	-9.77768
37.2083	-9.9097	-1.59821	-6.76273	-8.21665	-7.3889	-10.875	-6.12093	-14.2272	-10.7832	-10.332
37.25	-10.3323	-2.12616	-7.07452	-8.53233	-7.68224	-11.3491	-6.53037	-15.4185	-10.8933	-10.8665
37.2917	-10.7926	-2.69282	-7.42895	-8.92195	-8.13094	-11.515	-6.74456	-16.5526	-11.2765	-11.4382
37.3333	-11.2546	-3.35419	-7.94593	-8.98118	-8.40051	-11.9601	-7.15807	-17.639	-11.6242	-11.9528
37.375	-11.6934	-3.92394	-8.43809	-9.01969	-8.629	-12.5457	-7.53265	-18.6952	-11.9954	-12.4944
37.4167	-12.0267	-4.45446	-8.77667	-9.40778	-8.96615	-13.0622	-7.91747	-19.8628	-12.4721	-12.8295
37.4583	-12.4634	-4.93932	-9.11525	-9.80295	-9.33574	-13.5871	-8.37638	-20.7118	-12.7877	-13.4015
37.5	-12.861	-5.42795	-9.49492	-10.2536	-9.36862	-13.9465	-8.71743	-21.83	-13.1545	-13.9262
37.5417	-13.2536	-5.91181	-9.89059	-10.7825	-9.38387	-14.2299	-9.06015	-22.9422	-13.529	-14.4121
37.5833	-13.4283	-6.43219	-10.2187	-11.1637	-9.73251	-14.6341	-9.61644	-24.1806	-14.0743	-14.6227
37.625	-13.8018	-6.89633	-10.6827	-11.6249	-10.2436	-14.8339	-10.008	-25.3435	-14.5136	-15.1527
37.6667	-14.3562	-7.11063	-11.0155	-11.9836	-10.5921	-15.2498	-10.3587	-26.4567	-14.9421	-15.7746
37.7083	-14.7325	-7.58636	-11.3992	-12.4324	-11.1048	-15.3652	-10.5986	-27.5949	-15.3595	-16.3045
37.75	-15.177	-8.17948	-11.4879	-12.7624	-11.5122	-15.8421	-11.0194	-28.7565	-15.7505	-16.8855
37.7917	-15.5638	-8.65585	-11.8769	-13.1512	-11.884	-16.3281	-11.4983	-29.5718	-16.0834	-17.3919
37.8333	-16.0102	-9.27505	-11.9221	-13.4755	-12.238	-16.7815	-11.8772	-30.6783	-16.4926	-17.9163
37.875	-16.424	-9.75146	-12.3688	-14.0331	-12.6995	-17.376	-12.4713	-31.6209	-16.9327	-18.4163
37.9167	-16.8649	-18.6793	-13.0833	-14.7691	-13.4516	-18.1627	-13.1278	-33.2394	-17.6157	-19.4131
37.9583	-17.5602	-19.0117	-13.8053	-15.4679	-14.1586	-19.0309	-13.8547	-34.9184	-18.4566	-20.2538
38	-18.4109	-19.4055	-14.4363	-16.1806	-14.8878	-19.7967	-14.5457	-36.5078	-19.2819	-21.0721
38.0417	-19.1161	-19.7347	-15.1696	-16.9081	-15.6148	-20.5499	-15.2488	-38.0838	-20.0999	-21.9007
38.0833	-19.7673	-20.0656	-15.8931	-17.6326	-16.3312	-21.2485	-15.9558	-39.6133	-20.9023	-22.6892
38.125	-20.4475	-20.3809	-16.6312	-18.3373	-17.029	-21.9665	-16.6249	-41.1374	-21.722	-23.4379
38.1667	-21.1226	-20.6968	-17.3337	-19.0386	-17.7652	-22.6526	-17.2625	-42.7164	-22.5514	-24.189
38.2083	-21.7754	-20.9872	-18.0246	-19.8812	-18.4986	-23.3896	-17.9441	-44.0937	-23.2992	-24.9432
38.25	-22.4069	-21.2855	-18.704	-20.5716	-19.1973	-24.0605	-18.621	-45.5346	-24.0392	-25.7175
38.2917	-23.0672	-21.6001	-19.4305	-21.2985	-19.7882	-24.7333	-19.3012	-46.9693	-24.7634	-26.4704
38.3333	-23.6964	-21.898	-20.1033	-21.9528	-20.4552	-25.3997	-19.9603	-48.3553	-25.4716	-27.21
38.375	-24.3616	-22.0742	-20.7154	-22.6273	-21.0943	-26.0257	-20.6157	-49.7007	-26.1553	-27.8928
38.4167	-24.9872	-22.3632	-21.3837	-23.2969	-21.7214	-26.6699	-21.2166	-50.9792	-26.9258	-28.6286
38.4583	-25.5909	-22.628	-22.0304	-23.927	-22.4281	-27.23	-21.7895	-52.2999	-27.5992	-29.3085
38.5	-26.318	-22.9454	-22.6478	-24.5932	-23.0468	-27.8659	-22.4191	-53.5302	-28.257	-29.9728
38.5417	-26.9258	-23.2062	-23.3036	-25.2299	-23.6522	-28.5126	-23.0364	-54.8113	-28.8754	-30.5564
38.5833	-27.479	-23.476	-23.9387	-25.854	-24.2525	-29.0871	-23.6411	-56.059	-29.4963	-31.2099
38.625	-28.0446	-23.7219	-24.5779	-26.4566	-24.8567	-29.6816	-24.2665	-57.2732	-30.1177	-31.8891
38.6667	-28.5803	-23.97	-25.195	-27.0206	-25.4476	-30.2535	-24.8795	-58.3936	-30.6717	-32.4675
38.7083	-29.1119	-24.2029	-25.7811	-27.579	-25.9817	-30.8451	-25.5909	-59.5374	-31.2347	-32.9815
38.75	-29.6053	-24.4537	-26.3439	-28.1132	-26.5348	-31.4924	-26.1827	-60.6048	-31.8073	-33.5837
38.7917	-30.1277	-24.6629	-26.9189	-28.6566	-27.2197	-32.0875	-26.8025	-61.6464	-32.2582	-34.1465
38.8333	-30.6037	-24.863	-27.4997	-29.3042	-27.7424	-32.6449	-27.3917	-62.6208	-32.7966	-34.6771
38.875	-31.0488	-25.2172	-28.094	-29.83	-28.2927	-33.2217	-27.9762	-63.5316	-33.2938	-35.2175
38.9167	-31.6173	-25.4322	-28.6258	-30.3418	-28.7953	-33.7427	-28.5214	-64.4707	-33.7845	-35.7345
38.9583	-32.0917	-25.6302	-29.1773	-30.8563	-29.3331	-34.1608	-29.004	-65.4091	-34.2687	-36.2452
39	-32.5363	-25.8281	-29.6805	-31.339	-29.8396	-34.6521	-29.5414	-66.2876	-34.7202	-36.7417
39.0417	-32.9933	-26.0177	-30.1934	-31.8643	-30.3155	-35.0572	-30.0317	-67.1228	-35.1725	-37.1822
39.0833	-33.4213	-26.1822	-30.674	-32.307	-30.7442	-35.5597	-30.5078	-67.9051	-35.5831	-37.7372
39.125	-33.8538	-26.3712	-31.1546	-32.7173	-31.0936	-36.127	-31.0029	-68.6766	-35.9942	-38.172
39.1667	-34.2482	-26.6299	-31.6184	-33.154	-31.5228	-36.6263	-31.483	-69.4125	-36.4065	-38.6008
39.2083	-34.647	-26.8071	-32.0751	-33.4125	-31.9059	-37.0975	-31.9394	-70.1377	-36.7865	-39.0064
39.25	-35.0007	-26.95	-32.4914	-33.8106	-32.318	-37.4989	-32.4057	-70.8109	-37.1591	-39.3574
39.2917	-35.3517	-27.1167	-32.893	-34.1283	-32.7326	-37.8807	-32.8482	-71.4572	-37.5158	-39.7467
39.3333	-35.6506	-27.2402	-33.2884	-34.508	-33.1496	-38.251	-33.2665	-72.0512	-37.8476	-40.0963
39.375	-35.9881	-27.3548	-33.5621	-34.8632	-33.5187	-38.5832	-33.6725	-72.6701	-38.1707	-40.4653
39.4167	-36.2622	-27.4265	-33.9747	-35.2966	-33.9074	-38.9524	-34.0752	-73.1965	-38.4861	-40.8055
39.4583	-36.5245	-27.5393	-34.2981	-35.6574	-34.2995	-39.3009	-34.4953	-73.7361	-38.6384	-41.0927
39.5	-36.7921	-27.6035	-34.6146	-35.9774	-34.6445	-39.6287	-34.8329	-74.1964	-38.9457	-41.3861
39.5417	-37.0568	-27.6777	-35.0009	-36.3324	-34.9838	-39.9615	-35.1978	-74.6201	-39.2369	-41.7012
39.5833	-37.3181	-27.7517	-35.3144	-36.5395	-35.2757	-40.283	-35.5296	-75.0159	-39.4787	-41.9365
39.625	-37.551	-27.784	-35.5951	-36.8081	-35.57	-40.5268	-35.8031	-75.3329	-39.8414	-42.2436
39.6667	-37.7978	-27.8332	-35.7695	-36.9856	-36.0115	-40.8452	-36.1023	-75.6303	-40.0575	-42.5223
39.7083	-38.0171	-27.909	-36.0309	-37.2395	-36.3159	-41.1112	-36.3769	-75.9005	-40.2658	-42.7895
39.75	-38.3638	-28.0049	-36.2856	-37.4048	-36.5802	-41.3494	-36.6604	-76.1431	-40.4577	-43.011
39.7917	-38.639	-28.0191	-36.5079	-37.6748	-36.8376	-41.5856	-36.9361	-76.3326	-40.6677	-43.1947
39.8333	-38.7973	-28.0593	-36.7554	-37.7651	-37.0889	-41.7943	-37.1867	-76.5024	-40.8286	-43.383
39.875	-38.9114	-28.0587	-36.9275	-37.9767	-37.2276	-41.9845	-37.4371	-76.6189	-40.9903	-43.559
39.9167	-39.0487	-28.0677	-37.1497	-38.1805	-37.3549	-42.182	-37.6538	-76.6901	-41.1113	-43.6893
39.9583	-39.1344	-28.0443	-37.2966	-38.3269	-37.5779	-42.3533	-37.8534	-76.7494	-41.2004	-43.8074
40	-39.227	-28.022	-37.4773	-38.533	-37.6636	-42.5073	-37.9547	-76.7469	-41.2743	-43.9303
40.0417	-39.2932	-27.9505	-37.5993	-38.6557	-37.863	-42.6604	-38.1248	-76.7236	-41.3238	-43.9996
40.0833	-39.3584	-27.9054	-37.7221	-38.8117	-38.0554	-42.6792	-38.2172	-76.8341	-41.4338	-44.108
40.125	-39.3793	-27.786	-37.7858	-38.8916	-38.3108	-42.8071	-38.3664	-76.7604	-41.5119	-44.1734
40.1667	-39.4834	-27.702	-37.8742	-39.0132	-38.4947	-42.9408	-38.3921	-76.6407	-41.5569	-44.2297
40.2083	-39.4864	-27.6038	-37.938	-39.0925	-38.6223	-43.0384	-38.5044	-76.4918	-41.5778	-44.2605
40.25	-39.4699	-27.4915	-37.9767	-39.1726	-38.7189	-43.0817	-38.6005	-76.231	-41.5918	-44.2572
40.2917	-39.4344	-27.3649	-38.007	-39.2289	-38.7755	-43.1465	-38.6802	-76.0089	-41.5825	-44.2444
40.3333	-39.3631	-27.2332	-38.0289	-39.2615	-38.8423	-43.1922	-38.7506	-75.7724	-41.4266	-44.1789
40.375	-39.2895	-27.079	-38.0171	-39.2789	-38.8679	-43.1763	-38.7435	-75.5916	-41.4351	-44.1442
40.4167	-39.1882	-26.8681	-37.9544	-39.4189	-38.979	-43.1754	-38.7679	-75.2671	-41.388	-44.0985
40.4583	-39.2224	-26.7442	-37.9078	-39.4222	-39.041	-43.1807	-38.6522	-74.8796	-41.3025	-44.0504
40.5	-39.1163	-26.5571	-37.8533	-39.4193	-39.0446	-43.1421	-38.6478	-74.4875	-41.2452	-43.9754
40.5417	-38.9583	-26.3315	-37.7989	-39.3854	-39.0496	-43.069	-38.5836	-74.0567	-41.1728	-43.8988
40.5833	-38.8066	-26.1591	-37.7193	-39.256	-39.0059	-42.9699	-38.5435	-73.546	-41.1106	-43.8038
40.625	-38.7659	-25.9388	-37.6232	-39.2064	-38.9807	-42.8615	-38.4938	-73.022	-41.0252	-43.6823
40.6667	-38.5346	-25.6956	-37.7244	-39.2937	-38.8841	-42.6704	-38.4264	-72.451	-40.925	-43.5428
40.7083	-38.3439	-25.4471	-37.5786	-39.2159	-38.8162	-42.5134	-38.3395	-71.8068	-40.7415	-43.2998
40.75	-38.1365	-25.1871	-37.4499	-39.1215	-38.7903	-42.4044	-38.1188	-71.1733	-40.574	-43.1296
40.7917	-37.9208	-24.8997	-37.2801	-39.0022	-38.7241	-42.2349	-37.9928	-70.4842	-40.4154	-42.9421
40.8333	-37.688	-24.6352	-37.1193	-38.8752	-38.66	-42.0807	-37.8819	-69.7727	-40.1429	-42.7464
40.875	-37.4468	-24.342	-36.9255	-38.7151	-38.5215	-41.8571	-37.684	-68.9707	-39.8717	-42.4222
40.9167	-37.1713	-24.0107	-36.6986	-38.5027	-38.2638	-41.5797	-37.7748	-68.3742	-39.752	-42.0718
40.9583	-36.8527	-23.6744	-36.3946	-38.202	-37.9675	-41.6159	-37.8002	-67.5746	-39.5094	-41.8316
41	-36.5411	-23.2991	-36.0964	-37.8705	-38.0697	-41.6216	-37.7487	-66.8567	-39.2921	-41.5483
41.0417	-36.212	-22.9609	-35.8389	-37.6022	-37.7662	-41.6381	-37.5744	-66.0804	-39.0082	-41.2468
41.0833	-36.1578	-22.6798	-35.5735	-37.3592	-37.5531	-41.3919	-37.3837	-65.2185	-38.8283	-41.0461
41.125	-35.8992	-22.1901	-35.19	-37.0752	-37.4356	-41.1282	-37.1597	-64.3895	-38.5177	-40.7115
41.1667	-35.5553	-21.8418	-34.857	-36.792	-37.2124	-40.8045	-36.8586	-63.8218	-38.1998	-40.3842
41.2083	-35.2891	-21.4896	-34.5417	-36.534	-36.8172	-40.4551	-36.5368	-63.2891	-37.9176	-40.0477
41.25	-34.9079	-21.1167	-34.1203	-36.226	-36.5513	-40.0796	-36.1084	-62.6295	-37.5795	-39.6852
41.2917	-34.579	-20.8	-33.8299	-35.9704	-36.3192	-39.7172	-35.9984	-61.9705	-37.2952	-39.3656
41.3333	-34.1774	-20.4228	-33.4845	-35.6334	-36.012	-39.2749	-36.0171	-61.1839	-36.9554	-38.9972
41.375	-33.7692	-20.0593	-33.125	-35.3067	-35.7129	-38.8461	-35.6203	-60.6808	-36.7893	-38.6532
41.4167	-33.354	-19.7092	-32.8	-34.801	-35.366	-38.45	-35.312	-59.7462	-36.6948	-38.3619
41.4583	-32.9073	-19.2813	-32.3742	-34.3316	-34.8838	-38.3045	-35.0048	-58.8918	-36.3413	-37.9575
41.5	-32.4885	-18.8427	-31.8557	-33.876	-34.8247	-37.9324	-34.7166	-58.0547	-35.9899	-37.5624
41.5417	-32.0726	-18.4927	-31.4727	-33.4317	-34.5152	-37.5454	-34.3709	-57.1092	-35.4018	-37.4186
41.5833	-31.876	-18.139	-31.0601	-33.0434	-34.1756	-37.1357	-34.0513	-56.2055	-34.9363	-36.8618
41.625	-31.7044	-17.7326	-30.6595	-32.6338	-33.8223	-36.7536	-33.7323	-55.2853	-34.3305	-36.2159
41.6667	-31.2664	-17.2825	-30.1693	-32.1088	-33.6609	-36.3664	-33.3809	-54.3573	-33.8805	-35.7438
41.7083	-30.824	-16.8394	-29.7406	-31.6696	-33.2894	-35.8807	-32.8687	-53.6206	-33.4598	-35.282
41.75	-30.4741	-16.3561	-29.3082	-31.2442	-32.9383	-35.4467	-32.481	-52.6307	-32.89	-35.1582
41.7917	-30.0496	-15.942	-28.8725	-30.8327	-32.592	-35.0168	-32.0707	-51.6422	-32.7653	-34.7894
41.8333	-29.6993	-15.5539	-28.4833	-30.4176	-32.1014	-34.4716	-31.4828	-50.9828	-32.3353	-34.3184
41.875	-29.2644	-15.1167	-28.0235	-29.9477	-31.6157	-34.4244	-31.1732	-50.0518	-31.8949	-33.8276
41.9167	-29.1705	-14.8781	-27.5859	-29.4988	-31.2342	-33.9726	-30.7859	-49.0045	-31.3672	-33.1967
41.9583	-28.7221	-14.4442	-27.1202	-29.0295	-30.7739	-33.3886	-30.6354	-48.0255	-30.8946	-32.6771
42	-28.2453	-13.9266	-26.5398	-28.7633	-30.3691	-32.9238	-30.2113	-47.0615	-30.444	-32.1703
42.0417	-27.6838	-13.3735	-26.0462	-28.2817	-29.9705	-32.4217	-29.7233	-45.9765	-30.1888	-31.8739
42.0833	-27.2228	-12.9125	-25.5419	-27.7461	-29.4416	-31.8644	-29.6063	-44.9812	-29.7111	-31.3698
42.125	-26.6737	-12.3064	-25.3512	-27.2183	-28.9684	-31.3533	-29.201	-44.0106	-29.2152	-30.829
42.1667	-26.2047	-11.8405	-24.8717	-26.742	-28.5109	-30.7544	-29.0772	-43.0751	-28.7355	-30.3108
42.2083	-25.6842	-11.3005	-24.6513	-26.3591	-28.1268	-30.2523	-28.6819	-42.0936	-28.2965	-29.7498
42.25	-25.2627	-10.7067	-24.1208	-25.8435	-27.691	-29.681	-28.0883	-41.4343	-27.9098	-29.2384
42.2917	-24.7134	-10.1169	-24.0019	-25.5502	-27.2711	-29.1748	-27.6655	-40.5027	-27.4093	-28.7003
42.3333	-24.2301	-9.65364	-23.549	-25.0862	-26.8422	-28.6166	-27.1457	-39.8092	-26.8533	-28.1523
42.375	-23.6535	-9.04874	-23.2785	-24.5895	-26.4293	-28.0649	-26.6881	-38.8683	-26.3339	-27.5516
42.4167	-23.1259	-8.56223	-22.7965	-24.0848	-25.9744	-27.4268	-26.0322	-38.2183	-25.9346	-26.9986
42.4583	-22.4097	-8.40656	-22.3941	-23.5966	-25.5276	-26.8529	-25.5635	-37.2728	-25.4277	-26.2372
42.5	-21.915	-7.80572	-21.8711	-23.0239	-24.9518	-26.5446	-25.0856	-36.318	-24.8864	-25.6612
42.5417	-21.5938	-7.347	-21.3101	-22.5019	-24.474	-25.9742	-24.5904	-35.3283	-24.2339	-25.4366
42.5833	-21.0024	-6.78957	-20.6644	-22.2554	-23.9966	-25.3955	-24.1023	-34.4213	-23.7379	-24.7539
42.625	-20.4452	-6.31781	-20.1593	-21.7312	-23.4767	-24.7147	-23.8883	-33.5243	-23.2008	-24.2082
42.6667	-20.1985	-5.86809	-19.6824	-21.2253	-22.99	-24.1585	-23.3957	-32.5627	-22.5788	-23.5599
42.7083	-19.8552	-5.46542	-19.0947	-20.6975	-22.5297	-23.5878	-22.903	-31.6113	-21.9029	-23.3369
42.75	-19.351	-5.02694	-18.6311	-20.1992	-22.0632	-23.0108	-22.3677	-30.5764	-21.5752	-22.7883
42.7917	-18.748	-4.41534	-18.4463	-19.7476	-21.6155	-22.4856	-21.7605	-29.6546	-21.0637	-22.2242
42.8333	-18.2386	-3.96498	-17.9703	-19.1988	-20.999	-22.2647	-21.465	-28.7663	-20.5401	-21.6704
42.875	-17.6138	-3.52154	-17.5064	-18.6866	-20.5072	-21.678	-20.9405	-27.7647	-20.3721	-21.3328
42.9167	-17.1443	-2.97803	-17.0126	-18.1617	-19.9925	-21.0933	-20.399	-26.7474	-19.6241	-21.0902
42.9583	-16.555	-2.40681	-16.3249	-17.8736	-19.4886	-20.5029	-19.8833	-25.8353	-19.0756	-20.5275
43	-16.0022	-1.96482	-15.8448	-17.3772	-18.8458	-19.7385	-19.6436	-24.931	-18.5141	-19.8928
43.0417	-15.522	-1.52144	-15.368	-16.8252	-18.3404	-19.1352	-19.0932	-23.9579	-17.7422	-19.6041
43.0833	-14.9554	-0.9917	-14.6901	-16.5863	-17.8724	-18.569	-18.6191	-23.1167	-17.0735	-18.9851
43.125	-14.4444	-0.55185	-14.1972	-16.0415	-17.307	-18.0591	-18.2599	-22.2771	-16.5395	-18.4829
43.1667	-13.9405	-0.14646	-13.7185	-15.5624	-16.8032	-17.463	-17.7048	-21.2349	-16.2783	-18.0433
43.2083	-13.2622	-0.06724	-13.2097	-14.9982	-16.27	-16.8626	-17.1929	-20.3666	-15.7193	-17.4207
43.25	-12.6932	0.39928	-12.6439	-14.3367	-15.973	-16.2498	-16.667	-19.4583	-15.1917	-16.8346
43.2917	-12.1547	0.83337	-12.1486	-13.8202	-15.4589	-15.6307	-16.0147	-18.8647	-14.8087	-16.2702
43.3333	-11.881	1.19889	-11.6416	-13.3095	-14.94	-15.0226	-15.5051	-17.9911	-14.1994	-16.0189
43.375	-11.3272	1.6719	-11.3641	-12.9348	-14.4347	-14.4371	-15.0093	-17.2056	-13.6867	-15.495
43.4167	-10.8058	2.06881	-10.8719	-12.3924	-13.7891	-14.1238	-14.544	-16.4263	-13.108	-14.9681
43.4583	-10.1451	2.54558	-10.3943	-11.8881	-13.2459	-13.4865	-13.8882	-15.8935	-12.5971	-14.4222
43.5	-9.4584	2.72842	-9.88153	-11.3899	-12.6913	-12.8791	-13.3605	-15.0873	-12.0074	-13.7773
43.5417	-8.91732	3.15635	-9.32305	-10.6662	-12.426	-12.3198	-12.8288	-14.345	-11.5218	-13.1854
43.5833	-8.42557	3.49132	-8.75619	-10.1793	-11.8888	-11.6321	-12.6192	-13.6693	-11.0422	-12.5951
43.625	-7.93466	3.83169	-8.32703	-9.71805	-11.3923	-11.0076	-11.9411	-13.2537	-10.5973	-12.0821
43.6667	-7.50485	4.18506	-7.86477	-9.24868	-10.8951	-10.4389	-11.4731	-12.3277	-10.0024	-11.6977
43.7083	-6.96743	4.55215	-7.39364	-8.71244	-10.3631	-9.7661	-10.8313	-11.921	-9.57651	-11.1563
43.75	-6.44676	4.89932	-6.87938	-8.14044	-9.63186	-9.45017	-10.3877	-11.2444	-9.09372	-10.6305
43.7917	-5.95236	5.19293	-6.33486	-7.63579	-9.13848	-8.84921	-9.82617	-10.4557	-8.95487	-10.2839
43.8333	-5.35721	5.2242	-5.94743	-7.19336	-8.66328	-8.28368	-9.33805	-9.81624	-8.46451	-9.68793
43.875	-4.82898	5.58846	-5.41748	-7.02715	-8.2751	-7.72711	-8.84828	-9.16133	-7.90999	-9.17413
43.9167	-4.31915	5.95876	-4.86684	-6.86777	-7.86663	-7.14526	-8.33124	-8.50713	-7.44265	-8.66088
43.9583	-3.82869	6.2667	-4.41414	-6.33759	-7.23107	-6.83884	-7.83857	-7.9136	-6.99349	-8.19041
44	-3.40066	6.5023	-4.02809	-5.78614	-6.62598	-6.61529	-7.40643	-7.33159	-6.60639	-7.73061
44.0417	-2.93466	6.78232	-3.66756	-5.35865	-6.09604	-5.95392	-7.24445	-6.86487	-6.20755	-7.25709
44.0833	-2.46391	7.08986	-3.224	-4.94151	-5.59923	-5.42404	-6.68694	-6.23328	-5.87609	-6.68662
44.125	-2.00489	7.36551	-2.7744	-4.51808	-5.12878	-4.9032	-6.16142	-5.56572	-5.29732	-6.46045
44.1667	-1.95239	7.43528	-2.38718	-4.15678	-4.72082	-4.42671	-5.6971	-5.00845	-4.85994	-5.92187
44.2083	-1.84495	7.60713	-2.0535	-3.82423	-4.179	-3.91216	-5.22017	-4.44649	-4.33927	-5.47597
44.25	-1.25011	7.56896	-1.69873	-3.43596	-3.71963	-3.42588	-4.72949	-3.89606	-3.8944	-4.94753
44.2917	-0.8304	7.90393	-1.57336	-3.05957	-3.27979	-2.95084	-4.27465	-3.39953	-3.4936	-4.42086
44.3333	-0.39882	8.18537	-1.0959	-2.97902	-2.80035	-2.52195	-3.85663	-2.92577	-3.15625	-3.99913
44.375	-0.00705	8.39351	-0.63541	-2.94252	-2.45111	-2.06457	-3.43387	-2.4759	-2.78323	-3.59911
44.4167	0.36279	8.61894	-0.17565	-2.40279	-2.34115	-1.69742	-2.97219	-1.9897	-2.39835	-3.17801
44.4583	0.73673	8.76098	0.18188	-2.07054	-1.68137	-1.46863	-2.57312	-1.58267	-2.01851	-2.74456
44.5	1.07085	8.89301	0.5179	-1.7498	-1.20866	-1.00722	-2.42825	-1.16399	-1.72115	-2.37578
44.5417	1.39727	9.01363	0.8727	-1.3835	-0.84014	-0.72984	-2.03549	-0.73646	-1.38953	-2.01338
44.5833	1.68479	9.12392	1.22202	-1.01955	-0.33067	-0.71164	-1.68892	-0.31671	-1.03073	-1.60725
44.625	2.01746	9.23191	1.54855	-0.70101	0.11079	-0.20845	-1.6472	0.06146	-0.70334	-1.23316
44.6667	2.28347	9.29407	1.8337	-0.40601	0.59852	-0.23662	-1.48996	0.38875	-0.4427	-0.91703
44.7083	2.52475	9.36094	2.28617	-0.01487	0.58652	-0.12627	-1.17643	0.74089	-0.14884	-0.56665
44.75	2.82575	9.43361	2.57925	0.27976	0.9529	0.22473	-0.73278	1.29962	-0.15519	-0.2402
44.7917	3.08449	9.46122	2.8387	0.50795	1.23698	0.51096	-0.40194	1.79659	0.27996	-0.17917
44.8333	3.2983	9.44236	3.04634	0.71894	1.50397	0.75593	-0.11132	2.1604	0.71528	-0.14771
44.875	3.56755	9.4688	3.31111	0.92033	1.82072	1.08494	0.23212	2.59522	0.61863	-0.07698
44.9167	3.81078	9.45009	3.57773	1.3891	1.77649	1.17399	0.51909	2.8903	0.86561	0.19026
44.9583	4.02741	9.43592	3.84647	1.71813	1.81724	1.40746	0.7637	3.13356	1.03599	0.40536
45	4.24178	9.49441	3.66891	1.68359	2.02707	1.63034	0.98211	3.33287	1.17986	0.74918
45.0417	4.59805	9.15724	3.7882	1.86889	2.26898	1.86004	1.24977	3.58115	1.41643	1.07409
45.0833	4.84557	8.85069	3.96234	2.03647	2.47577	2.07187	1.50722	3.80289	1.63724	1.39398
45.125	4.97393	8.72299	4.08324	2.10193	2.61375	2.42993	1.84711	3.61092	1.5669	1.56232
45.1667	5.081	8.57782	4.20875	2.18974	2.77385	2.61568	2.05963	3.86161	1.32876	1.53747
45.2083	5.24261	8.46613	4.35585	2.31643	2.95589	2.81747	2.35557	3.71962	1.3796	1.69815
45.25	5.24971	8.28803	4.54724	2.42381	3.10126	2.97586	2.55085	3.92155	1.6745	1.53888
45.2917	5.32688	8.13614	4.56237	2.48552	3.20035	3.14054	2.83826	3.643	1.58093	1.61891
45.3333	5.40687	7.96127	4.62058	2.53488	3.29467	3.25329	3.00188	3.77136	1.46218	1.7015
45.375	5.48257	7.73832	4.79689	2.63998	3.48708	3.40465	3.03611	3.82135	1.49833	1.79588
45.4167	5.54562	7.52556	4.96819	2.76965	3.32768	3.49306	3.13933	3.8568	1.48784	1.843
45.4583	5.69765	6.98871	5.0363	2.78715	3.34139	3.53383	3.19529	3.84349	1.51389	2.00502

## Sheet: Figure S9E
Time(s)	Air pressure(kPa)
0.04167	-0.35917	4.151	1.53049	-0.65614	-0.01988	-3.49434	-0.95786	-72.9211	-3.07928	-4.22668
0.08333	-0.34801	4.15621	1.52271	-0.66655	-0.03386	-3.48578	-0.96865	-72.9463	-3.10291	-4.23388
0.125	-0.33617	4.16135	1.51379	-0.67785	-0.04869	-3.47603	-0.97882	-72.9712	-3.12751	-4.24064
0.16667	-0.32366	4.16643	1.50374	-0.69005	-0.06437	-3.4651	-0.98837	-72.9959	-3.15307	-4.24695
0.20833	-0.31047	4.17145	1.49256	-0.70315	-0.0809	-3.45297	-0.9973	-73.0204	-3.17959	-4.25282
0.25	-0.29661	4.1764	1.48024	-0.71715	-0.09828	-3.43966	-1.00561	-73.0446	-3.20708	-4.25824
0.29167	-0.28208	4.18129	1.46678	-0.73205	-0.11651	-3.42516	-1.0133	-73.0686	-3.23553	-4.26322
0.33333	-0.26687	4.18612	1.45219	-0.74785	-0.13559	-3.40946	-1.02038	-73.0924	-3.26495	-4.26775
0.375	-0.25099	4.19088	1.43647	-0.76454	-0.15551	-3.39259	-1.02683	-73.1159	-3.29533	-4.27184
0.41667	-0.23443	4.19558	1.41961	-0.78214	-0.17629	-3.37452	-1.03266	-73.1393	-3.32668	-4.27548
0.45833	-0.2172	4.20022	1.40162	-0.80064	-0.19791	-3.35526	-1.03787	-73.1623	-3.35899	-4.27868
0.5	-0.1993	4.20479	1.38249	-0.82003	-0.22038	-3.33482	-1.04247	-73.1852	-3.39227	-4.28143
0.54167	-0.18072	4.20931	1.36223	-0.84033	-0.2437	-3.31318	-1.04644	-73.2078	-3.4265	-4.28374
0.58333	-0.16147	4.21375	1.34083	-0.86152	-0.26787	-3.29036	-1.0498	-73.2302	-3.46171	-4.2856
0.625	-0.14155	4.21814	1.3183	-0.88361	-0.29289	-3.26635	-1.05253	-73.2523	-3.49787	-4.28702
0.66667	-0.12095	4.22246	1.29464	-0.9066	-0.31876	-3.24115	-1.05465	-73.2742	-3.535	-4.28799
0.70833	-0.09967	4.22672	1.26984	-0.9305	-0.34548	-3.21476	-1.05614	-73.2959	-3.5731	-4.28852
0.75	-0.07773	4.23092	1.24391	-0.95529	-0.37304	-3.18718	-1.05702	-73.3174	-3.61216	-4.28861
0.79167	-0.05511	4.23505	1.21684	-0.98098	-0.40145	-3.15842	-1.05727	-73.3386	-3.65218	-4.28825
0.83333	-0.03182	4.23912	1.18864	-1.00756	-0.43072	-3.12846	-1.05691	-73.3596	-3.69317	-4.28744
0.875	-0.00785	4.24312	1.1593	-1.03505	-0.46083	-3.09732	-1.05593	-73.3804	-3.73512	-4.28619
0.91667	-0.06172	4.13939	1.08583	-0.81001	-0.2572	-3.01738	-1.03408	-73.3627	-3.9115	-4.39307
0.95833	-0.13521	4.05024	1.00595	-0.91667	-0.11361	-2.80552	-0.92763	-73.3584	-3.92305	-4.55439
1	-0.14502	4.00663	0.94333	-0.97925	-0.21623	-2.89325	-0.70968	-73.2471	-3.87637	-4.5911
1.04167	-0.15087	3.95784	0.91349	-1.05743	-0.28372	-2.95597	-0.81087	-73.2313	-3.75062	-4.50072
1.08333	-0.13732	3.90382	0.91562	-1.06825	-0.31816	-2.96232	-0.88898	-73.3307	-3.87755	-4.28046
1.125	-0.12114	3.87723	0.92356	-1.0808	-0.35344	-3.02107	-0.93753	-73.409	-3.96764	-4.41166
1.16667	-0.11012	3.8531	0.92878	-1.03134	-0.36504	-3.01541	-0.96598	-73.468	-3.96703	-4.53449
1.20833	-0.15334	3.83224	0.93132	-1.03712	-0.38725	-3.0055	-0.98294	-73.5252	-4.03592	-4.62619
1.25	-0.13313	3.81461	0.92303	-1.05391	-0.4123	-2.98281	-0.99702	-73.5644	-4.08881	-4.68887
1.29167	-0.11863	3.80836	0.92115	-1.11395	-0.42338	-2.98173	-0.99188	-73.6022	-4.15961	-4.72299
1.33333	-0.13442	3.72025	0.90852	-1.133	-0.43678	-2.93569	-1.04316	-73.6305	-4.2066	-4.74576
1.375	-0.12126	3.73373	0.90196	-1.14621	-0.46923	-2.91996	-1.03483	-73.6661	-4.25552	-4.78254
1.41667	-0.08904	3.73313	0.86757	-1.17029	-0.4704	-2.88471	-1.0417	-73.7261	-4.29772	-4.79085
1.45833	-0.11343	3.70209	0.87199	-1.17128	-0.5163	-2.86227	-1.05436	-73.7435	-4.33277	-4.84673
1.5	-0.11927	3.61146	0.82288	-1.20024	-0.55659	-2.84367	-1.04014	-73.8013	-4.40271	-4.90729
1.54167	-0.03792	3.65579	0.59062	-1.23636	-0.6317	-2.87802	-1.1057	-73.9145	-4.16432	-4.79113
1.58333	-0.08352	3.5981	0.53086	-1.31714	-0.47276	-2.77094	-1.05121	-73.9328	-4.23794	-4.80973
1.625	0.20603	3.76811	0.56273	-1.32064	-0.49906	-2.69864	-1.14167	-74.0701	-4.30535	-4.85022
1.66667	0.21595	3.76973	0.55748	-1.38341	-0.51009	-2.65407	-1.10606	-74.0317	-4.50309	-4.965
1.70833	0.1961	3.73217	0.54952	-1.39668	-0.5483	-2.60501	-1.11764	-74.0161	-4.52825	-4.935
1.75	0.30415	3.73058	0.52172	-1.41235	-0.58873	-2.5601	-1.11882	-74.0331	-4.57079	-4.94127
1.79167	0.50974	3.82173	0.4823	-1.41444	-0.63133	-2.53572	-1.10063	-74.0493	-4.61514	-4.94296
1.83333	0.75115	3.9851	0.5302	-1.445	-0.6511	-2.47309	-1.09616	-74.0646	-4.68701	-4.93277
1.875	0.66636	4.22476	0.66134	-1.39693	-0.71544	-2.44788	-1.07235	-74.0872	-4.76143	-4.95282
1.91667	0.6311	4.11213	0.69923	-1.21627	-0.67681	-2.36819	-1.07131	-74.1171	-4.82935	-4.98681
1.95833	0.60193	4.02416	0.56726	-1.01618	-0.54787	-2.2288	-1.05955	-74.129	-4.90746	-4.97633
2	0.57793	3.95138	0.39511	-1.03513	-0.40536	-2.07477	-1.02075	-74.1739	-4.97081	-4.9786
2.04167	0.60113	3.84426	0.25754	-1.18866	-0.29372	-1.85666	-0.93981	-74.1853	-5.03567	-4.99534
2.08333	0.59584	3.78484	0.16357	-1.35654	-0.39216	-1.61004	-0.82007	-74.1709	-5.12776	-4.99347
2.125	0.59593	3.77957	0.04577	-1.48891	-0.57498	-1.36147	-0.64681	-74.165	-5.18082	-5.01305
2.16667	0.52278	3.73724	-0.055	-1.61968	-0.74811	-1.1285	-0.48701	-74.1268	-5.25326	-5.01244
2.20833	0.59457	3.55433	-0.18248	-1.73251	-0.94382	-1.00873	-0.30793	-74.033	-5.31966	-5.00844
2.25	0.64741	3.61575	-0.23569	-1.98279	-1.15475	-1.09357	-0.06256	-73.9027	-5.33136	-5.03335
2.29167	0.69718	3.60722	-0.28079	-2.03455	-1.33231	-1.29682	-0.01685	-73.7553	-5.29035	-4.99525
2.33333	0.73522	3.6129	-0.33533	-2.12761	-1.42538	-1.28264	-0.28145	-73.6371	-5.23379	-4.89709
2.375	0.79458	3.65642	-0.39109	-2.17165	-1.54263	-1.27506	-0.32252	-73.757	-5.24469	-4.79415
2.41667	0.86619	3.6617	-0.44027	-2.24223	-1.64401	-1.25048	-0.37264	-73.8686	-5.30033	-4.54582
2.45833	0.9324	3.69657	-0.49958	-2.32297	-1.7544	-1.23601	-0.43311	-74.0063	-5.32526	-4.31797
2.5	0.88693	3.53409	-0.30748	-2.16783	-1.75077	-1.1586	-0.51589	-74.0304	-5.41994	-4.32423
2.54167	0.99006	3.5416	-0.36786	-2.23819	-1.83581	-1.08534	-0.523	-74.0701	-5.54093	-4.31766
2.58333	1.07123	3.5858	-0.44834	-2.28618	-1.91456	-1.03307	-0.52758	-74.1259	-5.66367	-4.32281
2.625	1.1639	3.62452	-0.52313	-2.35384	-2.02867	-0.96791	-0.55375	-74.2042	-5.83712	-4.42145
2.66667	1.22675	3.63321	-0.62443	-2.49056	-2.21852	-0.97983	-0.32248	-74.0739	-5.92024	-4.41338
2.70833	1.28505	3.656	-0.74321	-2.61902	-2.4064	-0.95204	-0.11583	-73.9993	-6.00744	-4.41805
2.75	1.36366	3.66707	-0.83775	-2.74735	-2.58328	-0.91039	0.08304	-73.9044	-6.11498	-4.40975
2.79167	1.30916	3.64834	-0.92518	-2.88371	-2.76592	-0.92036	0.28196	-73.7978	-6.20926	-4.37995
2.83333	1.4493	3.51176	-1.09994	-2.96186	-2.92163	-0.91376	0.24362	-73.665	-6.2085	-4.34627
2.875	1.57808	3.59406	-1.21975	-3.19562	-3.0688	-0.89072	0.11043	-73.4918	-6.2087	-4.24339
2.91667	1.69502	3.65822	-1.28168	-3.48738	-3.29164	-0.80231	0.31263	-73.4185	-6.35891	-4.22174
2.95833	1.87364	3.95794	-1.20352	-3.50764	-3.51911	-0.71041	0.29474	-73.4896	-6.5118	-4.21308
3	2.0125	4.01333	-1.2378	-3.54608	-3.5501	-0.77996	0.1688	-73.551	-6.66607	-4.19211
3.04167	2.15366	4.07217	-1.28263	-3.61937	-3.58064	-0.59818	-0.03592	-73.663	-6.83841	-4.15806
3.08333	2.25457	4.14339	-1.33834	-3.66941	-3.65359	-0.46223	-0.01408	-73.7167	-7.12408	-4.17027
3.125	2.37443	4.2012	-1.39629	-3.74682	-3.74521	-0.3223	-0.02928	-73.7421	-7.22872	-4.27424
3.16667	2.49601	4.27089	-1.47357	-3.83518	-3.8305	-0.19603	-0.04024	-73.7896	-7.37456	-4.20887
3.20833	2.61925	4.34423	-1.54519	-3.91769	-3.92616	-0.059	-0.06418	-73.835	-7.52067	-4.17155
3.25	2.72818	4.39541	-1.69655	-4.01144	-4.00719	0.06422	-0.10195	-73.8783	-7.68456	-4.10431
3.29167	2.8644	4.48408	-1.81115	-4.09103	-4.11524	0.20707	-0.09389	-73.9624	-7.84083	-4.06606
3.33333	3.01112	4.55948	-1.89542	-4.19032	-4.20812	0.36132	-0.12424	-74.0118	-8.02334	-4.00657
3.375	3.13476	4.64567	-1.99918	-4.30108	-4.28621	0.49339	-0.11005	-74.0678	-8.19035	-3.93448
3.41667	3.29371	4.72666	-2.06432	-4.39706	-4.40053	0.67799	-0.12615	-74.0975	-8.35773	-3.88378
3.45833	3.27529	4.78482	-2.1488	-4.50398	-4.50035	0.81451	-0.12229	-74.1423	-8.52625	-3.82058
3.5	3.42442	4.89736	-2.38872	-4.75751	-4.66772	0.85594	-0.12343	-73.9812	-8.57326	-3.72861
3.54167	3.47914	5.11327	-2.24375	-4.70597	-5.00653	0.92597	-0.12958	-74.0334	-8.74922	-3.73988
3.58333	3.62287	5.2212	-2.3395	-4.79191	-5.06429	1.14057	-0.18457	-74.1955	-8.94283	-3.64397
3.625	3.77743	5.31556	-2.4375	-4.87991	-5.16504	1.31007	-0.15354	-74.1899	-9.12176	-3.68096
3.66667	3.90799	5.40531	-2.54627	-5.00341	-5.26784	1.46585	-0.14273	-74.2393	-9.30964	-3.59792
3.70833	4.03941	5.48097	-2.65756	-5.12883	-5.37264	1.61517	-0.16159	-74.2938	-9.51248	-3.54114
3.75	4.17247	5.50978	-2.74678	-5.23934	-5.46302	1.76737	-0.16848	-74.3462	-9.73025	-3.47801
3.79167	4.30752	5.60163	-2.88048	-5.35982	-5.58019	1.91462	-0.17896	-74.438	-9.93797	-3.43353
3.83333	4.4449	5.71311	-2.99931	-5.49102	-5.68155	2.05725	-0.1763	-74.5346	-10.1695	-3.39836
3.875	4.58454	5.78613	-3.12855	-5.6243	-5.80998	2.1956	-0.19365	-74.6274	-10.3987	-3.38119
3.91667	4.7595	5.87947	-3.24278	-5.76735	-5.95766	2.3545	-0.22247	-74.716	-10.6496	-3.349
3.95833	4.82537	6.02618	-3.37503	-5.90335	-6.08161	2.48317	-0.2048	-74.8167	-10.9131	-3.04001
4	4.96684	6.03727	-3.55142	-6.06534	-6.22303	2.62404	-0.126	-74.9121	-11.0324	-2.72081
4.04167	5.1614	6.1988	-3.80875	-6.29663	-6.3647	2.7525	-0.15243	-75.0094	-10.9576	-2.44942
4.08333	5.32564	6.28069	-3.93481	-6.41977	-6.66849	2.82675	-0.25797	-74.8063	-10.9764	-2.2895
4.125	5.5106	6.36582	-4.07662	-6.59119	-6.83108	2.99267	-0.13722	-74.722	-11.0845	-2.17846
4.16667	5.61485	6.47213	-4.25169	-6.76916	-7.01543	3.14919	0.13863	-74.594	-11.1946	-2.21859
4.20833	5.7466	6.55703	-4.45056	-6.97731	-7.20601	3.58829	0.29958	-74.5758	-11.3541	-2.09975
4.25	5.86493	6.61227	-4.67194	-7.16619	-7.0755	3.92855	0.36578	-74.5893	-11.5211	-1.96048
4.29167	5.97874	6.69871	-4.91705	-7.03464	-7.04813	4.18188	0.42517	-74.6597	-11.6879	-1.85111
4.33333	6.07328	6.74105	-4.80057	-7.02408	-7.07015	4.37734	0.44464	-74.6789	-11.8878	-1.71365
4.375	6.14026	6.92063	-4.74756	-7.03948	-7.19696	4.55779	0.48304	-74.7134	-12.0624	-1.60704
4.41667	6.23718	7.32146	-4.74717	-7.1113	-7.3512	4.74767	0.52356	-74.746	-12.2116	-1.49779
4.45833	6.37654	7.3635	-4.91074	-7.2537	-7.46533	4.92196	0.5662	-74.7677	-12.4354	-1.35247
4.5	6.59909	7.53162	-5.07543	-7.52714	-7.64886	5.12269	0.59458	-74.8039	-12.5913	-1.25408
4.54167	6.79898	7.67743	-5.23217	-7.65319	-7.78231	5.13799	0.54121	-74.9286	-12.8531	-0.88967
4.58333	6.91812	7.76861	-5.4867	-7.73882	-7.6846	5.46883	0.65008	-75.1033	-13.0631	-0.73788
4.625	7.17996	7.90563	-5.6387	-7.88574	-7.85224	5.66642	0.71273	-75.0773	-13.1723	-0.76356
4.66667	7.35674	8.07776	-5.79976	-8.05051	-8.01284	5.84969	0.77859	-75.0892	-13.3128	-0.60463
4.70833	7.54246	8.23468	-5.96162	-8.19996	-8.16592	6.04265	0.83864	-75.1066	-13.4444	-0.47483
4.75	7.73664	8.36816	-6.11605	-8.35894	-8.31142	6.26156	0.88426	-75.1133	-13.6007	-0.37465
4.79167	7.92244	8.52841	-6.28015	-8.51878	-8.466	6.44748	0.95669	-75.1349	-13.7396	-0.2371
4.83333	8.10881	8.68962	-6.44568	-8.6966	-8.60426	6.64287	1.03057	-75.1548	-13.9117	-0.09659
4.875	8.30385	8.83497	-6.5958	-8.86697	-8.78499	6.85623	1.08135	-75.1561	-14.0667	-0.00346
4.91667	8.49074	8.98157	-6.76354	-9.0294	-8.95826	7.06255	1.15111	-75.1724	-14.2209	0.10108
4.95833	8.64407	9.12978	-6.93166	-9.19284	-9.11543	7.22741	1.21491	-75.178	-14.3741	0.21737
5	8.7535	9.27136	-7.13443	-9.34043	-9.24824	7.44268	1.27311	-75.2149	-14.526	0.329
5.04167	8.78082	9.33671	-7.31294	-9.5138	-9.40691	7.6752	1.3257	-75.2406	-14.7094	0.41955
5.08333	9.00555	9.53586	-7.64622	-9.73088	-9.566	7.85785	1.38039	-75.2543	-14.8901	0.50653
5.125	9.22295	9.6869	-7.78108	-9.8477	-9.90539	7.97213	1.39545	-75.2888	-15.0757	0.58293
5.16667	9.39002	9.8568	-7.97365	-9.97982	-10.0461	8.1876	1.25917	-75.429	-15.2907	0.93548
5.20833	9.56599	10.0038	-8.16626	-10.1778	-10.2259	8.3571	1.26701	-75.4469	-15.2499	1.12831
5.25	9.72544	10.1279	-8.36618	-10.3665	-10.4194	8.48095	1.298	-75.1963	-15.2185	1.34296
5.29167	9.88547	10.2629	-8.58111	-10.5788	-10.6681	8.60972	1.60333	-75.0361	-15.3074	1.50189
5.33333	10.0215	10.4006	-8.80199	-10.838	-10.9051	9.03623	1.8257	-74.9707	-15.4625	1.65488
5.375	10.1502	10.4661	-9.13419	-10.8392	-10.8516	9.33692	1.87043	-75.0444	-15.6077	1.79372
5.41667	10.2314	10.5852	-9.08281	-10.8567	-10.9633	9.54294	1.95828	-75.0558	-15.7515	1.95145
5.45833	10.5617	10.7892	-9.23072	-11.046	-11.1092	9.74827	2.02259	-75.0241	-15.9192	2.10306
5.5	10.7365	10.9596	-9.40396	-11.2104	-11.2709	9.95326	2.0977	-75.0074	-16.0685	2.23258
5.54167	10.7649	11.0794	-9.56036	-11.424	-11.4563	10.1011	2.09286	-75.0535	-15.9711	2.5614
5.58333	10.8923	11.2113	-9.96233	-11.4349	-11.493	10.3321	2.176	-75.02	-16.1295	2.69546
5.625	11.0719	11.3892	-10.0977	-11.569	-11.6066	10.3818	2.19251	-74.9845	-16.2775	2.84858
5.66667	11.2347	11.5592	-10.2659	-11.7264	-11.7346	10.5873	2.31935	-74.9643	-16.527	2.99494
5.70833	11.405	11.7467	-10.4347	-11.9082	-11.8783	10.7605	2.42493	-74.9174	-16.6421	3.15163
5.75	11.5661	11.9263	-10.5864	-12.0976	-12.0127	10.9431	2.49981	-74.8843	-16.8201	3.28675
5.79167	11.7182	12.1237	-10.7377	-12.2777	-12.1549	11.1011	2.56154	-74.8649	-17.0021	3.38472
5.83333	11.8695	12.2563	-10.8884	-12.4567	-12.3215	11.26	2.61909	-74.8666	-17.2202	3.52022
5.875	12.0112	12.3984	-11.0716	-12.6594	-12.4862	11.3782	2.61395	-74.904	-17.1133	3.8472
5.91667	12.161	12.6231	-11.2619	-12.8845	-12.7231	11.4821	3.02333	-74.7146	-17.2117	3.99569
5.95833	12.2955	12.7062	-11.4906	-13.0898	-12.636	11.8193	3.13234	-74.6608	-17.3505	4.15374
6	12.3492	12.9245	-11.4456	-13.1544	-12.6365	11.9771	3.22521	-74.6216	-17.4873	4.44027
6.04167	12.6923	13.0946	-11.5829	-13.4162	-12.7782	12.1184	3.31134	-74.5557	-17.6475	4.59529
6.08333	12.8864	13.2861	-11.7118	-13.7176	-12.9622	12.2846	3.40744	-74.4961	-17.7487	4.76915
6.125	13.0212	13.4543	-11.8989	-13.8625	-13.0363	12.4934	3.35933	-74.5199	-17.8646	4.9532
6.16667	13.1816	13.6312	-12.0357	-14.0392	-13.1174	12.7037	3.45223	-74.3996	-17.9605	5.00914
6.20833	13.3165	13.7916	-12.2055	-14.1988	-13.2225	12.8639	3.55579	-74.343	-18.0452	5.19807
6.25	13.4675	13.9606	-12.3667	-14.4063	-13.3686	13.0407	3.64422	-74.2923	-18.242	5.3471
6.29167	13.5756	14.1297	-12.5023	-14.5535	-13.4891	13.1917	3.72607	-74.239	-18.3585	5.47291
6.33333	13.7163	14.3171	-12.5942	-14.6321	-13.6772	13.1705	3.72485	-74.2158	-18.4804	5.56932
6.375	13.8313	14.498	-12.709	-14.7661	-13.7806	13.2896	3.85309	-74.4451	-18.8017	5.85686
6.41667	13.9456	14.6557	-12.8474	-14.8968	-13.8879	13.465	3.69221	-74.3102	-18.7595	6.07221
6.45833	14.3477	15.0455	-12.8176	-14.9392	-14.233	13.4568	3.75701	-74.276	-18.8387	6.22032
6.5	14.4753	15.1892	-12.9388	-15.0716	-14.3491	13.629	3.83899	-74.2315	-18.9333	6.37025
6.54167	14.5771	15.3422	-13.0255	-15.2126	-14.4294	13.8456	3.89933	-74.4484	-19.3052	6.74988
6.58333	14.6309	15.4322	-13.2256	-15.015	-14.2752	14.1494	3.75596	-74.5784	-19.4195	6.88181
6.625	14.7709	15.6438	-13.2702	-15.0461	-14.4257	14.0877	3.71398	-74.5685	-19.5167	7.02403
6.66667	14.9378	15.8675	-13.2943	-15.416	-14.7237	14.161	3.77913	-74.5408	-19.5874	7.10817
6.70833	15.1332	16.0534	-13.6406	-15.6953	-14.8928	14.2986	3.83655	-74.5199	-19.6568	7.22653
6.75	15.2723	16.2249	-13.6816	-15.7668	-14.9181	14.1691	3.73977	-74.5491	-19.7666	7.34715
6.79167	15.3781	16.3474	-13.7883	-15.8696	-15.0075	14.3614	3.81736	-74.4833	-19.737	7.16326
6.83333	15.4667	16.5036	-13.9114	-16.0308	-15.1294	14.4387	3.86499	-74.5035	-19.8758	7.55751
6.875	15.5711	16.6351	-14.06	-16.1916	-15.2829	14.4678	3.82541	-74.2248	-19.7542	7.75539
6.91667	15.6337	16.7176	-14.1987	-16.3657	-15.4319	14.8376	4.10602	-74.0413	-20.0515	7.68206
6.95833	15.665	16.7788	-14.3345	-16.2069	-15.321	15.0528	4.29603	-74.1947	-20.3003	7.68722
7	16.0428	17.1485	-14.2947	-16.2951	-15.3538	15.2536	4.35586	-74.3571	-20.4975	7.74958
7.04167	16.1708	17.3136	-14.3314	-16.314	-15.3495	15.3724	4.20191	-74.4599	-20.5388	7.8294
7.08333	16.2407	17.4637	-14.384	-16.3726	-15.3843	15.5686	4.28695	-74.6625	-20.7257	7.87591
7.125	16.3358	17.5898	-14.4536	-16.4888	-15.4521	15.7416	4.38297	-74.5832	-20.7034	7.98179
7.16667	16.4041	17.7082	-14.5242	-16.5882	-15.5286	15.8544	4.4646	-74.5509	-20.7103	8.10735
7.20833	16.4455	17.8604	-14.6042	-16.6958	-15.5974	15.9319	4.53913	-74.5501	-20.7897	8.18591
7.25	16.5276	17.9792	-14.6853	-16.8035	-15.7237	16.0087	4.55665	-74.5807	-20.8998	8.19366
7.29167	16.5844	18.115	-14.7756	-16.8674	-15.84	16.0782	4.56904	-74.6657	-20.6611	8.46027
7.33333	16.6687	17.9694	-15.0292	-17.0885	-15.9797	16.1655	4.82219	-74.5321	-20.6872	8.53929
7.375	16.7242	18.057	-15.0989	-16.8527	-15.9312	16.1205	4.75849	-74.518	-20.7554	8.63674
7.41667	16.7581	18.3612	-15.01	-16.942	-15.9812	16.2548	4.90446	-74.3914	-21.1421	8.54724
7.45833	16.8098	18.4775	-15.0685	-17.0589	-16.0322	16.3	4.98752	-74.3029	-21.1671	8.69986
7.5	16.9026	18.5864	-15.1531	-17.1926	-16.1169	16.3393	4.95777	-74.2874	-21.0117	8.93721
7.54167	16.8875	18.9239	-15.0665	-17.227	-16.2024	16.4645	5.03173	-74.2281	-21.071	9.01393
7.58333	16.9415	19.0213	-15.154	-17.3213	-16.2404	16.5488	5.08995	-74.1942	-21.1383	9.10822
7.625	17.0034	19.1357	-15.2353	-17.4505	-16.297	16.6497	5.15772	-74.1762	-21.2639	9.16278
7.66667	17.0989	18.9357	-15.4719	-17.581	-16.3966	16.7098	5.1692	-74.2375	-21.0911	9.41571
7.70833	17.1721	19.0368	-15.5175	-17.9849	-16.7091	16.6785	5.4455	-74.0633	-21.1235	9.49746
7.75	17.2406	19.085	-15.6342	-17.7962	-16.5332	16.9318	5.26707	-74.188	-21.2501	9.56335
7.79167	17.5395	19.2743	-15.6418	-17.846	-16.5618	17.0534	5.38602	-74.0695	-21.2593	9.44885
7.83333	17.641	19.376	-15.711	-17.9627	-16.6166	17.1689	5.49056	-73.9881	-21.275	9.60062
7.875	17.719	19.4952	-15.7566	-18.0392	-16.63	17.3287	5.65021	-74.2126	-21.5299	9.58618
7.91667	17.8407	19.6515	-15.7433	-18.4244	-16.8418	17.3547	5.73004	-74.1827	-21.6477	9.66328
7.95833	17.9756	19.4955	-16.0104	-18.6501	-16.9674	17.3657	5.79455	-73.9477	-21.6013	9.74154
8	18.1555	19.6994	-16.0737	-18.7605	-17.0273	17.4725	5.87638	-73.9263	-21.6761	9.82902
8.04167	18.2105	19.7658	-16.1645	-18.8891	-17.1233	17.5886	5.95012	-73.9117	-21.7518	9.89211
8.08333	18.2741	19.8736	-16.2492	-19.0188	-17.1974	17.7229	6.04966	-73.8878	-21.828	9.95648
8.125	18.1316	19.8432	-16.3619	-19.1415	-17.274	17.8251	6.1071	-73.8709	-21.9211	10.0151
8.16667	18.2717	19.9786	-16.6849	-19.3941	-17.4212	17.9202	6.14856	-73.8678	-22.0372	10.0111
8.20833	18.3658	20.1095	-16.7383	-19.4462	-17.7955	17.7708	6.04114	-73.8708	-21.8881	10.2009
8.25	18.4208	20.1773	-16.8816	-19.6447	-17.5706	18.1616	6.14024	-74.0538	-22.0746	10.2722
8.29167	18.3639	20.5173	-16.7859	-19.5745	-17.6285	18.3012	6.30526	-73.9365	-22.3537	10.164
8.33333	18.5356	20.6002	-16.8984	-19.6745	-17.7303	18.4104	6.4161	-73.8647	-22.3526	10.2983
8.375	18.6388	20.6671	-17.0047	-19.7771	-17.826	18.547	6.52093	-73.8231	-22.4013	10.4299
8.41667	18.7175	20.7347	-17.0973	-19.9073	-17.9412	18.6939	6.60171	-73.78	-22.4672	10.531
8.45833	18.8141	20.8202	-17.2348	-20.0561	-18.1008	18.7767	6.61877	-73.8427	-22.3221	10.7309
8.5	18.9682	20.9151	-17.3493	-20.1567	-18.2121	18.8783	6.71429	-73.8013	-22.402	10.8121
8.54167	19.0705	20.9769	-17.4498	-20.2339	-18.3266	19.0308	6.79332	-73.7583	-22.4493	10.8865
8.58333	19.0714	21.0562	-17.562	-20.3705	-18.4687	19.1176	6.83256	-73.7715	-22.6371	11.183
8.625	18.8074	20.8578	-17.5681	-20.3048	-18.4813	19.2233	6.93291	-73.7402	-22.7237	11.2825
8.66667	19.0004	21.0284	-17.6848	-20.6798	-18.7544	19.3128	7.03419	-73.6906	-22.8292	11.3407
8.70833	19.1203	21.1863	-17.7696	-20.7342	-18.7885	19.1783	6.95643	-73.7177	-22.9032	11.367
8.75	19.2092	21.3044	-17.8721	-20.8388	-18.8726	19.3842	7.17085	-73.9278	-23.159	11.3771
8.79167	19.2824	21.3815	-18.0102	-20.9445	-18.9585	19.5613	7.33993	-73.813	-23.535	11.2323
8.83333	19.4336	21.4933	-18.1597	-21.0853	-19.0879	19.7007	7.43915	-73.8	-23.6625	11.5929
8.875	19.5215	21.5913	-18.2844	-21.2171	-19.2057	19.6095	7.58269	-73.7036	-23.7463	11.6591
8.91667	19.2723	21.4623	-18.2575	-21.2011	-19.2812	19.7387	7.66747	-73.6525	-23.8406	11.7358
8.95833	19.3934	21.5659	-18.4252	-21.3671	-19.4198	19.895	7.76189	-73.6253	-23.9286	11.7894
9	19.4786	21.6617	-18.6041	-21.5186	-19.5445	20.0282	7.87408	-73.5968	-24.0439	11.8785
9.04167	19.5479	21.7578	-18.7359	-21.6726	-19.6891	20.1711	7.96188	-73.5343	-24.1611	11.953
9.08333	19.6694	21.8627	-18.9129	-21.8128	-19.8366	20.2987	8.05103	-73.5129	-24.2715	11.9885
9.125	19.7594	21.9677	-19.1014	-21.9728	-19.9779	20.4113	8.12554	-73.531	-24.4406	11.9956
9.16667	19.8335	22.0318	-19.2928	-22.1767	-20.18	20.477	8.13799	-73.2347	-24.4049	12.1479
9.20833	19.7204	21.9965	-19.6085	-22.4471	-20.097	20.7433	8.28774	-73.1787	-24.5264	12.2339
9.25	20.0796	22.0257	-19.855	-22.6867	-20.249	20.8814	8.41201	-73.1389	-24.6584	12.3218
9.29167	20.2123	22.1807	-19.9423	-23.08	-20.6098	20.9681	8.512	-73.0894	-24.7587	12.3858
9.33333	20.3734	22.3234	-20.0461	-23.153	-20.9483	20.9144	8.51038	-73.0642	-24.8774	12.4592
9.375	20.4787	22.3856	-20.1508	-23.2835	-21.0236	21.1438	8.37585	-73.1595	-25.0823	12.5265
9.41667	20.594	22.5007	-20.2996	-23.3966	-21.1822	21.3284	8.52493	-73.2244	-25.426	12.437
9.45833	20.5863	22.5522	-20.2557	-23.4133	-21.3007	21.4916	8.68017	-73.1192	-25.453	12.2846
9.5	20.6819	22.6156	-20.4641	-23.5953	-21.456	21.7083	8.82229	-73.0272	-25.5286	12.4905
9.54167	20.8031	22.7063	-20.6677	-23.8826	-21.6557	21.8612	8.89282	-73.0156	-25.8132	12.6856
9.58333	20.8696	22.7502	-20.6381	-23.9108	-21.7761	22.0242	9.03351	-72.9588	-25.9221	12.8434
9.625	20.9992	22.8232	-20.8525	-24.1223	-21.9688	22.1885	9.1507	-72.9006	-26.0408	12.9788
9.66667	21.0629	22.9318	-21.0698	-24.2852	-22.1735	22.3537	9.2611	-72.8496	-26.161	13.0914
9.70833	21.2045	23.0832	-21.2984	-24.4994	-22.3815	22.4943	9.41494	-72.8222	-26.3237	13.1646
9.75	21.3148	23.1676	-21.5297	-24.7488	-22.6004	22.6033	9.46178	-72.8416	-26.5444	13.5111
9.79167	21.3846	23.2534	-21.8288	-25.0562	-22.6993	22.9518	9.7007	-72.7742	-26.6729	13.6108
9.83333	21.6784	23.5872	-21.9724	-25.2796	-22.9135	23.1205	9.83779	-72.7063	-26.8199	13.7372
9.875	21.7852	23.6155	-22.1973	-25.4974	-23.1223	23.2826	9.90128	-72.6206	-26.9431	13.8997
9.91667	21.8849	23.7372	-22.4159	-25.7954	-23.291	23.5395	10.1029	-72.4813	-27.4109	13.8769
9.95833	22.089	23.9287	-22.5596	-25.9192	-23.7532	23.5265	10.1806	-72.4227	-27.5865	13.9614
10	21.9474	23.8757	-22.848	-26.1513	-23.9984	23.6622	10.2666	-72.4036	-27.8369	14.033
10.0417	22.0034	23.9542	-23.1477	-26.383	-24.3283	23.7763	10.6172	-72.2094	-27.9536	14.1583
10.0833	22.0572	24.1009	-23.2033	-26.4914	-24.5347	23.9103	10.7541	-72.1687	-28.1228	14.3096
10.125	22.1054	24.2059	-23.4601	-26.7226	-24.7706	24.0797	10.8838	-72.1026	-28.2943	14.4538
10.1667	22.0638	24.2337	-23.7282	-26.9655	-25.018	24.292	11.0068	-72.044	-28.4686	14.5749
10.2083	21.9544	24.1799	-24.0762	-27.2524	-25.2773	24.4552	11.1483	-71.9927	-28.662	14.6728
10.25	22.1612	24.0316	-24.5334	-27.5843	-25.5316	24.629	11.2579	-71.964	-28.8976	14.7246
10.2917	22.315	24.2396	-24.9567	-28.0839	-25.9823	24.6898	11.6561	-71.7275	-28.9848	14.856
10.3333	22.3751	24.3614	-24.9262	-28.4578	-26.3759	24.76	11.7812	-71.6614	-29.1597	15.0051
10.375	22.5908	24.5304	-25.1335	-28.7614	-26.8593	24.8422	11.8904	-71.6024	-29.3368	15.1637
10.4167	22.733	24.7546	-25.3385	-28.9405	-27.3989	24.8426	11.9567	-71.5423	-29.5078	15.265
10.4583	22.8867	24.8579	-25.5913	-29.1659	-27.7779	24.744	12.1727	-71.3676	-29.6483	15.4178
10.5	23.0854	24.9895	-25.8	-29.3461	-28.0054	24.687	12.1174	-71.3387	-29.8428	15.5724
10.5417	23.1949	25.1652	-26.0328	-29.5168	-28.2239	24.5864	12.0639	-71.3438	-30.032	15.7043
10.5833	23.3411	25.3192	-26.3145	-29.7526	-28.4728	24.5394	11.9204	-71.1895	-30.1013	15.8877
10.625	23.7027	25.5151	-26.5534	-29.9455	-28.6849	24.8051	11.7341	-71.3139	-30.3296	16.0731
10.6667	23.8522	25.7099	-26.8261	-30.1472	-28.9129	25.0847	11.7404	-71.4874	-30.6491	16.2024
10.7083	24.0292	25.8648	-27.0827	-30.3825	-29.1577	25.3274	11.9321	-71.721	-31.0613	16.2644
10.75	24.1992	25.9792	-27.332	-30.6435	-29.4196	25.5493	12.0713	-71.6048	-31.5853	16.1985
10.7917	24.3369	26.1201	-27.6322	-30.9213	-29.7484	25.6847	12.1498	-71.2695	-31.7099	16.1764
10.8333	24.402	26.1649	-27.654	-30.9941	-29.9281	25.9	12.3094	-71.1262	-32.0433	16.1121
10.875	24.6738	26.3918	-28.2003	-31.4716	-30.3146	26.0735	12.4132	-71.0962	-32.297	16.2627
10.9167	24.8398	26.5301	-28.5202	-31.7633	-30.6225	26.2796	12.5092	-71.0652	-32.5527	16.4062
10.9583	24.9977	26.6782	-28.8168	-32.0653	-30.9329	26.4438	12.6147	-71.0327	-32.8349	16.5437
11	25.1481	26.8102	-29.1315	-32.3775	-31.2612	26.6098	12.7062	-71.0122	-33.1316	17.0237
11.0417	25.3007	26.945	-29.4533	-32.7126	-31.488	27.084	12.6831	-71.0843	-33.4361	17.1748
11.0833	25.7265	27.3058	-29.641	-32.9352	-31.6954	27.3044	12.5554	-71.1797	-33.7362	17.3358
11.125	25.9292	27.4808	-29.9223	-33.1651	-31.8838	27.5514	12.4177	-71.2801	-34.0312	17.5069
11.1667	26.0833	27.6259	-30.2118	-33.3847	-32.0782	27.8347	12.2201	-71.403	-34.3378	17.6629
11.2083	26.2482	27.8079	-30.5013	-33.6537	-32.304	28.1144	12.2867	-71.6168	-34.7667	17.7623
11.25	26.4061	27.9914	-30.8147	-33.9388	-32.578	28.3249	12.3837	-71.9057	-35.0082	17.9843
11.2917	26.476	28.1122	-31.1424	-33.9346	-32.6102	28.6061	12.2373	-72.0267	-35.3367	18.1439
11.3333	26.6801	28.0723	-31.5555	-34.2466	-32.9055	28.7863	12.3033	-72.0341	-35.6256	18.2964
11.375	26.8225	28.2289	-31.8801	-34.5435	-33.1859	28.9753	12.3778	-72.0496	-35.9247	18.4673
11.4167	26.9399	28.411	-32.1983	-34.8412	-33.4849	29.1478	12.4363	-72.0982	-36.2575	18.5824
11.4583	27.3363	28.7486	-32.4532	-35.1316	-33.7769	29.3287	12.5367	-72.1209	-36.5486	18.7513
11.5	27.484	28.9144	-32.7701	-35.4319	-34.0705	29.5184	12.6117	-72.1098	-36.8498	18.9224
11.5417	27.5983	29.0971	-33.0968	-35.7246	-34.3654	29.6669	12.6465	-72.1807	-37.2256	19.283
11.5833	27.6237	29.5	-33.2529	-35.9285	-34.6615	29.8411	12.7329	-72.1993	-37.5168	19.4482
11.625	27.7702	29.646	-33.5822	-36.2198	-34.959	30.0323	12.8195	-72.2088	-37.8013	19.5986
11.6667	27.9088	29.8263	-33.9208	-36.5125	-35.2411	30.2232	12.923	-72.2262	-38.0954	19.7431
11.7083	28.039	29.9484	-34.2681	-36.8232	-35.557	30.3889	12.9685	-72.2913	-38.464	19.8499
11.75	28.1779	30.0552	-34.6318	-37.1752	-35.9634	30.7188	13.2278	-72.1894	-38.7396	20.0099
11.7917	28.1856	30.4505	-34.8405	-37.3691	-36.268	30.8765	13.2983	-72.2158	-38.9917	20.1715
11.8333	28.3388	30.5806	-35.1798	-37.6668	-36.5566	31.0662	13.3692	-72.217	-39.2876	20.3436
11.875	28.5175	30.7372	-35.4941	-37.8978	-36.8025	31.3669	13.4406	-72.4492	-39.6884	20.4755
11.9167	28.774	30.767	-36.0482	-38.3071	-37.0458	31.5525	13.472	-72.5095	-40.0248	20.6469
11.9583	28.908	30.8624	-36.4394	-38.6599	-37.4201	31.6969	13.7509	-72.3959	-40.2698	20.8327
12	29.1494	31.1887	-36.6745	-38.9627	-37.7259	31.909	13.8075	-72.4198	-40.5841	21.0115
12.0417	29.2713	31.3353	-37.0309	-39.2497	-38.0152	32.0952	13.8987	-72.4348	-40.8486	21.2347
12.0833	29.4187	31.4491	-37.3882	-39.537	-38.3052	32.2888	13.9663	-72.4319	-41.0955	21.4701
12.125	29.5912	31.6406	-37.7638	-39.8331	-38.6048	32.4907	14.02	-72.4945	-41.3981	21.6108
12.1667	29.747	31.7515	-38.1477	-40.1945	-38.9696	32.7338	14.3314	-72.3565	-41.6308	21.8833
12.2083	29.9362	32.0767	-38.3829	-40.4794	-39.232	32.9597	14.422	-72.3113	-41.8703	22.1771
12.25	30.1	32.2553	-38.7385	-40.7563	-39.5121	33.1862	14.5568	-72.2804	-42.0734	22.4759
12.2917	30.2218	32.4013	-39.1024	-41.0409	-39.7594	33.3883	14.694	-72.2462	-42.2808	22.7631
12.3333	30.3854	32.5224	-39.4409	-41.3326	-40.0318	33.5836	14.7507	-72.2241	-42.523	22.7077
12.375	30.5163	32.5765	-39.8363	-41.671	-40.3847	34.0188	14.9471	-72.0895	-42.8112	22.7045
12.4167	30.8445	32.7963	-40.1634	-41.9789	-40.6168	34.2496	15.0988	-71.9854	-43.3646	22.7189
12.4583	30.9922	32.9394	-40.4732	-42.2082	-40.8387	34.5167	15.2301	-72.2193	-43.8003	22.8303
12.5	31.1001	33.0353	-40.9044	-42.173	-40.8525	34.8868	15.0641	-72.4202	-44.1487	23.0168
12.5417	31.2609	33.2098	-41.197	-42.3919	-41.0344	35.1076	14.9198	-72.5611	-44.4661	23.1963
12.5833	31.4401	33.3524	-41.4693	-42.5636	-41.2455	35.0396	14.7676	-72.6876	-44.8315	23.4589
12.625	31.7439	33.7606	-41.6213	-42.764	-41.745	35.0797	14.7873	-72.7287	-45.1103	23.6529
12.6667	31.9549	33.9577	-41.8793	-43.2538	-42.1866	35.189	14.8135	-72.7357	-45.3561	23.8473
12.7083	32.2111	34.1674	-42.4673	-43.7114	-42.5752	35.363	14.8473	-72.776	-45.6185	24.009
12.75	32.4713	34.2781	-43.0072	-44.1331	-42.8986	35.4949	14.8482	-72.8401	-45.9781	24.3275
12.7917	32.6857	34.0814	-43.5872	-44.5978	-42.9427	35.8233	14.9237	-72.8444	-46.2597	24.5015
12.8333	32.965	34.2307	-43.9333	-44.8855	-43.277	35.979	14.9474	-72.8484	-46.4649	24.6679
12.875	33.1222	34.3537	-44.2864	-45.1736	-43.5603	36.1337	14.9799	-72.8522	-46.7197	24.8935
12.9167	33.3035	34.4515	-44.621	-45.477	-43.8496	36.3053	14.99	-72.8517	-46.9693	25.0667
12.9583	33.6825	34.7001	-44.8588	-45.8138	-44.3591	36.349	15.0108	-72.8549	-47.2054	25.2112
13	33.7547	34.8147	-45.1849	-46.1097	-44.6465	36.5152	15.0483	-72.8494	-47.4661	25.3719
13.0417	33.8999	34.9202	-45.5177	-46.4205	-44.9575	36.6395	15.0368	-72.9085	-47.8151	25.7865
13.0833	33.9953	34.9676	-45.9383	-46.7863	-45.0293	36.9274	15.109	-72.9147	-48.069	25.9521
13.125	34.1897	35.1242	-46.2629	-47.0734	-45.3236	37.0668	15.1958	-72.9036	-48.3219	26.1517
13.1667	34.3308	35.2048	-46.5941	-47.3341	-45.6332	37.2038	15.2137	-72.909	-48.5571	26.3019
13.2083	34.4628	35.3181	-46.9151	-47.6184	-45.9081	37.3231	15.2142	-72.9379	-48.8486	26.436
13.25	34.5611	35.3972	-47.292	-47.949	-46.2556	37.4169	15.4609	-72.8179	-49.0705	26.6378
13.2917	34.9213	35.649	-47.5578	-48.209	-46.5325	37.5516	15.4923	-72.8098	-49.2995	26.8316
13.3333	35.0571	35.7627	-47.8723	-48.5002	-46.8159	37.6929	15.5149	-72.8173	-49.5513	27.0178
13.375	35.1998	35.8842	-48.1755	-48.7724	-47.1147	37.8234	15.5463	-72.8066	-49.7914	27.1725
13.4167	35.2574	35.8737	-48.5735	-48.8869	-47.199	38.024	15.5783	-72.7854	-49.978	27.3884
13.4583	35.3728	35.9739	-48.8651	-49.1451	-47.4873	38.1445	15.6103	-72.7537	-50.1526	27.599
13.5	35.4368	36.0652	-49.2267	-49.4988	-47.6174	38.4596	15.7745	-72.6943	-50.3227	27.8557
13.5417	35.5585	36.1733	-49.491	-49.7556	-47.8819	38.6009	15.8455	-72.6064	-50.4538	27.8246
13.5833	35.6792	36.2895	-49.7518	-49.9834	-48.1337	38.7263	15.9122	-72.563	-50.9861	27.8188
13.625	35.7253	36.3819	-49.7791	-50.0432	-48.3142	38.9458	16.0249	-72.7802	-51.3559	27.943
13.6667	35.8648	36.5097	-50.0241	-50.2282	-48.5143	39.1336	15.8224	-72.9216	-51.6114	28.0915
13.7083	36.0207	36.663	-50.2376	-50.373	-48.7068	39.0138	15.7018	-72.967	-51.8398	28.2314
13.75	36.1847	36.8592	-50.3322	-50.7918	-49.2076	38.9678	15.6705	-72.9668	-52.0156	28.5846
13.7917	36.3351	36.9255	-50.8753	-50.9685	-49.3869	39.0517	15.6565	-72.9369	-52.2314	28.7229
13.8333	36.3075	37.002	-51.1348	-51.2262	-49.6755	39.1483	15.6672	-72.9246	-52.4437	28.8611
13.875	36.4241	37.1182	-51.3827	-51.4635	-49.9344	39.2326	15.6862	-72.9125	-52.6193	29.0253
13.9167	36.5305	37.2332	-51.6269	-51.6794	-50.1878	39.3248	15.7328	-72.8635	-53.1648	28.9843
13.9583	36.671	37.3684	-51.8972	-52.1151	-50.3686	39.4625	15.7569	-72.8532	-53.3427	29.1397
14	36.7868	37.5137	-52.1339	-52.361	-50.6207	39.5345	15.7884	-72.8341	-53.5509	29.2859
14.0417	36.8925	37.6073	-52.3666	-52.6357	-50.8856	39.5953	15.7614	-72.8153	-53.7722	29.4225
14.0833	36.9961	37.717	-52.6036	-52.8722	-51.1463	39.663	15.7446	-72.8458	-54.0377	29.5012
14.125	37.0567	37.7842	-52.9256	-53.1038	-51.1903	39.8356	15.8197	-72.8239	-54.2039	29.6739
14.1667	37.1833	37.9012	-53.1486	-53.3058	-51.4617	39.9199	15.8779	-72.7838	-54.3139	29.8816
14.2083	37.2908	38.0843	-53.3587	-53.5201	-51.703	39.9945	15.9458	-72.6999	-54.4003	30.0488
14.25	37.3963	38.1997	-53.5386	-53.7286	-51.9381	40.0775	16.0168	-72.6194	-54.8786	29.9459
14.2917	37.4759	38.2052	-53.8107	-53.8877	-51.894	40.3429	15.7385	-72.748	-55.065	30.0747
14.3333	37.6147	38.4122	-53.9213	-54.0398	-52.3809	40.2493	15.7184	-72.7205	-55.2238	30.2107
14.375	37.822	38.4924	-54.3229	-54.3486	-52.677	40.3011	15.7216	-72.6924	-55.3871	30.3028
14.4167	37.6982	38.4505	-54.6231	-54.6118	-53.0019	40.5971	15.8547	-72.6729	-55.5297	30.4346
14.4583	37.768	38.5974	-54.8164	-54.8352	-53.2447	40.6341	15.8658	-72.6533	-55.7279	30.5737
14.5	37.8687	38.6597	-55.0203	-55.0858	-53.6054	40.7259	16.0551	-72.5101	-55.864	30.6699
14.5417	37.9842	38.7546	-55.2016	-55.2624	-53.8754	40.7635	16.0378	-72.4953	-56.021	30.781
14.5833	38.0801	38.8725	-55.3446	-55.459	-54.1239	40.7655	15.9711	-72.4963	-56.2642	30.8337
14.625	38.0919	39.0366	-55.2952	-55.4591	-54.3175	40.7993	15.9469	-72.4542	-56.3061	30.979
14.6667	38.1873	39.1545	-55.4801	-55.657	-54.5403	40.806	15.9639	-72.4279	-56.433	31.1564
14.7083	38.289	39.2454	-55.6185	-55.8334	-54.7495	40.8529	15.9558	-72.3414	-56.554	31.3436
14.75	38.3802	39.3354	-55.8101	-56.0205	-54.9692	40.8676	15.885	-72.0152	-56.4283	31.3833
14.7917	38.4293	39.6866	-55.8146	-56.1093	-55.123	40.9776	15.9965	-72.2522	-56.7486	31.4557
14.8333	38.2792	39.5898	-56.0623	-56.2853	-55.3217	41.0378	15.9844	-72.2353	-56.9016	31.5914
14.875	38.3705	39.6708	-56.2316	-56.4477	-55.5242	41.0704	15.9807	-72.2509	-57.0664	31.6682
14.9167	38.4427	39.7342	-56.4451	-56.6132	-55.7859	41.0938	16.2578	-72.0575	-56.992	31.5456
14.9583	38.8198	40.0387	-56.4743	-57.0315	-56.1615	41.0735	16.2783	-72.0408	-57.132	31.6666
15	38.9057	40.1219	-56.6303	-57.192	-56.369	41.1243	16.2729	-72.0479	-57.251	31.7695
15.0417	38.9809	40.2114	-56.7726	-57.3647	-56.5626	41.1394	16.2432	-72.0781	-57.4396	31.8143
15.0833	39.038	40.2591	-56.9834	-57.6062	-56.6037	41.3571	16.3374	-72.0561	-57.5396	31.9353
15.125	39.1268	40.3485	-57.1369	-57.7406	-56.7942	41.3994	16.3369	-72.0497	-57.6273	32.0724
15.1667	39.2046	40.4371	-57.2518	-57.8958	-56.9878	41.4309	16.3455	-71.983	-57.7261	32.2353
15.2083	39.289	40.5081	-57.4188	-58.0458	-57.1755	41.4458	16.3155	-72.0108	-57.7419	32.304
15.25	39.2729	40.8319	-57.3239	-58.0499	-57.2974	41.5551	16.4332	-72.2321	-57.9897	32.3593
15.2917	39.4079	40.9409	-57.3862	-58.0915	-57.3938	41.3746	16.2824	-72.2506	-58.0955	32.4458
15.3333	39.5681	41.1197	-57.4492	-58.4679	-57.7212	41.3536	16.2708	-72.2613	-58.2307	32.499
15.375	39.3446	40.952	-57.6837	-58.6601	-57.9539	41.3306	16.4975	-72.1163	-58.3118	32.627
15.4167	39.3972	41.0222	-57.7983	-58.8056	-58.1215	41.3486	16.4931	-72.1093	-58.4328	32.7366
15.4583	39.4816	41.1247	-57.9497	-58.9888	-58.3501	41.275	16.7343	-71.931	-58.4528	32.8449
15.5	39.5311	41.209	-58.0544	-59.1001	-58.5061	41.2683	16.7433	-71.9332	-58.5471	32.9518
15.5417	39.5865	41.2929	-58.1719	-59.2244	-58.6824	41.2421	16.6866	-71.9842	-58.7118	32.9677
15.5833	39.8528	41.4651	-58.2605	-59.3612	-58.7964	41.2647	16.6895	-71.9663	-58.7946	33.111
15.625	39.9029	41.5251	-58.3539	-59.4766	-58.8642	41.2946	16.7268	-71.9301	-58.8375	33.3226
15.6667	39.9764	41.5847	-58.4674	-59.5953	-59.0088	41.3171	16.7185	-71.9292	-58.9461	33.4094
15.7083	40.0666	41.9153	-58.411	-59.591	-59.0537	41.3408	16.533	-72.0178	-59.0479	33.5119
15.75	40.1916	42.0583	-58.4267	-59.949	-59.3406	41.3115	16.5277	-72.0173	-59.1561	33.6217
15.7917	40.2929	41.9467	-58.6829	-60.1182	-59.4862	41.3138	16.4902	-72.057	-59.3188	33.6484
15.8333	40.345	41.949	-58.8701	-59.9812	-59.4733	41.4498	16.5046	-72.079	-59.4102	33.7435
15.875	40.4125	42.0116	-58.9427	-60.081	-59.5861	41.5352	16.5976	-72.0501	-59.7305	33.7013
15.9167	40.5718	41.8249	-59.2076	-60.2619	-59.7362	41.5621	16.585	-72.095	-59.8769	33.7322
15.9583	40.6405	41.867	-59.3796	-60.4802	-59.8841	41.7929	16.7214	-72.0981	-59.9781	33.8136
16	40.7252	41.9004	-59.5123	-60.6008	-60.0294	41.8162	16.7218	-72.1166	-60.0423	33.9125
16.0417	40.8002	42.0346	-59.5897	-60.6927	-60.1457	41.873	16.8079	-72.0045	-60.3509	33.7985
16.0833	40.9336	42.1218	-59.6615	-60.8117	-60.3036	42.0462	16.7767	-72.0125	-60.4783	33.8723
16.125	41.0919	42.2627	-59.6512	-61.1659	-60.6001	42.014	16.7696	-72.0009	-60.5878	33.9457
16.1667	40.925	42.2005	-59.7635	-61.2802	-60.7388	42.0465	16.7295	-71.9719	-60.7114	34.0018
16.2083	41.0031	42.2275	-59.8658	-61.4578	-60.973	41.9726	16.9519	-71.7798	-60.743	34.0826
16.25	41.1373	42.288	-59.9481	-61.5821	-61.0933	42.0091	16.943	-71.7764	-60.8673	34.1385
16.2917	41.2102	42.3736	-60.0198	-61.6872	-61.2292	42.0366	16.902	-71.781	-60.9638	34.228
16.3333	41.3245	42.4273	-60.0799	-61.7796	-61.345	42.1181	16.7898	-71.7631	-61.023	34.3898
16.375	41.3524	42.4345	-60.1536	-61.9016	-61.4568	42.1611	16.7561	-71.7811	-61.1551	34.4644
16.4167	41.3947	42.4948	-60.2086	-62.0045	-61.559	42.1791	16.7315	-71.8148	-61.3263	34.5054
16.4583	41.5428	42.5371	-60.2614	-62.0963	-61.6848	42.2222	16.6992	-71.8311	-61.4442	34.6054
16.5	41.5702	42.5692	-60.3205	-62.2109	-61.7757	42.2487	16.6755	-71.8549	-61.5923	34.6734
16.5417	41.5325	42.8872	-60.2145	-62.2161	-61.8818	42.3097	16.7032	-71.8347	-61.6349	34.8617
16.5833	41.589	42.9471	-60.27	-62.2543	-61.9601	42.4149	16.8099	-71.838	-61.9393	34.8313
16.625	41.6625	43.0087	-60.2863	-62.3038	-62.3923	42.1763	16.961	-71.6689	-61.9825	34.9157
16.6667	41.9547	42.7887	-60.545	-62.5013	-62.5261	42.2372	16.9366	-71.6963	-62.1107	34.9997
16.7083	41.8858	42.8463	-60.6214	-62.6163	-62.6502	42.266	16.9466	-71.7225	-62.2633	35.1092
16.75	41.9069	42.8783	-60.6947	-62.763	-62.8053	42.2553	16.8418	-71.8206	-62.1866	35.3496
16.7917	42.1649	43.0332	-60.7666	-62.8739	-62.9412	42.3207	16.8319	-71.8408	-62.3163	35.4267
16.8333	42.2074	43.0842	-60.8036	-62.9489	-63.0241	42.4119	16.9086	-71.7498	-62.7026	35.3829
16.875	42.1633	43.0931	-60.8635	-63.0888	-63.179	42.4626	16.8467	-71.822	-62.9745	35.7069
16.9167	42.0933	43.3725	-60.7503	-63.0957	-63.3065	42.5046	16.8371	-71.8165	-63.1266	35.7733
16.9583	42.1422	43.3945	-60.8333	-63.1869	-63.3901	42.5968	16.8887	-71.7592	-63.1921	35.6242
17	42.2595	43.495	-61.1215	-63.5157	-63.6738	42.6489	16.8434	-71.7911	-63.4287	35.555
17.0417	42.1772	43.4656	-60.9834	-63.4828	-63.7569	42.7431	16.8422	-71.7874	-63.5792	35.6213
17.0833	42.245	43.4711	-61.0841	-63.628	-63.8731	42.8196	16.8424	-71.792	-63.7543	35.7132
17.125	42.2785	43.4768	-61.1831	-63.7715	-63.9965	42.8627	16.786	-71.8286	-63.9858	35.7152
17.1667	42.2548	43.4262	-61.0432	-63.7336	-64.0624	42.9397	16.8066	-71.8121	-64.1219	35.8195
17.2083	42.3157	43.462	-61.1421	-63.8745	-64.1542	43.0503	16.8716	-71.7253	-64.1869	35.6591
17.25	42.3929	43.5321	-61.2208	-63.9537	-64.1914	43.0685	16.6493	-71.8725	-64.4074	35.6465
17.2917	42.4323	43.5474	-61.3248	-64.0882	-64.2787	43.1283	16.6824	-71.8783	-64.5676	35.719
17.3333	42.4144	43.5994	-61.4387	-64.2287	-64.4016	43.2047	16.6991	-71.8419	-64.7359	35.783
17.375	42.444	43.6426	-61.5587	-64.3922	-64.564	43.2315	16.6504	-71.895	-64.9853	36.0595
17.4167	42.5069	43.6937	-61.7103	-64.5373	-64.6824	43.3011	16.6785	-71.9042	-65.1309	36.1123
17.4583	42.5771	43.7115	-61.8514	-64.7227	-64.8402	43.3381	16.6012	-71.634	-65.0877	36.2654
17.5	42.5068	43.7542	-61.981	-64.8731	-64.9611	43.3535	16.6537	-71.5851	-65.1895	36.3951
17.5417	42.573	43.8308	-62.0826	-64.9876	-65.0618	43.4746	16.745	-71.8908	-65.609	36.4325
17.5833	42.762	43.9271	-62.0767	-65.022	-65.4167	43.4435	16.7394	-71.9654	-65.7698	36.4763
17.625	42.6169	43.7776	-62.3014	-65.1619	-65.5662	43.5172	16.7499	-71.9715	-65.9302	36.5208
17.6667	42.6591	43.8004	-62.459	-65.367	-65.7542	43.5001	16.8845	-71.789	-66.0088	36.5742
17.7083	42.7815	43.8412	-62.5809	-65.5112	-65.8636	43.5678	16.9175	-71.7953	-66.1734	36.6281
17.75	42.825	43.9088	-62.7103	-65.6536	-65.9975	43.6678	16.9352	-71.8098	-66.3282	36.7002
17.7917	42.8507	43.9368	-62.8717	-65.8266	-66.1619	43.6858	17.0222	-71.5688	-66.3235	36.8595
17.8333	43.0596	44.0755	-63.2289	-66.126	-66.3238	43.7729	17.0938	-71.5825	-66.5038	36.9045
17.875	43.092	44.1743	-63.3557	-66.285	-66.4441	43.8595	17.1245	-71.6207	-66.7159	36.9258
17.9167	43.0084	44.2656	-63.2851	-66.2864	-66.5387	43.9543	17.2248	-71.5899	-66.7898	36.9733
17.9583	43.1378	44.4092	-63.6849	-66.6123	-66.7099	44.0321	17.2686	-71.5987	-66.9608	37.0129
18	43.1352	44.4812	-63.8785	-66.8555	-66.9634	44.3631	17.4931	-71.5417	-67.1474	37.0612
18.0417	43.2085	44.572	-64.0438	-66.9951	-67.0955	44.4273	17.547	-71.553	-67.2915	37.127
18.0833	43.2573	44.6204	-64.1904	-67.1336	-67.226	44.4996	17.5684	-71.5627	-67.4506	37.1786
18.125	43.2813	44.6613	-64.3919	-67.3268	-67.4193	44.8603	17.8144	-71.4526	-67.5302	37.0172
18.1667	43.3649	44.7632	-64.4706	-67.371	-67.6619	44.7244	17.7463	-71.4747	-67.6908	37.0767
18.2083	43.2679	44.6183	-64.7152	-67.5114	-67.8054	44.7921	17.7523	-71.521	-67.8829	37.0625
18.25	43.2593	44.6559	-64.942	-67.4214	-67.7917	44.9001	17.8445	-71.541	-68.0393	37.1004
18.2917	43.3103	44.7303	-65.0648	-67.5869	-67.9395	44.9305	17.8887	-71.527	-68.2028	37.1474
18.3333	43.3859	44.7963	-65.2117	-67.7334	-68.1108	44.9688	17.8767	-71.5703	-68.3967	37.1226
18.375	43.6891	45.0591	-65.2672	-67.8693	-68.2382	45.0583	17.9517	-71.5182	-68.4597	37.2454
18.4167	43.7775	45.1425	-65.3556	-67.9516	-68.3026	45.1417	17.723	-71.6925	-68.6947	37.2132
18.4583	43.9365	45.1931	-65.7141	-68.1932	-69.4453	46.1592	18.4783	-71.6351	-69.7834	37.4301
18.5	44.1678	45.3664	-65.8667	-68.1727	-69.5406	46.1818	18.479	-72.2586	-69.8671	37.4751
18.5417	44.1265	45.2811	-65.9276	-68.1354	-69.561	46.1868	18.4817	-72.8339	-69.9759	37.5379
18.5833	44.1041	45.2601	-66.1461	-68.3247	-69.5183	46.2245	18.4782	-73.3206	-70.0668	37.6187
18.625	44.1006	45.2591	-66.367	-68.4836	-69.4075	46.3769	18.5021	-73.8177	-70.1044	37.77
18.6667	44.1654	45.3263	-66.4652	-68.597	-69.416	46.4799	18.2122	-74.4795	-70.3495	37.7754
18.7083	44.3168	45.4453	-66.8422	-68.9202	-69.5819	46.5192	18.2033	-74.931	-70.4436	37.825
18.75	44.335	45.5326	-66.9961	-69.0939	-69.7053	46.5	18.1634	-75.4103	-70.6354	38.1042
18.7917	44.3935	45.5951	-67.1392	-69.298	-69.859	46.5396	18.1511	-75.7924	-70.7488	38.1371
18.8333	44.436	45.7342	-67.2787	-69.4053	-69.9061	46.557	17.8678	-76.3898	-70.7078	38.3034
18.875	44.462	45.8244	-67.4314	-69.617	-69.9992	46.5859	17.8745	-76.7332	-70.8474	38.3675
18.9167	44.5307	45.8819	-67.5979	-69.7923	-70.1643	46.5667	18.0862	-76.9416	-70.9447	38.4497
18.9583	44.601	45.9909	-67.6855	-69.9715	-70.1986	46.7028	18.1274	-77.5054	-71.204	38.474
19	44.424	45.9654	-67.8779	-70.1547	-70.3125	46.9281	18.2025	-77.7934	-71.3498	38.5409
19.0417	44.4608	46.0223	-67.9998	-70.2866	-70.3903	46.9472	18.1677	-78.0605	-71.4793	38.6177
19.0833	44.4567	46.0553	-68.2259	-70.4338	-70.2869	47.0482	18.159	-78.2989	-71.5907	38.7206
19.125	44.4699	46.1572	-68.3723	-70.3984	-70.354	47.0807	18.1774	-78.5084	-71.6745	38.8512
19.1667	44.4674	46.1697	-68.2452	-70.5231	-70.3357	47.216	18.2329	-78.9454	-71.9273	38.8919
19.2083	44.5854	46.3802	-68.63	-70.85	-70.4933	47.2359	18.2415	-79.1251	-72.0731	38.9671
19.25	44.6216	46.6811	-68.6861	-71.0198	-70.5841	47.2638	18.2513	-79.2775	-72.2087	39.0438
19.2917	44.6409	46.7935	-68.8265	-71.1786	-70.6734	47.2493	18.2537	-79.4273	-72.3676	39.0883
19.3333	44.8565	46.9554	-68.9821	-71.3182	-70.7606	47.3019	18.2659	-79.5161	-72.4655	39.1938
19.375	44.892	47.0495	-69.1351	-71.4635	-70.8277	47.3476	18.2977	-79.5748	-72.5168	38.9779
19.4167	45.0357	47.1959	-69.2253	-71.4949	-70.908	47.1796	18.1957	-79.6553	-72.6312	39.0511
19.4583	44.7547	47.3349	-69.342	-71.6555	-70.9942	47.19	18.2101	-79.6852	-72.7361	39.1245
19.5	44.9327	47.4883	-69.4861	-71.7802	-71.0871	47.1912	18.2174	-79.7457	-72.8647	39.2061
19.5417	45.1678	47.7394	-69.6446	-71.9191	-71.1782	47.1837	18.2769	-79.7284	-72.9583	39.2711
19.5833	45.2706	47.9765	-69.7183	-72.0224	-71.2505	47.2182	18.2966	-79.6677	-73.0501	39.3961
19.625	45.2136	48.2711	-69.6934	-72.1719	-71.303	47.3125	18.395	-79.5454	-73.3795	39.3264
19.6667	45.3209	48.3875	-69.8178	-72.5486	-71.6063	47.1998	18.6254	-79.3169	-73.4622	39.404
19.7083	45.2362	48.449	-69.971	-72.7672	-71.6674	47.2225	18.6336	-79.2185	-73.5949	39.4978
19.75	45.2173	48.4868	-70.1703	-72.8893	-71.8508	47.4749	18.79	-79.0456	-73.7262	39.574
19.7917	45.2745	48.5427	-70.3403	-73.1072	-71.9297	47.5373	18.8021	-78.8816	-73.7964	39.6933
19.8333	44.9993	48.3864	-70.6331	-73.2611	-71.794	47.6966	18.8064	-78.7164	-73.9314	39.7808
19.875	45.0035	48.4531	-70.7891	-73.1747	-71.888	47.7191	18.8106	-78.5264	-74.0648	39.8519
19.9167	44.967	48.437	-71.0159	-73.3252	-71.8244	47.8006	18.8757	-78.2358	-74.1022	39.7504
19.9583	45.0944	48.2402	-71.3181	-73.4117	-71.9134	47.8242	18.8758	-77.9538	-74.2444	39.8198
20	44.9935	48.224	-71.2509	-73.5608	-71.9681	47.8079	18.8853	-77.6737	-74.3685	39.898
20.0417	45.0217	48.2601	-71.3964	-73.7	-72.0802	47.8347	18.8705	-77.3537	-74.483	39.9693
20.0833	45.0009	48.5425	-71.408	-73.8619	-72.1476	47.8787	18.908	-76.959	-74.5186	40.1107
20.125	45.0321	48.5794	-71.5281	-73.952	-72.1264	47.7526	18.6596	-76.727	-74.6761	40.1786
20.1667	45.3719	48.4845	-71.8412	-74.1992	-72.2093	47.774	18.6856	-76.3909	-74.8155	40.2721
20.2083	45.4168	48.5236	-72.0044	-74.3376	-72.2979	47.7867	18.6713	-76.0315	-74.9785	40.317
20.25	45.5586	48.5965	-72.1896	-74.5161	-72.3835	47.8075	18.6841	-75.6409	-75.0812	40.4141
20.2917	45.5795	48.6522	-72.3465	-74.6749	-72.4574	47.8036	18.7334	-75.1933	-75.1976	40.5328
20.3333	45.6345	48.7257	-72.4496	-74.7955	-72.4428	47.8687	18.5289	-74.8526	-75.3615	40.6305
20.375	45.5543	48.5776	-72.7369	-74.9374	-72.4988	47.8519	18.5144	-74.4522	-75.5729	40.9735
20.4167	45.5984	48.6092	-72.8989	-75.0857	-72.5686	47.8693	18.5191	-73.9627	-75.6637	41.0595
20.4583	45.6267	48.658	-73.0504	-75.2479	-72.6441	47.8949	18.5503	-73.4453	-75.7791	41.1542
20.5	45.6628	48.6906	-73.2084	-75.3822	-72.7251	47.9452	18.6011	-72.8824	-75.833	41.3271
20.5417	45.7062	48.8646	-73.3297	-75.4536	-72.7004	47.8457	18.4474	-72.4692	-76.507	41.4271
20.5833	45.6989	48.6969	-73.6094	-75.6126	-72.7799	47.8811	18.4646	-71.9473	-77.1515	41.5099
20.625	45.7002	48.7084	-73.7477	-75.7849	-72.8406	47.8993	18.4821	-71.3567	-77.7745	41.6499
20.6667	45.7362	48.7032	-73.9332	-75.9115	-72.9737	47.8939	18.6541	-70.6826	-78.3263	41.7879
20.7083	45.748	48.732	-74.0984	-76.0672	-73.0196	47.9575	18.7226	-70.0414	-78.7969	41.9855
20.75	45.7868	48.7707	-74.2257	-76.1077	-73.042	47.7822	18.7257	-69.4097	-79.3042	42.1009
20.7917	45.6299	48.7084	-74.3993	-76.1586	-73.0833	47.7952	18.7213	-68.7974	-79.7573	42.258
20.8333	45.629	48.7445	-74.554	-76.1747	-73.1228	47.8255	18.7346	-68.1426	-80.214	42.3655
20.875	45.7226	48.7508	-74.66	-76.5492	-73.1936	47.8277	18.6825	-67.462	-80.659	42.4905
20.9167	45.776	48.7937	-74.8092	-76.6841	-73.2621	47.8607	18.7057	-66.7898	-81.0599	42.6239
20.9583	45.7478	48.8365	-74.9385	-76.7828	-73.3191	47.9119	18.7305	-66.057	-81.3964	42.5899
21	45.6604	48.8691	-75.0366	-76.9132	-73.3732	47.9305	18.7481	-65.3136	-81.7442	42.6979
21.0417	45.7778	48.8828	-75.1792	-77.0668	-73.4247	47.9491	18.7401	-64.5961	-82.1078	42.781
21.0833	45.7925	48.9053	-75.3185	-77.2009	-73.4732	47.9846	18.7414	-63.846	-82.4037	42.9234
21.125	45.7991	48.903	-75.4717	-77.2573	-73.5262	48.0215	18.7453	-63.0864	-82.6691	43.1241
21.1667	45.8487	48.9944	-75.5284	-77.2841	-73.8166	47.8715	18.7085	-62.31	-82.8308	43.249
21.2083	45.8997	48.9775	-75.6474	-77.4227	-73.8833	47.8857	18.6727	-61.5769	-83.1355	43.5288
21.25	45.9012	49.0343	-75.7394	-77.5503	-73.9381	47.9088	18.6898	-60.7373	-83.3471	43.6028
21.2917	45.8776	49.0734	-75.8625	-77.6654	-73.9649	47.9494	18.7765	-59.8412	-83.4312	43.4449
21.3333	45.7243	49.003	-76.0152	-77.7768	-74.0701	47.9744	18.9704	-58.9231	-83.573	43.5243
21.375	45.7261	49.0241	-76.1475	-77.8859	-74.129	48.0082	18.9854	-58.078	-83.6748	43.603
21.4167	45.63	49.0369	-76.252	-77.786	-74.127	48.0599	19.0448	-57.1514	-83.7073	43.4157
21.4583	45.705	49.0529	-76.3168	-77.8192	-74.3146	47.9173	19.03	-56.2689	-83.7798	43.4731
21.5	45.6126	49.0382	-76.4173	-78.0042	-74.374	47.9468	18.9974	-55.3745	-83.8203	43.5128
21.5417	45.6282	49.0661	-76.5807	-78.1087	-74.2019	48.0895	19.0311	-54.477	-83.8625	43.5856
21.5833	45.5703	49.0783	-76.689	-78.1282	-74.2928	48.1376	19.0658	-53.525	-83.7971	43.6587
21.625	45.6322	49.2067	-76.5793	-78.1609	-74.2881	48.1952	18.854	-52.7235	-83.7674	43.7062
21.6667	45.3961	49.0878	-76.7301	-78.3127	-74.3549	48.2367	18.8311	-51.8139	-83.749	43.7197
21.7083	45.3895	49.0834	-76.9753	-78.3757	-74.4763	48.4241	18.9247	-50.8599	-83.6654	43.7831
21.75	45.3823	49.0962	-77.1606	-78.4435	-74.5432	48.431	18.9336	-49.9038	-83.5584	43.8802
21.7917	45.4012	49.2374	-77.3246	-78.7199	-74.8051	48.3432	18.9357	-48.9457	-83.4709	43.9111
21.8333	45.4052	49.2233	-77.6719	-78.7947	-74.6967	48.4194	18.939	-47.9613	-83.345	44.0174
21.875	45.4601	49.2861	-77.8914	-78.772	-74.9042	48.205	18.8483	-46.985	-83.1895	44.0974
21.9167	45.4735	49.3161	-78.1774	-78.8605	-74.9792	48.2203	18.8396	-46.0004	-83.0215	44.1517
21.9583	45.5035	49.3632	-78.4974	-78.9359	-75.0433	48.2446	18.8918	-44.9477	-82.7708	44.2068
22	45.7899	49.4205	-78.9982	-79.1786	-75.2215	48.195	19.0338	-43.8779	-82.5389	44.2794
22.0417	45.8051	49.5205	-79.1961	-79.2547	-75.2792	48.2127	18.9972	-42.8601	-82.3128	44.3514
22.0833	45.8116	49.544	-79.4218	-79.3275	-75.3342	48.2052	18.9952	-41.8516	-82.033	44.4315
22.125	45.8094	49.5837	-79.5916	-79.3791	-75.3601	48.2486	19.0619	-40.7332	-81.8091	44.2889
22.1667	45.8353	49.7341	-79.7132	-79.5684	-75.57	48.2185	19.0396	-39.7641	-81.3527	44.4238
22.2083	45.8305	49.7371	-79.6997	-79.6364	-75.6123	48.205	19.0696	-38.738	-81.0316	44.4811
22.25	45.8336	49.7752	-79.8627	-79.7178	-75.6599	48.2156	19.0754	-37.6815	-80.7419	44.5385
22.2917	45.8537	49.8384	-80.0215	-79.7873	-75.6959	48.2603	19.1417	-36.5768	-80.3141	44.5956
22.3333	45.8757	49.9297	-80.0566	-79.8059	-75.9763	48.1361	19.127	-35.5328	-80.032	44.8152
22.375	45.891	49.9067	-80.2179	-79.8746	-75.9186	48.1597	19.1221	-34.4421	-79.6467	44.845
22.4167	45.9232	49.9938	-80.3563	-79.8895	-75.9876	48.1658	19.1944	-33.3899	-79.2425	44.8823
22.4583	45.9387	50.0483	-80.4723	-79.9429	-76.0538	48.1979	19.2451	-32.2657	-78.7098	44.9792
22.5	45.9733	50.1463	-80.471	-79.7964	-76.3407	48.0859	19.2136	-31.1863	-78.2747	44.9943
22.5417	46.0093	50.163	-80.6195	-79.8781	-76.3061	48.0889	19.2493	-30.0948	-77.8387	45.0266
22.5833	46.0277	50.1892	-80.6856	-79.9481	-76.3805	48.1332	19.2609	-29.0174	-77.3692	45.0669
22.625	46.0223	50.2657	-80.7632	--	-76.4271	48.1446	19.3247	-27.9107	-76.8469	45.1765
22.6667	46.1105	50.3368	-80.6581	-79.8337	-76.6863	48.0281	19.3316	-26.8163	-76.3234	45.2215
22.7083	46.1412	50.3778	-80.7537	-79.8947	-76.7475	48.0506	19.3396	-25.7112	-75.8188	45.2826
22.75	46.1806	50.4603	-80.791	-79.9689	-76.8479	48.0318	19.3741	-24.6376	-75.298	45.3018
22.7917	46.4007	50.5522	-80.7607	-80.0644	-76.9258	47.7661	19.4356	-23.472	-74.7699	45.3464
22.8333	46.4246	50.6685	-80.7548	-80.0122	-76.9811	47.7471	19.4483	-22.3497	-74.2834	45.4071
22.875	46.4655	50.7838	-80.7166	-80.056	-76.9471	47.6932	19.2554	-21.3559	-73.7129	45.4674
22.9167	46.4811	50.8585	-80.6883	-80.0354	-76.9913	47.6546	19.2768	-20.2566	-73.1358	45.5029
22.9583	46.4475	50.925	-80.7366	-80.0845	-77.0569	47.6429	19.2853	-19.1811	-72.2778	45.6977
23	46.5599	50.9389	-80.7945	-80.0389	-77.1447	47.6327	19.3062	-18.0881	-71.6345	45.7164
23.0417	46.5911	50.9922	-80.7782	-80.1787	-77.1971	47.648	19.3114	-16.9797	-70.9946	45.7674
23.0833	46.6311	51.0624	-80.7964	-80.2173	-77.2472	47.6386	19.351	-15.9064	-70.3242	45.8342
23.125	46.6466	51.1504	-80.7398	-80.26	-77.2527	47.7067	19.4708	-15.1083	-69.9022	45.9948
23.1667	46.7567	50.9242	-80.9767	-80.3051	-77.1508	47.7672	19.4949	-14.0324	-69.2349	46.022
23.2083	46.8174	50.9696	-80.9543	-80.3706	-77.2185	47.7679	19.537	-12.9676	-68.5464	46.0474
23.25	46.843	51.0236	-80.9066	-80.3831	-77.2754	47.7761	19.581	-11.8635	-67.8279	46.1234
23.2917	46.9104	51.1118	-80.8235	-80.4081	-77.2271	47.8267	19.3866	-10.9327	-67.258	46.1331
23.3333	46.6561	51.0462	-80.8133	-80.4122	-77.3072	47.779	19.3311	-9.71086	-66.463	46.1671
23.375	46.6744	51.1508	-80.6043	-80.4047	-77.3416	47.7655	19.3615	-8.63935	-65.7591	46.2086
23.4167	46.7256	51.211	-80.507	-80.4195	-77.3728	47.7775	19.4437	-7.52955	-64.9669	46.3182
23.4583	46.7772	51.2972	-80.3323	-80.4305	-77.564	47.5841	19.3742	-6.4746	-64.2552	46.3536
23.5	46.8038	51.3592	-80.2055	-80.3108	-77.6135	47.5365	19.3794	-5.474	-63.5003	46.568
23.5417	46.8298	51.568	-80.0539	-80.3207	-77.6517	47.5307	19.4282	-4.43617	-62.7352	46.5933
23.5833	46.8889	51.6144	-79.876	-80.3107	-77.6698	47.5761	19.5219	-3.28458	-61.9516	46.4127
23.625	47.0897	51.4205	-79.9517	-80.2966	-77.7263	47.5643	19.5273	-2.33547	-60.9879	46.5336
23.6667	47.0975	51.4805	-79.8051	-80.3982	-77.7378	47.5693	19.5853	-1.324	-60.2298	46.5588
23.7083	47.2033	51.507	-79.6904	-81.3713	-78.2702	47.9989	19.8492	-0.46549	-59.6163	46.7732
23.75	47.249	51.6175	-79.5632	-81.8429	-78.698	48.0329	19.6517	0.42798	-58.8548	46.749
23.7917	47.2624	51.6528	-79.4484	-82.2252	-79.1886	48.0172	19.6686	1.41803	-58.0605	46.7403
23.8333	47.2933	51.6547	-79.2622	-82.7428	-79.6155	48.1208	19.4951	2.23571	-57.3527	46.7308
23.875	47.3169	51.6816	-79.0978	-83.0859	-80.0462	48.1173	19.4909	3.2072	-56.5635	46.7041
23.9167	47.3412	51.7252	-78.9222	-83.4664	-80.4326	48.0819	19.5555	4.23741	-55.6733	46.7886
23.9583	47.1847	51.6323	-78.7438	-83.8264	-80.892	48.2208	19.5794	5.18375	-54.8326	46.7659
24	47.191	51.6798	-78.5547	-84.1235	-81.2829	48.2224	19.5785	6.12884	-54.0009	46.7346
24.0417	47.1898	51.7277	-78.32	-84.417	-81.5795	48.2505	19.6726	7.16762	-53.411	46.5648
24.0833	47.2314	51.5432	-78.2271	-84.6809	-81.9323	48.3125	19.7428	8.0733	-52.6204	46.5415
24.125	47.2564	51.5868	-77.9922	-84.9587	-82.2424	48.3144	19.787	8.98527	-51.791	46.5011
24.1667	47.2902	51.6044	-77.7128	-85.2178	-82.5429	48.3421	19.8575	9.93017	-50.8883	46.5544
24.2083	47.3503	51.6987	-77.3377	-85.4231	-82.9799	48.2285	19.9854	10.8402	-50.0634	46.5509
24.25	47.3686	51.7277	-77.0349	-85.8584	-83.2025	48.199	20.0031	11.7469	-49.2336	46.5561
24.2917	47.3862	51.7487	-76.7138	-86.0216	-83.4411	48.2121	20.0232	12.6511	-48.3484	46.6046
24.3333	47.4461	51.7875	-76.306	-86.15	-83.6622	47.9536	19.9004	13.5839	-47.4924	46.6041
24.375	47.4886	51.7941	-75.8953	-86.1739	-83.8251	47.9427	19.9028	14.4865	-46.6499	46.6293
24.4167	47.5219	51.793	-75.5249	-86.2612	-83.996	47.9483	19.8984	15.3358	-45.7871	46.6471
24.4583	47.5464	51.8436	-75.1029	-86.3471	-84.0135	47.7854	19.6982	16.1256	-45.0119	46.6652
24.5	47.593	51.87	-74.7383	-86.3215	-84.1126	47.7552	19.7048	16.9225	-44.1574	46.675
24.5417	47.6451	51.8802	-74.3321	-86.32	-84.2043	47.75	19.7135	17.7135	-43.2753	46.6855
24.5833	47.6634	51.9256	-73.8601	-86.3024	-84.1522	47.8563	19.4588	18.2678	-42.5434	46.7702
24.625	47.605	51.9554	-73.4057	-86.2007	-84.1915	47.8309	19.4515	19.029	-41.6774	46.8118
24.6667	47.6208	51.9938	-72.9612	-86.1329	-84.2249	47.8066	19.4634	19.742	-40.851	46.9344
24.7083	--	52.0665	-72.476	-86.0498	-84.1763	47.8439	19.5969	20.2079	-40.1696	46.8423
24.75	47.6194	52.037	-71.9598	-85.9254	-84.1795	47.8005	19.6004	20.9769	-39.3248	46.8316
24.7917	47.4452	52.0641	-71.4558	-85.8018	-84.1522	47.8261	19.6311	21.7021	-38.4286	46.8554
24.8333	47.4266	52.1973	-70.9716	-85.6384	-84.0866	47.8112	19.6551	22.3432	-37.5489	46.8467
24.875	47.323	52.2597	-70.4486	-85.4857	-84.0169	47.8394	19.7215	22.9683	-36.702	47.0281
24.9167	47.3509	52.0213	-70.0849	-85.2933	-83.9266	47.8683	19.7461	23.6023	-35.8538	47.022
24.9583	47.432	52.1828	-69.5538	-85.1727	-83.7988	47.9057	19.779	24.2016	-35.0324	47.0733
25	47.4815	52.2234	-68.9754	-84.9911	-83.5904	48.0541	19.5377	24.5943	-34.3317	47.2206
25.0417	47.5294	52.2638	-68.4822	-84.7035	-83.4272	48.0951	19.6002	25.1653	-33.4922	47.254
25.0833	47.4561	52.2525	-67.9073	-84.4441	-83.1706	48.1863	19.6362	25.7096	-32.6636	47.3018
25.125	47.5553	52.3232	-67.2457	-84.164	-82.9535	48.32	19.7895	26.3212	-32.0777	47.1678
25.1667	47.5865	52.2791	-66.691	-83.821	-82.7157	48.3773	19.8512	26.8233	-31.2915	47.2034
25.2083	47.4349	52.3206	-66.1082	-83.4907	-82.4674	48.4494	19.9195	27.2886	-30.5003	47.2195
25.25	47.5005	52.3924	-65.522	-83.1405	-82.1744	48.5612	20.0374	27.8275	-29.593	47.0004
25.2917	47.5537	52.1707	-65.0885	-82.7622	-81.822	48.6368	20.1213	28.2963	-28.8215	47.0313
25.3333	47.7225	52.225	-64.482	-82.4922	-81.5289	48.726	20.1952	28.726	-28.0452	47.0331
25.375	47.797	52.3173	-63.8815	-82.0884	-81.1498	48.8461	20.3434	29.1767	-27.1789	47.1678
25.4167	47.8751	52.4236	-63.4858	-81.6824	-80.8943	49.0432	20.4396	29.5648	-26.3911	47.1917
25.4583	48.0415	52.5024	-62.8599	-81.3791	-80.5546	49.1396	20.5337	29.9222	-25.5839	47.2278
25.5	48.1194	52.5936	-62.2242	-80.9197	-80.19	49.265	20.6769	30.3087	-24.6976	47.3364
25.5417	48.2245	52.7574	-61.8363	-80.4263	-79.9355	49.3447	20.7269	30.7711	-23.8757	47.3657
25.5833	48.3923	52.8345	-61.2024	-80.1052	-79.5568	49.4522	20.8334	31.0567	-23.0942	47.4233
25.625	48.4714	52.9062	-60.5342	-79.6457	-79.1455	49.5628	20.9621	31.4111	-22.2354	47.5612
25.6667	48.5766	53.0744	-60.1397	-79.1355	-78.8212	49.6937	21.0452	31.6665	-21.4834	47.6024
25.7083	48.7526	53.1626	-59.4918	-78.7809	-78.3753	49.7689	21.157	31.9378	-20.7297	47.6871
25.75	48.8646	53.2276	-58.8525	-78.2472	-77.9462	49.956	21.2912	32.2095	-19.8887	47.4919
25.7917	48.969	53.303	-58.196	-77.7303	-77.4675	50.1437	21.3971	32.3828	-19.1532	47.5446
25.8333	49.0582	53.4302	-57.4979	-77.1721	-76.9245	50.2987	21.6341	32.2654	-18.6393	47.5382
25.875	49.1882	53.4918	-56.8168	-76.5655	-76.4253	50.5412	21.7265	32.3852	-17.9284	47.5736
25.9167	49.4038	53.5717	-56.1203	-75.9778	-75.8786	50.6865	21.8501	32.4818	-17.0002	47.6086
25.9583	49.4887	53.6537	-55.4572	-75.3758	-75.344	50.7914	21.9461	32.6142	-16.3242	47.6675
26	49.4542	53.7048	-54.7519	-74.6295	-74.7719	50.9134	22.0627	32.6541	-15.6321	47.7188
26.0417	49.5429	53.8169	-54.0144	-74.0245	-74.1277	51.1215	22.0554	32.4697	-15.069	47.7537
26.0833	49.6313	53.8974	-53.3038	-73.338	-73.5629	51.2561	22.1504	32.454	-14.4173	47.7892
26.125	49.5994	53.9877	-52.6127	-72.6959	-73.0035	51.3239	22.2417	32.483	-13.7504	47.8417
26.1667	49.6736	54.0882	-51.8322	-72.0241	-72.3553	51.5363	22.329	32.1829	-13.2305	47.8605
26.2083	49.73	54.2614	-51.0966	-71.2889	-71.7693	51.6907	22.3774	32.0419	-12.5984	47.8965
26.25	49.7242	54.3792	-50.3813	-70.5994	-71.1724	51.81	22.5449	31.8895	-11.9838	47.9179
26.2917	49.798	54.4114	-49.9	-69.8892	-70.5737	51.9284	22.614	31.7086	-11.3785	47.9493
26.3333	49.9399	54.4845	-49.1753	-69.3457	-69.9004	52.095	22.7194	31.4901	-10.7844	47.9808
26.375	50.0072	54.574	-48.4031	-68.6429	-69.1496	51.9514	22.6132	31.1727	-10.2013	48.0041
26.4167	50.1392	54.6213	-47.6588	-67.8267	-68.4946	52.0428	22.6732	30.8902	-9.65541	48.027
26.4583	50.1768	54.6672	-46.8942	-67.1153	-67.8213	52.1165	22.7038	30.5698	-8.97361	48.1085
26.5	50.2213	54.7385	-46.0833	-66.3686	-67.0855	51.9567	22.5844	30.2177	-8.44067	48.1059
26.5417	50.2568	54.736	-45.3098	-65.4698	-66.4128	52.0147	22.6157	29.8741	-7.92071	48.1111
26.5833	50.283	54.7595	-44.5993	-64.7117	-65.7054	52.0619	22.6517	29.5233	-7.38742	48.1673
26.625	50.2813	54.8439	-43.7819	-63.8045	-65.1355	52.0717	22.6589	29.0904	-6.89135	48.1829
26.6667	50.3535	54.8875	-43.06	-63.2659	-64.4352	52.1113	22.703	28.5998	-6.40051	48.1815
26.7083	50.3499	54.872	-42.3102	-62.3668	-63.709	52.1823	22.7606	28.1523	-5.86367	48.2745
26.75	50.3191	54.701	-41.5217	-61.579	-62.9742	52.2008	22.7818	27.6219	-5.40698	48.2938
26.7917	50.0286	54.7088	-40.7948	-60.767	-62.2315	52.2513	22.875	27.0924	-4.91299	48.3893
26.8333	50.0229	54.7236	-40.0406	-59.9568	-60.4757	51.3124	22.1333	26.412	-3.48626	48.1724
26.875	49.9723	54.6244	-39.3015	-59.1737	-59.6677	51.2683	22.1225	26.4242	-3.0475	48.1689
26.9167	49.7215	54.7507	-38.6469	-58.5639	-58.954	51.1715	22.1642	26.4735	-2.60699	48.1643
26.9583	49.7163	54.8309	-37.7014	-57.9735	-58.2963	51.0893	22.1419	26.4161	-2.16461	48.1334
27	49.6953	54.8304	-36.872	-57.0789	-57.6989	50.909	22.0906	26.4459	-1.75416	48.1098
27.0417	49.6745	54.8062	-36.1237	-56.2605	-56.9161	50.8652	22.0703	26.447	-1.29046	48.1293
27.0833	49.5854	54.7893	-35.3828	-55.4119	-56.1104	50.7682	22.0306	26.4188	-0.95729	48.0997
27.125	49.4945	54.7547	-34.6325	-54.5833	-55.2976	50.6692	21.9811	26.5444	-0.47823	47.8374
27.1667	49.3924	54.7192	-33.7594	-53.7487	-54.4019	50.568	21.9224	26.4887	-0.0894	47.8456
27.2083	49.2547	54.6249	-32.9817	-52.8582	-53.5246	50.5155	21.9209	26.5565	0.06001	47.6909
27.25	49.1908	54.5638	-32.2455	-52.0125	-52.6921	50.4275	21.8425	26.5218	0.38945	47.6076
27.2917	49.0745	54.544	-31.4838	-51.1356	-51.7775	50.3715	21.5626	26.3719	0.68451	47.5316
27.3333	48.9734	54.4894	-30.756	-50.286	-50.9396	50.2224	21.4591	26.3596	1.05972	47.4628
27.375	48.837	54.4674	-29.9943	-49.3718	-50.0622	49.8978	21.3006	26.337	1.30553	47.3845
27.4167	48.6916	54.3864	-29.2327	-48.363	-49.1805	49.7329	21.229	26.3282	1.55784	47.2965
27.4583	48.5464	54.373	-28.3961	-47.5386	-48.5183	49.4967	21.1378	26.316	1.77507	47.1731
27.5	48.5164	54.2925	-27.6513	-46.6696	-47.6897	49.3311	21.0356	26.3007	1.99863	47.0652
27.5417	48.3503	54.3048	-27.1328	-45.9865	-46.8929	49.1206	20.9396	26.2921	2.15302	47.0303
27.5833	48.2843	54.2172	-26.4222	-45.1291	-46.0361	48.9243	20.8413	26.2812	2.33935	46.9338
27.625	48.0839	53.9304	-25.6946	-44.2612	-45.1855	48.6516	20.74	26.2509	2.49846	46.8027
27.6667	47.8761	53.7968	-24.9928	-43.3833	-44.3327	48.4541	20.652	26.244	2.6636	46.7046
27.7083	47.694	53.6106	-24.3444	-42.4959	-43.4776	48.2213	20.5362	26.2346	2.78378	46.5562
27.75	47.29	53.4643	-23.6234	-41.4942	-42.5542	47.9958	20.4438	26.2658	2.90044	46.4754
27.7917	47.0669	53.3426	-22.9318	-40.6376	-41.6888	47.7354	20.3494	26.262	2.96342	46.3276
27.8333	46.7587	52.9798	-22.3486	-39.8052	-40.8382	47.4736	20.2032	26.2225	3.00512	46.2764
27.875	46.74	52.8493	--	-38.9387	-39.9779	47.2109	20.0892	26.2755	3.04244	46.0954
27.9167	46.3282	52.5756	-21.681	-38.0806	-39.1084	46.956	19.9726	26.2693	3.05749	45.93
27.9583	45.8808	52.2173	-21.0099	-37.2151	-38.247	46.6754	19.8535	26.2782	3.05774	45.7388
28	45.5012	51.7969	-20.4128	-36.3926	-37.3607	46.3686	19.7405	26.2609	3.00249	45.5391
28.0417	45.2641	51.539	-19.9924	-35.2498	-36.2924	46.2215	19.3855	26.0796	2.92369	45.3305
28.0833	44.9878	51.324	-19.3437	-34.4383	-35.4941	45.8592	19.1597	26.2491	3.02536	45.202
28.125	44.7118	51.1253	-18.6675	-33.5161	-34.5429	45.334	18.8636	26.2185	2.91489	44.9693
28.1667	44.3798	50.7946	-17.7433	-32.4815	-33.5842	44.9782	18.7379	26.2103	2.78054	44.7612
28.2083	43.9682	50.4698	-16.968	-31.3395	-32.8384	44.5011	18.5514	26.2429	2.62201	44.5355
28.25	43.6527	50.1172	-16.3663	-30.2341	-31.83	44.204	18.4129	26.232	2.44804	44.3012
28.2917	43.5358	49.9924	-15.7265	-29.6369	-31.1661	43.821	18.2718	26.4646	2.24976	44.0248
28.3333	43.265	49.7414	-15.0586	-28.8701	-30.4714	43.7324	18.218	26.5269	2.04364	43.7655
28.375	42.897	49.4366	-14.341	-28.1356	-29.6933	43.3958	18.084	26.5986	1.73829	43.7353
28.4167	42.6855	49.2521	-13.9271	-27.3683	-28.8601	42.9937	17.9231	26.6629	1.72038	43.4908
28.4583	42.3528	48.7669	-13.3615	-26.5966	-28.0546	42.568	17.6881	26.9977	1.39373	43.1973
28.5	42.0808	48.5372	-12.9343	-25.7954	-27.2688	42.1042	17.9085	27.1323	1.084	42.9135
28.5417	41.7443	48.122	-12.4107	-25.1126	-26.1833	41.6856	17.7438	27.2737	0.70714	42.6143
28.5833	41.1382	47.675	-11.7326	-24.257	-25.3927	41.2765	17.6192	27.3815	0.33071	42.6532
28.625	40.7648	47.3486	-11.2023	-23.5085	-24.6051	40.7866	17.3865	27.6119	-0.113	42.3353
28.6667	40.2884	47.0379	-10.6574	-22.6823	-23.7962	40.3681	17.1243	27.8686	-0.4747	42.1122
28.7083	39.9184	46.7267	-10.1564	-21.9609	-22.7233	39.9606	16.9978	27.9515	-0.9304	41.799
28.75	39.4756	46.7013	-9.65074	-21.1431	-21.9562	39.5803	16.9034	28.0581	-1.4582	41.4577
28.7917	39.1278	46.3913	-9.14962	-20.3742	-21.1861	39.0949	16.8397	28.3683	-1.96726	41.1302
28.8333	38.7639	46.0554	-8.65291	-19.6207	-20.5276	38.9411	16.7132	28.5002	-2.48129	40.7863
28.875	38.4004	45.7195	-8.23567	-18.9955	-19.5096	38.488	16.6007	28.6332	-3.02506	40.4352
28.9167	37.9788	45.215	-7.82174	-18.0683	-18.7387	38.1467	16.4591	28.7358	-3.03934	39.9786
28.9583	37.4762	45.1706	-7.31294	-17.2881	-17.959	37.6998	16.3297	28.8261	-3.11898	39.8216
29	37.2988	44.7997	-6.85342	-16.5006	-17.1963	37.2625	16.1146	29.2054	-3.03105	39.4078
29.0417	36.9497	44.4706	-6.41034	-15.6971	-16.4155	36.7392	16.0134	29.2655	-3.00571	39.017
29.0833	36.5759	44.1075	-5.95778	-15.0266	-15.3809	36.3217	15.873	29.3898	-2.95055	38.6494
29.125	36.1944	43.7118	-5.39792	-14.1394	-14.5629	35.8966	15.5808	29.4277	-2.97341	38.1495
29.1667	35.6592	43.5387	-4.95824	-13.3657	-13.8376	35.4811	15.4058	29.4401	-2.62929	37.7763
29.2083	35.2962	43.134	-4.55226	-12.6298	-13.115	34.9931	15.0723	29.7094	-2.59739	37.4019
29.25	34.9339	42.8315	-4.15613	-12.0422	-12.6729	34.7841	14.9658	29.7559	-2.5685	36.9862
29.2917	34.5227	42.3887	-3.80801	-11.0246	-11.9015	34.325	14.7957	29.8021	-2.55974	36.5052
29.3333	34.03	42.0044	-3.30996	-10.321	-11.1852	33.8757	14.6871	29.8414	-2.56774	36.4321
29.375	33.8476	41.3796	-2.94349	-9.64007	-10.4081	33.4032	14.4245	30.1674	-2.50178	36.1007
29.4167	33.4706	40.9831	-2.72641	-8.97431	-9.78709	33.2842	14.3577	30.2243	-2.44115	35.7257
29.4583	32.9822	40.5525	-2.48115	-7.97131	-8.94722	32.8222	14.2334	30.2951	-2.40214	35.3495
29.5	32.5101	40.3594	-2.04037	-7.29338	-8.24268	32.3778	14.1376	30.3559	-2.36377	34.9511
29.5417	32.2544	39.9172	-1.7501	-6.71617	-7.55386	31.8854	13.905	30.6349	-2.41146	34.4656
29.5833	31.8283	39.4744	-1.49849	-6.12178	-7.00312	31.6166	13.8209	30.6795	-2.30528	33.8167
29.625	31.2227	38.9229	-1.40792	-5.36169	-6.40471	31.1511	13.6824	30.6215	-2.30224	33.2418
29.6667	30.928	38.5045	-1.21995	-4.78067	-5.76304	30.645	13.4892	30.438	-2.01613	32.7874
29.7083	30.5213	38.0604	-1.01377	-4.18999	-5.15105	29.929	13.374	30.3289	-2.02645	32.2836
29.75	30.0563	37.584	-0.8619	-3.82894	-4.30662	29.4301	13.2102	30.2811	-2.03381	31.781
29.7917	29.5351	36.9447	-0.46054	-3.27965	-3.76177	28.9334	13.041	30.2214	-2.05199	31.2392
29.8333	29.3989	36.5626	-0.33228	-2.93659	-3.28691	28.4485	12.8255	30.2072	-1.95756	30.7584
29.875	28.9167	36.1067	-0.16081	-2.40725	-2.81362	28.2675	12.729	30.1449	-1.91316	30.2863
29.9167	28.5024	35.6521	-0.14577	-1.48421	-2.42318	27.6482	12.5569	30.0849	-1.88353	29.7733
29.9583	27.908	35.476	0.03062	-0.99772	-1.89191	27.1438	12.4025	29.9863	-2.01609	29.4584
30	27.5285	34.9468	0.1229	-0.59227	-1.38095	26.5497	12.3971	29.9883	-2.01	28.9719
30.0417	27.0425	34.4656	-0.02456	-0.2153	-0.61265	26.0172	12.2478	29.9061	-1.97683	28.4949
30.0833	26.5258	33.8789	0.20308	0.25401	-0.09638	25.281	12.055	29.7597	-2.06401	27.9614
30.125	26.2018	33.3718	0.31902	0.65439	0.32645	24.6868	11.7543	29.9266	-1.9805	27.438
30.1667	25.6837	32.8247	0.36456	0.98479	0.63195	24.4078	11.5923	29.7617	-1.98783	26.9419
30.2083	25.186	32.2906	0.33598	1.62588	0.84021	23.755	11.3824	29.5492	-2.00822	26.3236
30.25	24.6842	31.8666	0.55612	1.94805	1.19901	23.1805	11.1341	29.2413	-1.77235	25.783
30.2917	24.1682	31.3658	0.75384	2.28187	1.50384	22.4212	11.1357	29.0385	-1.77549	25.2772
30.3333	23.6872	30.8162	0.89473	2.94542	1.94451	21.8862	10.9336	28.8369	-1.73454	24.7736
30.375	23.0516	30.5969	1.14673	3.26828	2.36103	21.3629	10.5701	28.5191	-1.89829	24.4026
30.4167	22.3407	30.0028	1.37449	3.53495	2.64703	20.6865	10.6347	28.2774	-1.92333	23.8615
30.4583	21.8037	29.4512	1.38588	3.58223	3.12309	20.0918	10.3859	27.9877	-1.97111	23.281
30.5	21.1797	29.138	1.59768	3.8039	3.35376	19.5018	10.1063	27.66	-2.08932	22.9663
30.5417	20.6534	28.5438	1.64769	4.01124	3.5789	18.8936	9.74232	27.502	-2.29068	22.3198
30.5833	20.1901	28.0363	1.68055	3.95308	3.93642	18.3332	9.51881	27.1858	-2.3271	21.7496
30.625	19.6317	27.8083	1.59714	4.1556	4.13961	17.7836	9.29647	26.8135	-2.46815	21.4523
30.6667	19.1194	27.2135	1.62254	4.30711	4.28444	17.1221	9.34474	26.5094	-2.49592	20.8743
30.7083	18.5774	26.6309	1.54714	4.28653	4.59426	16.5437	9.09575	26.1398	-2.49534	20.0695
30.75	17.9513	26.3567	1.53803	4.27629	4.56243	15.945	8.80128	25.6654	-2.6886	19.6454
30.7917	17.4416	25.7445	1.55262	4.37214	4.63638	15.3264	8.42103	25.3596	-2.70903	19.0442
30.8333	16.9349	25.1439	1.52508	4.30907	4.99571	14.7802	8.18036	24.9693	-2.76307	18.4628
30.875	16.3739	24.4403	1.64372	4.36278	5.0362	14.2297	7.95063	24.4982	-2.88163	18.1798
30.9167	15.8696	23.8536	1.61421	4.14952	4.92169	13.5773	7.46889	24.2026	-2.94565	17.5591
30.9583	15.3038	23.2396	1.54377	3.95036	5.11582	12.9568	7.19675	23.6803	-3.00782	16.9184
31	14.6861	22.9162	1.50714	3.92045	5.05853	12.4086	6.92825	23.1312	-3.16484	16.5457
31.0417	14.2347	22.3969	1.45026	3.72343	4.94719	11.7833	7.00639	22.671	-3.21761	15.9455
31.0833	13.7034	21.7742	1.28932	3.49649	5.04477	11.2059	6.74435	22.1051	-3.27117	15.2826
31.125	13.0786	21.4092	1.22787	3.36171	4.89136	10.6514	6.43603	21.4796	-3.49493	14.8557
31.1667	12.5371	20.7496	1.12492	3.23261	4.74653	10.007	6.19709	20.8346	-3.56182	14.2125
31.2083	11.8784	20.0362	0.95592	3.36721	4.63215	9.49719	5.90876	20.2255	-3.509	13.5415
31.25	11.2556	19.4835	0.87042	3.16863	4.4442	8.9584	5.67974	19.5302	-3.27717	12.9342
31.2917	10.7239	18.8334	0.70693	2.9067	4.1029	8.71948	5.40929	18.859	-3.35294	12.2908
31.3333	10.1727	18.1153	0.36211	2.82033	3.84395	8.17102	5.14266	18.2294	-3.64823	11.4954
31.375	10.0228	17.4873	0.27245	2.46218	3.55597	7.62171	4.79835	17.3939	-3.52545	10.8827
31.4167	9.52744	16.8879	0.00246	2.10397	3.15583	7.35622	4.52449	16.7274	-3.61916	10.2665
31.4583	9.00346	16.1781	0.01639	1.83752	2.78601	6.78023	4.18639	16.0092	-3.77132	9.49936
31.5	8.60727	15.527	-0.16672	1.43708	2.37724	6.18735	3.78024	15.6116	-3.80394	8.67005
31.5417	8.12096	14.9505	-0.34971	1.00765	2.11796	5.61664	3.48974	14.8888	-3.91063	8.02648
31.5833	7.46731	14.5272	-0.37148	0.60586	1.69698	5.06678	3.17728	14.0503	-3.72396	7.45414
31.625	6.90574	13.8881	-0.55769	0.09541	1.09568	4.7755	2.91745	13.2563	-3.88008	6.80338
31.6667	6.32532	13.1497	-0.44044	-0.32356	0.5906	4.17426	2.59359	12.4556	-4.05084	6.08729
31.7083	5.85918	12.5206	-0.61471	-0.85353	0.02993	3.61676	2.21951	11.6975	-4.28114	5.50518
31.75	5.42386	11.8701	-0.81128	-1.54158	-0.25797	3.06858	1.95317	10.8638	-4.41352	4.88646
31.7917	4.75699	11.4523	-1.16709	-2.15284	-0.78047	2.50347	1.58951	9.9073	-4.70241	4.4211
31.8333	4.21772	10.8184	-1.432	-2.79746	-1.50357	1.83229	1.40299	9.00501	-4.87096	3.78331
31.875	3.71837	10.1259	-1.74362	-3.33874	-2.13268	1.33125	1.12531	8.19811	-5.06462	2.89087
31.9167	3.32301	9.37034	-1.97686	-4.01306	-2.79676	0.75539	0.71963	7.56335	-5.21705	2.30441
31.9583	2.79779	8.73542	-2.32541	-4.89601	-3.27569	0.19746	0.39583	6.61521	-5.43682	1.6589
32	2.13211	8.35349	-2.58689	-5.62724	-4.03752	-0.33406	0.10303	5.68377	-5.99278	1.06574
32.0417	1.57388	7.72914	-2.79558	-6.40358	-4.88276	-0.84046	-0.09523	4.78492	-6.15695	0.46476
32.0833	1.06247	7.01373	-2.7504	-6.08912	-5.18791	-1.8191	-0.63292	4.01189	-6.14162	-0.4567
32.125	0.51399	6.34162	-3.0107	-6.37063	-5.52738	-2.44652	-1.09242	3.24243	-6.33935	-1.09383
32.1667	0.02848	5.71107	-3.27204	-6.79144	-5.65381	-2.98013	-1.40108	2.2468	-6.52892	-1.72996
32.2083	-0.12237	5.1882	-3.4595	-6.92349	-5.9026	-3.52264	-1.79013	1.14286	-6.46586	-2.3157
32.25	-0.63338	4.56371	-3.74096	-7.24652	-6.40748	-3.91844	-2.12527	0.03361	-6.68536	-2.92591
32.2917	-1.22519	4.00554	-3.91685	-7.50983	-6.7404	-4.43275	-2.46389	-1.02342	-7.03583	-3.2889
32.3333	-1.69721	3.42128	-4.13093	-7.73171	-7.06315	-5.2458	-2.6027	-1.99768	-7.2335	-3.87471
32.375	-2.21959	2.76392	-4.0541	-7.9063	-7.35106	-5.78145	-2.9105	-2.97422	-7.47321	-4.5569
32.4167	-2.72371	2.13436	-4.33027	-8.18382	-7.69763	-6.38879	-3.40279	-3.8791	-7.72045	-5.16713
32.4583	-3.20839	1.53087	-4.67987	-8.17379	-7.90324	-6.98453	-3.76302	-4.91171	-7.95053	-5.78234
32.5	-3.41343	0.94395	-4.91112	-8.42248	-8.20358	-7.50464	-4.16191	-6.04132	-8.02561	-6.3192
32.5417	-3.88493	0.34904	-5.21803	-8.77785	-8.20982	-8.00679	-4.50557	-7.07462	-8.29823	-6.88732
32.5833	-4.56014	-0.0643	-5.51584	-9.07009	-8.55685	-8.47994	-4.99739	-8.21317	-8.28467	-7.45238
32.625	-5.03614	-0.63941	-5.80647	-9.36897	-9.0011	-8.71164	-5.30198	-9.24856	-8.5377	-7.9899
32.6667	-5.54362	-1.31855	-5.89451	-9.64205	-9.28372	-9.20671	-5.59399	-10.2994	-8.89835	-8.20659
32.7083	-6.02296	-1.89127	-6.21419	-9.9566	-9.66492	-9.80307	-5.65252	-11.458	-9.20707	-8.78004
32.75	-6.53224	-2.50846	-6.6814	-10.122	-10.0023	-10.3071	-5.98728	-12.5398	-9.53971	-9.42271
32.7917	-6.98942	-3.01977	-6.97927	-10.3906	-10.3055	-10.8153	-6.45477	-13.4303	-9.80497	-9.9344
32.8333	-7.43707	-3.56914	-7.37706	-10.3973	-10.6413	-11.2341	-6.76167	-14.5841	-10.0521	-10.4848
32.875	-7.73548	-4.12226	-7.72254	-10.7357	-10.9928	-11.7385	-7.18529	-15.3914	-10.323	-11.0143
32.9167	-8.25419	-4.62074	-8.06626	-11.2856	-11.0812	-12.1872	-7.47483	-16.5116	-10.6776	-11.5224
32.9583	-8.36998	-5.0168	-8.36762	-11.5625	-11.4347	-12.6239	-7.79109	-17.6918	-10.7016	-12.0951
33	-8.82669	-5.54466	-8.75402	-11.9885	-11.7304	-12.9911	-8.1162	-18.8386	-11.0575	-12.6315
33.0417	-9.44215	-5.84671	-9.0908	-12.3444	-12.1182	-13.4122	-8.45804	-19.9942	-11.3038	-13.1925
33.0833	-9.85637	-6.34271	-9.41216	-12.6983	-12.6019	-13.5646	-8.75957	-21.0752	-11.6259	-13.6536
33.125	-10.3568	-6.54958	-9.6697	-13.0168	-12.9471	-13.9427	-9.07161	-22.2861	-12.096	-13.9313
33.1667	-10.8	-7.06888	-10.0897	-13.3914	-13.4217	-14.086	-9.36811	-23.459	-12.4611	-14.4344
33.2083	-11.2269	-7.84077	-10.2812	-13.7466	-13.7915	-14.481	-9.68312	-24.5587	-12.9326	-14.6281
33.25	-11.5881	-8.33935	-10.6295	-14.0503	-14.2335	-14.6489	-9.92773	-25.626	-13.2089	-15.2458
33.2917	-12.052	-9.03793	-10.8572	-14.4189	-14.6213	-15.0842	-10.3264	-26.8021	-13.6742	-15.4827
33.3333	-12.416	-9.69508	-11.2829	-14.7925	-15.0965	-15.6843	-10.5029	-27.9105	-14.0432	-16.0389
33.375	-12.8571	-10.3122	-11.4473	-15.1131	-15.4428	-16.0813	-10.8026	-29.0108	-14.4169	-16.3658
33.4167	-13.2102	-10.7862	-11.8612	-15.4734	-15.9032	-16.506	-11.0654	-30.136	-14.7872	-16.9326
33.4583	-13.6662	-11.434	-12.06	-15.8474	-16.3941	-16.9316	-11.4587	-31.2926	-15.2545	-17.224
33.5	-14.0409	-11.9287	-12.4871	-16.2182	-16.8641	-17.3674	-11.7397	-32.3882	-15.6007	-17.7675
33.5417	-14.4276	-12.55	-12.8196	-16.5618	-17.2376	-17.7475	-12.1023	-33.4912	-16.0281	-18.0439
33.5833	-14.8331	-13.0543	-13.2829	-16.9696	-17.6677	-17.8694	-12.5098	-34.6085	-16.4096	-18.5406
33.625	-15.3247	-13.5526	-13.6956	-17.3568	-18.3963	-18.6379	-13.2218	-36.2618	-17.1403	-19.4096
33.6667	-16.0285	-14.2969	-14.444	-18.1084	-19.1912	-19.3509	-13.9454	-37.8781	-17.9247	-20.2819
33.7083	-16.7374	-15.0376	-15.2589	-18.8211	-19.9182	-20.0509	-14.6546	-39.458	-18.668	-21.1152
33.75	-17.435	-15.7684	-16.0474	-19.5458	-20.634	-20.7462	-15.3587	-41.0088	-19.4294	-21.9508
33.7917	-18.1209	-16.489	-16.8252	-20.2315	-21.312	-21.5573	-16.0668	-42.5299	-20.1677	-22.7887
33.8333	-18.8127	-17.2148	-17.6083	-20.9376	-22.0022	-22.2503	-16.7444	-44.0294	-20.9005	-23.6033
33.875	-19.4857	-17.9541	-18.3806	-21.6308	-22.6969	-22.898	-17.4334	-45.4817	-21.6453	-24.4197
33.9167	-20.1727	-18.6569	-19.1415	-22.3277	-23.328	-23.5579	-18.0496	-47.0577	-22.3941	-25.2128
33.9583	-20.8398	-19.3484	-19.8825	-23.0281	-23.9792	-24.238	-18.7106	-48.4556	-23.1038	-25.9911
34	-21.4954	-20.0447	-20.6366	-23.6387	-24.6508	-24.8634	-19.3756	-49.9397	-23.8089	-26.7878
34.0417	-22.1564	-20.7375	-21.3785	-24.2851	-25.284	-25.5259	-20.0357	-51.3002	-24.459	-27.5444
34.0833	-22.7644	-21.4352	-22.0914	-24.9256	-25.9216	-26.1079	-20.7077	-52.6981	-25.1115	-28.3037
34.125	-23.4528	-21.9808	-22.8088	-25.5514	-26.4949	-26.7611	-21.3246	-54.0073	-25.7413	-29.023
34.1667	-24.0703	-22.6503	-23.5209	-26.1034	-27.0559	-27.4539	-21.9622	-55.2927	-26.3566	-29.752
34.2083	-24.6675	-23.3328	-24.21	-26.7233	-27.7226	-28.0842	-22.5071	-56.463	-26.9485	-30.4827
34.25	-25.3297	-23.9611	-24.9104	-27.3195	-28.3245	-28.7596	-23.1502	-57.6122	-27.5337	-31.1645
34.2917	-25.9309	-24.5768	-25.5802	-27.8844	-28.9377	-29.3544	-23.7775	-58.6317	-28.2169	-31.8821
34.3333	-26.5033	-25.1797	-26.2695	-28.4178	-29.5371	-29.9356	-24.4057	-59.8458	-28.6899	-32.5607
34.375	-27.0472	-25.7439	-26.868	-29.1156	-30.1314	-30.5038	-25.0278	-61.0084	-29.1531	-33.2165
34.4167	-27.6046	-26.3286	-27.4929	-29.6586	-30.7046	-31.0677	-25.6188	-62.1357	-29.6145	-33.8085
34.4583	-28.1672	-26.9005	-28.1369	-30.1858	-31.2731	-31.6274	-26.1791	-63.2366	-30.1714	-34.3386
34.5	-28.6847	-27.4514	-28.7412	-30.6725	-31.7939	-32.1236	-26.7423	-64.3886	-30.721	-34.998
34.5417	-29.2078	-27.9979	-29.3306	-31.1691	-32.3169	-32.6241	-27.3077	-65.3829	-31.2386	-35.6325
34.5833	-29.7194	-28.6523	-29.9473	-31.6673	-32.8167	-33.1726	-27.826	-66.3427	-31.7412	-36.2169
34.625	-30.2205	-29.2324	-30.5247	-32.1251	-33.3101	-33.6517	-28.4251	-67.2757	-32.1863	-36.7431
34.6667	-30.7204	-29.7428	-31.0787	-32.5592	-33.8052	-34.1446	-28.9456	-68.1735	-32.6247	-37.3033
34.7083	-31.2173	-30.1194	-31.5418	-32.977	-34.3457	-34.6772	-29.4952	-69.028	-33.074	-37.823
34.75	-31.7025	-30.6306	-32.0485	-33.4188	-34.8471	-35.0102	-29.9748	-69.8398	-33.4997	-38.3361
34.7917	-32.2285	-31.1217	-32.5731	-33.8188	-35.2906	-35.5024	-30.4758	-70.6664	-33.9349	-38.7363
34.8333	-32.6529	-31.593	-33.0648	-34.1943	-35.7358	-35.9236	-30.9294	-71.4054	-34.4497	-39.2502
34.875	-33.0922	-32.044	-33.5665	-34.5702	-36.1317	-36.3587	-31.3773	-72.1509	-34.8353	-39.716
34.9167	-33.4952	-32.4481	-34.0531	-35.0151	-36.5198	-36.7914	-31.8285	-72.8622	-35.2227	-40.1503
34.9583	-33.8957	-32.8636	-34.5076	-35.3525	-36.9256	-37.2043	-32.2572	-73.5393	-35.5614	-40.5865
35	-34.2865	-33.2491	-34.8957	-35.786	-37.324	-37.6066	-32.6715	-74.1563	-35.8856	-41.0074
35.0417	-34.6755	-33.6888	-35.2837	-36.1231	-37.6572	-37.998	-33.1221	-74.7126	-36.2206	-41.3802
35.0833	-35.0044	-34.0395	-35.6716	-36.5388	-37.9998	-38.3792	-33.5247	-75.2838	-36.5413	-41.747
35.125	-35.2912	-34.3857	-36.0506	-36.8242	-38.3433	-38.7249	-33.8884	-75.8105	-36.8393	-42.1249
35.1667	-35.6267	-34.6307	-36.5011	-37.1445	-38.7281	-39.0602	-34.2976	-76.2512	-37.1224	-42.497
35.2083	-35.9931	-35.033	-36.6994	-37.3835	-39.0279	-39.4189	-34.6682	-76.6807	-37.3743	-42.7951
35.25	-36.3156	-35.3976	-37.0844	-37.6005	-39.2464	-39.7422	-35.0256	-77.0899	-37.6286	-43.0791
35.2917	-36.5944	-35.7243	-37.4257	-37.8597	-39.4353	-39.9384	-35.4378	-77.5141	-37.8512	-43.3837
35.3333	-36.8722	-36.0304	-37.7407	-38.0928	-39.7333	-40.2251	-35.6889	-77.861	-38.0679	-43.6579
35.375	-37.1149	-36.2406	-38.159	-38.3345	-39.9883	-40.5255	-35.9377	-78.0818	-38.2783	-43.9102
35.4167	-37.3732	-36.5053	-38.4465	-38.5182	-40.2262	-40.8072	-36.2564	-78.402	-38.4489	-44.0665
35.4583	-37.5969	-36.7495	-38.7166	-38.7204	-40.4221	-41.0618	-36.5514	-78.6505	-38.5951	-44.3188
35.5	-37.8026	-36.99	-38.9441	-38.8655	-40.5926	-41.2556	-36.8051	-78.948	-38.7837	-44.5401
35.5417	-38.0079	-37.2015	-39.1624	-39.0111	-40.7966	-41.4647	-37.0586	-79.1019	-38.9577	-44.7482
35.5833	-38.1699	-37.3499	-39.5173	-39.1739	-40.9598	-41.6645	-37.2966	-79.2353	-39.1002	-44.9112
35.625	-38.3645	-37.5272	-39.7241	-39.2869	-41.1235	-41.8719	-37.527	-79.3234	-39.2105	-45.0538
35.6667	-38.5502	-37.701	-39.8152	-39.3665	-41.2533	-42.0371	-37.7662	-79.341	-39.3231	-45.1916
35.7083	-38.7092	-37.8799	-39.9664	-39.462	-41.3574	-42.2169	-37.8406	-79.3215	-39.5072	-45.2843
35.75	-38.8343	-38.014	-40.1252	-39.5151	-41.444	-42.3701	-38.0436	-79.3143	-39.6192	-45.4071
35.7917	-38.9164	-38.1038	-40.2238	-39.6812	-41.5641	-42.4893	-38.2225	-79.269	-39.6742	-45.5169
35.8333	-38.989	-38.2157	-40.3553	-39.6926	-41.6258	-42.5912	-38.3938	-79.178	-39.7067	-45.5806
35.875	-39.1475	-38.3081	-40.4455	-39.7131	-41.6538	-42.7016	-38.5398	-79.0414	-39.7501	-45.6155
35.9167	-39.1907	-38.3814	-40.527	-39.7256	-41.6568	-42.7698	-38.6687	-78.8582	-39.7533	-45.7159
35.9583	-39.2853	-38.436	-40.6083	-39.7047	-41.6853	-42.8293	-38.7809	-78.6622	-39.7495	-45.7481
36	-39.1662	-38.4641	-40.6393	-39.6843	-41.6799	-42.8037	-38.8935	-78.403	-39.7393	-45.7522
36.0417	-39.1822	-38.4734	-40.6915	-39.6563	-41.6493	-42.8352	-39.0066	-78.0972	-39.7229	-45.7368
36.0833	-39.1964	-38.5044	-40.7641	-39.6043	-41.5362	-42.8412	-39.0693	-77.7955	-39.684	-45.6851
36.125	-39.1512	-38.4568	-40.7249	-39.6993	-41.5671	-42.6828	-39.0745	-77.4384	-39.631	-45.6472
36.1667	-39.105	-38.4489	-40.7094	-39.6135	-41.5466	-42.6861	-39.1719	-76.9617	-39.555	-45.582
36.2083	-39.0496	-38.4053	-40.6688	-39.5025	-41.4484	-42.6462	-39.1667	-76.5153	-39.4972	-45.4953
36.25	-39.1481	-38.4383	-40.62	-39.3751	-41.3165	-42.6053	-39.1687	-76.054	-39.4152	-45.3956
36.2917	-39.1003	-38.4058	-40.5374	-39.2486	-41.1933	-42.5139	-39.1707	-75.5537	-39.327	-45.3106
36.3333	-39.0286	-38.3387	-40.454	-39.0983	-41.053	-42.4313	-39.1472	-75.006	-39.2084	-45.1895
36.375	-38.9159	-38.2621	-40.3284	-38.94	-40.9047	-42.3232	-39.1231	-74.3859	-39.0664	-45.0324
36.4167	-38.7782	-38.0744	-40.1248	-38.9816	-40.8776	-42.2577	-39.0483	-73.7432	-38.9019	-44.8814
36.4583	-38.657	-37.9512	-39.9595	-38.7448	-40.6272	-42.0576	-38.8702	-73.2581	-38.9299	-44.7901
36.5	-38.4793	-37.8186	-39.8108	-38.5414	-40.4264	-41.8568	-38.781	-72.588	-38.7639	-44.6157
36.5417	-38.252	-37.4832	-39.886	-38.5281	-40.2949	-41.6909	-38.6413	-71.8624	-38.5921	-44.423
36.5833	-38.0048	-37.1762	-39.8608	-38.5751	-40.0628	-41.4917	-38.4932	-71.0901	-38.3979	-44.2044
36.625	-37.7552	-36.8788	-39.5927	-38.6171	-40.0082	-41.3442	-38.369	-70.3453	-38.2139	-44.0255
36.6667	-37.7536	-36.7131	-39.3815	-38.3987	-39.7479	-41.1396	-38.2191	-69.7427	-38.0066	-43.768
36.7083	-37.5483	-36.4807	-39.1121	-38.1046	-39.3424	-41.2019	-38.1467	-68.9684	-37.7851	-43.4671
36.75	-37.3085	-35.9542	-38.9884	-37.9296	-39.0597	-40.9699	-37.9679	-68.1938	-37.4815	-43.4307
36.7917	-37.0591	-35.7557	-38.8103	-37.6651	-38.7928	-40.6075	-37.739	-67.377	-37.4879	-43.1477
36.8333	-36.8022	-35.4825	-38.5494	-37.3841	-38.466	-40.3394	-37.4725	-66.6793	-37.1778	-42.8299
36.875	-36.5222	-35.1834	-38.2717	-37.0792	-38.1133	-39.9853	-37.5615	-65.9184	-36.9373	-42.5024
36.9167	-36.2359	-34.8169	-37.9684	-36.6476	-38.0353	-39.6885	-37.3064	-65.1106	-36.6398	-42.1733
36.9583	-35.8657	-34.3291	-37.7939	-36.3674	-37.6709	-39.3757	-37.0686	-64.2307	-36.3024	-42.135
37	-35.5455	-33.9628	-37.4729	-36.0067	-37.2807	-38.9948	-36.72	-63.4663	-35.9591	-41.768
37.0417	-35.244	-33.6046	-37.1447	-35.6818	-36.8991	-38.6288	-36.3073	-62.7129	-35.6531	-41.4098
37.0833	-34.9031	-33.2131	-36.8003	-35.2326	-36.8022	-38.2965	-36.0011	-61.8427	-35.3013	-41.0441
37.125	-34.5203	-33.0328	-36.416	-34.8683	-36.4031	-37.9402	-35.6713	-60.893	-34.7987	-40.8941
37.1667	-34.1713	-32.6951	-36.0597	-34.5228	-35.8897	-37.4837	-35.4199	-60.147	-34.447	-40.533
37.2083	-33.8336	-32.2996	-35.6967	-34.0783	-35.3679	-37.4268	-34.957	-59.2405	-34.0584	-40.1395
37.25	-33.4738	-31.8884	-35.2672	-33.4984	-35.1602	-37.0671	-34.6416	-58.3698	-33.7076	-39.6075
37.2917	-33.0424	-31.4183	-34.8204	-33.207	-34.7423	-36.6433	-34.3362	-57.4404	-33.2846	-39.1184
37.3333	-32.537	-31.2834	-34.451	-32.7898	-34.3099	-36.24	-33.9583	-56.4606	-32.7793	-38.8926
37.375	-32.3394	-30.8654	-34.0189	-32.3849	-33.864	-35.8309	-33.5312	-55.7751	-32.4278	-38.4642
37.4167	-31.9506	-30.4418	-33.6244	-31.918	-33.3783	-35.2788	-33.3698	-54.8839	-31.9998	-38.0551
37.4583	-31.5673	-30.0298	-33.1746	-31.3707	-33.1875	-34.8694	-33.0158	-53.9733	-31.6041	-37.6246
37.5	-31.1719	-29.4296	-32.8576	-31.0123	-32.7561	-34.4225	-32.6823	-53.0439	-31.1383	-37.0609
37.5417	-30.5927	-29.191	-32.464	-30.5696	-32.2129	-33.9884	-32.2602	-52.0179	-31.0292	-36.6328
37.5833	-30.1911	-28.7263	-32.0238	-30.1161	-31.7345	-33.4899	-31.6861	-51.2684	-30.485	-36.1178
37.625	-29.7292	-28.2821	-31.5888	-29.6003	-31.1401	-33.2954	-31.295	-50.3602	-30.0682	-35.6404
37.6667	-29.2819	-27.7821	-31.0145	-29.4492	-30.6996	-32.8288	-30.8745	-49.3486	-29.6413	-35.072
37.7083	-28.7789	-27.3112	-30.5995	-28.9767	-30.174	-32.3757	-30.4754	-48.2942	-29.1268	-34.8062
37.75	-28.4595	-26.8041	-30.1783	-28.5113	-29.7734	-31.9185	-29.9776	-47.5086	-28.7191	-34.4032
37.7917	-28.0339	-26.3362	-29.7379	-28.0118	-29.2104	-31.8013	-29.6009	-46.55	-28.2877	-33.9319
37.8333	-27.5746	-25.8318	-29.1932	-27.8802	-28.9054	-31.3641	-29.1812	-45.6034	-27.8652	-33.484
37.875	-27.0382	-25.5644	-28.8498	-27.4301	-28.4171	-30.9013	-28.7423	-44.6187	-27.3401	-33.2427
37.9167	-26.7298	-25.0658	-28.3913	-26.9797	-27.9287	-30.4119	-28.1738	-43.9289	-26.8882	-32.7041
37.9583	-26.1673	-24.5243	-27.8983	-26.4695	-27.2942	-30.1439	-27.7103	-42.9485	-26.4368	-32.1966
38	-25.7075	-23.9796	-27.2829	-26.0402	-26.7376	-29.7051	-27.2362	-41.9894	-25.9189	-31.5834
38.0417	-25.3937	-23.5074	-26.788	-25.5913	-26.237	-29.1097	-26.7005	-40.8387	-25.7096	-31.0579
38.0833	-24.9425	-22.984	-26.2755	-25.1077	-25.6157	-28.4099	-26.4598	-39.8661	-25.1579	-30.4971
38.125	-24.4679	-22.4252	-25.6939	-24.4267	-25.3077	-27.9218	-25.9706	-38.8915	-24.701	-29.9751
38.1667	-23.934	-21.6939	-25.4178	-23.8847	-24.7451	-27.4247	-25.4553	-37.9069	-24.1432	-29.3646
38.2083	-23.6819	-21.1591	-24.8964	-23.369	-24.1901	-26.9019	-24.913	-36.9649	-23.7556	-28.8021
38.25	-23.1947	-20.6071	-24.3845	-22.8715	-23.5578	-26.7403	-24.4877	-36.0088	-23.3143	-28.2478
38.2917	-22.6788	-20.0213	-23.7879	-22.6946	-23.0687	-26.2793	-23.981	-35.0719	-22.8598	-27.6594
38.3333	-22.1137	-19.7944	-23.3083	-22.1289	-22.516	-25.8291	-23.4845	-34.0792	-22.2625	-27.2594
38.375	-21.6488	-19.2818	-22.806	-21.6362	-22.0146	-25.3034	-23.0375	-33.244	-21.7666	-26.7303
38.4167	-21.1787	-18.7456	-22.2717	-21.0615	-21.723	-24.8277	-22.5646	-32.3486	-21.3247	-26.0456
38.4583	-20.6102	-18.0739	-21.9537	-20.5546	-21.1649	-24.2793	-22.145	-31.4071	-20.7489	-25.4646
38.5	-20.2823	-17.4764	-21.4169	-20.0497	-20.5751	-23.7239	-21.5087	-30.8053	-20.335	-24.8756
38.5417	-19.8257	-16.8464	-20.857	-19.4876	-19.9001	-23.5199	-21.0068	-29.8826	-19.8259	-24.2959
38.5833	-19.3279	-16.2397	-20.0141	-19.1686	-19.3076	-22.9892	-20.4738	-28.9506	-19.3114	-23.64
38.625	-18.791	-15.7679	-19.4662	-18.6578	-18.7417	-22.436	-19.9409	-27.9726	-19.116	-22.9528
38.6667	-18.2919	-15.183	-18.9134	-18.1589	-18.0929	-21.7479	-19.6147	-27.0838	-18.6621	-22.3789
38.7083	-17.8309	-14.5752	-18.3471	-18.0245	-17.5834	-21.2605	-19.1038	-26.23	-18.2135	-21.7414
38.75	-17.2124	-14.2944	-17.8677	-17.4127	-16.9982	-20.7525	-18.6047	-25.3351	-17.6084	-21.3209
38.7917	-16.713	-13.7132	-17.3848	-16.9278	-16.4012	-20.1372	-18.3913	-24.492	-17.041	-20.7399
38.8333	-16.201	-13.1265	-16.7457	-16.2589	-16.006	-19.5896	-17.8852	-23.6177	-16.5555	-20.1192
38.875	-15.5663	-12.8088	-16.2791	-15.7657	-15.4019	-19.0203	-17.3568	-22.7279	-15.9718	-19.7581
38.9167	-15.0357	-12.1915	-15.727	-15.2523	-14.8014	-18.4036	-16.6522	-22.0019	-15.4749	-19.1799
38.9583	-14.4214	-11.613	-15.1366	-14.6152	-14.3846	-17.8828	-16.1505	-21.1736	-15.0009	-18.5884
39	-13.8735	-11.4246	-14.6861	-14.1652	-13.7608	-17.3765	-15.6626	-20.333	-14.3884	-18.2923
39.0417	-13.3808	-10.8802	-14.1498	-13.6882	-13.1698	-16.7647	-15.5048	-19.5009	-13.8651	-17.7229
39.0833	-12.8603	-10.29	-13.525	-13.0783	-12.7636	-16.2052	-14.9729	-18.7197	-13.3907	-17.1238
39.125	-12.2084	-10.0217	-12.988	-12.5532	-12.1908	-15.6508	-14.4286	-17.8922	-12.7424	-16.7257
39.1667	-11.7273	-9.35007	-12.4318	-12.0108	-11.6319	-15.0511	-13.7945	-17.2971	-12.2162	-16.178
39.2083	-11.2365	-8.82975	-11.8646	-11.4405	-11.4205	-14.5491	-13.216	-16.5776	-11.758	-15.6281
39.25	-10.6855	-8.19544	-11.4503	-10.9508	-10.8961	-14.0288	-12.7301	-15.8323	-11.2128	-15.2544
39.2917	-10.1574	-7.62296	-10.9301	-10.4355	-10.3372	-13.4125	-12.0111	-15.2995	-10.714	-14.7047
39.3333	-9.61941	-7.05607	-10.3238	-9.74746	-10.0345	-12.8262	-11.4688	-14.5778	-10.2143	-14.1441
39.375	-9.01125	-6.80487	-9.84119	-9.24766	-9.53607	-12.2894	-10.9331	-13.8288	-9.58545	-13.8386
39.4167	-8.54349	-6.23691	-9.30949	-8.79039	-9.02908	-11.6921	-10.7815	-13.1979	-9.13852	-13.3538
39.4583	-8.06793	-5.71267	-8.80281	-8.18725	-8.72065	-11.1031	-10.2936	-12.5195	-8.65956	-12.8178
39.5	-7.46364	-5.47924	-8.26116	-7.68848	-8.20059	-10.5732	-9.79564	-11.8223	-7.87025	-12.4371
39.5417	-6.94038	-4.94171	-7.74436	-7.16426	-7.66304	-9.91406	-9.53631	-11.199	-7.39027	-11.9438
39.5833	-6.46075	-4.43644	-7.15891	-7.01837	-7.26144	-9.41268	-9.09035	-10.5862	-6.92913	-11.4242
39.625	-5.89647	-4.06663	-6.71502	-6.45854	-6.77242	-8.91352	-8.69738	-9.89911	-6.77165	-10.9306
39.6667	-5.38947	-3.58106	-6.1803	-5.98624	-6.2087	-8.7165	-8.30728	-9.27947	-6.36249	-10.2828
39.7083	-4.87533	-3.01864	-5.48284	-5.71197	-5.71952	-8.20094	-7.83475	-8.66131	-5.86966	-9.70337
39.75	-4.72264	-2.55689	-4.9918	-5.28567	-5.24908	-7.72859	-7.32934	-7.90792	-5.67848	-9.23164
39.7917	-4.30464	-2.14817	-4.52798	-4.76384	-4.64665	-7.54257	-6.93468	-7.33102	-5.29624	-8.78728
39.8333	-4.01703	-1.85368	-4.21846	-4.48899	-4.35527	-7.24982	-6.65223	-6.87383	-5.02995	-8.49219
39.875	-3.73496	-1.56428	-3.91466	-4.21992	-4.06978	-6.96242	-6.37398	-6.42732	-4.76973	-8.20253
39.9167	-3.45844	-1.27997	-3.6166	-3.95665	-3.79018	-6.68037	-6.09993	-5.99149	-4.51559	-7.91829
39.9583	-3.18747	-1.00076	-3.32427	-3.69916	-3.51646	-6.40366	-5.83006	-5.56634	-4.26752	-7.63947
40	-2.92204	-0.72665	-3.03767	-3.44745	-3.24862	-6.1323	-5.56439	-5.15187	-4.02552	-7.36607
40.0417	-2.66216	-0.45763	-2.75681	-3.20154	-2.98667	-5.86628	-5.30292	-4.74808	-3.78959	-7.0981
40.0833	-2.40783	-0.19371	-2.48168	-2.96141	-2.7306	-5.60561	-5.04563	-4.35498	-3.55973	-6.83555
40.125	-2.15904	0.06512	-2.21228	-2.72708	-2.48041	-5.35028	-4.79254	-3.97255	-3.33595	-6.57841
40.1667	-1.9158	0.31885	-1.94861	-2.49853	-2.23611	-5.1003	-4.54364	-3.6008	-3.11824	-6.3267
40.2083	-1.6781	0.56749	-1.69067	-2.27576	-1.99769	-4.85566	-4.29894	-3.23973	-2.9066	-6.08042
40.25	-1.44596	0.81103	-1.43847	-2.05879	-1.76516	-4.61636	-4.05842	-2.88934	-2.70104	-5.83955
40.2917	-1.21935	1.04947	-1.192	-1.8476	-1.53851	-4.38241	-3.82211	-2.54963	-2.50154	-5.60411
40.3333	-0.9983	1.28282	-0.95126	-1.64221	-1.31775	-4.15381	-3.58998	-2.2206	-2.30812	-5.37408
40.375	-0.78279	1.51107	-0.71625	-1.4426	-1.10287	-3.93055	-3.36205	-1.90225	-2.12077	-5.14948
40.4167	-0.57283	1.73423	-0.48698	-1.24877	-0.89387	-3.71264	-3.13831	-1.59458	-1.93949	-4.9303
40.4583	-0.36841	1.9523	-0.26344	-1.06074	-0.69076	-3.50007	-2.91876	-1.29759	-1.76429	-4.71655
40.5	-0.16954	2.16526	-0.04563	-0.87849	-0.49353	-3.29285	-2.70341	-1.01127	-1.59516	-4.50821
40.5417	0.02378	2.37313	0.16645	-0.70204	-0.30219	-3.09097	-2.49225	-0.73564	-1.4321	-4.3053
40.5833	0.21156	2.57591	0.37279	-0.53137	-0.11673	-2.89443	-2.28528	-0.47069	-1.27511	-4.1078
40.625	0.39379	2.77359	0.57341	-0.36648	0.06285	-2.70325	-2.08251	-0.21642	-1.12419	-3.91573
40.6667	0.57047	2.96618	0.76829	-0.20739	0.23654	-2.5174	-1.88393	0.02717	-0.97935	-3.72909
40.7083	0.74161	3.15367	0.95743	-0.05408	0.40435	-2.3369	-1.68954	0.26008	-0.84058	-3.54786
40.75	0.9072	3.33606	1.14085	0.09344	0.56627	-2.16175	-1.49934	0.48231	-0.70788	-3.37206
40.7917	1.06724	3.51336	1.31853	0.23517	0.72231	-1.99194	-1.31334	0.69386	-0.58125	-3.20167
40.8333	1.22174	3.68556	1.49048	0.37111	0.87246	-1.82748	-1.13153	0.89473	-0.4607	-3.03671
40.875	1.37069	3.85267	1.6567	0.50126	1.01673	-1.66836	-0.95392	1.08492	-0.34621	-2.87717
40.9167	1.51409	4.01468	1.81719	0.62563	1.15512	-1.51458	-0.78049	1.26443	-0.2378	-2.72305
40.9583	1.65195	4.1716	1.97194	0.74421	1.28762	-1.36616	-0.61127	1.43326	-0.13546	-2.57436
41	1.78426	4.32342	2.12097	0.857	1.41424	-1.22307	-0.44623	1.59141	-0.0392	-2.43108
41.0417	1.91103	4.47014	2.26425	0.964	1.53498	-1.08533	-0.28539	1.73889	0.05099	-2.29323
41.0833	2.03225	4.61177	2.40181	1.06522	1.64983	-0.95294	-0.12874	1.87568	0.13512	-2.1608
41.125	2.14792	4.74831	2.53364	1.16064	1.75879	-0.82589	0.02372	2.00179	0.21317	-2.03379
41.1667	2.25805	4.87975	2.65973	1.25028	1.86188	-0.70419	0.17199	2.11722	0.28514	-1.91221
41.2083	2.36263	5.00609	2.78009	1.33413	1.95907	-0.58783	0.31606	2.22197	0.35105	-1.79604
41.25	2.46166	5.12734	2.89472	1.4122	2.05039	-0.47681	0.45593	2.31604	0.41088	-1.6853
41.2917	2.55514	5.24349	3.00361	1.48447	2.13582	-0.37115	0.59162	2.39943	0.46464	-1.57998
41.3333	2.64308	5.35455	3.10678	1.55096	2.21536	-0.27082	0.72311	2.47214	0.51233	-1.48008
41.375	2.72548	5.46051	3.20421	1.61166	2.28902	-0.17584	0.85041	2.53418	0.55394	-1.3856
41.4167	2.80233	5.56137	3.29591	1.66657	2.3568	-0.08621	0.97351	2.58553	0.58949	-1.29654
41.4583	2.87363	5.65714	3.38187	1.71569	2.41869	-0.00192	1.09243	2.6262	0.61896	-1.21291
41.5	2.93938	5.74782	3.46211	1.75903	2.4747	0.07702	1.20714	2.65619	0.64236	-1.1347
41.5417	2.99959	5.8334	3.53661	1.79657	2.52483	0.15062	1.31767	2.6755	0.65968	-1.0619
41.5833	3.05425	5.91388	3.60538	1.82833	2.56907	0.21888	1.424	2.68414	0.67094	-0.99454
41.625	3.10336	5.98927	3.66841	1.85431	2.60743	0.28179	1.52614	2.68209	0.67612	-0.93259
41.6667	3.14693	6.05956	3.72572	1.87449	2.6399	0.33935	1.62409	2.66936	0.67523	-0.87606
41.7083	3.18495	6.12476	3.77729	1.88888	2.66649	0.39157	1.71784	2.64595	0.66827	-0.82496
41.75	3.21743	6.18486	3.82313	1.89749	2.68719	0.43844	1.8074	2.61186	0.65523	-0.77928
41.7917	3.24436	6.23986	3.86324	1.90031	2.70201	0.47997	1.89277	2.5671	0.63613	-0.73902
41.8333	3.26574	6.28978	3.89761	1.89734	2.71095	0.51616	1.97395	2.51165	0.61095	-0.70418
41.875	3.28158	6.33459	3.92626	1.88859	2.714	0.547	2.05093	2.44552	0.57969	-0.67476
41.9167	3.29187	6.37431	3.94917	1.87404	2.71117	0.57249	2.12372	2.36871	0.54237	-0.65077
41.9583	3.29661	6.40893	3.96635	1.85371	2.70245	0.59264	2.19231	2.28123	0.49898	-0.63219
42	3.29581	6.43846	3.97779	1.82759	2.68785	0.60744	2.25671	2.18306	0.44951	-0.61904
42.0417	3.28946	6.46289	3.98351	1.79568	2.66737	0.6169	2.31692	2.07421	0.39397	-0.61131
42.0833	3.27756	6.48223	3.98349	1.75798	2.641	0.62102	2.37294	1.95468	0.33235	-0.60901
